# Supplementary material for: Cooperative Brønsted Acid and Photo‐Promoted Stereoselective Synthesis of Substituted Piperidones
Source: Angew Chem Int Ed Engl. 2025 Nov 2;64(51):e16050. doi: 10.1002/anie.202516050 (PMC12707350; doi:10.1002/anie.202516050)
Supplement: Supplementary file 2 — Supporting Information [file ANIE-64-e16050-s002.zip]

Archive with 3 entries (3 files):
- 2i.cif
- 2r.cif
- 5.cif
