# Supplementary material for: Cooperative Brønsted Acid and Photo‐Promoted Stereoselective Synthesis of Substituted Piperidones
Source: Angew Chem Int Ed Engl. 2025 Nov 2;64(51):e16050. doi: 10.1002/anie.202516050 (PMC12707350; doi:10.1002/anie.202516050)
Supplement: Supplementary file 2 — Supporting Information [file ANIE-64-e16050-s002.zip › 2i.cif]

data_cx3290a
_audit_creation_date               2024-03-15
_audit_creation_method
;
Olex2 1.5
(compiled 2024.02.16 svn.r378c4104 for OlexSys, GUI svn.r6928)
;
_shelx_SHELXL_version_number       '2019/1'
loop_
  _audit_author_name
  _audit_author_email
  _audit_author_address
 'Peng, Q.' '' Northwestern
 'Stern, C.L.' '' Northwestern

_audit_contact_author_address      ?
_audit_contact_author_email        ?
_audit_contact_author_name         ''
_audit_contact_author_phone        ?
_publ_contact_author_id_orcid      ?
_publ_section_references
;
Dolomanov, O.V., Bourhis, L.J., Gildea, R.J, Howard, J.A.K. & Puschmann, H.
 (2009), J. Appl. Cryst. 42, 339-341.

Sheldrick, G.M. (2008). Acta Cryst. A64, 112-122.

Sheldrick, G.M. (2015). Acta Cryst. A71, 3-8.
;
_chemical_name_common              ?
_chemical_name_systematic          ?
_chemical_formula_moiety           'C22 H21 N3 O2'
_chemical_formula_sum              'C22 H21 N3 O2'
_chemical_formula_weight           359.42
_chemical_absolute_configuration   unk
_chemical_melting_point            ?
_chemical_oxdiff_formula           C22H21N3O2
loop_
  _atom_type_symbol
  _atom_type_description
  _atom_type_scat_dispersion_real
  _atom_type_scat_dispersion_imag
  _atom_type_scat_source
 'C' 'C' 0.0181 0.0091 'International Tables Vol C Tables 4.2.6.8 and 6.1.1.4'
 'H' 'H' 0.0000 0.0000 'International Tables Vol C Tables 4.2.6.8 and 6.1.1.4'
 'N' 'N' 0.0311 0.0180 'International Tables Vol C Tables 4.2.6.8 and 6.1.1.4'
 'O' 'O' 0.0492 0.0322 'International Tables Vol C Tables 4.2.6.8 and 6.1.1.4'

_shelx_space_group_comment
;
The symmetry employed for this shelxl refinement is uniquely defined
by the following loop, which should always be used as a source of
symmetry information in preference to the above space-group names.
They are only intended as comments.
;
_space_group_crystal_system        'orthorhombic'
_space_group_IT_number             19
_space_group_name_H-M_alt          'P 21 21 21'
_space_group_name_Hall             'P 2ac 2ab'
loop_
  _space_group_symop_operation_xyz
 'x, y, z'
 '-x+1/2, -y, z+1/2'
 '-x, y+1/2, -z+1/2'
 'x+1/2, -y+1/2, -z'

_cell_length_a                     6.07541(6)
_cell_length_b                     16.79068(19)
_cell_length_c                     17.4856(2)
_cell_angle_alpha                  90
_cell_angle_beta                   90
_cell_angle_gamma                  90
_cell_volume                       1783.71(3)
_cell_formula_units_Z              4
_cell_measurement_reflns_used      10511
_cell_measurement_temperature      99.99(10)
_cell_measurement_theta_max        74.9520
_cell_measurement_theta_min        3.6090
_shelx_estimated_absorpt_T_max     0.984
_shelx_estimated_absorpt_T_min     0.953
_exptl_absorpt_coefficient_mu      0.699
_exptl_absorpt_correction_T_max    1.000
_exptl_absorpt_correction_T_min    0.966
_exptl_absorpt_correction_type     gaussian
_exptl_absorpt_process_details
;
CrysAlisPro 1.171.43.112a (Rigaku Oxford Diffraction, 2024)
Numerical absorption correction based on gaussian integration over
a multifaceted crystal model
Empirical absorption correction using spherical harmonics,
implemented in SCALE3 ABSPACK scaling algorithm.
;
_exptl_absorpt_special_details     ?
_exptl_crystal_colour              colourless
_exptl_crystal_colour_primary      colourless
_exptl_crystal_density_diffrn      1.338
_exptl_crystal_density_meas        ?
_exptl_crystal_density_method      ?
_exptl_crystal_description         columnar
_exptl_crystal_F_000               760
loop_
  _exptl_crystal_face_index_h
  _exptl_crystal_face_index_k
  _exptl_crystal_face_index_l
  _exptl_crystal_face_perp_dist
 -1 0 0 0.0352
 1 0 0 0.0352
 0 -1 1 0.0114
 0 1 -1 0.0114
 0 -1 -1 0.0133
 0 1 1 0.0133

_exptl_crystal_recrystallization_method 
 'The material was recrystallised from --- by as supplied'
_exptl_crystal_size_max            0.07
_exptl_crystal_size_mid            0.027
_exptl_crystal_size_min            0.023
loop_
  _exptl_oxdiff_crystal_face_indexfrac_h
  _exptl_oxdiff_crystal_face_indexfrac_k
  _exptl_oxdiff_crystal_face_indexfrac_l
  _exptl_oxdiff_crystal_face_x
  _exptl_oxdiff_crystal_face_y
  _exptl_oxdiff_crystal_face_z
 -1.0000 -0.0000 0.0000 -0.0039 -0.0267 0.2524
 1.0000 0.0000 -0.0000 0.0039 0.0267 -0.2524
 -0.0000 -1.0000 1.0000 -0.0976 0.0812 0.0072
 0.0000 1.0000 -1.0000 0.0976 -0.0812 -0.0072
 -0.0000 -1.0000 -1.0000 0.0774 0.1002 0.0116
 0.0000 1.0000 1.0000 -0.0774 -0.1002 -0.0116

_exptl_transmission_factor_max     ?
_exptl_transmission_factor_min     ?
_diffrn_reflns_av_R_equivalents    0.0284
_diffrn_reflns_av_unetI/netI       0.0216
_diffrn_reflns_Laue_measured_fraction_full  1.000
_diffrn_reflns_Laue_measured_fraction_max  0.989
_diffrn_reflns_limit_h_max         5
_diffrn_reflns_limit_h_min         -7
_diffrn_reflns_limit_k_max         21
_diffrn_reflns_limit_k_min         -21
_diffrn_reflns_limit_l_max         20
_diffrn_reflns_limit_l_min         -21
_diffrn_reflns_number              17801
_diffrn_reflns_point_group_measured_fraction_full  1.000
_diffrn_reflns_point_group_measured_fraction_max  0.975
_diffrn_reflns_theta_full          67.684
_diffrn_reflns_theta_max           75.550
_diffrn_reflns_theta_min           3.650
_diffrn_ambient_environment        N~2~
_diffrn_ambient_temperature        99.99(10)
_diffrn_detector                   'Hybrid Pixel Array Detector'
_diffrn_detector_area_resol_mean   10.0000
_diffrn_detector_type              HyPix
_diffrn_measured_fraction_theta_full  1.000
_diffrn_measured_fraction_theta_max  0.989
_diffrn_measurement_details
;
List of Runs (angles in degrees, time in seconds):

  # Type    Start    End  Width  t~exp~   \w     \q     \k     \f   Frames
--------------------------------------------------------------------------
  1  \w     29.00 121.00   0.50    0.56    --   47.73   8.00 169.00  184
  2  \w   -110.00 -33.00   0.50    2.23    -- -103.00 122.00 -42.00  154
  3  \w   -110.00 -33.00   0.50    2.23    -- -103.00 122.00 -42.00  154
  4  \w     33.00 116.00   0.50    2.23    --  103.75-131.00 150.00  166
  5  \w     30.00  58.00   0.50    2.23    --  103.75  -8.00  -5.00   56
  6  \w    -30.00  28.00   0.50    0.56    --  -47.73  19.00-180.00  116
  7  \w    -30.00  28.00   0.50    0.56    --  -47.73  19.00-120.00  116
  8  \w     19.00  93.00   0.50    0.56    --   47.73-125.00 -60.00  148
  9  \w    -65.00 -30.00   0.50    2.23    -- -103.00  61.00 -90.00   70
 10  \w    -65.00 -30.00   0.50    2.23    -- -103.00  61.00-180.00   70
 11  \w    -65.00 -30.00   0.50    2.23    -- -103.00  61.00  60.00   70
 12  \w   -112.00 -33.00   0.50    2.23    -- -103.00 125.00-120.00  158
 13  \w     31.00  75.00   0.50    2.23    --  103.75 -61.00-180.00   88
 14  \w     31.00 102.00   0.50    2.23    --  103.75 -77.00-180.00  142
 15  \w     31.00 106.00   0.50    2.23    --  103.75 -94.00 120.00  150
 16  \w     31.00  75.00   0.50    2.23    --  103.75 -61.00-150.00   88
 17  \w     91.00 176.00   0.50    2.23    --  103.75  45.00-120.00  170
 18  \w     31.00 102.00   0.50    2.23    --  103.75 -77.00-180.00  142
 19  \w     85.00 178.00   0.50    2.23    --  103.75   8.00 169.00  186
 20  \w   -120.00 -33.00   0.50    0.56    --  -47.73 -57.00-120.00  174
 21  \w     25.00 116.00   0.50    0.56    --   47.73  77.00  30.00  182
;
_diffrn_measurement_device         'four-circle diffractometer'
_diffrn_measurement_device_type    'XtaLAB Synergy R, DW system, HyPix'
_diffrn_measurement_method         '\w scans'
_diffrn_orient_matrix_type        
 'CrysAlisPro convention (1999,Acta A55,543-557)'
_diffrn_orient_matrix_UB_11        0.0039366000
_diffrn_orient_matrix_UB_12        0.0101201000
_diffrn_orient_matrix_UB_13        -0.0874744000
_diffrn_orient_matrix_UB_21        0.0267288000
_diffrn_orient_matrix_UB_22        -0.0907187000
_diffrn_orient_matrix_UB_23        -0.0094874000
_diffrn_orient_matrix_UB_31        -0.2523621000
_diffrn_orient_matrix_UB_32        -0.0093698000
_diffrn_orient_matrix_UB_33        -0.0022147000
_diffrn_radiation_monochromator    mirror
_diffrn_radiation_probe            x-ray
_diffrn_radiation_type             'Cu K\a'
_diffrn_radiation_wavelength       1.54184
_diffrn_source                     'Rotating-anode X-ray tube'
_diffrn_source_type                'Rigaku (Cu) X-ray Source'
_reflns_Friedel_coverage           0.699
_reflns_Friedel_fraction_full      1.000
_reflns_Friedel_fraction_max       0.956
_reflns_number_gt                  3477
_reflns_number_total               3608
_reflns_special_details
;
 Reflections were merged by SHELXL according to the crystal
 class for the calculation of statistics and refinement.
 
 _reflns_Friedel_fraction is defined as the number of unique
 Friedel pairs measured divided by the number that would be
 possible theoretically, ignoring centric projections and
 systematic absences.
;
_reflns_threshold_expression       'I > 2\s(I)'
_computing_cell_refinement         'CrysAlisPro 1.171.43.112a (Rigaku OD, 2024)'
_computing_data_collection         'CrysAlisPro 1.171.43.112a (Rigaku OD, 2024)'
_computing_data_reduction          'CrysAlisPro 1.171.43.112a (Rigaku OD, 2024)'
_computing_molecular_graphics      'Olex2 1.5 (Dolomanov et al., 2009)'
_computing_publication_material    'Olex2 1.5 (Dolomanov et al., 2009)'
_computing_structure_refinement    'XL  (Sheldrick, 2008)'
_computing_structure_solution      'SHELXT  (Sheldrick, 2015)'
_refine_diff_density_max           0.175
_refine_diff_density_min           -0.149
_refine_diff_density_rms           0.032
_refine_ls_abs_structure_details
;
 Flack x determined using 1399 quotients [(I+)-(I-)]/[(I+)+(I-)]
 (Parsons, Flack and Wagner, Acta Cryst. B69 (2013) 249-259).
;
_refine_ls_abs_structure_Flack     0.37(7)
_refine_ls_extinction_coef         .
_refine_ls_extinction_method       none
_refine_ls_goodness_of_fit_ref     1.048
_refine_ls_hydrogen_treatment      mixed
_refine_ls_matrix_type             full
_refine_ls_number_parameters       260
_refine_ls_number_reflns           3608
_refine_ls_number_restraints       0
_refine_ls_R_factor_all            0.0291
_refine_ls_R_factor_gt             0.0276
_refine_ls_restrained_S_all        1.048
_refine_ls_shift/su_max            0.000
_refine_ls_shift/su_mean           0.000
_refine_ls_structure_factor_coef   Fsqd
_refine_ls_weighting_details      
 'w=1/[\s^2^(Fo^2^)+(0.0341P)^2^+0.3632P] where P=(Fo^2^+2Fc^2^)/3'
_refine_ls_weighting_scheme        calc
_refine_ls_wR_factor_gt            0.0685
_refine_ls_wR_factor_ref           0.0693
_refine_special_details           
 'Absolute configuration can not be determined.'
_olex2_refinement_description
;
1. Fixed Uiso
 At 1.2 times of:
  All C(H) groups, All C(H,H) groups
2.a Ternary CH refined with riding coordinates:
 C1(H1A), C5(H5)
2.b Secondary CH2 refined with riding coordinates:
 C2(H2A,H2B), C3(H3A,H3B)
2.c Aromatic/amide H refined with riding coordinates:
 C8(H8), C9(H9), C12(H12), C13(H13), C15(H15), C16(H16), C18(H18), C19(H19),
 C20(H20), C21(H21), C22(H22)
;
_atom_sites_solution_hydrogens     mixed
_atom_sites_solution_primary       dual
_atom_sites_solution_secondary     ?
loop_
  _atom_site_label
  _atom_site_type_symbol
  _atom_site_fract_x
  _atom_site_fract_y
  _atom_site_fract_z
  _atom_site_U_iso_or_equiv
  _atom_site_adp_type
  _atom_site_occupancy
  _atom_site_site_symmetry_order
  _atom_site_calc_flag
  _atom_site_refinement_flags_posn
  _atom_site_refinement_flags_adp
  _atom_site_refinement_flags_occupancy
  _atom_site_disorder_assembly
  _atom_site_disorder_group
 O1 O 0.7386(2) 0.21238(7) 0.53406(7) 0.0237(3) Uani 1 1 d . . . . .
 O2 O 0.8716(2) 0.52810(7) 0.71224(7) 0.0240(3) Uani 1 1 d . . . . .
 N1 N 0.5817(2) 0.32714(8) 0.56998(8) 0.0201(3) Uani 1 1 d . . . . .
 H1 H 0.477(4) 0.3157(13) 0.5363(13) 0.027(5) Uiso 1 1 d . . . . .
 N2 N 0.5207(2) 0.56486(8) 0.81973(8) 0.0205(3) Uani 1 1 d . . . . .
 N3 N 0.3658(2) 0.45028(8) 0.78367(8) 0.0213(3) Uani 1 1 d . . . . .
 C1 C 0.7162(3) 0.40036(10) 0.68287(9) 0.0183(3) Uani 1 1 d . . . . .
 H1A H 0.658665 0.360621 0.720484 0.022 Uiso 1 1 calc R U . . .
 C2 C 0.9456(3) 0.37373(10) 0.65914(10) 0.0214(3) Uani 1 1 d . . . . .
 H2A H 1.045678 0.375321 0.703805 0.026 Uiso 1 1 calc R U . . .
 H2B H 1.004369 0.410149 0.619564 0.026 Uiso 1 1 calc R U . . .
 C3 C 0.9338(3) 0.28915(10) 0.62760(10) 0.0236(4) Uani 1 1 d . . . . .
 H3A H 1.073353 0.277309 0.600663 0.028 Uiso 1 1 calc R U . . .
 H3B H 0.921560 0.251620 0.671054 0.028 Uiso 1 1 calc R U . . .
 C4 C 0.7453(3) 0.27417(9) 0.57348(9) 0.0191(3) Uani 1 1 d . . . . .
 C5 C 0.5569(3) 0.40146(9) 0.61356(9) 0.0181(3) Uani 1 1 d . . . . .
 H5 H 0.403723 0.402237 0.634449 0.022 Uiso 1 1 calc R U . . .
 C6 C 0.7215(3) 0.48107(10) 0.72232(9) 0.0185(3) Uani 1 1 d . . . . .
 C7 C 0.5376(3) 0.49834(10) 0.77431(9) 0.0188(3) Uani 1 1 d . . . . .
 C8 C 0.3286(3) 0.55759(11) 0.85938(10) 0.0228(4) Uani 1 1 d . . . . .
 H8 H 0.270671 0.594029 0.895750 0.027 Uiso 1 1 calc R U . . .
 C9 C 0.2357(3) 0.48721(10) 0.83629(10) 0.0227(3) Uani 1 1 d . . . . .
 H9 H 0.099429 0.466966 0.854468 0.027 Uiso 1 1 calc R U . . .
 C10 C 0.6816(3) 0.62879(11) 0.83069(11) 0.0251(4) Uani 1 1 d . . . . .
 H10A H 0.826(4) 0.6080(13) 0.8519(12) 0.027(5) Uiso 1 1 d . . . . .
 H10B H 0.717(4) 0.6570(15) 0.7824(16) 0.043(7) Uiso 1 1 d . . . . .
 H10C H 0.616(4) 0.6670(15) 0.8647(14) 0.041(7) Uiso 1 1 d . . . . .
 C11 C 0.5811(3) 0.47389(9) 0.56212(9) 0.0180(3) Uani 1 1 d . . . . .
 C12 C 0.4320(3) 0.53656(10) 0.56911(10) 0.0216(3) Uani 1 1 d . . . . .
 H12 H 0.315726 0.532763 0.605248 0.026 Uiso 1 1 calc R U . . .
 C13 C 0.4503(3) 0.60444(10) 0.52421(10) 0.0220(3) Uani 1 1 d . . . . .
 H13 H 0.345896 0.646118 0.530023 0.026 Uiso 1 1 calc R U . . .
 C14 C 0.6196(3) 0.61258(10) 0.47059(9) 0.0194(3) Uani 1 1 d . . . . .
 C15 C 0.7686(3) 0.54964(10) 0.46404(10) 0.0218(4) Uani 1 1 d . . . . .
 H15 H 0.886191 0.553638 0.428430 0.026 Uiso 1 1 calc R U . . .
 C16 C 0.7492(3) 0.48130(10) 0.50834(10) 0.0218(3) Uani 1 1 d . . . . .
 H16 H 0.851678 0.439111 0.501881 0.026 Uiso 1 1 calc R U . . .
 C17 C 0.6344(3) 0.68418(10) 0.41995(9) 0.0207(3) Uani 1 1 d . . . . .
 C18 C 0.4597(3) 0.73757(11) 0.41310(10) 0.0258(4) Uani 1 1 d . . . . .
 H18 H 0.329234 0.728660 0.441799 0.031 Uiso 1 1 calc R U . . .
 C19 C 0.4721(3) 0.80374(11) 0.36512(11) 0.0267(4) Uani 1 1 d . . . . .
 H19 H 0.351983 0.839822 0.362177 0.032 Uiso 1 1 calc R U . . .
 C20 C 0.6593(3) 0.81693(11) 0.32176(10) 0.0268(4) Uani 1 1 d . . . . .
 H20 H 0.667282 0.861250 0.288108 0.032 Uiso 1 1 calc R U . . .
 C21 C 0.8345(3) 0.76471(11) 0.32807(11) 0.0274(4) Uani 1 1 d . . . . .
 H21 H 0.963825 0.773528 0.298708 0.033 Uiso 1 1 calc R U . . .
 C22 C 0.8236(3) 0.69936(10) 0.37701(11) 0.0251(4) Uani 1 1 d . . . . .
 H22 H 0.946449 0.664644 0.381221 0.030 Uiso 1 1 calc R U . . .

loop_
  _atom_site_aniso_label
  _atom_site_aniso_U_11
  _atom_site_aniso_U_22
  _atom_site_aniso_U_33
  _atom_site_aniso_U_23
  _atom_site_aniso_U_13
  _atom_site_aniso_U_12
 O1 0.0315(6) 0.0168(6) 0.0229(6) -0.0018(5) 0.0044(5) 0.0007(5)
 O2 0.0248(6) 0.0223(6) 0.0249(6) 0.0001(5) 0.0010(5) -0.0040(5)
 N1 0.0224(7) 0.0170(6) 0.0209(7) -0.0023(6) -0.0036(6) 0.0002(6)
 N2 0.0247(7) 0.0186(7) 0.0181(7) -0.0012(6) -0.0022(6) 0.0019(6)
 N3 0.0217(7) 0.0231(7) 0.0190(7) 0.0002(6) -0.0013(6) -0.0006(6)
 C1 0.0214(8) 0.0170(7) 0.0163(7) 0.0014(6) 0.0004(6) 0.0005(6)
 C2 0.0200(8) 0.0239(8) 0.0203(8) -0.0003(7) -0.0021(7) 0.0018(7)
 C3 0.0257(9) 0.0237(8) 0.0213(8) 0.0004(7) 0.0003(7) 0.0080(7)
 C4 0.0256(8) 0.0155(7) 0.0164(7) 0.0029(6) 0.0042(7) 0.0007(7)
 C5 0.0189(7) 0.0161(7) 0.0195(8) -0.0018(6) -0.0008(6) 0.0002(6)
 C6 0.0204(8) 0.0194(8) 0.0157(8) 0.0017(6) -0.0033(6) -0.0004(6)
 C7 0.0228(8) 0.0170(7) 0.0167(7) 0.0003(6) -0.0028(6) 0.0012(7)
 C8 0.0251(9) 0.0253(8) 0.0180(8) -0.0012(7) -0.0004(6) 0.0065(7)
 C9 0.0199(8) 0.0276(9) 0.0206(8) 0.0012(7) 0.0008(7) 0.0011(7)
 C10 0.0319(10) 0.0188(8) 0.0247(9) -0.0033(7) -0.0015(8) -0.0020(7)
 C11 0.0212(8) 0.0166(7) 0.0161(7) -0.0023(6) -0.0031(6) -0.0003(6)
 C12 0.0227(8) 0.0211(8) 0.0212(8) -0.0007(7) 0.0028(7) 0.0017(7)
 C13 0.0238(8) 0.0193(8) 0.0228(8) -0.0017(7) 0.0016(7) 0.0050(7)
 C14 0.0241(8) 0.0184(8) 0.0157(7) -0.0014(6) -0.0031(6) 0.0002(6)
 C15 0.0226(8) 0.0252(8) 0.0177(8) 0.0007(7) 0.0019(6) 0.0027(7)
 C16 0.0250(8) 0.0202(8) 0.0203(8) -0.0002(6) 0.0005(7) 0.0051(7)
 C17 0.0269(8) 0.0196(8) 0.0155(8) -0.0026(6) -0.0019(7) -0.0021(7)
 C18 0.0270(9) 0.0260(9) 0.0244(9) 0.0046(7) 0.0000(7) 0.0015(7)
 C19 0.0305(9) 0.0241(9) 0.0255(9) 0.0042(7) -0.0033(7) 0.0030(8)
 C20 0.0401(10) 0.0221(8) 0.0182(8) 0.0017(7) -0.0037(8) -0.0043(8)
 C21 0.0347(10) 0.0225(9) 0.0249(9) -0.0013(7) 0.0084(8) -0.0035(7)
 C22 0.0296(9) 0.0200(8) 0.0258(9) -0.0027(7) 0.0024(7) 0.0010(7)

_geom_special_details
;
 All esds (except the esd in the dihedral angle between two l.s. planes)
 are estimated using the full covariance matrix.  The cell esds are taken
 into account individually in the estimation of esds in distances, angles
 and torsion angles; correlations between esds in cell parameters are only
 used when they are defined by crystal symmetry.  An approximate (isotropic)
 treatment of cell esds is used for estimating esds involving l.s. planes.
;
loop_
  _geom_bond_atom_site_label_1
  _geom_bond_atom_site_label_2
  _geom_bond_distance
  _geom_bond_site_symmetry_2
  _geom_bond_publ_flag
 O1 C4 1.246(2) . ?
 O2 C6 1.219(2) . ?
 N1 H1 0.89(2) . ?
 N1 C4 1.335(2) . ?
 N1 C5 1.470(2) . ?
 N2 C7 1.374(2) . ?
 N2 C8 1.363(2) . ?
 N2 C10 1.464(2) . ?
 N3 C7 1.330(2) . ?
 N3 C9 1.362(2) . ?
 C1 H1A 1.0000 . ?
 C1 C2 1.521(2) . ?
 C1 C5 1.551(2) . ?
 C1 C6 1.521(2) . ?
 C2 H2A 0.9900 . ?
 C2 H2B 0.9900 . ?
 C2 C3 1.525(2) . ?
 C3 H3A 0.9900 . ?
 C3 H3B 0.9900 . ?
 C3 C4 1.507(2) . ?
 C5 H5 1.0000 . ?
 C5 C11 1.520(2) . ?
 C6 C7 1.469(2) . ?
 C8 H8 0.9500 . ?
 C8 C9 1.370(3) . ?
 C9 H9 0.9500 . ?
 C10 H10A 1.01(2) . ?
 C10 H10B 0.99(3) . ?
 C10 H10C 0.96(3) . ?
 C11 C12 1.394(2) . ?
 C11 C16 1.394(2) . ?
 C12 H12 0.9500 . ?
 C12 C13 1.388(2) . ?
 C13 H13 0.9500 . ?
 C13 C14 1.398(2) . ?
 C14 C15 1.396(2) . ?
 C14 C17 1.496(2) . ?
 C15 H15 0.9500 . ?
 C15 C16 1.389(2) . ?
 C16 H16 0.9500 . ?
 C17 C18 1.394(3) . ?
 C17 C22 1.396(3) . ?
 C18 H18 0.9500 . ?
 C18 C19 1.394(3) . ?
 C19 H19 0.9500 . ?
 C19 C20 1.385(3) . ?
 C20 H20 0.9500 . ?
 C20 C21 1.384(3) . ?
 C21 H21 0.9500 . ?
 C21 C22 1.393(3) . ?
 C22 H22 0.9500 . ?

loop_
  _geom_angle_atom_site_label_1
  _geom_angle_atom_site_label_2
  _geom_angle_atom_site_label_3
  _geom_angle
  _geom_angle_site_symmetry_1
  _geom_angle_site_symmetry_3
  _geom_angle_publ_flag
 C4 N1 H1 114.8(14) . . ?
 C4 N1 C5 128.15(15) . . ?
 C5 N1 H1 117.1(14) . . ?
 C7 N2 C10 128.42(15) . . ?
 C8 N2 C7 106.57(14) . . ?
 C8 N2 C10 124.80(15) . . ?
 C7 N3 C9 105.21(14) . . ?
 C2 C1 H1A 107.7 . . ?
 C2 C1 C5 111.22(13) . . ?
 C5 C1 H1A 107.7 . . ?
 C6 C1 H1A 107.7 . . ?
 C6 C1 C2 111.48(14) . . ?
 C6 C1 C5 110.91(13) . . ?
 C1 C2 H2A 109.8 . . ?
 C1 C2 H2B 109.8 . . ?
 C1 C2 C3 109.21(14) . . ?
 H2A C2 H2B 108.3 . . ?
 C3 C2 H2A 109.8 . . ?
 C3 C2 H2B 109.8 . . ?
 C2 C3 H3A 108.6 . . ?
 C2 C3 H3B 108.6 . . ?
 H3A C3 H3B 107.6 . . ?
 C4 C3 C2 114.73(14) . . ?
 C4 C3 H3A 108.6 . . ?
 C4 C3 H3B 108.6 . . ?
 O1 C4 N1 120.31(16) . . ?
 O1 C4 C3 120.75(15) . . ?
 N1 C4 C3 118.91(15) . . ?
 N1 C5 C1 109.35(13) . . ?
 N1 C5 H5 107.2 . . ?
 N1 C5 C11 111.26(13) . . ?
 C1 C5 H5 107.2 . . ?
 C11 C5 C1 114.31(13) . . ?
 C11 C5 H5 107.2 . . ?
 O2 C6 C1 121.83(15) . . ?
 O2 C6 C7 122.02(15) . . ?
 C7 C6 C1 116.14(14) . . ?
 N2 C7 C6 125.09(15) . . ?
 N3 C7 N2 111.31(14) . . ?
 N3 C7 C6 123.59(15) . . ?
 N2 C8 H8 126.9 . . ?
 N2 C8 C9 106.25(15) . . ?
 C9 C8 H8 126.9 . . ?
 N3 C9 C8 110.66(16) . . ?
 N3 C9 H9 124.7 . . ?
 C8 C9 H9 124.7 . . ?
 N2 C10 H10A 111.8(13) . . ?
 N2 C10 H10B 112.6(15) . . ?
 N2 C10 H10C 107.1(15) . . ?
 H10A C10 H10B 106.7(19) . . ?
 H10A C10 H10C 111.1(19) . . ?
 H10B C10 H10C 107(2) . . ?
 C12 C11 C5 119.30(15) . . ?
 C16 C11 C5 122.79(14) . . ?
 C16 C11 C12 117.89(15) . . ?
 C11 C12 H12 119.4 . . ?
 C13 C12 C11 121.21(16) . . ?
 C13 C12 H12 119.4 . . ?
 C12 C13 H13 119.4 . . ?
 C12 C13 C14 121.21(16) . . ?
 C14 C13 H13 119.4 . . ?
 C13 C14 C17 121.31(15) . . ?
 C15 C14 C13 117.25(15) . . ?
 C15 C14 C17 121.38(15) . . ?
 C14 C15 H15 119.2 . . ?
 C16 C15 C14 121.61(16) . . ?
 C16 C15 H15 119.2 . . ?
 C11 C16 H16 119.6 . . ?
 C15 C16 C11 120.81(15) . . ?
 C15 C16 H16 119.6 . . ?
 C18 C17 C14 121.45(16) . . ?
 C18 C17 C22 117.58(16) . . ?
 C22 C17 C14 120.96(16) . . ?
 C17 C18 H18 119.2 . . ?
 C19 C18 C17 121.52(17) . . ?
 C19 C18 H18 119.2 . . ?
 C18 C19 H19 120.0 . . ?
 C20 C19 C18 120.09(18) . . ?
 C20 C19 H19 120.0 . . ?
 C19 C20 H20 120.4 . . ?
 C21 C20 C19 119.14(17) . . ?
 C21 C20 H20 120.4 . . ?
 C20 C21 H21 119.6 . . ?
 C20 C21 C22 120.75(17) . . ?
 C22 C21 H21 119.6 . . ?
 C17 C22 H22 119.6 . . ?
 C21 C22 C17 120.89(17) . . ?
 C21 C22 H22 119.6 . . ?

loop_
  _geom_torsion_atom_site_label_1
  _geom_torsion_atom_site_label_2
  _geom_torsion_atom_site_label_3
  _geom_torsion_atom_site_label_4
  _geom_torsion
  _geom_torsion_site_symmetry_1
  _geom_torsion_site_symmetry_2
  _geom_torsion_site_symmetry_3
  _geom_torsion_site_symmetry_4
  _geom_torsion_publ_flag
 O2 C6 C7 N2 -4.2(2) . . . . ?
 O2 C6 C7 N3 176.42(16) . . . . ?
 N1 C5 C11 C12 135.06(16) . . . . ?
 N1 C5 C11 C16 -45.9(2) . . . . ?
 N2 C8 C9 N3 0.4(2) . . . . ?
 C1 C2 C3 C4 44.32(19) . . . . ?
 C1 C5 C11 C12 -100.48(18) . . . . ?
 C1 C5 C11 C16 78.58(19) . . . . ?
 C1 C6 C7 N2 174.65(14) . . . . ?
 C1 C6 C7 N3 -4.7(2) . . . . ?
 C2 C1 C5 N1 46.59(18) . . . . ?
 C2 C1 C5 C11 -78.88(17) . . . . ?
 C2 C1 C6 O2 23.0(2) . . . . ?
 C2 C1 C6 C7 -155.81(14) . . . . ?
 C2 C3 C4 O1 167.74(15) . . . . ?
 C2 C3 C4 N1 -14.2(2) . . . . ?
 C4 N1 C5 C1 -16.1(2) . . . . ?
 C4 N1 C5 C11 111.13(18) . . . . ?
 C5 N1 C4 O1 177.81(15) . . . . ?
 C5 N1 C4 C3 -0.3(3) . . . . ?
 C5 C1 C2 C3 -61.50(17) . . . . ?
 C5 C1 C6 O2 -101.48(18) . . . . ?
 C5 C1 C6 C7 79.67(17) . . . . ?
 C5 C11 C12 C13 178.86(16) . . . . ?
 C5 C11 C16 C15 -178.12(15) . . . . ?
 C6 C1 C2 C3 174.15(13) . . . . ?
 C6 C1 C5 N1 171.26(13) . . . . ?
 C6 C1 C5 C11 45.79(18) . . . . ?
 C7 N2 C8 C9 -0.29(18) . . . . ?
 C7 N3 C9 C8 -0.33(19) . . . . ?
 C8 N2 C7 N3 0.09(18) . . . . ?
 C8 N2 C7 C6 -179.34(15) . . . . ?
 C9 N3 C7 N2 0.14(18) . . . . ?
 C9 N3 C7 C6 179.59(15) . . . . ?
 C10 N2 C7 N3 174.94(16) . . . . ?
 C10 N2 C7 C6 -4.5(3) . . . . ?
 C10 N2 C8 C9 -175.36(15) . . . . ?
 C11 C12 C13 C14 -0.3(3) . . . . ?
 C12 C11 C16 C15 0.9(2) . . . . ?
 C12 C13 C14 C15 0.1(2) . . . . ?
 C12 C13 C14 C17 177.50(16) . . . . ?
 C13 C14 C15 C16 0.6(2) . . . . ?
 C13 C14 C17 C18 -12.9(2) . . . . ?
 C13 C14 C17 C22 167.92(16) . . . . ?
 C14 C15 C16 C11 -1.1(3) . . . . ?
 C14 C17 C18 C19 -179.10(16) . . . . ?
 C14 C17 C22 C21 178.00(16) . . . . ?
 C15 C14 C17 C18 164.37(17) . . . . ?
 C15 C14 C17 C22 -14.8(2) . . . . ?
 C16 C11 C12 C13 -0.2(2) . . . . ?
 C17 C14 C15 C16 -176.78(16) . . . . ?
 C17 C18 C19 C20 1.2(3) . . . . ?
 C18 C17 C22 C21 -1.2(3) . . . . ?
 C18 C19 C20 C21 -1.4(3) . . . . ?
 C19 C20 C21 C22 0.3(3) . . . . ?
 C20 C21 C22 C17 1.0(3) . . . . ?
 C22 C17 C18 C19 0.1(3) . . . . ?

loop_
  _diffrn_refln_index_h
  _diffrn_refln_index_k
  _diffrn_refln_index_l
  _diffrn_refln_intensity_net
  _diffrn_refln_intensity_u
  _diffrn_refln_scale_group_code
 0 0 -1 50.8506 34.419 20
 0 0 1 33.1973 34.4732 7
 0 0 -2 722.263 81.9808 20
 0 0 -2 740.354 84.0911 1
 0 0 2 826.315 81.3916 7
 0 0 -3 26.9245 108.662 20
 0 0 3 -9.30115 108.174 7
 0 0 -3 110.444 106.406 1
 0 0 -4 55709.1 1729.61 1
 0 0 -4 56702.9 1730.26 20
 0 0 4 56969.6 1731.76 7
 0 0 4 56913.1 1726.36 21
 0 0 -5 111.844 152.076 1
 0 0 -5 146.779 145.375 20
 0 0 5 -38.4608 155.009 7
 0 0 5 201.958 162.936 21
 0 0 -6 46806.8 1518.29 1
 0 0 6 50549 1526.51 7
 0 0 6 47752.7 1514.95 21
 0 0 -6 49417.7 1522.82 20
 0 0 7 83.258 184.315 7
 0 0 7 231.568 178.495 21
 0 0 -7 166.045 174.825 20
 0 0 8 73545.4 2240.98 7
 0 0 -8 76160.5 2238.52 20
 0 0 9 11.7559 201.157 7
 0 0 9 185.092 189.998 21
 0 0 10 1921.5 268.286 7
 0 0 10 2431.1 229.755 21
 0 0 11 -110.199 218.182 7
 0 0 11 24.355 184.286 21
 0 0 -11 199.987 97.2497 19
 0 0 12 890.516 255.917 7
 0 0 12 631.159 186.517 21
 0 0 -12 896.972 112.61 19
 0 0 13 179.099 224.788 7
 0 0 -13 -118.275 107.393 19
 0 0 13 97.3665 164.644 21
 0 0 14 4642.3 388.385 7
 0 0 -14 5634.97 239.157 19
 0 0 15 23.1729 246.562 7
 0 0 -15 -5.25217 126.742 19
 0 0 -16 2959.06 188.421 19
 0 0 16 2423.47 328.434 7
 0 0 -17 -41.8281 127.659 19
 0 0 -18 1228.2 142.728 19
 0 0 -19 4.21409 116.362 19
 0 0 -20 74186.9 2242.81 19
 0 0 -21 47.8765 77.1959 19
 0 1 0 34.5449 33.8799 21
 0 -1 0 11.593 42.367 6
 0 1 -1 1825.12 88.9305 1
 0 1 1 1810.19 91.7512 21
 0 -1 -1 1923.96 91.1976 20
 0 -1 1 1674.83 85.8723 7
 0 1 -2 8034.42 276.227 1
 0 -1 2 8504.74 277.055 7
 0 -1 -2 7614.47 278.075 20
 0 1 2 8013.9 284.202 21
 0 -1 -3 241.103 123.079 20
 0 1 -3 280.781 111.906 1
 0 -1 3 61.0814 114.857 7
 0 1 -4 40757.9 1281.04 1
 0 -1 4 41783.3 1285.8 7
 0 -1 -4 40898.7 1284.31 20
 0 -1 4 41898.2 1268.04 21
 0 1 -5 131.222 153.517 1
 0 -1 -5 156.515 159.596 20
 0 1 5 317.309 158.024 7
 0 -1 5 291.255 167.182 7
 0 -1 5 377.347 135.702 21
 0 1 5 317.833 175.814 21
 0 1 -6 4493.87 263.26 1
 0 -1 -6 5557.37 268.749 20
 0 1 6 5076.11 264.494 7
 0 -1 6 5075.63 267.431 7
 0 -1 6 4544.35 240.112 21
 0 1 6 4538.82 268.876 21
 0 1 -7 482.635 180.744 1
 0 -1 -7 280.193 193.132 20
 0 -1 7 375.19 188.701 7
 0 1 7 182.625 183.714 7
 0 1 7 305.549 189.415 21
 0 -1 7 283.568 159.187 21
 0 1 -8 41112.7 1308.31 1
 0 -1 -8 42058.7 1314.3 20
 0 1 8 40917.1 1312.25 7
 0 -1 8 40618.2 1317.88 7
 0 -1 8 38345.2 1283.49 21
 0 1 8 39065.5 1306.63 21
 0 1 -9 12404.7 495.445 1
 0 -1 9 10984.1 497.494 7
 0 1 9 11357.9 500.075 7
 0 -1 9 11336.6 465.949 21
 0 1 9 12093.4 500.156 21
 0 -1 -9 11981.7 495.682 20
 0 1 10 1067.44 234.815 7
 0 -1 10 1281.64 224.831 7
 0 1 10 1695.89 229.495 21
 0 -1 10 1026 193.667 21
 0 -1 11 1887.16 254.243 7
 0 1 11 1417.47 255.924 7
 0 -1 11 2073.04 210.344 21
 0 1 11 1568.7 232.667 21
 0 -1 -11 1573.12 121.329 19
 0 1 -11 1726.4 123.657 19
 0 1 12 465.643 222.177 7
 0 -1 12 863.038 240.078 7
 0 -1 12 499.803 169.767 21
 0 1 12 416.379 204.596 21
 0 1 -12 412.596 105.122 19
 0 -1 -12 518.366 107.565 19
 0 1 13 -59.791 232.195 7
 0 -1 13 -161.244 247.975 7
 0 -1 -13 -4.57184 111.564 19
 0 1 -13 64.041 112.792 19
 0 -1 13 12.3644 144.382 21
 0 1 13 214.629 188.615 21
 0 1 14 6769.57 428.581 7
 0 -1 14 6325.43 440.659 7
 0 1 14 6304.04 366.933 21
 0 -1 -14 6931.56 275.124 19
 0 1 -14 6652.24 271.505 19
 0 1 15 508.417 268.267 7
 0 -1 15 970.864 251.623 7
 0 1 -15 573.387 129.024 19
 0 -1 -15 914.409 136.071 19
 0 -1 -16 5427.85 248.373 19
 0 1 -16 5342.52 247.915 19
 0 -1 16 5175.19 409.049 7
 0 1 16 5438.42 408.712 7
 0 1 -17 3285.5 195.634 19
 0 -1 -17 3095.17 192.757 19
 0 1 -18 8018.76 315.572 19
 0 -1 -18 8050.19 311.751 19
 0 -1 -19 1478.77 138.425 19
 0 1 -19 1376.66 137.948 19
 0 1 -20 14552 476.921 19
 0 -1 -20 14484 476.509 19
 0 -1 -21 44.9452 76.048 19
 0 1 -21 -44.8014 75.4461 19
 0 2 0 72951.6 2223.76 21
 0 -2 0 75878.1 2232.41 6
 0 2 -1 17186.7 544.301 1
 0 2 1 17550.3 546.941 21
 0 -2 1 16788.3 547.698 6
 0 2 -2 141800 4293.58 1
 0 2 2 144756 4298.85 21
 0 -2 -2 141915 4296.23 20
 0 -2 2 145236 4293.42 7
 0 2 -3 99319.4 2947.28 1
 0 2 3 95992 2953.95 21
 0 -2 -3 96388.9 2950.27 20
 0 -2 3 98836.1 2946.96 7
 0 2 -4 337145 9984.71 1
 0 -2 -4 339862 9988.91 20
 0 -2 4 326602 9985.99 7
 0 2 -5 42010.9 1351.14 1
 0 -2 -5 42318.4 1358.35 20
 0 -2 5 43037.9 1321.76 21
 0 -2 5 44883.4 1356.08 7
 0 2 -6 10073.4 400.727 1
 0 -2 6 9992.21 411.929 7
 0 -2 6 9840.68 363.302 21
 0 -2 -6 9739.17 410.52 20
 0 2 6 10238.1 419.47 21
 0 2 -7 38621.1 1234.66 1
 0 -2 -7 38520.8 1239.33 20
 0 2 7 38233.5 1234.09 7
 0 -2 7 37768.5 1238.86 7
 0 -2 7 37787.2 1201.31 21
 0 2 7 38127.9 1240.85 21
 0 2 -8 39.2892 191.716 1
 0 -2 -8 61.4991 208.74 20
 0 -2 8 125.177 201.42 7
 0 2 8 -80.5953 188.897 7
 0 -2 8 242.557 158.774 21
 0 2 8 -20.3167 223.955 21
 0 2 -9 3808.48 283.087 1
 0 -2 -9 3816.16 306.108 20
 0 2 9 4101.6 288.257 7
 0 -2 9 4376.1 294.204 7
 0 -2 9 3914.3 245.699 21
 0 2 9 4572.06 310.775 21
 0 2 -10 3506.85 274.857 1
 0 2 10 3041.15 279.185 7
 0 -2 10 3283.5 279.452 7
 0 2 10 2832.47 277.163 21
 0 -2 10 2807.61 217.05 21
 0 -2 -10 2998.01 275.021 20
 0 -2 11 -97.51 219.267 7
 0 2 11 95.4431 220.082 7
 0 2 -11 37.4205 95.8797 19
 0 -2 -11 70.6847 97.3877 19
 0 -2 11 219.023 144.772 21
 0 2 11 128.66 203.206 21
 0 2 12 7716.35 431.133 7
 0 -2 12 8086.11 435.639 7
 0 -2 12 6789.79 337.745 21
 0 2 12 7671.75 409.179 21
 0 -2 -12 7038.57 278.308 19
 0 2 -12 7447.6 278.051 19
 0 2 13 3933.6 339.698 7
 0 -2 13 2863.61 325.975 7
 0 2 13 3181.82 283.126 21
 0 2 -13 3422.7 178.719 19
 0 -2 -13 3143.85 177.161 19
 0 2 14 15407.3 682.986 7
 0 -2 14 14169.5 669.016 7
 0 2 14 14876.5 633.219 21
 0 2 -14 14737.9 506.791 19
 0 -2 -14 14994 506.483 19
 0 2 15 309.34 192.72 21
 0 -2 15 696.639 267.133 7
 0 2 15 345.943 245.788 7
 0 2 -15 443.868 128.615 19
 0 -2 -15 564.001 137.138 19
 0 2 16 7141.6 471.571 7
 0 -2 16 7757.47 478.325 7
 0 2 -16 7988.54 311.781 19
 0 -2 -16 7707.92 315.155 19
 0 2 -17 166.95 132.123 19
 0 -2 -17 5.18263 124.279 19
 0 -2 -18 25402.1 818.095 19
 0 2 -18 25650.4 818.063 19
 0 -2 -19 1525.85 136.637 19
 0 2 -19 1429.75 137.435 19
 0 2 -20 1545.77 119.955 19
 0 -2 -20 1630.05 122.34 19
 0 2 -21 344.875 79.0305 19
 0 3 0 66.5214 100.181 21
 0 -3 0 -23.8684 126.985 6
 0 3 -1 669.62 132.486 1
 0 3 1 689.69 131.394 21
 0 3 -1 488.648 88.9135 21
 0 -3 1 512.719 143.176 6
 0 3 -2 61373.6 1851.65 1
 0 3 2 61022.4 1856.77 21
 0 -3 2 59601.4 1855.69 6
 0 3 3 586792 17991.4 21
 0 -3 -3 626494 17991.9 20
 0 3 -3 599212 17986.7 1
 0 3 -4 152245 4500.27 1
 0 3 4 146889 4507.17 21
 0 -3 -4 150466 4504.45 20
 0 -3 4 147814 4499.62 7
 0 3 -5 12908.9 477.871 1
 0 -3 -5 13337.8 486.766 20
 0 -3 5 12415.5 476.948 7
 0 3 -6 22771.5 780.962 1
 0 -3 6 22840.9 735.051 21
 0 -3 -6 23085.8 786.488 20
 0 -3 6 23361.1 786.76 7
 0 3 -7 49854.2 1574.33 1
 0 -3 7 46821.6 1578.65 7
 0 -3 7 50404.1 1528.55 21
 0 3 7 50182.2 1586.68 21
 0 -3 -7 49107.3 1580.93 20
 0 3 -8 26201.3 900.904 1
 0 -3 -8 26483.8 912.826 20
 0 -3 8 26436 910.842 7
 0 3 8 25567.5 902.056 7
 0 3 8 25731.5 915.942 21
 0 -3 8 26318.8 851.689 21
 0 3 -9 9629.7 456.075 1
 0 -3 -9 10958.7 477.683 20
 0 -3 9 10690.3 472.126 7
 0 3 9 10771.5 461.272 7
 0 -3 9 9687.06 396.18 21
 0 3 9 10865.4 476.968 21
 0 3 -10 5920.1 348.803 1
 0 -3 -10 6051.11 357.186 20
 0 3 10 5290.7 342.965 7
 0 -3 10 5975.21 347.743 7
 0 3 10 5062.37 354.214 21
 0 -3 10 5454.99 270.926 21
 0 3 -11 61815.1 1974.2 1
 0 3 11 60166 1977.16 7
 0 -3 11 61044.7 1986.91 7
 0 -3 11 58028.8 1889.69 21
 0 3 11 63868.6 1976.92 21
 0 -3 -11 64872.4 1993.32 20
 0 3 -11 59677.3 1841.74 19
 0 -3 -11 60624.8 1842.33 19
 0 -3 12 1588.45 266.488 7
 0 3 12 1268.68 265.124 7
 0 3 12 1501.17 240.184 21
 0 -3 -12 1444.68 131.407 19
 0 3 -12 1590.88 129.802 19
 0 3 13 2024.28 282.002 7
 0 -3 13 1778.29 286.024 7
 0 3 13 1584.09 260.082 21
 0 -3 -13 1646.57 140.203 19
 0 3 -13 1541.26 140.017 19
 0 3 14 335.983 221.947 21
 0 -3 14 201.781 235.923 7
 0 3 14 22.204 243.979 7
 0 3 -14 102.006 124.498 19
 0 -3 -14 30.4042 126.519 19
 0 3 15 391.595 212.98 21
 0 3 15 348.67 255.631 7
 0 3 -15 245.342 136.411 19
 0 -3 -15 503.227 140.884 19
 0 3 -16 2524.57 179.649 19
 0 -3 -16 2792.27 173.862 19
 0 3 16 2300.19 303.61 7
 0 3 -17 28064.7 899.748 19
 0 -3 -17 28196.4 898.624 19
 0 3 -18 746.386 139.956 19
 0 -3 -18 767.981 126.298 19
 0 -3 -19 -80.6627 107.933 19
 0 3 -19 68.7714 113.792 19
 0 3 -20 1809.97 123.542 19
 0 -3 -20 1704.66 122.621 19
 0 3 -21 6798.39 236.254 19
 0 -4 0 227655 6946.81 6
 0 -4 0 234989 6927.25 20
 0 4 0 231663 6930.08 21
 0 4 -1 -34.2397 147.926 1
 0 -4 -1 55.6028 143.764 20
 0 4 1 127.426 148.235 21
 0 4 -1 3.36675 111.274 21
 0 -4 -1 184.614 167.087 6
 0 -4 1 103.949 165.678 6
 0 4 -2 2104.56 185.03 1
 0 4 2 2039.23 194.562 21
 0 -4 2 2336.07 202.429 6
 0 4 -3 85651.6 2676.47 1
 0 4 3 91485.8 2686.99 21
 0 -4 3 86972 2685.74 6
 0 4 -4 21946.7 748.395 1
 0 -4 4 21949.5 759.615 6
 0 4 4 22907.3 761.516 21
 0 4 -5 789.695 181.889 1
 0 -4 -5 1104.03 200.029 20
 0 4 5 970.317 224.135 21
 0 4 -6 70768.3 2155.64 1
 0 -4 -6 69039.5 2159.55 20
 0 -4 6 67920.7 2158.03 7
 0 4 -7 66718.3 2070.47 1
 0 -4 7 64066.6 2006.59 21
 0 -4 -7 67020 2074.38 20
 0 -4 7 67824.5 2074.36 7
 0 4 -8 2908.37 255.921 1
 0 -4 8 3467.68 273.367 7
 0 -4 -8 3148.54 276.748 20
 0 4 8 3293.02 290.768 21
 0 -4 8 3045.54 177.965 21
 0 4 -9 40085.7 1292.34 1
 0 -4 -9 39544.4 1301.36 20
 0 -4 9 42366.3 1309.11 7
 0 4 9 37682.6 1291.31 7
 0 -4 9 35590.3 1209.98 21
 0 4 9 40090.5 1305.13 21
 0 4 10 303.17 214.596 21
 0 -4 10 242.909 117.338 21
 0 4 -10 273.872 208.485 1
 0 -4 -10 243.852 217.102 20
 0 -4 -10 255.58 94.6067 19
 0 -4 10 306.337 201.761 7
 0 4 10 367.144 209.85 7
 0 4 -10 241.628 95.0427 19
 0 4 -11 20265.5 779.924 1
 0 -4 -11 20914.5 801.483 20
 0 4 -11 19730 644.684 19
 0 -4 -11 20132.2 645.424 19
 0 -4 11 19724.6 794.045 7
 0 4 11 20595.8 786.186 7
 0 4 11 19967.8 786.024 21
 0 4 12 417.995 224.109 21
 0 4 -12 290.94 220.043 1
 0 4 12 -131.554 227.417 7
 0 -4 12 349.068 230.11 7
 0 4 -12 71.552 102.686 19
 0 -4 -12 242.497 109.161 19
 0 -4 -12 77.3108 240.771 20
 0 4 13 5357.79 389.079 7
 0 4 13 5249.14 360.763 21
 0 4 -13 5438.56 237.142 19
 0 -4 -13 5007.19 233.746 19
 0 4 14 41002.4 1420.64 7
 0 4 14 41109 1394.63 21
 0 4 -14 39944.8 1234.33 19
 0 -4 -14 38311.1 1233.22 19
 0 4 15 3306.9 346.074 7
 0 -4 15 3223.08 375.071 6
 0 4 15 3404.5 311.512 21
 0 -4 -15 3353.88 195.773 19
 0 4 -15 3425.88 197.116 19
 0 -4 -16 329.843 138.334 19
 0 4 -16 429.065 143.02 19
 0 -4 16 301.77 274.634 6
 0 4 16 210.357 234.046 7
 0 -4 -17 23086.2 756.347 19
 0 4 -17 23469.7 757.216 19
 0 -4 -18 4080.35 202.779 19
 0 4 -18 4082.42 201.088 19
 0 4 -19 268.883 113.154 19
 0 -4 -19 101.015 107.151 19
 0 4 -20 1430.26 110.289 19
 0 4 -21 86.4089 66.7731 19
 0 4 -21 220.148 62.5181 3
 0 4 -21 182.952 61.2244 2
 0 -5 0 -34.9374 183.534 6
 0 -5 0 28.3135 124.676 20
 0 5 0 9.86659 139.752 21
 0 5 -1 317.101 163.003 1
 0 -5 1 202.728 188.286 6
 0 -5 -1 333.899 193.06 6
 0 -5 -1 410.338 146.033 20
 0 5 -1 344.915 125.346 21
 0 5 1 533.518 167.658 21
 0 5 -2 3855 248.553 1
 0 -5 -2 4040.94 237.837 20
 0 5 2 4108.89 245.108 21
 0 -5 2 4024.34 258.66 6
 0 5 -3 30133.2 1021.78 1
 0 5 3 33611.4 1030.72 21
 0 -5 3 30735.1 1033.12 6
 0 5 -4 2558.69 221.339 1
 0 5 4 2750.08 246.473 21
 0 -5 4 2600.63 235.772 6
 0 5 -5 5474.8 298.137 1
 0 5 5 5312.85 322.18 21
 0 -5 5 5561.26 318.454 6
 0 5 -6 9218.78 402.436 1
 0 5 6 8986.19 428.91 21
 0 -5 -6 9391.48 413.838 20
 0 -5 6 8553.68 427.309 6
 0 5 -7 56152.9 1756.24 1
 0 -5 7 56287.8 1777.76 6
 0 -5 7 53977.5 1680.95 21
 0 -5 -7 55098.5 1761.48 20
 0 -5 -8 1243.61 246.961 20
 0 -5 8 1120.31 118.714 21
 0 5 -8 903.184 211.562 1
 0 -5 -9 1174.13 242.639 20
 0 5 9 953.054 251.074 21
 0 5 -9 1115.71 231.279 1
 0 5 -10 8419.53 435.961 1
 0 5 10 8832.31 434.698 7
 0 5 10 8420.18 451.168 21
 0 5 -10 8176.6 301.734 19
 0 -5 -10 8338.97 302.391 19
 0 -5 -10 8140.62 442.784 20
 0 -5 -11 204.388 106.282 19
 0 -5 -11 218.324 228.081 20
 0 5 -11 359.788 224.819 1
 0 5 11 401.608 231.196 7
 0 5 -11 208.139 104.239 19
 0 5 11 432.837 243.425 21
 0 5 -12 11746.3 573.723 1
 0 5 12 12405.1 576.258 7
 0 -5 12 12964 611.017 6
 0 5 12 12738.4 587.291 21
 0 -5 -12 11632.2 417.753 19
 0 -5 -12 12166.5 587.585 20
 0 5 -12 11974.7 420.138 19
 0 5 -13 4403.18 369.472 1
 0 5 13 5465.97 380.175 21
 0 5 -13 4725.67 225.178 19
 0 -5 -13 4828.73 221.882 19
 0 5 13 5059.96 376.428 7
 0 -5 13 4771.18 411.851 6
 0 5 14 4409.21 375.085 21
 0 -5 -14 5056.54 229.097 19
 0 5 -14 4712.4 233.895 19
 0 -5 14 5593.6 429.395 6
 0 5 14 5457.72 409.438 7
 0 5 15 4009.18 356.433 21
 0 -5 -15 4666.73 223.177 19
 0 5 -15 4485.14 227.7 19
 0 -5 15 4854.06 416.851 6
 0 5 15 4641.75 385.687 7
 0 -5 -16 6273.28 275.157 19
 0 5 -16 6643 280.278 19
 0 -5 -17 2167.52 112.153 17
 0 5 -17 2037.64 165.305 19
 0 -5 -17 2097.73 167.761 19
 0 -5 -18 5671.25 248.281 19
 0 5 -18 6173.68 249.768 19
 0 5 -19 8712.05 311.822 19
 0 5 -20 626.179 94.0049 19
 0 5 -21 5390.64 188.288 19
 0 6 0 4629.7 275.233 1
 0 6 0 5149.24 244.136 21
 0 -6 0 5060.03 248.226 20
 0 -6 0 4730.03 299.939 6
 0 6 -1 2166.62 220.587 1
 0 -6 -1 2408.89 201.409 20
 0 -6 1 2247.45 179.085 20
 0 6 1 2308.64 201.681 21
 0 6 -1 2391.1 178.91 21
 0 -6 1 1674.67 232.171 6
 0 6 -2 10610.8 434.959 1
 0 6 2 11053.8 428.628 21
 0 -6 -2 10761.9 425.392 20
 0 -6 2 10248.7 445.463 6
 0 6 -3 20625.8 726.269 1
 0 6 3 20839.2 728.383 21
 0 -6 -3 20802.1 723.9 20
 0 -6 3 20712.2 738.656 6
 0 6 -4 17695.1 632.097 1
 0 6 4 17359.1 639.214 21
 0 -6 -4 16586.6 636.739 20
 0 -6 4 16697.3 637.074 6
 0 6 -5 40660.2 1343.11 1
 0 6 5 43149.1 1356.24 21
 0 -6 5 40005 1354.19 6
 0 6 -6 24722.8 891.863 1
 0 6 6 26227.1 911.961 21
 0 -6 6 25885.1 910.472 6
 0 6 -7 39694.3 1372.96 1
 0 -6 7 42939.8 1399.86 6
 0 6 7 42728 1394.05 21
 0 -6 8 249.519 223.411 6
 0 6 -8 241.41 198.198 1
 0 -6 -8 -55.6124 205.458 20
 0 -6 9 1975.93 279.11 6
 0 -6 -9 1986.24 269.361 20
 0 -6 -9 1829.26 124.662 19
 0 6 -9 1969.57 128.945 19
 0 6 -9 1598.31 244.226 1
 0 6 -10 2527.89 274.271 1
 0 -6 10 2131.91 295.047 6
 0 6 10 2356.33 273.122 7
 0 6 10 2018.08 292.946 21
 0 -6 -10 2449.68 297.349 20
 0 -6 -10 2267 143.559 19
 0 6 -10 1862.32 137.368 19
 0 -6 -11 664.549 112.724 19
 0 -6 -11 792.978 255.842 20
 0 6 -11 980.462 249.953 1
 0 -6 11 608.766 266.042 6
 0 6 11 903.212 242.159 7
 0 6 -11 565.876 118.418 19
 0 6 11 739.066 259.553 21
 0 -6 -12 334.766 118.628 19
 0 -6 -12 318.999 264.942 20
 0 6 -12 138.896 215.829 1
 0 6 12 60.6963 224.672 7
 0 -6 12 -71.6838 250.069 6
 0 6 -12 229.337 120.228 19
 0 6 12 83.4557 246.487 21
 0 6 -13 1620.76 272.13 1
 0 -6 13 1781.05 312.069 6
 0 6 13 1533.9 274.503 7
 0 6 13 2295.43 310.214 21
 0 6 -13 1565.84 156.396 19
 0 -6 -13 1582.52 149.676 19
 0 -6 -13 1585.6 290.315 20
 0 -6 14 37301.6 1365.34 6
 0 6 14 32649.6 1301.09 7
 0 6 14 34318.2 1297.61 21
 0 6 -14 36687.2 1131.59 19
 0 -6 -14 36130.5 1129.88 19
 0 6 15 4834.76 391.39 7
 0 -6 15 4375.55 416.995 6
 0 6 -15 4375.78 229.01 19
 0 -6 -15 4480.61 226.436 19
 0 6 15 4369.59 358.983 21
 0 6 -16 262.728 138.29 19
 0 -6 -16 176.703 91.0407 17
 0 -6 -16 52.1463 129.065 19
 0 6 -17 -19.3246 132.812 19
 0 -6 -17 103.762 66.3477 17
 0 -6 -17 -4.818 130.796 19
 0 6 -18 9930.57 355.561 19
 0 6 -19 6565.94 251.901 19
 0 6 -20 79.4633 77.9736 19
 0 6 -21 51.814 47.0486 19
 0 7 0 -165.324 192.739 1
 0 -7 0 10.4538 207.687 6
 0 -7 0 -42.0647 160.132 20
 0 7 0 -28.7507 146.489 21
 0 7 -1 3037.8 254.243 1
 0 -7 1 3097.48 274.598 6
 0 7 1 3388.21 232.477 21
 0 -7 -1 3138.99 221.281 20
 0 7 -1 3059.81 198.879 21
 0 -7 1 3087.66 205.175 20
 0 7 -2 1478.58 213.176 1
 0 -7 2 1525.98 253.572 6
 0 -7 2 1555.45 165.499 20
 0 -7 -2 1607.59 214.271 20
 0 7 2 1689.5 212.732 21
 0 7 -3 237291 7398.32 1
 0 7 3 247607 7402.03 21
 0 -7 -3 249517 7397.83 20
 0 -7 3 247987 7415.37 6
 0 7 -4 14210.1 564.379 1
 0 -7 4 14175.1 590.117 6
 0 -7 -4 13335.1 563.121 20
 0 7 4 15266 573.587 21
 0 7 -5 436.3 203.18 1
 0 -7 5 543.948 225.826 6
 0 -7 -5 590.021 213.723 20
 0 7 5 434.009 219.796 21
 0 7 -6 51882.4 1689.43 1
 0 7 6 52141.7 1699.7 21
 0 -7 6 52376.4 1707.69 6
 0 7 -7 3488.68 285.266 1
 0 -7 7 3785.55 304.065 6
 0 7 7 3211.57 308.864 21
 0 -7 -8 351.42 97.255 19
 0 7 -8 398.621 221.187 1
 0 -7 8 378.73 252.013 6
 0 7 -8 348.838 94.8949 19
 0 7 8 468.568 237.251 21
 0 -7 -9 420 105.104 19
 0 7 -9 308.934 214.025 1
 0 7 -9 493.902 109.39 19
 0 -7 9 380.776 230.693 6
 0 -7 10 8355.8 478.697 6
 0 7 -10 8439.83 447.139 1
 0 -7 -10 7922.73 453.6 20
 0 7 -10 8296.05 303.262 19
 0 -7 -10 7836.74 302.291 19
 0 -7 -11 37.4235 112.34 19
 0 -7 -11 20.5418 239.869 20
 0 7 -11 -366.454 224.182 1
 0 -7 11 138.19 246.41 6
 0 7 11 39.151 220.038 7
 0 7 -11 133.157 115.376 19
 0 7 11 -41.7827 248.936 21
 0 -7 -12 445.956 266.973 20
 0 -7 -12 200.254 121.83 19
 0 7 -12 269.497 233.723 1
 0 7 12 696.533 242.602 7
 0 -7 12 199.996 247.066 6
 0 7 -12 168.257 117.954 19
 0 7 12 354.993 267.381 21
 0 -7 -13 1334.85 294.696 20
 0 -7 -13 1442.63 153.788 19
 0 7 -13 1559.71 280.315 1
 0 -7 13 1994.35 330.727 6
 0 7 13 1394.67 275.624 7
 0 7 -13 1423.02 155.66 19
 0 7 13 1472.68 280.021 21
 0 -7 -14 -55.9849 102.181 17
 0 -7 -14 -102.629 132.087 19
 0 7 -14 225.794 238.25 1
 0 -7 14 -192.99 282.618 6
 0 7 14 -93.3591 242.789 7
 0 7 -14 169.325 134.057 19
 0 7 14 -278.01 267.41 21
 0 -7 -15 -73.3871 96.7371 17
 0 -7 15 248.71 264.08 6
 0 7 15 -93.6512 244.952 7
 0 7 15 -402.153 251.133 21
 0 7 -15 226.142 137.725 19
 0 -7 -15 -53.5051 132.675 19
 0 -7 -16 1875.77 123.626 17
 0 7 -16 2014 168.913 19
 0 7 -17 945.422 133.826 19
 0 7 -18 4550.87 205.79 19
 0 7 -19 781.079 102.601 19
 0 7 -20 270.59 71.8118 19
 0 8 0 700.048 208.185 1
 0 -8 0 397.992 218.004 6
 0 8 0 687.591 160.955 21
 0 -8 0 537.566 167.685 20
 0 8 -1 7919.72 375.02 1
 0 -8 1 6744.12 395.963 6
 0 -8 1 7247.54 326.356 20
 0 8 1 7198.35 346.155 21
 0 -8 -1 7171.52 349.426 20
 0 8 -2 8144.3 391.084 1
 0 -8 2 7207.45 396.242 6
 0 -8 -2 6917.66 369.224 20
 0 -8 2 7740.84 322.986 20
 0 8 2 7627.45 365.627 21
 0 8 -3 3594.74 293.584 1
 0 -8 3 3634.49 314.778 6
 0 8 3 3607.31 285.97 21
 0 -8 -3 3534.46 281.649 20
 0 -8 3 3496.49 213.435 20
 0 8 -4 30949.2 1083.16 1
 0 -8 4 30647.8 1096.44 6
 0 -8 -4 31848.4 1076.62 20
 0 8 4 32492.5 1083.8 21
 0 8 -5 32979.6 1165.49 1
 0 -8 5 33602.4 1187.72 6
 0 8 5 35424.6 1177.88 21
 0 -8 -5 34975.4 1168.88 20
 0 8 -6 8079.01 424.894 1
 0 -8 6 8317.25 445.592 6
 0 -8 -6 8615.92 428.381 20
 0 8 6 8177.64 435.337 21
 0 8 -7 47385.9 1582.83 1
 0 -8 7 48597.8 1610.12 6
 0 -8 -7 47271.9 1449.95 17
 0 8 7 48005.7 1601.08 21
 0 -8 -7 47380.9 1583.21 20
 0 8 8 568.143 255.858 21
 0 8 -8 -65.1973 214.555 1
 0 -8 8 -19.0896 244.849 6
 0 8 -8 12.0933 100.487 19
 0 -8 -8 47.3385 88.0412 17
 0 -8 8 128.787 87.644 17
 0 8 -9 17895.9 594.331 19
 0 8 -9 19747.6 748.637 1
 0 -8 9 18392.6 771.526 6
 0 -8 -9 18052.3 587.651 17
 0 8 9 18418.8 761.415 21
 0 8 -10 19.1879 223.554 1
 0 -8 -10 163.84 99.9723 17
 0 8 -10 -28.1116 113.687 19
 0 -8 10 45.2773 258.848 6
 0 8 -11 1989.05 281.193 1
 0 8 11 1514.31 260.7 7
 0 -8 11 1443.72 304.739 6
 0 8 -11 1239.13 141.296 19
 0 -8 -11 1152.81 123.327 17
 0 -8 -12 16680.1 730.986 20
 0 8 -12 14823.3 528.934 19
 0 8 12 16504.4 710.557 7
 0 -8 12 14589.3 732.967 6
 0 8 -12 16961.9 708.421 1
 0 -8 -12 15690.7 517.533 17
 0 8 12 14637.9 704.146 21
 0 -8 -13 1366.48 313.213 20
 0 8 -13 1775.88 166.742 19
 0 8 -13 2045 297.353 1
 0 8 13 1720.05 294.439 7
 0 -8 13 2241.68 342.329 6
 0 -8 -13 1999.98 136.116 17
 0 8 13 1822.38 307.376 21
 0 8 14 876.353 266.555 21
 0 8 14 1328.9 264.365 7
 0 -8 14 1113.3 308.012 6
 0 8 -14 704.049 255.731 1
 0 -8 -14 1042.88 119.016 17
 0 8 -14 919.696 150.206 19
 0 -8 -15 3980.86 179.635 17
 0 8 -15 3822.9 211.949 19
 0 -8 -16 16002.9 524.468 17
 0 8 -16 16612.6 549.828 19
 0 8 -17 5268.29 227.284 19
 0 8 -18 13388.5 446.654 19
 0 8 -19 19.3967 81.9407 19
 0 8 -20 256.501 61.352 19
 0 9 0 -102.863 209.147 1
 0 -9 0 -73.0663 231.435 6
 0 -9 0 57.8013 159.818 20
 0 9 0 126.516 165.438 21
 0 9 1 910.24 223.143 1
 0 9 -1 1260.11 229.45 1
 0 -9 1 1265.91 261.608 6
 0 -9 1 1211.66 165.637 20
 0 -9 -1 1185.28 200.074 20
 0 9 1 1582.41 205.428 21
 0 9 -2 31093.1 1073.6 1
 0 -9 2 28429.7 1092.75 6
 0 -9 -2 32152.4 1055.57 20
 0 9 2 32096.7 1058.49 21
 0 -9 2 30776.1 1018.83 20
 0 9 -3 2109.53 263.387 1
 0 -9 3 2173.48 287.938 6
 0 -9 -3 1939.77 236.726 20
 0 9 3 1933.24 245.148 21
 0 -9 3 2266.37 184.195 20
 0 9 -4 29198.5 1044.26 1
 0 -9 4 30768.1 1075.46 6
 0 -9 -4 29688 1039.05 20
 0 -9 4 28285.8 966.897 20
 0 9 4 30745.8 1040.94 21
 0 9 -5 493.702 219.179 1
 0 -9 5 720.532 248.849 6
 0 9 5 959.439 233.871 21
 0 -9 -5 687.929 224.252 20
 0 9 6 3188.94 312.44 21
 0 -9 -6 3214.45 299.365 20
 0 9 -6 3871.11 306.767 1
 0 -9 6 3319.54 330.574 6
 0 -9 -6 3084.02 162.132 17
 0 -9 6 3717.46 163.374 17
 0 9 7 15193.6 641.915 21
 0 -9 -7 15084.1 629.312 20
 0 9 -7 14855.5 637.617 1
 0 -9 7 14334.4 664.519 6
 0 -9 7 14603.4 483.036 17
 0 -9 -7 14502.8 485.06 17
 0 -9 -8 286.629 103.607 17
 0 -9 8 377.113 101.359 17
 0 -9 -8 234.924 227.035 20
 0 9 -8 197.477 210.283 1
 0 -9 8 317.195 247.072 6
 0 9 -8 238.427 106.997 19
 0 9 8 116.409 245.172 21
 0 -9 -9 33.8811 102.341 17
 0 -9 -9 137.165 225.124 20
 0 9 -9 96.179 236.184 1
 0 -9 9 501.682 249.911 6
 0 9 -9 28.3266 114.929 19
 0 9 9 188.345 258.013 21
 0 -9 -10 1392.55 131.055 17
 0 -9 -10 1439.94 293.96 20
 0 9 -10 1537.7 261.179 1
 0 -9 10 877.749 294.877 6
 0 9 -10 1154.23 137.155 19
 0 9 10 1119.52 280.86 21
 0 9 -11 21.5525 240.455 1
 0 -9 11 466.546 278.061 6
 0 9 11 174.663 232.306 7
 0 -9 -11 -54.8042 110.035 17
 0 9 -11 26.2726 126.598 19
 0 9 12 853.864 278.947 21
 0 9 -12 736.269 253.393 1
 0 -9 12 488.516 277.231 6
 0 9 12 588.996 247.076 7
 0 9 -12 560.84 140.565 19
 0 -9 -12 718.735 121.476 17
 0 9 -13 6773.92 288.288 19
 0 9 13 6200.75 436.526 7
 0 -9 13 6422.05 478.902 6
 0 9 -13 7046.19 454.874 1
 0 -9 -13 6793.8 266.934 17
 0 9 13 5666.21 448.413 21
 0 -9 -14 2251.49 143.759 17
 0 9 -14 2184.36 177.861 19
 0 -9 -15 1493.45 121.322 17
 0 9 -15 1295.78 155.721 19
 0 -9 -16 1262.32 102.981 17
 0 9 -16 1361.48 136.881 19
 0 9 -17 2524.07 150.602 19
 0 9 -18 1181.16 108.621 19
 0 9 -19 -23.463 73.1535 19
 0 -10 0 32872.3 1099.41 20
 0 10 0 32584.2 1147.96 1
 0 10 1 7395.76 367.101 21
 0 -10 1 7030.1 340.142 20
 0 -10 -1 7321.05 373.831 20
 0 10 -1 7883.43 408.453 1
 0 10 1 7537.07 407.77 1
 0 -10 1 7696.72 436.095 6
 0 -10 2 5219.35 377.89 6
 0 -10 2 5191.06 216.155 5
 0 -10 -2 5095.45 212.995 5
 0 10 2 5336.03 348.483 1
 0 10 -2 4875.05 350.209 1
 0 -10 -2 5126.57 208.971 17
 0 -10 2 4983.82 270.617 20
 0 -10 -2 4808.78 316.377 20
 0 10 2 5145.7 323.481 21
 0 -10 3 105.259 127.548 20
 0 -10 -3 152.581 206.701 20
 0 -10 3 -71.9613 244.381 6
 0 10 -3 -46.9942 210.252 1
 0 -10 -3 99.6842 96.2399 17
 0 -10 3 -3.50719 91.4238 17
 0 10 3 187.388 204.255 21
 0 -10 -4 1834.42 260.008 20
 0 10 -4 1784.94 257.735 1
 0 -10 4 1696.88 283.338 6
 0 -10 4 1804.96 123.537 17
 0 10 4 1483.93 254.59 21
 0 -10 4 1944.35 170.657 20
 0 10 -5 12337.6 572.288 1
 0 -10 5 12430.7 597.029 6
 0 -10 5 12556.9 422.193 17
 0 10 5 12815.2 576.017 21
 0 -10 -5 13211.9 560.784 20
 0 -10 5 12324.4 475.658 20
 0 -10 -6 4138.41 318.578 20
 0 -10 6 3865.81 225.399 20
 0 10 6 4157.29 339.77 21
 0 10 -6 4408.55 331.012 1
 0 -10 6 3637.95 360.602 6
 0 -10 6 4144.85 186.295 17
 0 -10 -6 4071.95 188.514 17
 0 -10 -7 143.611 226.326 20
 0 -10 7 351.054 269.989 6
 0 10 -7 299.674 229.536 1
 0 10 7 274.521 252.027 21
 0 -10 7 238.583 99.6107 17
 0 -10 -7 47.0791 101.225 17
 0 -10 -8 28532.1 901.891 17
 0 10 -8 29389.3 907.401 19
 0 10 -8 27379.2 1056.52 1
 0 -10 8 30139.1 1111.34 6
 0 -10 8 27901 899.384 17
 0 -10 -8 28147.6 1065.42 20
 0 10 8 29186.3 1084.32 21
 0 10 -9 3123.47 188.688 19
 0 -10 9 3018.56 349.974 6
 0 10 -9 3725.35 338.225 1
 0 -10 -9 3835.22 345.809 20
 0 10 9 3408.49 348.659 21
 0 -10 -9 3424.52 177.253 17
 0 -10 -10 221.623 112.022 17
 0 -10 -10 465.241 254.574 20
 0 10 -10 -108.526 227.155 1
 0 -10 10 391.697 280.957 6
 0 10 -10 105.496 127.073 19
 0 10 10 331.472 271.412 21
 0 -10 -11 985.067 125.901 17
 0 -10 -11 1308.24 298.457 20
 0 10 -11 988.283 272.999 1
 0 -10 11 814.7 282.638 6
 0 10 -11 1191.03 144.35 19
 0 10 11 1155.42 305.969 21
 0 10 -12 4410.53 221.08 19
 0 -10 -12 3767.53 380.058 20
 0 -10 12 3760 398.649 6
 0 10 12 4659.34 380.192 7
 0 10 -12 4414.95 373.537 1
 0 -10 -12 4478.57 206.913 17
 0 -10 -13 454.875 117.324 17
 0 -10 -13 317.657 270.14 20
 0 10 -13 135.707 234.237 1
 0 10 13 565.939 263.54 21
 0 10 -13 524.628 139.051 19
 0 -10 13 27.9892 279.393 6
 0 10 13 483.574 237.071 7
 0 10 -14 7805.35 312.529 19
 0 -10 -14 7569.28 288.948 17
 0 -10 -15 33.3841 93.1617 17
 0 10 -15 134.424 125.772 19
 0 -10 -16 937.271 87.7174 17
 0 10 -16 851.824 130.108 19
 0 10 -17 190.078 99.5632 19
 0 10 -18 30.012 78.5201 19
 0 10 -19 542.478 65.7785 19
 0 -11 0 -42.7746 108.042 5
 0 -11 0 75.1206 101.516 17
 0 11 0 -17.0976 226.267 1
 0 -11 0 -75.248 151.076 20
 0 -11 -1 313.572 109.931 5
 0 -11 1 264.971 111.622 5
 0 -11 -1 322.253 172.083 20
 0 -11 1 235.084 146.625 20
 0 -11 1 294.106 101.495 17
 0 -11 -1 212.411 106.864 17
 0 11 -1 325.416 225.183 1
 0 11 1 345.661 231.708 1
 0 -11 -2 4703.78 207.393 5
 0 -11 2 4589.35 373.217 6
 0 -11 -2 4459.88 202.316 17
 0 -11 2 4609.89 199.497 17
 0 11 2 4848.75 322.765 21
 0 -11 -2 4942.61 305.549 20
 0 -11 2 4538.52 264.892 20
 0 11 2 4495.56 344.221 1
 0 11 -2 4020.41 339.122 1
 0 -11 -3 5902.45 236.654 5
 0 -11 3 6003.51 409.933 6
 0 11 3 5050.23 383.256 1
 0 11 -3 5947.89 390.077 1
 0 -11 3 5417.89 226.749 17
 0 -11 -3 5534.03 232.506 17
 0 11 3 6026.32 355.903 21
 0 -11 3 5434.42 287.272 20
 0 -11 -3 5921.21 346.791 20
 0 -11 4 381.935 260.668 6
 0 -11 -4 269.929 114.206 5
 0 11 -4 604.727 233.41 1
 0 11 4 189.511 216.48 21
 0 -11 4 199.602 100.062 17
 0 -11 -4 454.863 109.517 17
 0 -11 -4 366.688 202.332 20
 0 -11 4 204.261 126.486 20
 0 -11 -5 101.012 210.982 20
 0 -11 5 353.353 259.096 6
 0 11 -5 152.016 222.941 1
 0 11 5 18.5612 221.207 21
 0 -11 5 134.306 100.818 17
 0 -11 -6 2732.35 304.641 20
 0 11 -6 2887.36 301.909 1
 0 -11 6 2304.65 330.883 6
 0 -11 6 2619.51 156.503 17
 0 11 6 2104.08 299.372 21
 0 -11 -7 325.46 232.123 20
 0 -11 7 -48.3503 249.301 6
 0 11 -7 123.082 230.598 1
 0 11 7 -486.471 252.042 21
 0 -11 -7 264.224 116.19 17
 0 -11 7 40.4098 107.447 17
 0 -11 -8 11058.4 397.445 17
 0 11 -8 11182.3 403.25 19
 0 11 -8 11773.4 569.062 1
 0 -11 8 11049.6 608.902 6
 0 -11 8 11070.3 397.459 17
 0 -11 -8 11088.7 556.635 20
 0 11 8 13016.4 601.403 21
 0 -11 -9 -63.955 113.436 17
 0 -11 -9 64.5609 238.885 20
 0 11 -9 21.9829 233.254 1
 0 -11 9 26.4412 266.982 6
 0 11 -9 10.7095 124.482 19
 0 11 9 -94.4309 254.635 21
 0 -11 -10 6070.84 430.8 20
 0 11 -10 6391.06 277.202 19
 0 -11 10 6587.02 465.989 6
 0 11 -10 6630.69 439.664 1
 0 11 10 5915.27 443.038 21
 0 -11 -10 6327.24 260.457 17
 0 -11 -11 256.257 115.758 17
 0 -11 -11 399.054 276.695 20
 0 11 -11 435.798 244.821 1
 0 -11 11 307.224 280.359 6
 0 11 -11 110.572 135.863 19
 0 11 11 125.293 256.966 21
 0 11 12 13979.9 649.187 7
 0 -11 12 11815.3 676.792 6
 0 11 -12 13046.8 471.689 19
 0 -11 -12 13417.7 653.651 20
 0 11 -12 11676.7 618.288 1
 0 -11 -12 13892.6 456.883 17
 0 -11 -13 206.893 106.352 17
 0 11 -13 285.757 133.782 19
 0 -11 -14 1235.81 121.702 17
 0 11 -14 1477.79 154.073 19
 0 -11 -15 1738.34 123.35 17
 0 11 -15 1782.75 146.599 19
 0 11 -16 1080.21 123.342 19
 0 11 -17 3033.72 147.283 19
 0 11 -18 63.7954 69.1157 19
 0 -12 0 36409.6 1139.74 5
 0 -12 0 36267.6 1134.49 17
 0 -12 0 35866 1230.83 20
 0 12 0 38171.1 1302.96 1
 0 -12 -1 13556.7 465.991 5
 0 -12 1 12625.8 464.566 5
 0 -12 1 13632.9 458.456 17
 0 -12 -1 14034.6 461.469 17
 0 -12 -1 14408.2 570.261 20
 0 -12 1 12906.9 537.371 20
 0 12 -1 13857.2 619.958 1
 0 12 1 13170.9 614.136 1
 0 -12 -2 3664.48 193.707 5
 0 12 2 3414.96 341.325 1
 0 12 -2 3891.92 338.982 1
 0 -12 -2 3927.83 188.746 17
 0 -12 2 3436.06 181.185 17
 0 -12 -2 3818.77 284.99 20
 0 -12 2 3721.24 244.884 20
 0 -12 -3 1835.9 154.367 5
 0 -12 3 2652.28 324.8 6
 0 -12 -3 1972.52 255.178 20
 0 12 -3 2156.87 290.908 1
 0 12 3 2118.32 287.102 1
 0 -12 3 2122.92 144.162 17
 0 -12 -3 2065.77 150.046 17
 0 12 3 2387.78 274.648 21
 0 -12 4 23.5646 254.863 6
 0 -12 -4 25.0739 124.118 5
 0 -12 -4 202.046 203.276 20
 0 12 4 21.028 244.429 1
 0 12 -4 183.574 235.445 1
 0 -12 4 77.0236 106.627 17
 0 -12 -4 125.576 121.179 17
 0 12 4 18.656 208.675 21
 0 -12 -5 5917 259.096 5
 0 12 -5 6180.95 406.852 1
 0 -12 5 6085.5 437.765 6
 0 -12 5 5567.7 243.559 17
 0 12 5 6442.24 404.948 21
 0 -12 -5 6272.9 382.488 20
 0 12 -6 5153.06 392.134 1
 0 -12 6 4900 418.089 6
 0 -12 6 4844.47 222.219 17
 0 12 6 5263.07 391.34 21
 0 -12 -6 4965.55 353.767 20
 0 -12 -7 5952.46 393.531 20
 0 12 7 5234.96 412.931 21
 0 12 -7 5538.08 398.948 1
 0 -12 7 4539.57 429.204 6
 0 -12 7 5683.37 239.246 17
 0 -12 -7 5675.77 245.894 17
 0 -12 -8 1030.94 138.167 17
 0 -12 8 746.589 127.111 17
 0 -12 -8 1003.97 251.16 20
 0 12 -8 471.428 238.988 1
 0 -12 8 1271.07 305.122 6
 0 12 -8 980.999 134.121 19
 0 12 8 658.524 279.624 21
 0 -12 -9 772.767 135.437 17
 0 -12 -9 589.596 263.367 20
 0 12 -9 686.617 263.812 1
 0 -12 9 774.854 309.492 6
 0 12 -9 732.465 139.062 19
 0 12 9 658.218 270.782 21
 0 12 -10 5419.59 254.581 19
 0 -12 -10 6250.94 417.683 20
 0 -12 10 5561.43 455.044 6
 0 12 -10 5401.95 403.244 1
 0 12 10 5555.71 428.232 21
 0 -12 -10 5763.87 250.572 17
 0 -12 -11 915.271 134.258 17
 0 -12 -11 914.812 257.596 20
 0 12 -11 1120.97 261.453 1
 0 12 11 745.029 275.948 21
 0 12 -11 1228.15 150.97 19
 0 -12 11 1122.35 302.542 6
 0 12 -12 17911.6 593.676 19
 0 -12 -12 17243.1 580.335 17
 0 12 -13 3735.67 207.453 19
 0 -12 -13 3687.51 181.516 17
 0 12 -14 85.5993 123.822 19
 0 -12 -14 195.272 94.9356 17
 0 -12 -15 4257.02 179.844 17
 0 12 -15 4906.59 204.74 19
 0 12 -16 1955.68 125.825 19
 0 -12 -17 17.9409 76.3021 5
 0 12 -17 -19.5328 75.3334 19
 0 12 -18 1254.77 70.548 19
 0 -12 -18 1307.35 73.5446 5
 0 -13 0 43.0807 164.626 20
 0 -13 0 156.56 131.517 5
 0 -13 0 123.541 120.647 17
 0 13 0 257.519 235.815 1
 0 -13 -1 2728.19 251.1 20
 0 -13 -1 2605.06 184.261 5
 0 -13 1 3170.86 174.821 17
 0 -13 -1 3077.46 178.066 17
 0 13 1 3216.92 330.226 1
 0 13 -1 2670.09 316.849 1
 0 -13 -2 2959.19 189.389 5
 0 -13 -2 3205.18 189.997 17
 0 -13 2 3419.31 186.103 17
 0 -13 -2 3207.16 275.213 20
 0 13 -2 3303.5 324.807 1
 0 13 2 2740.24 327.386 1
 0 -13 -3 11866.3 402.137 5
 0 -13 3 10136.6 388.035 17
 0 -13 -3 10950.9 393.964 17
 0 -13 -3 10683.9 506.059 20
 0 13 -3 10241.3 553.848 1
 0 13 3 10493.7 567.972 1
 0 -13 -4 6108.05 271.484 5
 0 -13 4 6055.84 448.776 6
 0 13 -4 6084.32 421.183 1
 0 13 4 5958.53 427.593 1
 0 -13 -4 5629.77 362.979 20
 0 13 4 6480.24 397.742 21
 0 -13 4 6168.89 258.964 17
 0 -13 -4 6356.24 263.787 17
 0 -13 -5 3603.61 202.865 5
 0 -13 -5 3373.31 310.136 20
 0 13 -5 3909.75 355.873 1
 0 13 5 3738.43 369.906 1
 0 13 5 4021.47 334.408 21
 0 -13 5 3307.3 188.356 17
 0 -13 6 728.806 293.063 6
 0 -13 -6 553.678 139.742 5
 0 -13 -6 386.421 231.686 20
 0 13 -6 184.655 246.693 1
 0 13 6 770.923 271.849 1
 0 -13 6 523.056 123.765 17
 0 13 6 176.749 238.1 21
 0 -13 -7 7973.82 310.823 5
 0 13 7 6623.83 457.797 21
 0 -13 -7 6659.2 437.301 20
 0 13 -7 7370.6 463.038 1
 0 -13 7 6546.85 497.471 6
 0 -13 7 7547.1 296.464 17
 0 -13 -8 693.34 141.849 17
 0 -13 8 724.632 126.385 17
 0 -13 8 252.815 291.907 6
 0 -13 -8 431.381 143.367 5
 0 13 -8 277.973 251.826 1
 0 13 -8 616.168 134.681 19
 0 13 8 831.943 272.358 21
 0 -13 -8 667.31 242.485 20
 0 13 -9 13113.5 460.45 19
 0 -13 -9 12579.8 610.658 20
 0 13 -9 13221.8 634.24 1
 0 -13 -9 13034.8 452.316 17
 0 13 9 11818.9 630.059 21
 0 -13 9 13092.6 682.342 6
 0 13 -10 317.173 139.758 19
 0 -13 -10 404.719 130.895 17
 0 13 -11 2101.28 172.806 19
 0 -13 -11 2076.01 156.639 17
 0 13 -12 1065.29 139.561 19
 0 -13 -12 980.158 123.659 17
 0 13 -13 140.123 124.503 19
 0 -13 -13 104.533 103.85 17
 0 13 -14 35.6233 110.013 19
 0 -13 -14 115.196 109.959 5
 0 -13 -14 -28.8707 87.3375 17
 0 -13 -15 7191.24 261.551 5
 0 13 -15 6689.72 255.56 19
 0 -13 -16 76.1469 80.759 5
 0 13 -16 59.5336 79.9936 19
 0 -13 -17 6030.13 201.24 5
 0 13 -17 5609.18 198.094 19
 0 14 0 17256.1 774.706 1
 0 -14 0 18233.2 603.565 17
 0 -14 -1 5681.73 261.578 5
 0 -14 1 5707.4 256.408 17
 0 -14 -1 5673.73 258.971 17
 0 14 -1 6595.75 437.954 1
 0 14 1 5576.66 424.168 1
 0 -14 -2 5917.44 263.443 5
 0 -14 -2 5740.21 253.97 17
 0 -14 2 5540.63 250.664 17
 0 -14 -2 5780.13 343.485 20
 0 14 2 4968.72 403.553 1
 0 14 -2 4595.08 396.965 1
 0 -14 -3 6609.27 288.106 5
 0 14 3 6706.04 451.456 1
 0 14 -3 7124.69 456.721 1
 0 -14 3 6769.36 276.713 17
 0 -14 -3 6409.17 277.618 17
 0 -14 -3 6642.66 371.621 20
 0 -14 -4 -34.8465 182.826 20
 0 -14 -4 29.4427 141.741 5
 0 -14 -4 167.464 135.739 17
 0 -14 4 203.796 122.555 17
 0 14 -4 -70.7284 243.839 1
 0 14 4 -72.7805 255.996 1
 0 -14 5 826.32 296.649 6
 0 -14 -5 774.406 146.016 5
 0 14 5 936.101 277.453 1
 0 14 -5 1363.02 288.628 1
 0 -14 5 964.447 141.713 17
 0 -14 -5 771.069 147.037 17
 0 -14 -5 897.319 212.497 20
 0 -14 -6 3185.8 204.778 5
 0 -14 6 2980.6 374.897 6
 0 -14 -6 3247.83 309.149 20
 0 14 6 3854.84 380.547 1
 0 14 6 3797.7 347.672 21
 0 -14 6 3610.49 195.461 17
 0 -14 7 -112.107 275.96 6
 0 -14 -7 100.408 140.291 5
 0 14 7 -24.9724 255.989 1
 0 14 -7 -46.7936 239.838 1
 0 14 7 -253.67 234.984 21
 0 -14 7 45.6583 121.829 17
 0 -14 -7 78.405 203.308 20
 0 -14 -8 10603.8 388.793 17
 0 -14 8 9392.03 589.232 6
 0 -14 -8 10526.2 401.144 5
 0 14 -8 10927 396.954 19
 0 -14 -8 8884.61 515.976 20
 0 14 -8 10150.6 558.818 1
 0 14 8 10500.6 576.636 1
 0 -14 8 11230.5 384.985 17
 0 14 8 10673.5 558.642 21
 0 14 -9 1586.26 162.949 19
 0 -14 -9 1371.41 152.85 17
 0 -14 -9 1544.42 164.435 5
 0 -14 -9 1766.72 107.697 4
 0 14 -10 2764.94 181.296 19
 0 -14 -10 2548.05 171.254 17
 0 -14 -10 2539.59 178.755 5
 0 14 -11 9053.11 340.61 19
 0 -14 -11 9072.46 346.439 5
 0 -14 -11 8739.1 329.694 17
 0 14 -12 844.417 129.787 19
 0 -14 -12 1022.06 138.199 5
 0 -14 -12 947.526 117.168 17
 0 14 -13 271.108 113.566 19
 0 -14 -13 347.144 114.024 5
 0 -14 -13 167.248 94.6018 17
 0 14 -14 841.421 107.493 19
 0 -14 -14 856.578 108.139 5
 0 -14 -14 816.104 86.5816 17
 0 14 -15 139.36 80.8432 19
 0 -14 -15 186.909 88.1604 5
 0 14 -16 340.74 60.7895 19
 0 -14 -16 429.012 69.5047 5
 0 -15 0 88.8582 130.309 17
 0 15 0 -24.3539 256.256 1
 0 -15 1 35342 1108.86 17
 0 -15 -1 35333.2 1111.62 17
 0 15 1 34560.4 1300.68 1
 0 15 -1 33941.8 1302.8 1
 0 -15 -2 41964.2 1329.18 5
 0 -15 -2 42925.7 1324.55 17
 0 -15 2 42056.7 1322.24 17
 0 15 -2 43087.3 1524.04 1
 0 15 2 41358.4 1517.01 1
 0 -15 -3 13964.5 487.896 5
 0 15 -3 15028.6 673.901 1
 0 15 3 12177.5 649.759 1
 0 -15 -3 12947.4 478.437 17
 0 -15 3 13664.8 474.218 17
 0 15 4 989.159 274 1
 0 15 -4 990.238 280.983 1
 0 -15 -4 1035.54 165.217 5
 0 -15 -4 1031.43 150.493 17
 0 -15 4 931.088 145.961 17
 0 15 5 594.928 266.813 1
 0 15 -5 1198.1 283.238 1
 0 -15 5 1041.36 141.797 17
 0 -15 -5 982.237 158.153 17
 0 -15 -5 985.319 161.892 5
 0 -15 6 18448.7 611.972 17
 0 15 6 17389.8 799.244 1
 0 15 -6 17654.7 788.041 1
 0 -15 -6 18805 628.489 5
 0 15 -7 4845.38 243.991 19
 0 -15 -7 5160.42 252.111 5
 0 -15 7 5201.73 225.463 17
 0 15 -8 200.883 140.623 19
 0 -15 -8 198.356 129.438 17
 0 -15 -8 251.37 150.341 5
 0 15 -9 3510.18 199.893 19
 0 -15 -9 3606.34 193.681 17
 0 -15 -9 3696.85 206.398 5
 0 15 -10 2961.44 175.684 19
 0 -15 -10 2727.85 176.562 5
 0 -15 -10 3002.03 169.693 17
 0 15 -11 1080.22 130.783 19
 0 -15 -11 1156.79 134.822 5
 0 -15 -11 936.288 119.988 17
 0 15 -12 -83.4471 110.148 19
 0 -15 -12 80.3957 92.3191 17
 0 -15 -12 139.313 107.272 5
 0 15 -13 1508.39 117.518 19
 0 -15 -13 1608.75 123.472 5
 0 -15 -13 1721.07 106.248 17
 0 15 -14 56.7104 78.6774 19
 0 -15 -14 247.311 85.7497 5
 0 15 -15 58.1393 58.9356 19
 0 -15 -15 28.266 64.6384 5
 0 -16 0 77.4071 133.082 17
 0 16 0 48.5469 253.964 1
 0 -16 1 -27.3194 134.947 17
 0 -16 -1 66.901 139.098 17
 0 16 -1 290.063 252.179 1
 0 16 1 219.748 263.365 1
 0 -16 -2 11170.1 410.415 17
 0 -16 2 11231.8 406.251 17
 0 16 2 10558.7 578.615 1
 0 16 -2 10223.4 569.561 1
 0 -16 3 4053.26 216.051 17
 0 -16 -3 3931.23 235.582 5
 0 -16 -3 4400.4 222.803 17
 0 -16 4 3348.47 194.43 17
 0 -16 -4 3737.98 218.171 5
 0 -16 -4 3592.22 202.755 17
 0 -16 5 11412 408.476 17
 0 -16 -5 11246.5 424.189 5
 0 -16 -5 11594.7 418.581 17
 0 -16 6 8779.67 328.548 17
 0 -16 -6 8604.39 347.492 5
 0 -16 7 390.517 114.974 17
 0 16 -7 362.335 133.726 19
 0 -16 -7 372.628 145.771 5
 0 16 -8 143.023 127.767 19
 0 -16 -8 53.993 79.0211 4
 0 -16 -8 35.7952 138.467 5
 0 16 -9 3047.1 175.536 19
 0 -16 -9 3403.95 182.915 5
 0 -16 -9 3326.67 177.332 17
 0 16 -10 1802.66 139.248 19
 0 -16 -10 1926.2 148.812 5
 0 -16 -10 1864.47 135.248 17
 0 -16 -11 355.723 95.256 17
 0 16 -11 302.847 102.962 19
 0 -16 -11 413.841 104.037 5
 0 16 -12 7487.96 266.749 19
 0 -16 -12 7337.36 269.533 5
 0 -16 -12 7352.67 257.361 17
 0 16 -13 131.35 75.9438 19
 0 -16 -13 185.99 81.0932 5
 0 -16 -13 37.4505 60.6126 17
 0 16 -14 631.159 64.2803 19
 0 -16 -14 571.06 65.9238 5
 0 -17 0 -26.0225 129.119 17
 0 -17 1 144.058 131.83 17
 0 -17 -1 319.492 142.988 17
 0 -17 -2 10160.2 382.494 17
 0 -17 2 10319.9 377.751 17
 0 -17 -3 6650.64 270.189 17
 0 -17 3 6071.97 264.936 17
 0 -17 4 518.414 120.489 17
 0 -17 -4 361.429 140.892 17
 0 -17 -5 19154.4 618.446 17
 0 -17 5 18597.2 609.067 17
 0 -17 -5 18013.9 622.442 5
 0 -17 -6 2015.75 160.982 17
 0 -17 6 2142.6 145.903 17
 0 -17 -6 1932.34 161.376 5
 0 17 -6 2186.93 159.874 19
 0 17 -7 113.882 125.42 19
 0 -17 7 120.075 89.3971 4
 0 -17 -7 96.1367 87.2292 4
 0 -17 -7 104.553 130.294 5
 0 17 -8 5499.04 233.402 19
 0 -17 -8 5592.31 240.389 5
 0 -17 -9 17.408 97.4351 17
 0 17 -9 87.7921 101.055 19
 0 -17 -9 7.92219 105.732 5
 0 17 -10 5967.07 225.55 19
 0 -17 -10 5940.01 228.398 5
 0 -17 -10 5560.57 219.932 17
 0 -17 -11 472.164 76.9549 17
 0 17 -11 500.664 87.7228 19
 0 -17 -11 328.682 93.0963 5
 0 -17 -12 1914.25 95.715 17
 0 -17 -12 2265.35 113.829 5
 0 17 -12 2253.88 107.981 19
 0 17 -13 1008.91 63.8196 19
 0 -18 0 2902.89 169.225 17
 0 -18 1 1721.77 146.929 17
 0 -18 -1 1736.47 154.077 17
 0 -18 2 1770.55 144.679 17
 0 -18 -2 1802.18 148.665 17
 0 -18 3 6513.71 262.582 17
 0 -18 -3 6671.78 267.137 17
 0 -18 4 2440.17 151.947 17
 0 -18 -4 2462.48 164.034 17
 0 18 -5 28739.9 889.807 19
 0 -18 -5 28379.9 888.261 17
 0 -18 -5 27839.7 879.712 4
 0 -18 5 27529.3 879.355 4
 0 -18 5 28744.7 883.066 17
 0 -18 -6 300.962 110.779 17
 0 -18 6 496.295 93.9502 4
 0 -18 -6 422.59 92.8047 4
 0 18 -6 351.05 109.43 19
 0 -18 7 297.782 73.1368 4
 0 18 -7 336.679 103.584 19
 0 18 -8 66.9345 93.9015 19
 0 -18 -9 21.1758 79.5737 17
 0 18 -9 117.332 85.7627 19
 0 -18 -10 1017.2 80.4006 17
 0 18 -10 972.175 86.2028 19
 0 18 -11 3665.17 138.863 19
 0 -19 0 18.8391 106.32 17
 0 -19 -1 11015.8 375.567 17
 0 -19 1 10611 372.804 17
 0 -19 -2 2673.44 154.207 17
 0 -19 2 2525.23 148.101 4
 0 -19 2 2607.92 145.339 17
 0 -19 -3 401.784 99.3837 4
 0 -19 3 401.538 100.028 4
 0 -19 3 407.116 100.839 17
 0 -19 -3 140.579 98.3525 17
 0 -19 -4 1391.8 115.724 17
 0 -19 4 1186.72 108.074 4
 0 -19 -4 1075.52 108.168 4
 0 -19 4 1229.71 108.367 17
 0 19 -4 1310.27 116.771 19
 0 -19 -5 252.581 92.5556 17
 0 19 -5 233.907 96.2558 19
 0 -19 5 259.502 81.5364 4
 0 -19 -5 259.524 81.4416 4
 0 19 -6 21575.5 640.353 19
 0 -19 -6 20693.2 638.312 17
 0 -19 6 19606.9 624.798 4
 0 -19 -6 19791.9 626.46 4
 0 19 -7 1494.13 103.521 19
 0 19 -8 627.064 77.5562 19
 0 -19 -9 156.274 52.858 17
 0 19 -9 92.7452 56.0137 19
 0 -20 0 348.039 86.3727 4
 0 -20 0 434.634 87.1964 17
 0 -20 1 2071.8 119.081 4
 0 -20 -1 2004.67 117.689 4
 0 -20 1 2174.37 119.223 17
 0 -20 -1 2146.54 121.733 17
 0 -20 2 400.952 80.4898 17
 0 -20 -2 346.495 86.8132 17
 0 20 -2 329.103 85.9043 19
 0 -20 2 333.512 82.8158 4
 0 20 -3 1579.9 105.36 19
 0 -20 -3 1504.7 105.302 17
 0 -20 -3 1599.29 98.4449 4
 0 -20 3 1624 98.4778 4
 0 -20 3 1580.74 86.3832 15
 0 20 -4 260.946 76.4433 19
 0 -20 -4 184.659 64.0129 4
 0 -20 4 123.552 67.3155 4
 0 -20 -4 80.3466 76.5458 17
 0 20 -5 632.482 75.4488 19
 0 -20 -5 603.723 61.2396 4
 0 -20 -5 730.426 78.032 17
 0 20 -6 322.714 62.3302 19
 0 -20 -6 313.767 63.5671 17
 0 21 0 13.5839 52.9819 19
 0 -21 0 55.4362 51.7192 4
 0 21 -1 450.773 58.2177 19
 0 21 1 461.1 58.6131 19
 0 -21 -1 454.059 56.7963 4
 0 -21 1 531.93 57.0232 4
 0 21 -2 537.715 57.2625 19
 -1 0 0 77.9988 36.9261 7
 -1 0 0 29.4053 102.48 8
 -1 0 1 40493.2 1230.41 7
 -1 0 -1 41192.7 1246.63 8
 1 0 2 47509.9 1445.16 7
 -1 0 2 47779.6 1462.88 7
 -1 0 -2 49182.8 1469.22 8
 -1 0 -2 49558.4 1454.95 1
 1 0 -2 47455.9 1454.23 1
 1 0 -2 48340.4 1460.74 20
 1 0 3 324.385 95.5134 7
 -1 0 3 325.98 110.502 8
 -1 0 -3 392.194 121.217 8
 1 0 -3 366.015 124.185 20
 1 0 -3 120.68 102.353 1
 -1 0 -3 343.345 113.622 1
 -1 0 3 282.934 96.8714 21
 1 0 4 5284.24 219.971 7
 -1 0 -4 4940.4 224.748 1
 1 0 -4 5175.69 230.635 1
 -1 0 4 5319.15 213.926 21
 1 0 -4 5344.15 238.449 20
 -1 0 4 5235.68 219.768 8
 1 0 5 76428.4 2335.77 7
 1 0 -5 79557.6 2344.26 1
 -1 0 -5 76356.1 2342.38 1
 1 0 -5 76131.3 2337.69 20
 -1 0 5 76082.5 2325.54 21
 -1 0 5 76795.7 2322.78 8
 1 0 6 25381.4 816.284 7
 1 0 -6 24667.4 814.583 20
 -1 0 6 25217.1 800.338 21
 -1 0 6 24687.8 788.378 8
 1 0 -7 11358.5 433.543 20
 1 0 7 11633.4 446.757 7
 -1 0 7 10959.2 467.212 7
 1 0 7 11208 474.008 21
 -1 0 7 11834 416.998 21
 -1 0 7 11511.3 394.67 8
 1 0 -8 19514.6 693.195 20
 1 0 8 20419.5 700.914 7
 -1 0 8 20525.1 727.97 7
 1 0 8 20012.7 728.263 21
 -1 0 8 20105.3 668.362 21
 -1 0 8 19050.2 634.658 8
 1 0 -9 4917.31 279.812 20
 1 0 9 4709.81 283.532 7
 -1 0 9 4736.22 318.236 7
 1 0 9 5248.26 318.699 21
 -1 0 9 4476.37 234.598 21
 -1 0 9 4212.72 186.144 8
 -1 0 10 10781.3 434.478 21
 1 0 10 11223.8 519.724 21
 1 0 -10 11798.8 486.34 20
 -1 0 10 11461.1 522.989 7
 1 0 10 12237.6 496.102 7
 -1 0 -11 782.319 103.375 11
 1 0 -11 827.157 106.553 19
 -1 0 -11 837.144 109.012 19
 -1 0 11 734.162 134.459 21
 1 0 11 1132.42 249.448 21
 1 0 11 1295.04 214.409 7
 -1 0 11 1150.11 258.832 7
 -1 0 -12 24436.3 793.395 11
 1 0 12 24677.5 950.597 21
 -1 0 -12 26222.5 800.801 19
 1 0 -12 25368.3 798.939 19
 -1 0 12 25064.9 960.91 7
 1 0 12 25210.1 928.408 7
 -1 0 -13 298.268 102.222 11
 1 0 13 803.654 263.434 21
 -1 0 13 342.591 249.124 7
 1 0 13 384.165 228.565 7
 -1 0 -13 423.746 113.174 19
 1 0 -13 337.425 107.312 19
 1 0 14 225.05 227.866 21
 -1 0 14 -139.674 250.423 7
 1 0 14 198.099 217.665 7
 -1 0 -14 44.3217 116.408 19
 1 0 -14 68.1512 118.433 19
 1 0 15 4933.18 364.316 21
 -1 0 15 5963.86 435.956 7
 1 0 15 5184.04 385.637 7
 1 0 -15 5713.72 252.072 19
 -1 0 -15 6119.03 255.906 19
 -1 0 16 8170.33 511.594 7
 1 0 -16 8594.94 332.645 19
 -1 0 -16 8682.4 333.165 19
 1 0 -17 -104.503 119.97 19
 -1 0 -17 -14.9734 125.089 19
 1 0 -18 517.593 118.001 19
 -1 0 -18 562.611 119.603 19
 -1 0 -19 19708.7 641.631 19
 1 0 -19 20279.4 643.086 19
 1 0 -20 4663.49 189.776 19
 -1 0 -20 4592.63 189.793 19
 1 0 -21 533.565 72.8431 19
 -1 0 -21 315.117 71.2864 19
 -1 0 -21 501.597 84.5019 3
 -1 0 -21 508.487 84.979 2
 -1 -1 -21 6892.01 239.783 2
 1 1 -21 6904.42 234.35 19
 -1 -1 -21 6754.25 234.3 19
 -1 -1 -21 6777.42 239.764 3
 1 1 -20 4099.58 177.106 19
 -1 -1 -20 4233.54 177.073 19
 -1 -1 -19 1757.09 137.084 19
 1 1 -19 2013.25 135.322 19
 -1 -1 -18 1716.31 149.941 19
 1 1 -18 1751.82 148.894 19
 -1 -1 -17 4918.8 226.382 19
 1 1 -17 4994.88 229.823 19
 -1 1 16 1465.03 298.771 7
 -1 -1 -16 1611.67 148.961 19
 1 1 -16 1495.64 151.53 19
 -1 1 15 2323.44 327.788 7
 1 -1 15 1881.7 284.782 7
 -1 -1 -15 2169.99 164.22 19
 1 1 -15 2003.96 154.874 19
 -1 -1 -14 212.517 122.343 19
 1 -1 14 352.5 227.003 21
 -1 -1 -14 295.721 109.479 11
 1 -1 14 59.0974 217.651 7
 -1 1 14 69.5442 246.054 7
 1 1 -14 180.626 118.609 19
 -1 -1 -13 2832.15 161.495 11
 1 -1 13 3351.32 308.362 21
 -1 1 13 2996.73 331.917 7
 1 -1 13 2909.39 291.553 7
 1 1 -13 2925.28 167.795 19
 -1 -1 -13 3388.25 173.255 19
 -1 1 12 963.235 161.293 21
 1 -1 12 868.732 252.511 21
 -1 -1 -12 1144.23 117.226 11
 -1 1 12 1045.99 255.83 7
 1 -1 12 923.904 228.007 7
 1 1 -12 918.503 113.581 19
 -1 -1 -12 1064.98 113.901 19
 -1 -1 -11 2354.88 144.01 11
 1 -1 11 2849.19 278.664 21
 -1 1 11 2479.03 206.477 21
 -1 -1 -11 2707.24 145.466 19
 1 1 -11 2752.52 143.198 19
 -1 1 11 2887.02 294.218 7
 1 -1 11 2589.56 260.992 7
 1 -1 10 21854.1 799.687 21
 -1 1 10 22048.3 751.867 21
 -1 1 10 23230.4 818.983 7
 1 -1 10 22324.5 785.23 7
 -1 1 10 20025.2 696.997 8
 1 -1 9 16607.7 618.255 21
 -1 1 9 15913.1 573.624 21
 -1 1 9 14871.6 533.078 8
 1 -1 9 16607.6 598.172 7
 -1 1 9 15649.2 636.587 7
 -1 1 8 8017.1 399.201 7
 1 -1 8 8746.91 375.822 7
 1 1 -8 8728.42 383.879 1
 1 1 -8 8827.39 360.278 20
 -1 1 8 8139.52 323.962 8
 1 -1 8 7760.13 392.882 21
 -1 1 8 8796.53 360.329 21
 -1 1 7 36063.6 1249.26 7
 1 -1 7 38289.7 1233.63 7
 1 1 -7 37903.3 1240.21 1
 1 1 -7 40398 1225.86 20
 -1 1 7 37055.2 1203.82 8
 1 -1 7 40102.9 1250.62 21
 -1 1 7 39937.5 1227.35 21
 1 1 -6 4287.27 249.402 1
 1 -1 6 4624.83 239.569 7
 -1 1 6 4260.22 234.172 21
 1 1 -6 4915.04 227.12 20
 1 1 -5 123040 3841.29 1
 1 -1 5 128044 3835.46 7
 -1 1 5 127683 3837.73 21
 1 1 -5 129804 3829.33 20
 1 -1 4 88186.6 2684.59 7
 -1 1 4 91480.5 2693.51 21
 1 1 -4 85918.9 2678.29 20
 1 1 -4 91913.3 2693.82 1
 1 -1 3 451544 13639.7 7
 1 1 -3 458676 13636.2 20
 -1 1 3 472787 13654.1 21
 1 1 -3 454594 13646.8 1
 -1 -1 -2 57053.7 1697.15 8
 -1 1 2 55638 1693.26 21
 1 1 -2 55205.9 1672.32 20
 1 1 -2 55668.2 1681.2 1
 -1 1 1 172494 5128.38 8
 -1 -1 -1 173446 5128.71 8
 1 1 -1 170151 5107.37 1
 -1 1 0 196139 5849.58 8
 -1 -1 0 204050 5848.36 8
 -1 -1 0 199689 5834.22 6
 1 1 0 194963 5825.41 1
 -1 1 0 191685 5824.89 1
 -1 1 -1 177529 5197.25 8
 -1 -1 1 174911 5186.35 6
 -1 -1 1 174374 5186.31 7
 -1 1 -1 171093 5178.64 1
 -1 -1 2 56514.3 1711.8 7
 -1 1 -2 56686.5 1711.71 8
 -1 -1 2 56302.3 1707.68 8
 1 -1 -2 56315 1717.28 20
 -1 1 -2 56251.3 1701.89 1
 -1 1 -3 454244 13580 8
 -1 -1 3 457181 13577 8
 1 -1 -3 456449 13592 20
 -1 1 -3 456928 13583.1 1
 1 1 4 87023 2690.97 7
 -1 -1 4 89375.6 2682.87 8
 -1 1 -4 90404 2687.8 8
 -1 -1 4 90011.1 2673.25 21
 1 -1 -4 89495.7 2709.08 20
 -1 1 -4 88302.5 2701.33 1
 1 1 5 125880 3746.84 7
 -1 -1 5 120440 3723.38 8
 1 -1 -5 124133 3760.92 20
 -1 -1 5 125959 3722.65 21
 -1 1 -5 127268 3755.36 1
 1 1 6 4491.04 235.674 7
 -1 -1 6 4365.9 178.779 8
 1 -1 -6 4306.6 244.73 20
 -1 -1 6 4473.11 188.527 21
 -1 1 -6 4535.73 247.597 1
 -1 -1 7 37532.8 1227.32 7
 1 1 7 37754.1 1203.85 7
 -1 -1 7 36768.2 1143.21 8
 1 -1 -7 39408.2 1209.14 20
 -1 -1 7 37214.5 1161.53 21
 -1 1 -7 37508.3 1208.65 1
 -1 -1 8 8082.3 389.948 7
 1 1 8 8522.84 353.911 7
 -1 1 -8 7863.17 365.654 1
 1 1 8 7612.5 399.102 21
 -1 -1 8 7744.38 293.199 21
 1 -1 -8 8170.63 355.102 20
 -1 -1 8 7095.93 254.662 8
 -1 -1 9 16007.1 543.234 21
 1 1 9 15173.8 643.486 21
 1 -1 -9 16059.9 609.122 20
 -1 -1 9 15572.8 633.018 7
 1 1 9 16253.4 603.521 7
 1 1 10 21463.9 829.18 21
 -1 -1 10 21169.4 729.842 21
 -1 -1 10 22616.5 834.969 7
 1 1 10 23043.2 804.2 7
 1 -1 -10 23150.2 811.393 20
 -1 1 -11 2513.37 139.476 11
 1 1 11 2358.26 311.717 21
 1 -1 -11 2507.3 252.986 20
 1 -1 -11 2526.06 144.961 19
 -1 1 -11 2573.24 142.161 19
 -1 -1 11 2611.83 289.754 7
 1 1 11 2867.55 264.095 7
 -1 1 -12 938.587 101.094 11
 1 1 12 832.119 260.911 21
 1 -1 -12 962.929 113.612 19
 -1 1 -12 805.179 115.927 19
 1 1 12 1249.89 237.473 7
 -1 -1 12 723.687 250.897 7
 -1 1 -13 3075.61 153.302 11
 1 1 13 3189.03 310.822 21
 -1 1 -13 3125.83 162.677 19
 1 -1 -13 3083.48 166.983 19
 1 1 13 3339.74 299.156 7
 1 1 14 138.806 250.997 21
 1 -1 -14 151.242 117.894 19
 -1 1 -14 172.332 118.66 19
 1 1 14 316.682 212.423 7
 -1 -1 14 586.994 265.298 7
 1 1 15 2156.7 280.203 7
 -1 -1 15 2378.43 323.129 7
 1 1 15 1619.86 287.029 21
 1 -1 -15 2225.85 161.284 19
 -1 1 -15 2123.87 160.457 19
 -1 1 -16 1722.61 155.486 19
 1 -1 -16 1554.1 153.367 19
 -1 -1 16 1658.53 301.507 7
 1 -1 -17 4441.3 216.821 19
 -1 1 -17 4548.16 215.853 19
 1 -1 -18 1635.08 145.541 19
 -1 1 -18 2034.64 152.362 19
 1 -1 -19 1604.48 132.821 19
 -1 1 -19 1762.81 130.258 19
 1 -1 -20 4330.58 178.919 19
 -1 1 -20 4002.08 176.475 19
 -1 1 -21 7162.57 246.756 2
 -1 1 -21 7512.58 247.533 3
 -1 1 -21 6535.54 240.929 19
 1 -1 -21 7248.71 242.079 19
 1 2 -21 5340.07 190.423 19
 -1 2 20 8354.89 297.92 13
 -1 -2 -20 9291.08 307.719 19
 1 2 -20 9177.03 308.849 19
 -1 -2 -19 1683.7 132.551 19
 1 2 -19 1865.6 136.648 19
 1 2 -18 4361.54 208.603 19
 -1 -2 -18 4557.54 208.21 19
 1 2 -17 16672.4 566.389 19
 -1 -2 -17 17140.9 568.499 19
 -1 2 16 5290.56 420.538 7
 -1 -2 -16 5634.95 246.359 19
 1 2 -16 5399.62 247.005 19
 1 2 -15 370.772 129.563 19
 -1 -2 -15 185.716 105.022 11
 -1 2 15 341.582 253.168 7
 -1 -2 -15 171.089 124.907 19
 -1 -2 -14 5603.23 230.683 11
 1 2 -14 5635.6 242.243 19
 -1 -2 -14 5378.82 240.172 19
 1 -2 14 5859.83 390.207 7
 -1 2 14 5957.21 418.973 7
 -1 -2 -13 6109.95 247.644 11
 -1 2 13 5547.75 330.223 21
 1 -2 13 6025.41 376.422 21
 1 2 -13 6047.66 252.21 19
 -1 -2 -13 6497.1 252.552 19
 1 -2 13 5608.53 380.461 7
 -1 2 13 6369.53 424.753 7
 -1 -2 -12 9874.95 348.71 11
 -1 2 12 11062.3 451.851 21
 1 -2 12 10194.5 489.442 21
 -1 -2 -12 9814.99 353.521 19
 1 2 -12 9804.43 352.885 19
 -1 2 12 10193.6 519.087 7
 1 -2 12 9692.33 476.296 7
 1 -2 11 27240.7 951.328 21
 -1 2 11 25635.4 921.133 21
 1 2 -11 26405.4 831.045 19
 -1 -2 -11 26780.3 831.948 19
 -1 2 11 26237.8 978.893 7
 1 -2 11 26196.5 951.055 7
 -1 2 10 3023.23 286.492 7
 1 -2 10 2723.14 253.881 7
 1 -2 10 3327.55 259.05 21
 -1 2 10 3391.79 241.792 21
 -1 2 10 2766.6 182.022 8
 1 2 -9 9568.24 416.309 1
 -1 2 9 8936.88 391.986 21
 1 -2 9 8856.6 405.914 21
 -1 2 9 9287.58 435.415 7
 1 -2 9 8587.65 401.411 7
 1 2 -8 14151.9 534.874 1
 1 -2 8 14257.7 541.765 21
 -1 2 8 13237.4 525.839 21
 1 -2 8 13878.5 528.589 7
 -1 2 8 13655.7 555.571 7
 1 2 -7 11468.9 463.88 1
 1 -2 7 11997.2 455.251 7
 -1 2 7 12006.1 465.127 21
 1 2 -6 57072.3 1757.38 1
 1 -2 6 57296.4 1750.96 7
 -1 2 6 54629.9 1754.98 21
 -1 -2 -6 56618.3 1775.38 20
 1 2 -5 41643.2 1335.83 1
 1 -2 5 42319.8 1328.71 7
 -1 2 5 42253.9 1339.17 21
 1 2 -5 43768.2 1311.13 20
 1 2 -4 359485 10579.2 1
 1 -2 4 358211 10572.9 7
 -1 2 4 354595 10585.9 21
 1 2 -4 349718 10553.4 20
 1 2 -3 163691 4910.61 1
 1 2 -3 163949 4882.37 20
 1 2 -2 69557.4 2162.66 1
 -1 -2 -2 74135.7 2169.71 20
 1 -2 1 159734 4717.29 6
 1 2 -1 156094 4720.02 1
 1 -2 0 19539.3 607.855 6
 -1 -2 0 19438.2 626.506 6
 -1 2 0 19901.7 633.988 8
 -1 -2 1 151167 4568.92 6
 -1 2 -1 150353 4558.76 1
 -1 2 -1 157462 4571.51 8
 -1 2 -2 70645.7 2123.73 1
 -1 -2 2 70547.5 2133.18 6
 -1 -2 2 67093.1 2128.97 7
 1 -2 -2 71180.5 2138.22 20
 1 2 2 71436 2143.28 21
 -1 -2 2 70880 2120.86 8
 -1 2 -2 70359.5 2124.5 8
 1 2 3 170563 5013.91 21
 1 -2 -3 171009 5007.48 20
 -1 2 -3 167693 4992.66 1
 -1 2 -3 165780 4984.43 8
 -1 -2 3 162757 4979.06 8
 1 2 4 373124 10705.1 21
 1 -2 -4 359903 10694.5 20
 -1 2 -4 354126 10681.9 1
 -1 2 -4 356215 10662.2 8
 -1 -2 4 355078 10656.3 8
 1 2 5 41077.7 1314.91 21
 1 -2 -5 42240.8 1301.31 20
 -1 2 -5 41588.7 1288.59 1
 -1 2 -5 40207.4 1249.3 8
 -1 -2 5 40665.3 1240.79 8
 -1 2 -6 56409.4 1661.92 1
 1 2 6 56571.1 1650.61 7
 1 -2 -6 53702.2 1668 20
 -1 -2 6 51253.3 1592.85 21
 -1 -2 6 52752.6 1594.23 8
 -1 2 -7 10938.6 410.622 1
 -1 -2 7 11750.9 434.375 7
 1 2 7 12096.2 396.003 7
 -1 -2 7 10850.4 315.746 21
 1 -2 -7 12511.6 420.664 20
 -1 -2 8 12764.3 442.683 21
 1 -2 -8 14461.1 535.377 20
 -1 2 -8 14508.6 534.558 1
 -1 -2 8 14248.3 555.611 7
 1 2 8 14200.9 528.292 7
 1 -2 -9 8809.41 403.621 20
 1 2 9 8454.77 454.366 21
 -1 -2 9 8244.13 300.492 21
 -1 2 -9 8770.61 402.104 1
 1 2 9 8439.29 396.68 7
 -1 -2 9 8795.1 427.803 7
 -1 -2 10 3178.63 299.708 7
 1 2 10 3091.17 257.245 7
 1 -2 -10 3763.81 275.67 20
 1 2 10 2914.2 326.332 21
 -1 2 -11 25459 823.71 11
 -1 -2 11 26301.4 986.108 7
 1 2 11 27422 955.347 7
 -1 2 -11 26982.7 830.809 19
 1 -2 -11 27358.6 957.445 20
 1 -2 -11 26765.6 830.069 19
 1 2 11 25681.2 980.331 21
 -1 2 -12 10316 353.167 11
 -1 -2 12 10515.4 538.723 7
 1 2 12 10127.9 498.161 7
 1 -2 -12 10111.8 362.416 19
 -1 2 -12 10572.8 365.409 19
 1 -2 -12 10272 503.7 20
 1 2 12 10113 527.193 21
 1 2 13 6456.33 398.118 7
 -1 -2 13 6318.68 427.914 7
 1 -2 -13 6311.55 252.755 19
 -1 2 -13 5913.26 254.46 19
 1 2 13 6456.46 424.005 21
 1 2 14 4873.22 370.827 7
 -1 -2 14 5386.19 409.319 7
 1 -2 -14 5497.15 240.344 19
 -1 2 -14 5862.29 241.69 19
 1 2 14 5323.35 397.175 21
 1 2 15 662.64 240.311 7
 -1 -2 15 -123.15 257.113 7
 1 2 15 391.242 250.88 21
 1 -2 -15 353.057 128.237 19
 -1 2 -15 252.669 128.453 19
 1 2 16 4607.44 362.552 21
 1 -2 -16 5695.76 248.675 19
 -1 2 -16 5618.7 246.898 19
 -1 -2 16 4904.21 425.66 7
 1 -2 -17 16654.8 553.521 19
 -1 2 -17 16230.7 551.489 19
 1 -2 -18 4411.08 204.453 19
 -1 2 -18 4043.97 203.33 19
 1 -2 -19 1791.36 133.285 19
 -1 2 -19 1617.72 130.717 19
 -1 -2 20 8509.84 298.027 18
 -1 2 -20 9666.28 311.107 19
 1 -2 -20 9242.29 310.809 19
 -1 -2 20 8645.92 298.494 14
 -1 2 -21 5265.37 188.451 19
 -1 2 -21 5292.68 192.437 2
 -1 2 -21 5266.06 193.226 3
 -1 -3 -21 490.49 71.0228 2
 1 3 -21 611.24 66.8122 19
 -1 -3 -21 518.38 71.4959 3
 1 3 -20 977.223 98.7944 19
 1 3 -19 2935.48 159.871 19
 -1 -3 -19 3146.32 159.294 19
 1 3 -18 3448.67 182.262 19
 -1 -3 -18 3178.79 176.504 19
 -1 -3 -17 4651.17 220.758 19
 1 3 -17 4819.02 227.646 19
 -1 3 16 9525.61 545.938 7
 -1 -3 -16 9918.64 366.911 19
 1 3 -16 9745.72 367.493 19
 -1 -3 -15 2815.1 163.194 11
 -1 -3 -15 2643.54 172.59 19
 1 3 -15 2602.81 174.231 19
 -1 3 15 2299.12 332.677 7
 -1 -3 -14 11317.2 392.889 11
 -1 -3 -14 11335.4 402.101 19
 1 3 -14 11387.2 399.543 19
 -1 3 14 11166.8 582.249 7
 -1 -3 -13 1428.01 131.792 11
 -1 3 13 1474 224.003 21
 1 -3 13 1539.61 239.577 21
 -1 -3 -13 1251.47 131.059 19
 1 3 -13 1394.4 135.537 19
 -1 3 13 1745.01 286.501 7
 1 -3 12 13040.9 577.524 21
 -1 3 12 14408.8 588.413 21
 -1 -3 -12 13963.2 475.659 19
 1 3 -12 14453.7 475.514 19
 -1 3 12 15125.7 645.846 7
 1 -3 12 13690.4 607.769 7
 -1 3 11 2284.78 285.152 7
 1 -3 11 2617.36 263.114 7
 1 3 -11 2588.16 257.648 1
 1 3 -11 2144.61 138.16 19
 -1 -3 -11 2310.69 142.761 19
 -1 3 11 2534.8 246.707 21
 1 -3 11 2364.45 247.099 21
 -1 3 11 2418.99 183.209 8
 1 3 -10 7709.54 386.355 1
 -1 3 10 7441.95 404.484 7
 1 -3 10 7383.21 376.889 7
 1 -3 10 6887.14 366.577 21
 -1 3 10 7089.9 379.798 21
 1 3 -10 7196.69 266.841 19
 -1 -3 -10 7474.51 266.858 19
 1 3 -9 23927.8 852.44 1
 -1 3 9 24121.9 868.25 7
 1 -3 9 23413.2 842.547 7
 -1 3 9 24260.2 848.624 21
 1 -3 9 24371.1 837.178 21
 1 3 -8 3529.95 249.019 1
 -1 3 8 2986.17 272.083 7
 1 -3 8 3384.62 240.626 7
 -1 3 8 3061.88 243.743 21
 -1 -3 -8 3265.6 279.881 20
 1 3 -7 73824.4 2260.56 1
 -1 3 7 71878.5 2262.38 21
 1 -3 7 72299.9 2253.56 7
 1 3 -6 9482.11 385.673 1
 -1 3 6 9155.63 396.654 21
 1 -3 6 9496.64 375.727 7
 -1 3 5 35558.9 1130.12 21
 1 3 -5 34474.1 1119.93 1
 1 3 -4 314412 9180.88 1
 -1 -3 -4 298890 9188 20
 1 -3 3 32078.3 1036.04 6
 1 3 -3 33312.2 1037.76 1
 -1 -3 -3 33369.7 1038.2 20
 1 3 -2 21174.7 644.946 1
 1 -3 2 20289.3 643.096 6
 1 3 -2 19318.4 597.623 21
 -1 3 2 21363.8 667.159 21
 -1 -3 -2 19837.3 642.195 20
 1 3 -1 18571.2 605.013 1
 1 3 -1 18361.3 584.814 21
 -1 -3 -1 18702.2 590.42 20
 1 -3 1 19197.9 603.481 6
 -1 -3 0 5191.77 189.252 20
 1 -3 0 5565.2 227.052 6
 -1 -3 0 4980.73 254.774 6
 -1 3 -1 19056.3 619.203 1
 -1 -3 1 19061.4 634.132 6
 -1 3 -1 18237.2 626.539 8
 1 3 1 20515.6 634.018 21
 -1 3 -2 21318.4 674.972 1
 -1 -3 2 20271 688.286 6
 -1 3 -2 20229.2 668.973 8
 1 -3 -2 21000.5 694.438 20
 1 3 2 22008.3 696.258 21
 -1 3 -3 34035.1 1034.86 1
 -1 -3 3 31618.9 1046.65 6
 -1 3 -3 32892.6 1017.16 8
 1 3 3 32573.8 1056.81 21
 1 -3 -3 32524.5 1056.88 20
 -1 3 -4 308492 9273.6 8
 -1 3 -4 303227 9299.07 1
 1 3 4 315325 9323.47 21
 1 -3 -4 323584 9318.49 20
 -1 3 -5 34026.1 1069.1 8
 1 -3 -5 37187.7 1138.37 20
 1 3 5 35479 1146.32 21
 -1 3 -5 34483.8 1113.27 1
 1 3 6 9531.63 433.316 21
 1 -3 -6 9287.33 406.15 20
 -1 3 -6 8875.32 382.941 1
 1 -3 -7 75011 2245.26 20
 -1 3 -7 69815.8 2232.4 1
 -1 -3 7 70460.4 2249.25 7
 1 -3 -8 3130.62 258.102 20
 -1 3 -8 3087.88 242.574 1
 1 3 8 3038.04 229.828 7
 -1 -3 8 3180.39 282.833 7
 1 -3 -9 22938.6 816.661 20
 -1 3 -9 22130.4 810.539 1
 1 3 9 22057.4 803.158 7
 -1 -3 9 23140.4 840.126 7
 1 -3 -10 7247.16 389.435 20
 1 -3 -10 6982.95 263.384 19
 -1 3 -10 7126.61 263.929 19
 -1 -3 10 7933.94 418.183 7
 1 3 10 8064.83 381.832 7
 1 3 10 7013.12 437.628 21
 -1 3 -10 7536.24 385.975 1
 -1 3 -11 2311.82 141.906 19
 1 -3 -11 2348.9 144.246 19
 1 -3 -11 2903.53 283.762 20
 -1 -3 11 2516.37 291.976 7
 1 3 11 2555.48 259.168 7
 -1 3 -11 2331.85 131.608 11
 1 3 11 2431.01 324.395 21
 -1 3 -11 2757.37 262.319 1
 1 3 12 14057.3 650.924 21
 1 -3 -12 14287 477.462 19
 1 -3 -12 13555.7 619.218 20
 -1 3 -12 14060.9 475.65 19
 1 3 12 14255.3 609.979 7
 -1 -3 12 15015.8 655.645 7
 1 3 13 2038.77 316.671 21
 1 -3 -13 1491.64 138.686 19
 -1 3 -13 1588.78 137.209 19
 1 -3 -13 1622.25 258.732 20
 1 3 13 1673.53 247.462 7
 -1 -3 13 1356.55 274.211 7
 1 3 14 10574.8 576.014 21
 1 -3 -14 11255.2 406.353 19
 -1 3 -14 11418.6 403.971 19
 1 3 14 11585.6 552.999 7
 -1 -3 14 12049.5 606.724 7
 1 3 15 2373.98 313.148 21
 1 -3 -15 2562.59 172.517 19
 -1 3 -15 2723.9 174.668 19
 1 3 15 2275.81 272.98 7
 -1 -3 15 2341.74 332.445 7
 1 3 16 9104.22 496.869 21
 -1 -3 16 9412.73 554.328 6
 1 -3 -16 9403.54 357.247 19
 -1 3 -16 9797.36 359.756 19
 -1 3 -17 4673.39 222.543 19
 1 -3 -17 4679.54 216.673 19
 1 -3 -18 3418.59 174.29 19
 -1 3 -18 2983.42 177.244 19
 -1 3 -19 3023.23 162.438 19
 1 -3 -19 3073.74 160.621 19
 -1 3 -20 1291.87 103.203 19
 -1 3 -20 1094.03 105.639 3
 -1 3 -20 1172.17 104.472 2
 -1 3 -21 533.364 68.6317 19
 -1 3 -21 480.325 66.8101 2
 -1 3 -21 651.547 69.8978 3
 1 4 -21 506.463 58.644 19
 -1 -4 -21 474.105 62.1994 3
 -1 -4 -21 408.334 59.3159 2
 1 4 -20 3114.91 146.449 19
 -1 -4 -20 3310.55 147.619 3
 -1 -4 -20 3450.94 147.872 2
 1 4 -19 1327.38 122.416 19
 -1 -4 -19 1539.21 121.494 19
 1 4 -18 3181.82 173.535 19
 -1 -4 -18 3260.51 172.516 19
 -1 -4 -17 2756.42 173.374 19
 1 4 -17 2604.21 174.873 19
 -1 4 16 8575.27 517.194 7
 -1 -4 -16 8637.78 340.046 19
 1 4 -16 9174.27 341.548 19
 -1 -4 -16 8918.08 323.111 11
 -1 -4 -15 402.196 132.091 19
 -1 -4 -15 389.639 117.679 11
 1 -4 15 442.369 281.65 6
 -1 4 15 516.041 268.825 7
 1 4 -15 292.827 134.542 19
 -1 -4 -14 8050.37 315.724 11
 -1 4 14 9381.52 518.976 7
 -1 -4 -14 8546.72 321.392 19
 1 4 -14 8344.86 324.415 19
 -1 4 14 8731.53 449.245 21
 -1 4 13 1419.63 297.746 7
 -1 4 13 1387.52 227.434 21
 1 4 -13 1532.55 143.038 19
 -1 -4 -13 1410.4 142.108 19
 -1 -4 -12 5150.49 224.29 19
 1 4 -12 5283.73 223.504 19
 -1 4 12 5766.67 381.629 7
 -1 4 12 5062.57 277.168 8
 1 4 -12 5680.45 366.638 1
 1 -4 12 4916.87 313.808 21
 -1 4 12 5202.96 345.928 21
 1 4 -11 10695.5 373.946 19
 -1 -4 -11 10981.9 373.561 19
 1 4 -11 10943.8 505.4 1
 1 -4 11 10377.3 462.938 21
 -1 4 11 10654.2 501.218 21
 -1 4 11 10482.5 532.57 7
 1 4 -10 18472 596.728 19
 -1 -4 -10 18243.1 597.285 19
 1 4 -10 19177.6 717.63 1
 -1 4 10 18679.1 720.469 21
 1 -4 10 18891.1 689.211 21
 -1 4 10 19521.1 739.359 7
 1 4 -9 12178.5 503.963 1
 1 -4 9 11412.5 473.158 21
 -1 4 9 11387.9 506.089 21
 -1 4 9 11789.9 515.183 7
 1 4 -8 4173.16 278.661 1
 -1 4 8 3753.73 289.839 21
 -1 4 8 4311.06 303.428 7
 1 4 -7 9287.48 394.783 1
 -1 4 7 8223.25 399.351 21
 1 4 -6 83126.2 2536.99 1
 -1 4 6 81042.9 2548.15 21
 1 4 -5 8918.3 369.768 1
 -1 -4 -5 8545.61 375.516 20
 1 -4 5 8679.61 373.192 6
 1 4 -4 9668.92 400.06 1
 -1 -4 -4 10435.9 403.886 20
 1 -4 4 10297.8 399.396 6
 -1 -4 -3 22989.5 758.841 20
 1 -4 3 23867.8 769.723 6
 -1 4 3 22868.5 784.873 21
 1 4 -3 23319.6 769.563 1
 1 -4 2 49501.1 1478.27 6
 -1 -4 -2 48231.5 1467.3 20
 1 4 -2 46535 1429.38 21
 -1 4 2 49581.6 1494.59 21
 1 4 -2 47786 1478.61 1
 1 -4 1 6959.21 291.534 6
 -1 4 1 7229.02 308.079 21
 1 4 -1 6602.5 249.031 21
 -1 -4 -1 6604.45 253.336 20
 1 4 -1 6923.15 289.618 1
 1 -4 0 12119.5 416.793 6
 1 4 0 11236.3 403.531 21
 -1 -4 0 11394.4 370.463 20
 -1 4 -1 6977.3 271.48 1
 -1 -4 1 6129.26 200.299 20
 1 4 1 6465.67 287.904 21
 1 -4 -1 6773.75 298.035 20
 -1 4 -2 47377.5 1495.37 1
 1 -4 -2 47232.2 1513.64 20
 1 4 2 47975.8 1508.28 21
 -1 4 -2 49801.6 1487.6 8
 -1 4 -3 22510.5 735.728 1
 1 -4 -3 22584.4 754.906 20
 1 4 3 20601.7 755.961 21
 -1 4 -3 22313.7 709.876 8
 -1 4 -4 10212.6 390.562 1
 1 -4 -4 9889.99 414.25 20
 1 4 4 9698.84 428.919 21
 -1 4 -4 9442.99 339.976 8
 -1 4 -5 8680.59 361.051 1
 1 -4 -5 8396.63 396.364 20
 1 4 5 8369.61 408.805 21
 -1 4 -5 8361.56 295.076 8
 -1 4 -6 80942 2370.41 1
 1 -4 -6 80484.9 2392.95 20
 1 4 6 77085.5 2403.26 21
 -1 4 -6 74149.8 2295.88 8
 -1 -4 7 9246.02 411.905 7
 -1 4 -7 8606.44 389.603 1
 1 -4 -7 8149.52 418.741 20
 1 4 7 8760.42 461.7 21
 -1 -4 8 3698.93 304.96 7
 -1 4 -8 3972.67 269.197 1
 1 -4 -8 3481.9 294.393 20
 1 4 9 11877 502.495 7
 -1 -4 9 11621.4 538.799 7
 -1 4 -9 12697 514.815 1
 1 -4 -9 12302.3 535.584 20
 -1 4 -10 19406.9 721.57 1
 1 4 10 17738 706.154 7
 -1 -4 10 18672.9 746.323 7
 1 -4 -10 18523.8 592.282 19
 -1 4 -10 18095.4 592.73 19
 1 4 10 17895.8 760.646 21
 1 -4 -10 19471.9 727.614 20
 -1 4 -11 10164.7 497.169 1
 -1 -4 11 11173 529.603 7
 1 4 11 10751.9 496.339 7
 -1 4 -11 10060.4 367.034 19
 1 -4 -11 10903.6 368.489 19
 1 -4 -11 10890.5 511.156 20
 1 4 11 10669.7 562.667 21
 -1 4 -12 5809.74 368.87 1
 1 4 12 5858.09 425.824 21
 1 4 12 5551.67 359.989 7
 -1 -4 12 6086.41 416.293 7
 -1 4 -12 5428.7 233.96 19
 1 -4 -12 5734.41 237.089 19
 1 -4 -12 6309.26 390.974 20
 -1 4 -13 1450.5 139.974 19
 1 4 13 1730.81 315.269 21
 1 4 13 1566.55 255.055 7
 -1 -4 13 1256.85 276.797 7
 1 -4 -13 1406.61 139.754 19
 1 -4 -13 1307.05 268.319 20
 1 4 14 8534.35 501.13 21
 1 4 14 8341.04 474.861 7
 1 -4 -14 8685.29 329.704 19
 -1 4 -14 8818.27 329.282 19
 -1 4 -15 483.04 129.69 19
 1 4 15 310.634 231.399 7
 1 4 15 581.39 260.23 21
 1 -4 -15 381.71 133.002 19
 1 -4 -16 8884.51 341.781 19
 -1 4 -16 9138.53 341.84 19
 -1 -4 16 8861.8 549.137 6
 -1 4 -17 2568.46 168.914 19
 1 -4 -17 2476.18 169.856 19
 -1 4 -18 3392.86 176.249 19
 1 -4 -18 3361.74 180.679 19
 -1 4 -19 1444.43 122.512 19
 1 -4 -19 1479.18 121.459 19
 -1 4 -20 2970.81 137.735 2
 -1 4 -20 3046.74 139.266 19
 -1 4 -20 2830.92 136.474 3
 -1 4 -21 576.169 61.8709 19
 1 5 -20 470.323 79.9919 19
 -1 -5 -20 454.99 76.6478 3
 -1 -5 -20 386.378 74.2031 2
 1 5 -19 2332.58 137.429 19
 1 5 -18 1668.71 139.474 19
 -1 -5 -18 1609.63 138.5 19
 -1 -5 -17 662.706 127.72 19
 1 5 -17 925.558 130.934 19
 -1 5 17 897.003 109.386 13
 -1 -5 -16 2763.5 161.332 11
 -1 -5 -16 2962.55 182.37 19
 1 5 -16 2965.04 185.391 19
 -1 -5 -15 1944.58 143.891 11
 -1 5 15 1898.15 302.884 7
 1 -5 15 2113.09 317.336 6
 1 5 -15 1671.74 159.232 19
 -1 -5 -15 1590.32 152.71 19
 1 -5 14 62074.2 2071.86 6
 -1 5 14 60336.8 2051.69 7
 -1 -5 -14 60317.1 1849.72 19
 1 5 -14 61160 1851.46 19
 -1 5 14 56148.3 1982.77 21
 1 -5 13 19831.5 839.531 6
 -1 5 13 19203.3 824.301 7
 -1 5 13 19425.2 785.886 21
 1 5 -13 19730.9 641.905 19
 -1 -5 -13 19126.3 639.475 19
 -1 5 12 4870.51 369.955 7
 1 -5 12 5216.93 384.593 6
 -1 5 12 4456.28 343.986 21
 1 5 -12 4574.3 358.865 1
 -1 -5 -12 5045.26 215.757 19
 1 5 -12 4854.4 219.856 19
 1 -5 11 27244.8 1039.61 6
 -1 5 11 29583.1 1038.08 7
 1 -5 11 28242.6 957.92 21
 -1 5 11 27403.1 1009.74 21
 1 5 -11 29456.4 1024.19 1
 -1 -5 -11 27278.9 871.899 19
 1 5 -11 27155.3 871.823 19
 1 -5 10 8120.62 449.918 6
 -1 5 10 8307.85 437.949 7
 1 -5 10 8754.18 382.779 21
 -1 5 10 8330.3 430.386 21
 1 5 -10 8135.27 417.24 1
 -1 -5 -10 8203.4 297.019 19
 1 5 -10 8195.31 298.191 19
 -1 5 9 90151.8 2780.46 21
 1 5 -9 87456.1 2767.47 1
 1 -5 9 86961.8 2791.62 6
 -1 5 9 87943 2786.53 7
 -1 5 8 29852.6 1075.26 21
 1 5 -8 30697.9 1069.78 1
 1 -5 8 32752.6 1086.89 6
 1 -5 7 42586.8 1388.59 6
 -1 5 7 41700.8 1390.41 21
 -1 -5 -7 41403.4 1385.72 20
 1 5 -7 42902.8 1378.4 1
 1 -5 6 109832 3245.02 6
 -1 -5 -6 104279 3239.11 20
 1 5 -6 101792 3231.32 1
 1 -5 5 5795.47 315.013 6
 1 5 -5 6203.08 314.42 1
 -1 -5 -5 5634.65 305.951 20
 -1 -5 -4 11323.4 440.495 20
 -1 5 4 11459.6 469.667 21
 1 5 -4 11697.8 449.739 1
 1 -5 4 11727.7 462.383 6
 -1 -5 -3 47816.5 1430.67 20
 -1 5 3 45488.1 1456.78 21
 1 5 -3 43313.3 1442.11 1
 1 -5 3 45839.2 1447.37 6
 -1 -5 -2 2851.17 177.916 20
 -1 5 2 2299.96 226.566 21
 1 5 -2 2633.07 123.17 21
 1 5 -2 3101.96 208.456 1
 1 -5 2 2643.24 211.315 6
 -1 5 1 7070 345.994 21
 -1 -5 -1 8047.8 290.632 20
 1 5 -1 7769.39 284.814 21
 1 5 -1 7391.09 333.642 1
 1 -5 1 7988.72 335.74 6
 1 -5 0 83.2894 160.075 6
 1 5 0 -6.17568 155.684 1
 -1 5 0 -92.6423 145.148 1
 -1 -5 0 -71.1058 84.409 20
 1 5 0 75.7851 138.301 21
 -1 5 -1 7327.78 325.343 1
 1 -5 -1 7249.21 341.502 20
 -1 -5 1 7627.74 253.741 20
 1 5 1 8237.29 325.27 21
 -1 5 -2 2566.62 203.148 1
 1 -5 -2 2848.44 228.719 20
 1 5 2 2889 210.418 21
 -1 5 -3 45801 1448.51 1
 -1 5 -3 46485.7 1423.52 8
 1 -5 -3 46396.4 1467.82 20
 1 5 3 44852.2 1466.22 21
 -1 5 -4 11026.8 443.043 1
 -1 5 -4 11327.2 394.629 8
 1 -5 -4 11879.5 473.438 20
 1 5 4 10986 475.752 21
 -1 5 -5 6142.02 296.795 1
 -1 5 -5 5365.29 219.157 8
 1 5 5 6164.46 357.392 21
 1 -5 -5 5587.17 337.817 20
 -1 5 -6 105706 3288.86 1
 1 -5 -6 108733 3316.57 20
 1 5 6 107682 3323.83 21
 -1 5 -7 40700.9 1339.29 1
 1 5 7 41832.6 1390.6 21
 1 -5 -7 40428.3 1363.4 20
 -1 5 -8 29039.2 1044.82 1
 1 -5 -8 32284.8 1072.72 20
 1 5 8 30582.7 1103.04 21
 1 5 9 87675 2735.84 7
 1 -5 -9 88686 2765.08 20
 -1 5 -9 85845.5 2741.2 1
 -1 5 -10 8285.65 423.104 1
 1 -5 -10 8436.12 300.259 19
 -1 5 -10 8193.15 300.301 19
 1 5 10 8470.72 417.889 7
 1 -5 -10 8379.24 438.813 20
 -1 5 -11 27508.7 997.403 1
 1 -5 -11 26513.8 850.583 19
 -1 5 -11 26949.7 852.104 19
 1 -5 -11 27346.9 1001.51 20
 1 5 11 26723.1 983.97 7
 1 5 11 28543.8 1044.16 21
 -1 5 -12 4822.67 355.747 1
 1 5 12 5128.31 340.758 7
 1 5 12 4598.77 397.83 21
 -1 5 -12 4546.02 214.627 19
 1 -5 -12 4798.98 215.065 19
 1 -5 -12 4439.78 365.077 20
 1 5 13 18917.5 767.692 7
 1 5 13 20069.6 819.391 21
 1 -5 -13 18692.8 619.019 19
 1 -5 -13 18474.2 794.621 20
 -1 5 -13 18486.3 618.965 19
 1 5 14 57337.6 1994.34 7
 1 5 14 60248.5 2034.81 21
 1 -5 -14 61509.1 1840.85 19
 1 -5 -14 63059.2 2037.51 20
 -1 5 -14 58423.5 1839.4 19
 1 5 15 1599.19 258.01 7
 1 -5 -15 1877.3 151.726 19
 -1 5 -15 1719.71 156.273 19
 1 5 15 1333.32 289.727 21
 1 -5 -16 2785.76 178.825 19
 -1 5 -16 2848.15 180.396 19
 -1 5 -17 768.267 127.711 19
 1 -5 -17 732.6 132.471 19
 1 -5 -18 1454.65 133.984 19
 -1 5 -18 1658.31 136.428 19
 -1 5 -19 2522.85 140.408 19
 -1 5 -19 2502.87 133.359 2
 -1 5 -19 2354.39 133.066 3
 -1 5 -20 378.185 70.2718 2
 -1 5 -20 385.274 72.7736 3
 -1 5 -20 438.919 80.1507 19
 1 6 -20 4623.16 174.132 19
 1 6 -19 582.972 94.6593 19
 1 6 -18 1722.66 134.088 19
 -1 -6 -17 4803.36 203.488 11
 1 6 -17 5311.02 228.858 19
 -1 -6 -16 7983.22 303.902 11
 1 6 -16 8431.08 321.203 19
 -1 -6 -16 8111.59 318.031 19
 1 6 -15 6281.54 267.12 19
 -1 -6 -15 6923.34 272.96 19
 -1 -6 -15 6179.57 257.51 11
 1 -6 15 6625.88 460.103 6
 -1 6 15 6041.13 435.921 7
 1 6 -14 3913 206.057 19
 -1 -6 -14 3701.93 200.616 19
 -1 6 14 3260.01 305.271 21
 -1 6 14 3939.21 364.488 7
 1 -6 14 4452.81 398.152 6
 -1 -6 -13 20143.3 654.223 19
 1 6 -13 19844.6 657.47 19
 1 6 -13 20598 826.51 1
 -1 6 13 18930.4 805.151 21
 1 -6 13 19640.4 858.055 6
 -1 6 13 19858.5 837.353 7
 1 -6 12 7303 446.189 6
 -1 6 12 6899.15 431.785 7
 1 6 -12 6261.8 257.201 19
 -1 -6 -12 6110.99 253.869 19
 1 6 -12 6238.09 400.899 1
 -1 -6 -12 5867.35 227.078 17
 -1 6 12 6595.45 402.165 21
 1 -6 11 14030.2 631.213 6
 -1 6 11 13959.2 620.339 7
 -1 -6 -11 13441.2 456.217 19
 1 6 -11 13274.5 458.152 19
 1 6 -11 13304.9 609.678 1
 -1 -6 -11 13249.4 438.883 17
 -1 6 11 14538.9 619.541 21
 -1 6 10 4869.27 352.11 7
 1 -6 10 5719.46 372.641 6
 1 6 -10 5361.25 351.108 1
 -1 -6 -10 5251.05 218.642 19
 1 6 -10 5075.33 217.497 19
 -1 -6 -10 5232.2 199.277 17
 1 -6 10 5315.85 281.586 21
 -1 6 10 4659.66 350.775 21
 1 6 -9 1006.37 226.901 1
 1 6 -9 853.766 108.231 19
 1 -6 9 1135.88 234.849 6
 -1 6 9 642.555 230.167 21
 -1 -6 -9 845.422 108.223 19
 -1 -6 -9 1044.2 238.445 20
 1 6 -8 6718.95 366.195 1
 1 -6 8 6457.95 368.328 6
 -1 6 8 5856.1 365.407 21
 -1 -6 -8 6169.17 366.009 20
 1 -6 7 24716.8 898.624 6
 1 6 -7 24929.1 877.505 1
 -1 -6 -7 24777.4 887.54 20
 1 -6 6 16712.5 631.048 6
 1 6 -6 15911 620.197 1
 -1 -6 -6 16529.9 622.358 20
 1 6 -5 55623 1717.92 1
 1 -6 5 51173.7 1717.64 6
 -1 6 5 54579.9 1730.57 21
 -1 -6 -5 53946.3 1703.48 20
 1 6 -4 38300.5 1219.23 1
 -1 -6 -4 36879.7 1201.32 20
 -1 6 4 38249.6 1236.78 21
 1 -6 4 36424.7 1224.63 6
 1 6 -3 9380.18 396.051 1
 -1 -6 -3 9284.12 377.75 20
 -1 6 3 10103.6 422.571 21
 1 -6 3 9243.05 404.52 6
 1 6 -2 6052.22 309.899 1
 -1 6 2 6324.02 318.097 21
 -1 -6 -2 5916.8 268.498 20
 1 6 -2 5950.28 225.09 21
 1 -6 2 6285.63 320.502 6
 1 6 -1 14291.8 519.428 1
 -1 -6 -1 14445.7 478.655 20
 1 6 -1 13449.3 471.432 21
 -1 6 1 14383 534.373 21
 1 -6 1 13730 524.606 6
 1 6 0 21104.9 741.99 1
 -1 6 0 21379.9 738.857 1
 1 6 0 21818.8 715.113 21
 -1 -6 0 21345 687.723 20
 1 -6 0 23086.3 749.817 6
 -1 -6 1 13548.6 448.118 20
 1 6 1 14583.5 507.105 21
 -1 6 -1 14260.1 521.377 1
 -1 -6 2 5748.33 203.21 20
 1 6 2 5522.57 307.305 21
 -1 6 -3 9138.09 335.625 8
 1 6 3 9473.43 403.506 21
 1 -6 -3 9596.74 404.974 20
 -1 6 -3 8862.75 376.434 1
 -1 6 -4 36497.9 1019.71 8
 1 -6 -4 36360 1096.34 20
 1 6 4 36751.3 1095.7 21
 -1 6 -4 36207.9 1073.61 1
 -1 6 -5 49988.8 1587.92 8
 1 6 5 55114.8 1689.5 21
 1 -6 -5 53627.3 1684.46 20
 -1 6 -5 52732 1661.21 1
 1 -6 -6 15219.7 642.852 20
 1 6 6 15623.7 656.063 21
 -1 6 -6 16573.7 608.561 1
 1 -6 -7 24819.5 916.158 20
 1 6 7 26329.8 933.536 21
 -1 6 -7 24289.6 885.682 1
 1 6 8 6007.27 413.36 21
 1 -6 -8 6013.89 384.376 20
 -1 6 -8 6519 354.925 1
 1 -6 -9 1207.72 109.538 19
 1 -6 -9 1076.23 248.287 20
 1 6 9 673.541 285.239 21
 -1 6 -9 915.916 105.538 19
 -1 6 -9 996.772 214.964 1
 1 -6 -10 5210.13 220.056 19
 -1 6 -10 5484.85 222.121 19
 1 6 10 5140.83 336.992 7
 1 -6 -10 5432.38 367.226 20
 -1 6 -10 5933.63 358.756 1
 1 -6 -11 13599.2 448.234 19
 1 -6 -11 12666.2 600.609 20
 -1 6 -11 13018.2 448.254 19
 1 6 11 12348.7 572.342 7
 -1 6 -11 12927.4 590.133 1
 1 -6 -12 6241.53 253.146 19
 -1 6 -12 5763.51 251.167 19
 1 -6 -12 6332.42 418.155 20
 1 6 12 6330.38 383.645 7
 1 6 12 6779.65 447.074 21
 -1 6 -12 5821.92 390.539 1
 1 -6 -13 20130.1 645.927 19
 -1 6 -13 19702.6 646.972 19
 1 -6 -13 19073.3 822.661 20
 1 6 13 19183 794.808 7
 1 6 13 18565.2 832.062 21
 -1 6 -13 18651.5 799.729 1
 1 6 14 4182.43 378.089 21
 1 6 14 3382.3 322.591 7
 1 -6 -14 3886.87 366.33 20
 -1 6 -14 3970.93 204.795 19
 1 -6 -14 4000.36 202.652 19
 1 6 15 5912.51 428.905 21
 1 6 15 5985.52 397.423 7
 -1 6 -15 6553.41 264.984 19
 1 -6 -15 6122.82 269.003 19
 -1 6 -16 8002 313.454 19
 1 -6 -16 8026.89 309.87 19
 -1 6 -17 5476.06 237.373 19
 1 -6 -18 1800.05 112.76 17
 -1 6 -18 1646.1 134.121 19
 -1 6 -19 609.235 84.1935 3
 -1 6 -19 623.054 95.044 19
 -1 6 -19 578.865 81.3567 2
 -1 -6 20 3971.23 154.928 10
 -1 6 -20 4426.84 162.151 19
 1 7 -20 49.9271 59.4412 19
 1 7 -19 3293.57 149.699 19
 1 7 -18 1705.23 125.108 19
 -1 -7 -17 2844.23 145.805 11
 1 7 -17 2713.1 162.525 19
 -1 -7 -16 7635.88 291.055 11
 1 7 -16 7901.54 307.539 19
 1 7 -15 7793.51 312.958 19
 -1 -7 -14 524.925 132.916 19
 -1 7 14 339.006 227.758 21
 1 7 -14 439.839 131.99 19
 -1 7 14 921.02 269.431 7
 1 -7 14 310.676 253.677 6
 -1 7 13 5303.53 405.269 7
 1 -7 13 5565.45 429.503 6
 1 7 -13 5895.68 254.231 19
 -1 -7 -13 5613.41 251.962 19
 -1 -7 -13 5641.4 217.223 17
 1 7 -13 5356.41 401.544 1
 -1 7 13 5715.67 338.239 8
 -1 7 13 5639.27 403.118 21
 1 7 -12 4521.49 220.487 19
 -1 -7 -12 4686.56 220.717 19
 -1 -7 -12 4627.53 187.89 17
 1 7 -12 3864.94 346.925 1
 -1 7 12 5192.82 392.273 7
 1 -7 12 4628.78 390.925 6
 -1 7 12 4502.73 367.993 21
 1 7 -11 7250.28 280.411 19
 -1 -7 -11 7146.35 277.122 19
 -1 -7 -11 6967.28 259.141 17
 1 7 -11 6697.83 409.087 1
 1 -7 11 7387.74 455.119 6
 -1 7 11 7417.95 439.902 7
 -1 7 11 6866.87 432.383 21
 -1 -7 -10 5614.01 377.113 20
 1 7 -10 5237.73 224.271 19
 -1 -7 -10 5216.28 224.644 19
 -1 -7 -10 5238.37 207.546 17
 1 7 -10 5812.84 368.1 1
 -1 7 10 5546.59 373.528 21
 1 -7 10 6341.02 394.634 6
 -1 7 10 5660.45 387.044 7
 1 -7 9 844.97 250.969 6
 -1 -7 -9 1273.73 245.173 20
 -1 -7 -9 1112.79 117.836 19
 -1 -7 -9 1035.05 93.8252 17
 1 7 -9 898.294 229.115 1
 -1 7 9 1184.64 244.931 21
 1 7 -9 928.998 117.711 19
 1 -7 8 8432.29 446.974 6
 1 7 -8 8350.03 311.586 19
 -1 -7 -8 9108.76 312.359 19
 -1 -7 -8 9084.82 451.676 20
 1 7 -8 8898.59 444.08 1
 1 7 -7 9940.81 446.913 1
 -1 -7 -7 10307.2 450.302 20
 1 7 -6 15261.6 598.714 1
 1 -7 6 15150.8 615.14 6
 -1 7 6 15269.6 620.145 21
 -1 -7 -6 15049.4 588.561 20
 -1 -7 -5 8934.15 414.678 20
 -1 7 5 9423.94 449.817 21
 1 7 -5 9985.86 431.717 1
 1 -7 5 9197.14 429.96 6
 -1 -7 -4 44634.4 1428.24 20
 -1 7 4 47805 1471.55 21
 1 7 -4 42935.4 1447.39 1
 1 -7 4 43675 1458.42 6
 -1 7 3 47667.9 1553.65 21
 -1 -7 -3 47212.2 1507.43 20
 1 7 -3 48216.2 1539.56 1
 1 -7 3 48698.1 1544.55 6
 -1 -7 -2 17708.5 597.988 20
 -1 7 2 17707.9 651.536 21
 1 7 -2 16509.9 560.811 21
 1 7 -2 17577.7 635.054 1
 1 -7 2 18370.1 651.74 6
 -1 -7 -1 9425.63 351.141 20
 1 7 -1 9247.92 346.295 21
 1 7 -1 8873.31 399.423 1
 1 -7 1 9680.12 414.178 6
 1 7 0 41926.5 1286.31 21
 -1 -7 0 39544.1 1260.79 20
 1 -7 0 40312.4 1317.01 20
 -1 7 0 41514.6 1318.95 1
 1 7 0 40556.9 1317.69 1
 1 -7 0 41301.7 1328.97 6
 -1 7 -1 8731.65 389.127 1
 1 7 1 9050.8 375.038 21
 -1 -7 1 8588.81 309.287 20
 -1 7 -2 17192.2 601.939 1
 1 7 2 18398.2 603.627 21
 -1 7 -3 48101.5 1402.36 1
 1 7 3 47708.3 1405.04 21
 -1 7 -4 44548.4 1427.62 1
 1 7 4 44814.1 1443.23 21
 -1 7 -4 43166.6 1374.37 8
 -1 7 -5 9605.36 416.349 1
 1 7 5 8737.68 442.255 21
 1 -7 -5 8638.31 448.662 20
 -1 7 -5 8896.33 330.808 8
 -1 7 -6 14919 597.63 1
 1 -7 -6 14816 632.047 20
 1 7 6 16035.2 642.169 21
 -1 7 -7 9121.98 438.114 1
 1 -7 -7 8995.12 471.873 20
 1 7 7 8954.1 481.583 21
 -1 7 -8 8664.33 432.358 1
 1 -7 -8 9507.1 480.808 20
 1 7 8 8756.82 487.398 21
 -1 7 -8 8571.46 310.69 19
 1 -7 -8 8946.21 312.341 19
 -1 7 -9 1002.64 223.118 1
 -1 7 -9 912.233 111.203 19
 1 -7 -9 1105.3 115.752 19
 1 -7 -9 873.234 249.508 20
 1 7 9 1005.12 297.108 21
 -1 7 -10 5283.94 225.856 19
 1 -7 -10 5525.4 230.37 19
 -1 7 -10 5456.53 351.267 1
 1 -7 -10 4699.13 381.044 20
 -1 7 -11 7278.88 423.892 1
 1 -7 -11 6879.69 441.838 20
 -1 7 -11 7349.87 282.946 19
 1 -7 -11 7228.58 281.88 19
 1 7 11 6778.42 403.255 7
 -1 7 -12 4377.8 357.077 1
 1 7 12 5144.75 351.918 7
 -1 7 -12 4760.05 221.329 19
 1 -7 -12 4838.91 222.623 19
 1 -7 -12 5430.39 398.413 20
 -1 7 -13 5499.56 394.745 1
 -1 7 -13 5958.82 256.782 19
 1 -7 -13 5847.37 428.605 20
 1 -7 -13 5881.65 256.971 19
 1 7 13 5437.32 387.501 7
 1 7 13 5744.77 449.954 21
 1 -7 -14 548.463 127.129 19
 1 -7 -14 404.727 266.823 20
 1 7 14 539.29 269.172 21
 1 7 14 499.342 218.343 7
 -1 7 -14 678.064 130.721 19
 -1 7 -15 7383.73 299.86 19
 -1 7 -16 8140.42 315.494 19
 1 -7 -17 2659.54 146.07 17
 -1 7 -17 2612.84 142.012 3
 -1 7 -17 2883.01 159.537 19
 -1 7 -17 2654.79 142.343 2
 1 -7 -18 1650.11 107.076 17
 -1 7 -18 1807.95 126.347 19
 -1 -7 19 2633.87 129.647 10
 -1 7 -19 2989.27 138.121 19
 -1 7 -20 171.387 60.5484 19
 1 8 -19 2221.91 113.925 19
 1 8 -18 1439.67 117.124 19
 -1 -8 -17 261.879 90.6622 11
 1 8 -17 15.9711 104.551 19
 -1 -8 -16 2220.82 147.401 11
 1 8 -16 2707.96 165.805 19
 1 8 -15 1192.06 138.154 19
 1 8 -14 1202.6 143.165 19
 1 8 -14 789.987 248.192 1
 -1 8 14 1228.03 288.757 7
 1 -8 14 1192.2 290.253 6
 -1 8 14 916.895 246.933 21
 -1 8 13 1032.6 262.134 21
 -1 -8 -13 1135.55 103.593 17
 1 8 -13 1442.54 148.565 19
 -1 8 13 760.042 266.038 7
 -1 8 13 1314.02 216.761 8
 1 -8 13 1360.28 303.845 6
 1 8 -13 1164.56 260.776 1
 -1 8 12 2199.38 297.161 21
 -1 -8 -12 2228.88 134.061 17
 1 8 -12 2361.25 170.307 19
 1 -8 12 2349.2 314.605 6
 -1 8 12 2209.02 305.594 7
 1 8 -12 2149.04 297.673 1
 -1 8 11 6857.17 429.176 21
 -1 -8 -11 5971.02 235.833 17
 1 8 -11 6139.54 262.016 19
 -1 -8 -11 6724.68 435.667 20
 1 -8 11 6279.67 437.279 6
 -1 8 11 6366.44 416.111 7
 1 8 -11 5933.34 398.842 1
 -1 8 10 5196.14 377.89 21
 -1 -8 -10 4548.89 193.23 17
 1 -8 10 4751.72 382.058 6
 1 8 -10 4662.73 356.138 1
 1 8 -10 4938.1 218.396 19
 -1 -8 -10 5096.74 368.619 20
 -1 -8 -9 5033.11 194.927 17
 1 -8 9 4139.28 359.397 6
 1 8 -9 4890.88 341.904 1
 1 8 -9 4482.01 207.361 19
 -1 -8 -9 4681.33 349.381 20
 -1 -8 -8 6199.56 235.254 17
 1 -8 8 6130.95 394.449 6
 1 8 -8 6158.8 244.339 19
 -1 -8 -8 6267.07 379.247 20
 1 8 -8 7011.91 385.619 1
 -1 8 7 6572.04 406.033 21
 1 -8 7 7187.61 412.339 6
 -1 -8 -7 7471.1 380.555 20
 1 8 -7 6611.65 385.733 1
 -1 8 6 282.024 248.11 21
 1 -8 6 355.548 211.735 6
 -1 -8 -6 428.821 187.518 20
 1 8 -6 484.62 207.584 1
 1 8 -5 3105.03 278.844 1
 -1 -8 -5 3054.13 250.499 20
 -1 8 5 3902.42 303.071 21
 1 -8 5 3138.9 283.808 6
 1 8 -4 21854.3 795.896 1
 -1 -8 -4 22209 772.536 20
 -1 8 4 21332.2 812.74 21
 1 -8 4 22406 810.428 6
 1 8 -3 21873.7 810.899 1
 -1 8 3 22222.5 824.503 21
 -1 -8 -3 22913.4 774.131 20
 1 -8 3 23102.9 826.969 6
 1 8 -2 4012.99 288.58 1
 -1 -8 -2 4469.46 236.174 20
 -1 8 2 4081.79 288.706 21
 1 -8 2 4195.28 302.446 6
 1 8 -1 12683.8 509.939 1
 -1 8 1 12428.5 513.193 1
 -1 -8 -1 11892.3 446.356 20
 1 8 -1 12377.6 447.648 21
 1 -8 1 12805.8 504.17 20
 1 -8 1 12872.6 518.578 6
 1 8 0 52006.8 1617.2 21
 1 -8 0 51910.3 1653.38 20
 -1 -8 0 50693.4 1592.85 20
 -1 8 0 50601.6 1655.87 1
 1 8 0 53431.3 1661.33 1
 1 -8 -1 12819.9 511.292 20
 1 8 1 12838 483.406 21
 -1 -8 1 12110 421.894 20
 -1 8 -1 11567.1 502.482 1
 1 8 1 12785.3 513.148 1
 -1 -8 2 4019.54 172.353 20
 1 -8 -2 3891.06 288.501 20
 1 8 2 4722.24 275.162 21
 -1 8 -2 3847.89 277.835 1
 1 8 3 23227.3 829.893 21
 -1 8 -3 23169.4 825.577 1
 1 8 4 21961.2 791.371 21
 -1 8 -4 20466.1 776.475 1
 -1 8 -4 21220.7 715.192 8
 -1 8 -5 2473.67 262.037 1
 1 8 5 3326.96 292.901 21
 1 -8 -6 244.485 240.692 20
 -1 8 -6 239.867 193.881 1
 1 8 6 652.94 253.085 21
 -1 -8 7 6799.61 262.652 17
 1 8 7 7146.9 414.396 21
 1 -8 -7 7171.03 431.631 20
 -1 8 -7 6885.83 379.871 1
 1 8 8 6864.82 417.996 21
 1 -8 -8 6369.12 407.081 20
 -1 8 -8 6750.74 380.676 1
 -1 8 -8 5883.36 242.565 19
 1 -8 -9 4486.3 377.166 20
 -1 8 -9 4519.44 332.621 1
 -1 8 -9 4452.62 202.732 19
 1 -8 -10 5106.46 379.386 20
 1 8 10 5807.7 426.006 21
 -1 8 -10 4872.87 368.274 1
 -1 8 -10 4915.31 223.197 19
 -1 8 -11 5966.35 259.594 19
 -1 8 -11 5686.58 399.516 1
 1 -8 -11 6700.45 439.351 20
 1 8 11 6107.28 443.406 21
 1 8 11 6362.96 397.44 7
 -1 8 -12 2111.94 292.151 1
 1 8 12 1740.79 283.314 7
 -1 8 -12 2220.8 164.61 19
 1 -8 -12 2051.81 304.93 20
 -1 8 -13 1331.09 269.299 1
 -1 8 -13 1031.31 143.782 19
 1 -8 -13 1310.96 295.626 20
 1 8 13 910.253 240.403 7
 1 8 14 812.542 285.207 21
 -1 8 -14 1206.36 142.208 19
 1 -8 -14 1198.3 295.249 20
 -1 8 -14 938.063 242.28 1
 1 8 14 743.896 230.863 7
 1 -8 -15 1392.03 131.394 17
 -1 8 -15 1166.79 141.1 19
 -1 8 -16 2360.53 160.322 19
 1 -8 -16 2485.44 148.827 17
 1 -8 -17 37.2103 90.2628 17
 -1 8 -17 199.484 108.018 19
 -1 -8 18 947.944 97.4216 10
 1 -8 -18 1183.7 91.8877 17
 -1 8 -18 1165.37 107.434 19
 -1 8 -19 2227.33 114.4 19
 1 9 -19 547.439 67.4587 19
 1 9 -18 1613.77 110.329 19
 -1 -9 -17 668.646 93.5303 11
 1 9 -17 603.188 109.428 19
 1 9 -16 2925.67 161.29 19
 -1 -9 -16 2664.29 154.997 11
 1 9 -15 4869.1 227.739 19
 1 9 -14 7409.24 292.145 19
 -1 -9 -14 7167.39 258.59 17
 -1 9 13 11476.9 593.167 7
 1 -9 13 10308.9 594.924 6
 -1 9 13 12180.6 591.428 21
 -1 -9 -13 11606.3 385.254 17
 -1 9 13 9300.12 508.321 8
 1 9 -13 11962.7 411.312 19
 1 9 -13 10392.1 561.784 1
 -1 9 12 69.8895 233.81 21
 -1 -9 -12 128.909 97.1215 17
 1 9 -12 180.749 123.78 19
 -1 9 12 69.8365 237.945 7
 1 -9 12 -25.5005 248.67 6
 1 9 -12 109.018 229.442 1
 -1 9 11 3832.22 374.153 21
 -1 -9 -11 4648.06 197.897 17
 -1 -9 -11 5170.12 388.997 20
 1 9 -11 4568.33 219.504 19
 -1 9 11 4514.07 385.28 7
 1 -9 11 4393.94 386.248 6
 1 9 -11 5171.83 369.495 1
 -1 9 10 8767.34 518.109 21
 -1 -9 -10 9247.97 332.146 17
 1 -9 10 8987.62 523.979 6
 1 9 -10 8986.1 489.898 1
 -1 -9 -10 10044.4 518.298 20
 1 9 -10 9599.99 348.391 19
 -1 -9 -9 1745.08 129.86 17
 -1 -9 -9 2279.54 285.005 20
 1 9 -9 1723.22 144.955 19
 1 -9 9 2048.79 290.383 6
 1 9 -9 1933.17 278.173 1
 -1 9 8 5406.22 393.604 21
 -1 -9 -8 5733.21 226.631 17
 -1 -9 -8 6303.53 378.48 20
 1 9 -8 5535.11 237.75 19
 1 -9 8 5278.65 385.748 6
 1 9 -8 6320.2 385.176 1
 -1 9 7 3904.13 341.474 21
 -1 -9 -7 4510.66 186.25 17
 -1 -9 -7 4372.44 315.602 20
 1 -9 7 4128.37 340.056 6
 1 9 -7 4143.32 328.476 1
 -1 9 6 1672.67 277.011 21
 -1 -9 -6 1882.34 125.609 17
 1 -9 6 1964.03 264.923 6
 -1 -9 -6 2126.3 235.108 20
 1 9 -6 2030.94 254.937 1
 1 -9 5 21169.5 860.237 6
 -1 9 5 24042.1 872.55 21
 -1 -9 -5 22929.6 818.757 20
 1 9 -5 23503.4 859.089 1
 1 -9 4 3859.74 315.027 6
 -1 9 4 4058.79 313.726 21
 -1 -9 -4 4110.24 259.579 20
 1 9 -4 4412.8 305.585 1
 -1 9 3 1788.15 239.514 21
 1 -9 3 1279.76 229.088 6
 -1 -9 -3 1634.88 184.538 20
 1 9 -3 1375.87 231.517 1
 1 -9 2 33916.6 1136.76 6
 -1 -9 -2 32089 1064.44 20
 1 -9 2 32615.6 1107.8 20
 1 9 -2 32855.3 1126.23 1
 1 -9 1 27232.3 958.728 6
 1 9 -1 26612.4 940.582 1
 -1 9 1 27000 943.995 1
 1 -9 1 27125.1 932.047 20
 -1 -9 -1 26662.7 875.148 20
 1 9 -1 26014.8 872.864 21
 -1 9 0 8291.6 398.493 1
 1 9 0 7423.02 399.469 1
 1 -9 0 7704.23 393.963 20
 -1 -9 0 7880.89 312.585 20
 1 9 0 7904.23 343.676 21
 -1 9 -1 26225.1 910.512 1
 1 9 1 25037.1 910.264 1
 1 -9 -1 26124.1 904.739 20
 1 9 1 26492.9 873.794 21
 -1 -9 1 24412.4 811.072 20
 -1 9 -2 32711.1 1140.1 1
 1 -9 -2 32732.9 1144.97 20
 1 9 2 34671.8 1125.31 21
 -1 9 -3 1172.9 217.619 1
 1 9 3 1548.84 216.513 21
 1 -9 -3 1539.56 252.799 20
 1 9 4 3571.79 285.351 21
 1 -9 -4 3638.34 310.333 20
 -1 9 -4 3545.78 212.763 8
 -1 9 -4 4045.63 307.05 1
 1 9 5 23643.2 849.883 21
 -1 -9 5 22109.2 710.436 17
 -1 9 -5 23330.5 844.965 1
 1 -9 -5 22150.8 708.529 17
 1 9 6 1932.12 275.141 21
 -1 -9 6 1706.63 127.831 10
 -1 -9 6 1930.28 136.078 17
 -1 9 -6 1884.02 255.853 1
 1 -9 -6 2012.02 131.579 17
 -1 -9 7 4300.85 200.472 17
 -1 9 -7 4165.24 322.343 1
 1 -9 -7 4303.2 196.091 17
 1 9 7 4920.71 369.137 21
 -1 -9 8 5932.54 246.115 17
 1 9 8 5591.04 412.241 21
 1 -9 -8 6272.25 410.058 20
 -1 9 -8 6492.96 384.186 1
 -1 9 -8 6130.42 245.59 19
 1 9 9 1969.25 303.69 21
 -1 9 -9 1772.38 264.451 1
 -1 9 -9 1697.57 142.313 19
 1 -9 -9 1743.51 298.646 20
 1 -9 -10 9190.95 518.564 20
 1 9 10 8927.54 546.432 21
 -1 9 -10 9653.12 500.209 1
 -1 9 -10 9647.3 350.442 19
 -1 9 -11 4465.29 215.092 19
 1 9 11 4266.11 341.505 7
 -1 9 -11 4409.63 352.043 1
 1 9 11 4542.27 409.223 21
 1 -9 -11 4100.93 377.393 20
 1 -9 -12 294.497 119.081 17
 1 9 12 201.89 276.595 21
 -1 9 -12 63.5423 123.683 19
 1 9 12 -20.5028 208.339 7
 -1 9 -12 21.7093 221.26 1
 1 -9 -12 355.944 259.409 20
 1 -9 -13 12277.9 422.542 17
 1 9 13 10935.2 562.569 7
 -1 9 -13 12033.8 426.632 19
 1 -9 -13 11609.7 608.907 20
 -1 9 -13 11575.5 583.888 1
 1 -9 -14 7675.24 303.628 17
 -1 9 -14 7996.54 310.678 19
 1 -9 -15 4531.29 211.324 17
 -1 9 -15 4986.75 223.312 19
 -1 -9 16 2715.15 152.838 10
 -1 9 -16 2977.02 164.732 19
 1 -9 -16 2458.39 147.826 17
 -1 -9 17 711.088 96.5326 10
 -1 9 -17 900.833 112.334 19
 1 -9 -17 665.957 93.706 17
 -1 9 -18 1414.46 106.224 19
 -1 9 -19 576.299 68.9126 19
 1 10 -18 221.928 74.7918 19
 1 10 -17 5526.55 210.11 19
 -1 -10 -17 5096.12 194.133 11
 1 10 -16 6231.66 246.622 19
 -1 -10 -16 6093.52 237.964 11
 1 10 -15 661.583 127.707 19
 -1 -10 -14 995.894 86.8986 17
 1 10 -14 958.951 136.72 19
 1 10 -13 24076.1 786.773 19
 -1 -10 -13 24430.7 765.983 17
 -1 -10 -12 7583.46 282.556 17
 -1 10 12 8132.61 487.654 21
 1 -10 12 6926.25 484.8 6
 -1 10 12 7827.45 477.455 7
 1 10 -12 7734.23 307.217 19
 1 10 -12 6951.23 445.732 1
 -1 -10 -11 6291.49 247.589 17
 -1 10 11 5768.6 428.398 21
 1 10 -11 6090.25 267.645 19
 1 10 -11 6285.24 417.774 1
 -1 10 11 6184.73 428.048 7
 1 -10 11 6048.79 440.998 6
 -1 -10 -10 4031.2 193.326 17
 -1 -10 -10 4327.16 366.284 20
 1 10 -10 4420.72 214.724 19
 1 10 -10 4122.52 355.86 1
 1 -10 10 4359.87 378.835 6
 -1 -10 -9 1836.31 134.925 17
 1 -10 9 1503.43 298.921 6
 1 10 -9 1767.86 147.318 19
 -1 -10 -9 1842.74 271.456 20
 1 10 -9 1473.16 264.601 1
 -1 -10 -8 10917.9 377.28 17
 -1 -10 -8 10767.6 365.215 4
 -1 10 8 11568.4 562.496 21
 1 -10 8 10791.3 565.583 6
 -1 -10 -8 11611.4 533.459 20
 1 10 -8 10460 388.056 19
 1 10 -8 10844.9 541.189 1
 -1 -10 -7 5328.98 222.439 17
 -1 10 7 5514.36 387.117 21
 1 -10 7 6249.69 416.567 6
 -1 -10 -7 5195.45 348.408 20
 1 10 -7 5228.74 360.232 1
 -1 -10 -6 5857.01 235.742 17
 -1 10 6 6036.65 399.525 21
 1 -10 6 6364.8 414.513 6
 -1 -10 -6 5635.47 336.561 20
 1 10 -6 6663.36 390.834 1
 1 -10 5 6949.84 428.943 6
 -1 -10 -5 7670.73 284.815 17
 1 10 -5 7667.68 435.162 1
 -1 -10 -5 7870.09 383.96 20
 -1 10 5 8714.61 452.181 21
 1 -10 4 10671.1 510.196 6
 -1 -10 -4 9379.02 425.506 20
 -1 10 4 9561.92 488.686 21
 -1 -10 -4 9779.1 342.096 17
 1 10 -4 9606.24 477.265 1
 1 -10 3 10176.9 505.279 6
 1 -10 3 9341.4 457.215 20
 -1 10 3 11086.2 500.032 21
 -1 -10 -3 10241.3 423.852 20
 -1 -10 -3 10114.7 353.906 5
 -1 -10 -3 10211.8 352.473 17
 1 10 -3 9818.5 488.331 1
 1 -10 2 9228.44 465.276 6
 -1 -10 -2 9681.52 330.129 5
 -1 -10 -2 9031.48 328.945 17
 1 10 -2 9578.24 463.459 1
 -1 10 2 8973.6 463.722 1
 1 -10 2 9672.41 433.908 20
 -1 -10 -2 9102.5 384.557 20
 -1 10 1 16288.7 682.097 1
 1 10 -1 17051.9 678.618 1
 1 -10 1 16867.2 556.778 5
 -1 -10 -1 17599.3 556.991 5
 1 -10 1 17213.4 665.106 20
 -1 -10 -1 17133.6 601.445 20
 -1 10 0 14098.3 589.005 1
 1 10 0 14316.9 581.181 1
 1 -10 0 13642.9 456.145 5
 -1 -10 0 13280.4 456.566 5
 1 -10 0 14495.4 573.615 20
 1 10 0 14196.7 520.463 21
 -1 -10 0 13415.8 486.429 20
 -1 -10 1 16135.1 532.496 5
 1 -10 -1 16898.5 532.906 5
 -1 -10 1 16742.4 531.709 17
 1 -10 -1 15405.7 526.131 17
 -1 10 -1 15344.1 656.056 1
 1 10 1 17392.9 668.862 1
 1 10 1 17371.9 617.969 21
 1 -10 -1 15527.2 651.95 20
 1 -10 -2 9683.88 334.311 5
 1 -10 -2 9497.79 465.616 20
 1 10 2 10572.5 438.517 21
 -1 -10 2 8934.09 332.734 17
 1 -10 -2 9342.27 331.35 17
 -1 10 -2 10019.3 463.442 1
 1 10 2 9688.29 467.116 1
 1 -10 -3 10538.2 359.573 5
 1 10 3 11468.9 482.506 21
 1 -10 -3 11294.6 507.518 20
 -1 -10 3 10480.1 354.416 10
 -1 10 -3 9952.98 484.002 1
 1 -10 -3 9773.41 355.171 17
 -1 -10 3 10047.5 358.622 17
 1 10 4 9151.88 456.168 21
 1 -10 -4 8983.81 485.561 20
 -1 -10 4 8547.02 324.254 10
 -1 10 -4 9536.99 470.659 1
 -1 -10 4 9208.3 331.785 17
 1 -10 -4 10014.6 332.008 17
 1 -10 -5 7195.57 436.618 20
 1 10 5 7683.1 417 21
 -1 -10 5 7081.17 273.336 10
 -1 -10 5 7221.3 282.194 17
 -1 10 -5 8236.06 423.678 1
 1 -10 -5 7701.45 279.91 17
 1 -10 -6 5768.76 406.645 20
 1 10 6 6201.29 387.449 21
 -1 -10 6 5878.25 236.062 10
 -1 -10 6 6134.55 244.894 17
 -1 10 -6 6381.5 389.626 1
 1 -10 -6 5796.86 241.065 17
 1 10 7 5595.66 390.032 21
 -1 -10 7 5447.22 227.015 10
 -1 -10 7 5457.19 236.627 17
 -1 10 -7 5149.36 361.678 1
 1 -10 -7 5657.65 234.656 17
 -1 10 -8 10700.3 534.349 1
 1 10 8 11006.9 566.513 21
 -1 -10 8 10851.9 382.239 10
 -1 -10 8 11301.9 390.345 17
 -1 10 -8 10881.1 386.298 19
 1 -10 -8 10485.3 384.857 17
 -1 -10 9 1900.77 143.11 10
 -1 10 -9 1706.05 152.281 19
 -1 10 -9 1634.78 273.769 1
 1 10 9 1932.65 320.709 21
 -1 -10 10 4195.7 205.509 10
 -1 10 -10 4332.37 214.921 19
 -1 10 -10 4009.65 355.923 1
 1 10 10 4584.56 389.625 21
 1 -10 -11 5886.15 439.466 20
 1 10 11 7168.87 471.917 21
 -1 -10 11 6311.74 262.165 10
 -1 10 -11 6050.69 266.03 19
 -1 10 -11 6341.22 424.933 1
 1 10 11 6187.34 410.18 7
 1 10 12 7042.09 442.864 7
 -1 10 -12 8040.46 468.301 1
 1 10 12 7343.37 502.465 21
 1 -10 -12 7918.56 308.763 17
 -1 10 -12 8345.68 312.709 19
 1 -10 -12 7759.58 492.112 20
 -1 -10 12 7626.88 300.574 10
 1 -10 -13 23560.6 770.99 17
 -1 -10 13 23766.2 770.196 10
 -1 10 -13 24491 775.443 19
 -1 10 -14 731.634 136.504 19
 -1 -10 14 1064.84 126.794 10
 1 -10 -14 996.149 130.613 17
 -1 10 -15 438.48 120.017 19
 1 -10 -15 663.06 115.212 17
 -1 -10 15 707.041 110.031 10
 1 -10 -16 6599.76 240.02 17
 -1 10 -16 6189.03 248.091 19
 -1 -10 16 6015.97 234.28 10
 -1 10 -17 5780.75 214.869 19
 1 -10 -17 5164.97 201.202 17
 -1 10 -18 248.912 73.3954 19
 1 11 -18 2069.6 97.0833 19
 -1 -11 -18 2072.18 100.846 5
 -1 -11 -17 1831.94 99.9748 11
 1 11 -17 2092.77 115.418 19
 -1 -11 -16 461.99 95.9314 11
 1 11 -16 424.816 102.847 19
 1 11 -15 89.0475 103.466 19
 1 11 -14 2032.05 153.106 19
 -1 -11 -13 693.568 95.2011 17
 1 11 -13 661.213 138.274 19
 -1 -11 -12 1373.57 121.391 17
 1 11 -12 1334.31 154.413 19
 -1 11 11 9570.3 529.299 7
 1 -11 11 8857.29 535.397 6
 -1 -11 -11 9364.08 339.789 17
 1 11 -11 9637.02 516.663 1
 1 11 -11 9518.77 356.809 19
 1 -11 10 5928.44 431.898 6
 -1 -11 -10 5034.65 402.411 20
 1 11 -10 5713.8 250.09 19
 -1 -11 -10 5681.52 232.802 17
 1 11 -10 6025.79 407.69 1
 1 -11 9 2829.23 339.922 6
 1 11 -9 2838.52 177.331 19
 -1 -11 -9 2784.2 311.339 20
 -1 11 9 2174.37 309.896 21
 1 11 -9 3255.44 315.818 1
 -1 -11 -9 3017.12 168.054 17
 -1 -11 -8 1904.52 144.01 17
 1 -11 8 1983.29 312.254 6
 -1 -11 -8 1825.02 124.761 4
 -1 11 8 1872.27 307.392 21
 1 11 -8 1561.66 272.366 1
 -1 -11 -8 1658.2 270.262 20
 1 11 -8 1701.94 151.637 19
 1 -11 7 481.973 257.285 6
 -1 11 7 437.935 244.296 21
 -1 -11 -7 716.8 115.607 17
 -1 -11 -7 571.294 224.811 20
 1 11 -7 281.044 226.312 1
 1 -11 6 5502.57 399.389 6
 -1 11 6 5744.52 406.33 21
 1 -11 6 5329.66 322.686 20
 -1 -11 -6 5605.44 236.473 17
 -1 -11 -6 6062.01 347.479 20
 1 11 -6 5261.15 384.172 1
 1 -11 5 15554.2 672.467 6
 1 -11 5 14560.3 487.365 17
 -1 -11 -5 15130.1 498.02 17
 -1 11 5 14660.9 666.706 21
 1 -11 5 14279 597.694 20
 -1 -11 -5 14910 599.891 20
 1 11 -5 15069.5 653.057 1
 1 -11 4 562.097 234.563 6
 -1 -11 -4 306.181 112.409 5
 1 11 -4 91.0046 215.599 1
 1 -11 4 372.393 192.315 20
 -1 -11 -4 -12.799 155.065 20
 -1 -11 -4 277.116 105.874 17
 1 -11 4 334.894 91.6658 17
 1 -11 3 7183.53 386.877 20
 -1 -11 -3 6803.26 337.994 20
 -1 -11 -3 7444.22 276.802 17
 1 -11 3 7057.33 268.147 17
 -1 11 3 7044.88 419.731 1
 1 11 -3 7703.75 424.063 1
 1 -11 3 7809.55 435.467 6
 -1 -11 -3 7081.55 277.5 5
 -1 -11 -2 1945.64 138.012 17
 1 -11 2 1969.23 127.873 17
 1 -11 2 1926.25 271.078 6
 -1 -11 -2 2014.54 143.369 5
 1 -11 2 2015.02 241.256 20
 -1 -11 -2 1835.48 176.348 20
 -1 11 2 2270.36 271.247 1
 1 11 -2 2047.72 266.574 1
 1 -11 1 6193.77 366.896 20
 -1 -11 -1 6324.37 285.584 20
 -1 -11 -1 6279.79 248.527 5
 1 -11 1 5609.67 245.968 5
 1 -11 1 6035.03 236.822 17
 1 11 -1 6760.18 387.365 1
 -1 11 1 6570.19 392.007 1
 1 -11 0 6503.99 371.964 20
 1 -11 0 5985.13 253.881 5
 -1 -11 0 6705.26 254.88 5
 -1 11 0 7076.52 396.097 1
 1 11 0 5922.54 385.345 1
 1 -11 0 6405.05 247.526 17
 -1 -11 1 6562.95 252.71 17
 1 -11 -1 6371.44 248.92 17
 1 -11 -1 6154.18 378.142 20
 1 11 1 6344.38 326.603 21
 1 -11 -1 5917.65 252.505 5
 -1 -11 1 6417.36 256.457 5
 1 11 1 6922.31 394.845 1
 -1 11 -1 6312.15 388.989 1
 -1 -11 1 6399.27 245.894 10
 -1 -11 2 2117.03 131.604 10
 -1 -11 2 1936.64 142.143 17
 1 -11 -2 1998.25 139.229 17
 1 11 2 1902.65 213.774 21
 1 -11 -2 2098.51 145.008 5
 -1 -11 2 1635.02 306.897 6
 1 11 2 1933.73 259.006 1
 -1 11 -2 1648.08 251.325 1
 1 -11 -2 1946.33 270.439 20
 -1 -11 3 6584.06 444.348 6
 1 -11 -3 6397.85 261.491 5
 1 -11 -3 6394.95 259.492 17
 -1 -11 3 6719.62 263.238 17
 1 11 3 7479.68 391.375 21
 1 -11 -3 7184.26 407.963 20
 -1 -11 3 6631.38 256.946 10
 -1 11 -3 6613.66 331.817 8
 1 11 3 6838.67 410.207 1
 -1 11 -3 6962 412.791 1
 -1 -11 4 269.565 98.5019 10
 -1 -11 4 326.241 112.295 17
 1 -11 -4 338.312 107.084 17
 -1 -11 4 493.696 266.391 6
 1 -11 -4 270.403 108.83 5
 1 -11 -4 381.544 236.837 20
 1 11 4 302.408 207.773 21
 -1 11 -4 674.005 234.281 1
 -1 -11 5 14998.5 708.935 6
 1 -11 -5 14879.5 673.102 20
 1 11 5 15996.5 656.739 21
 -1 -11 5 14710.9 499.172 10
 -1 -11 5 14988.6 508.465 17
 1 -11 -5 15219 506.965 17
 -1 11 -5 15810.5 658.183 1
 -1 -11 6 5736.85 446.171 6
 1 -11 -6 5103.81 393.61 20
 1 11 6 4912.87 376.333 21
 -1 -11 6 5516.75 225.101 10
 -1 -11 6 5347.61 238.097 17
 -1 11 -6 5424.74 374.188 1
 1 -11 -6 5442.68 234.523 17
 -1 -11 7 440.199 125.911 17
 1 -11 -7 524.248 126.849 17
 -1 -11 7 861.106 298.214 6
 1 11 7 741.933 267.685 21
 -1 -11 7 547.661 114.697 10
 1 -11 -7 470.529 262.005 20
 -1 11 -7 763.644 251.32 1
 1 -11 -8 1625.59 154.47 17
 -1 -11 8 1393.78 339.017 6
 1 11 8 1786.22 307.685 21
 -1 -11 8 1772.87 143.794 10
 -1 -11 8 2189.3 157.302 17
 -1 11 -8 1875.58 285.788 1
 -1 11 -8 1815.26 151.336 19
 1 -11 -8 1581.89 287.414 20
 -1 -11 9 3586.38 388.72 6
 -1 -11 9 3083.44 170.355 10
 1 11 9 2958.96 349.712 21
 -1 11 -9 2846.68 308.609 1
 -1 11 -9 2872.01 179.713 19
 -1 -11 10 5703.69 453.382 6
 -1 -11 10 5744.97 240.927 10
 1 11 10 5035.4 424.785 21
 -1 11 -10 5234.06 392.945 1
 -1 11 -10 5423.22 249.748 19
 1 11 11 9178.79 493.245 7
 1 11 11 8008.84 530.274 21
 -1 -11 11 9403.26 342.553 10
 -1 11 -11 9482.93 355.19 19
 -1 11 -11 8800.19 500.673 1
 -1 -11 12 1268.3 131.715 10
 -1 11 -12 1198.82 149.462 19
 1 -11 -12 1071.22 146.702 17
 -1 -11 13 697.707 115.825 10
 -1 11 -13 697.124 136.93 19
 1 -11 -13 798.277 130.542 17
 -1 -11 14 2021.65 133.312 10
 1 -11 -14 1949.17 142.291 17
 -1 11 -14 2049.16 153.308 19
 1 -11 -15 91.722 100.736 17
 -1 11 -15 89.2303 106.615 19
 1 -11 -16 375.811 92.3405 17
 -1 11 -16 463.357 100.747 19
 -1 11 -17 1947.68 113.156 19
 1 -11 -17 1874.33 100.63 17
 1 -11 -18 2323.97 102.956 5
 -1 11 -18 2091.85 100.818 19
 -1 -12 -17 1898.02 104.479 5
 1 12 -17 2148.82 103.464 19
 -1 -12 -16 6516.06 234.782 11
 -1 -12 -16 7006.08 245.53 5
 1 12 -16 6459.72 240.65 19
 1 12 -15 491.234 105.332 19
 1 12 -14 83.1857 112.4 19
 -1 -12 -13 516.074 87.3343 17
 1 12 -13 409.857 124.755 19
 -1 -12 -12 814.304 110.251 17
 1 12 -12 863.622 134.597 19
 -1 -12 -11 694.224 114.499 17
 1 12 -11 487.505 135.741 19
 1 -12 10 4145.26 383.054 6
 -1 12 10 3442.79 356.011 21
 1 12 -10 3156.94 193.63 19
 -1 -12 -10 3321.65 179.362 17
 1 12 -10 3432.98 327.342 1
 1 -12 9 4826.39 416.54 6
 1 12 -9 5534.72 247.726 19
 -1 -12 -9 5287.63 371.231 20
 -1 12 9 4837.59 406.331 21
 -1 -12 -9 5320.13 229.57 17
 1 12 -9 4734.02 386.222 1
 1 -12 8 2333.89 345.119 6
 -1 -12 -8 2374.54 139.501 4
 -1 12 8 2275.54 321.054 21
 1 12 -8 2146.1 168.914 19
 -1 -12 -8 2138.46 266.4 20
 -1 -12 -8 2136.1 157.436 17
 1 12 -8 2100.28 290.381 1
 1 -12 7 8137.41 500.893 6
 -1 -12 -7 7613.49 432.638 20
 1 -12 7 6858.22 386.523 20
 -1 12 7 8050.16 496.141 21
 1 12 -7 7997.98 470.151 1
 -1 -12 -7 8592.94 308.519 17
 -1 -12 -6 2542.59 162.018 17
 1 -12 6 2118.58 316.199 6
 -1 -12 -6 1957.59 166.318 5
 1 12 -6 2348.85 310.988 1
 1 -12 6 1918.28 222.764 20
 -1 -12 -6 2113.46 242.593 20
 1 -12 6 2249.29 143.307 17
 1 -12 5 8954.36 497.272 6
 -1 -12 -5 7965.35 322.971 5
 1 -12 5 7959.31 415.995 20
 -1 -12 -5 8384.08 411.843 20
 -1 -12 -5 8545.48 320.119 17
 1 -12 5 8498.62 307.707 17
 -1 12 5 8331.28 479.301 1
 1 12 -5 8111.46 467.174 1
 1 -12 4 16364.1 737.281 6
 -1 -12 -4 16808.8 558.183 5
 -1 -12 -4 15475.1 632.356 20
 1 -12 4 16571.6 666.486 20
 -1 -12 -4 16585.4 554.472 17
 1 -12 4 16498.3 544.191 17
 1 12 -4 17329.8 721.31 1
 -1 12 4 17084.7 724.421 1
 1 -12 3 453.643 248.114 6
 -1 -12 -3 476.702 122.7 5
 -1 12 3 486.181 240.336 1
 1 12 -3 612.904 233.547 1
 1 -12 3 673.138 111.612 17
 -1 -12 -3 495.109 121.873 17
 1 -12 3 691.59 203.378 20
 -1 -12 -3 481.097 139.131 20
 -1 -12 -2 11046.7 383.405 5
 1 -12 2 10581.8 372.931 17
 -1 12 2 10615.8 532.046 1
 1 12 -2 10513.5 526.565 1
 1 -12 2 9573.06 491.923 20
 -1 -12 -1 8000.35 311.111 5
 1 -12 1 8103.46 302.896 17
 -1 12 1 8376.41 453.429 1
 1 12 -1 8369.99 457.041 1
 1 -12 1 8319.03 438.45 20
 1 -12 0 37146.7 1166.35 5
 -1 -12 0 38419.2 1167.03 5
 -1 -12 0 36380 1162.64 17
 1 -12 0 36752.2 1158.5 17
 -1 12 0 38342.9 1320.67 1
 1 12 0 37689.5 1323.61 1
 1 -12 0 38599.7 1301.02 20
 1 -12 -1 7987.16 313.245 5
 1 -12 -1 8609.33 457.233 20
 1 -12 -1 8022.51 307.083 17
 -1 -12 1 8494.33 313.51 17
 -1 12 -1 8480.74 467.666 1
 1 12 1 8038.33 455.411 1
 1 -12 -2 11100.1 384.6 5
 -1 -12 2 10486.3 370.828 10
 1 12 2 10440.6 477.458 21
 1 -12 -2 9766.29 521.838 20
 1 12 2 11021.1 544.777 1
 -1 12 -2 10740.2 529.381 1
 -1 -12 2 10617.7 380.623 17
 1 -12 -2 10475.5 378.609 17
 1 -12 -3 551.023 118.206 17
 -1 -12 3 539.417 125.599 17
 -1 -12 3 722.108 284.13 6
 1 -12 -3 482.618 127.904 5
 -1 -12 3 492.454 108.196 10
 1 -12 -3 532.833 236.776 20
 -1 12 -3 631.187 230.405 1
 1 12 3 1009.29 254.479 1
 1 12 3 740.862 206.142 21
 -1 -12 4 16483 556.017 17
 -1 -12 4 17659.8 768.322 6
 1 -12 -4 16325.5 555.942 5
 1 -12 -4 17343.6 725.825 20
 1 12 4 17170 692.686 21
 1 -12 -4 16356.9 553.501 17
 -1 -12 4 16241 544.031 10
 -1 12 -4 16748.5 709.322 1
 1 12 4 17128.7 721.943 1
 1 -12 -5 8364.35 323.759 17
 1 -12 -5 8119.48 322.915 5
 -1 -12 5 8414.29 522.016 6
 1 -12 -5 7911.58 479.804 20
 1 12 5 9393.59 475.048 21
 -1 -12 5 8418.43 310.862 10
 -1 12 -5 9257.46 490.74 1
 1 12 5 8502.67 488.209 1
 -1 -12 5 8308.57 323.587 17
 -1 -12 6 2335.95 164.176 17
 1 -12 -6 2369.86 162.636 17
 -1 -12 6 2521.2 346.62 6
 1 -12 -6 2058.42 168.573 5
 -1 -12 6 2023.83 148.389 10
 1 -12 -6 2625.04 331.615 20
 1 12 6 1957.57 295.451 21
 -1 12 -6 2160.28 290.733 1
 -1 -12 7 8389.61 533.983 6
 1 -12 -7 8200.79 481.221 20
 1 12 7 7951.05 481.933 21
 -1 -12 7 8174.31 305.55 10
 -1 -12 7 8607.71 322.551 17
 -1 12 -7 7813.35 472.154 1
 1 -12 -7 8028.96 323.004 17
 1 -12 -8 2245.17 171.943 17
 -1 -12 8 2178.45 357.731 6
 1 12 8 2283.65 311.316 21
 -1 -12 8 2195.38 152.359 10
 -1 -12 8 2467.65 167.479 17
 -1 12 -8 2116.48 160.668 19
 1 -12 -8 2304.1 309.543 20
 -1 12 -8 2606.53 312.829 1
 -1 -12 9 4444.11 426.394 6
 1 -12 -9 5156.07 408.524 20
 1 12 9 5421.55 417.176 21
 -1 -12 9 5331.66 225.554 10
 -1 12 -9 5439.02 238.417 19
 1 -12 -9 4791.03 239.188 17
 -1 12 -9 4984.63 382.63 1
 -1 -12 10 3358.85 395.589 6
 -1 -12 10 3309.65 175.547 10
 1 12 10 2764.63 347.022 21
 1 -12 -10 3532.79 348.366 20
 -1 12 -10 3310.74 186.845 19
 -1 12 -10 3281.15 331.457 1
 -1 12 -11 446.19 129.04 19
 -1 -12 11 619.674 115.384 10
 -1 12 -12 793.663 140.295 19
 1 -12 -12 528.3 131.565 17
 -1 -12 12 844.34 113.091 10
 1 -12 -13 669.324 126.131 17
 -1 12 -13 513.174 127.69 19
 1 -12 -14 -4.03117 108.411 17
 -1 12 -14 128.804 112.606 19
 1 -12 -15 665.012 102.055 17
 -1 12 -15 559.421 105.721 19
 -1 12 -16 6631.37 241.235 19
 1 -12 -16 7091.75 246.643 5
 1 -12 -16 6416.96 237.089 17
 1 -12 -17 1977.33 106.561 5
 -1 12 -17 2262.39 104.887 19
 -1 -13 -16 1024.87 78.8887 11
 1 13 -16 1167.33 86.3755 19
 -1 -13 -16 1198.27 90.3618 5
 -1 -13 -15 18.6936 90.6887 5
 1 13 -15 105.583 86.4987 19
 1 13 -14 3674.33 178.368 19
 -1 -13 -14 4179.99 187.366 5
 1 13 -13 2378.22 155.674 19
 -1 -13 -13 2435.89 159.294 5
 1 13 -12 2880.39 177.205 19
 -1 -13 -12 2899.51 150.316 17
 -1 -13 -12 2994.01 173.175 5
 1 13 -11 800.677 137.802 19
 -1 -13 -11 802.03 113.464 17
 -1 -13 -11 758.098 141.055 5
 1 13 -10 421.15 133.892 19
 -1 -13 -10 477.756 117.712 17
 -1 -13 -10 346.258 132.265 5
 -1 -13 -9 13497 450.867 4
 -1 -13 -9 14469.3 490.115 5
 1 -13 9 12187 665.251 6
 1 13 -9 13963.2 482.83 19
 -1 -13 -9 12449.6 602.46 20
 -1 -13 -9 14350.7 473.566 17
 1 13 -9 13145.5 644.705 1
 -1 -13 -8 8664.62 340.579 5
 -1 -13 -8 8740.85 314.847 4
 1 13 -8 8823.2 341.126 19
 -1 -13 -8 8297 456.33 20
 1 -13 8 7881.49 510.001 6
 -1 -13 -8 9147.12 330.023 17
 1 13 -8 8117.69 490.655 1
 -1 -13 -7 2907.17 270.839 20
 1 -13 7 2503.39 342.296 6
 -1 -13 -7 2904.51 180.889 5
 1 13 -7 2454.75 307.243 1
 -1 13 7 2384.31 317.627 1
 -1 -13 -7 2711.93 173.08 17
 -1 -13 -6 4311.02 210.546 17
 -1 -13 -6 4213.82 213.128 5
 1 -13 6 3637.53 375.664 6
 1 -13 6 4080.82 189.388 17
 -1 -13 -6 3544.24 276.917 20
 -1 13 6 3362.25 366.951 1
 1 13 -6 4074.08 359.286 1
 1 -13 5 711.693 276.018 6
 -1 -13 -5 292.904 134.771 5
 1 -13 5 316.126 105.014 17
 -1 -13 -5 386.538 121.102 17
 1 13 -5 267.575 240.696 1
 -1 13 5 254.936 249.488 1
 1 -13 5 175.822 167.022 20
 -1 -13 -4 4891.84 227.938 17
 1 -13 4 5097.82 216.893 17
 -1 -13 -4 5130.84 235.652 5
 1 13 -4 4272.21 372.969 1
 -1 13 4 4618.66 374.332 1
 1 -13 4 3787.86 305.194 20
 1 -13 3 15797 537.209 17
 -1 -13 -3 15897.9 547.942 17
 -1 -13 -3 16753 553.21 5
 -1 13 3 15607 715.084 1
 1 13 -3 17262.6 724.072 1
 1 -13 3 16326.9 666.972 20
 1 -13 2 14229.9 476.824 17
 -1 -13 -2 13997.5 489.195 5
 1 13 -2 13965.6 652.113 1
 -1 13 2 13778.8 648.535 1
 1 -13 2 13777.7 601.932 20
 1 -13 1 3106.02 179.333 17
 -1 -13 -1 3339.81 194.011 5
 1 13 -1 3675.39 341.381 1
 -1 13 1 2772.63 324.262 1
 1 -13 1 3499.08 297.349 20
 1 -13 0 8497.99 328.323 17
 -1 -13 0 9105.14 338.27 17
 1 -13 0 9102.52 476.53 20
 1 -13 0 8758.85 340.915 5
 -1 -13 0 8491.44 339.647 5
 -1 13 0 9280.62 496.971 1
 1 13 0 10035.8 505.651 1
 1 -13 -1 2760.89 311.125 20
 1 -13 -1 3515.89 195.295 5
 -1 -13 1 3340.6 189.554 17
 1 -13 -1 3318.61 180.607 17
 1 13 1 3001.3 322.367 1
 -1 13 -1 3122.64 326.559 1
 1 -13 -2 13749 484.176 5
 -1 -13 2 13739.1 483.6 17
 1 -13 -2 14238.2 480.73 17
 1 13 2 13852.9 647.375 1
 -1 13 -2 14681.6 647.234 1
 1 -13 -2 13565.8 639.102 20
 1 -13 -3 16604.9 554.8 5
 1 -13 -3 15858.2 706.207 20
 1 13 3 15716.4 660.663 21
 -1 13 -3 16669.3 721.985 1
 1 13 3 17180.1 728.822 1
 -1 -13 3 15735.6 550.816 17
 1 -13 -3 16428.7 549.5 17
 1 -13 -4 4498.88 229.452 17
 -1 -13 4 4108.47 415.191 6
 1 -13 -4 4818.98 234.691 5
 -1 -13 4 4760.53 231.112 17
 1 -13 -4 5217.69 400.317 20
 1 13 4 5089.74 345.102 21
 -1 -13 4 4964.58 215.494 10
 1 13 4 4993.43 387.474 1
 -1 13 -4 5054 377.344 1
 -1 -13 5 324.006 137.494 17
 1 -13 -5 456.328 139.308 17
 -1 -13 5 247.101 273.984 6
 1 -13 -5 347.559 126.547 5
 1 13 5 40.1643 217.418 21
 1 -13 -5 153.053 246.578 20
 1 13 5 574.593 252.068 1
 -1 13 -5 334.374 243.853 1
 -1 -13 5 342.824 106.053 10
 1 -13 -6 4261.46 211.418 17
 -1 -13 6 4313.92 421.049 6
 1 -13 -6 3918.04 213.679 5
 -1 -13 6 4006.89 218.541 17
 1 13 6 4621.66 359.956 21
 1 -13 -6 4069.57 361.009 20
 -1 -13 6 4222.85 196.338 10
 -1 13 -6 4120.49 358.133 1
 1 13 6 4663.05 381.413 1
 1 -13 -7 2670.9 322.319 20
 -1 -13 7 2831.53 183.306 17
 1 -13 -7 2765.97 188.365 17
 1 -13 -7 2880.88 184.534 5
 -1 -13 7 2533.58 368.306 6
 -1 -13 7 2878.85 161.932 4
 1 13 7 2694.44 318.602 21
 1 13 7 2282.67 324.367 1
 -1 13 -7 3080.62 325.611 1
 -1 -13 7 2789.36 161.361 10
 1 -13 -8 8523.24 339.018 17
 -1 -13 8 8352.76 548.987 6
 1 -13 -8 8785.21 339.104 5
 -1 13 -8 8561.29 333.26 19
 -1 -13 8 8851.2 318.831 10
 -1 13 -8 7920.99 477.711 1
 1 13 8 8144.49 494.503 21
 1 -13 -8 8716.1 500.975 20
 -1 -13 9 13402.3 706.529 6
 1 -13 -9 14149.4 487.656 5
 1 -13 -9 14227.4 481.341 17
 -1 13 -9 13725.2 480.468 19
 -1 13 -9 13735.3 647.942 1
 1 -13 -9 12812.8 640.816 20
 -1 13 -10 405.86 135.964 19
 1 -13 -10 499.25 138.589 5
 -1 13 -11 642.109 133.066 19
 1 -13 -11 616.264 140.025 5
 1 -13 -12 2923.28 177.879 5
 1 -13 -12 2895.67 171.306 17
 -1 13 -12 2971.26 168.816 19
 1 -13 -13 2625.51 162.877 5
 -1 13 -13 2322.17 154.844 19
 1 -13 -13 2313.58 153.223 17
 -1 13 -14 4005.06 185.394 19
 1 -13 -14 4153.6 190.837 5
 1 -13 -14 4199.04 184.38 17
 1 -13 -15 136.881 79.5257 17
 -1 13 -15 120.335 87.7878 19
 1 -13 -15 176.105 91.3608 5
 -1 13 -16 1198.9 84.979 19
 1 -13 -16 1085.87 76.6324 17
 1 -13 -16 1217.95 90.9231 5
 -1 -14 -15 485.888 76.526 11
 1 14 -15 700.934 77.073 19
 -1 -14 -15 655.733 82.62 5
 -1 -14 -14 1685.37 116.524 5
 1 14 -14 1381.47 109.785 19
 -1 -14 -13 2335.79 146.594 5
 1 14 -13 2401.55 142.741 19
 1 14 -12 732.518 120.858 19
 -1 -14 -12 730.104 122.455 5
 -1 -14 -12 879.614 98.6354 17
 1 14 -11 321.819 121.041 19
 -1 -14 -11 454.18 100.139 17
 1 14 -10 646.752 125.545 19
 -1 -14 -10 778.742 137.947 5
 -1 -14 -10 930.775 116.356 17
 1 14 -9 988.221 141.687 19
 -1 -14 -9 1057.81 129.306 17
 -1 -14 -9 1051.28 89.9954 4
 -1 -14 -9 1040.78 142.059 5
 -1 -14 -8 10998.1 389.513 4
 1 14 -8 11310.7 415.181 19
 -1 -14 -8 11976 417.314 5
 -1 -14 -8 11652.6 409.743 17
 -1 -14 -7 1273.78 127.089 4
 -1 -14 -7 1152.48 151.987 5
 1 14 -7 1304.04 152.97 19
 -1 -14 -7 1277.98 145.075 17
 1 -14 7 921.027 281.977 6
 1 14 -7 1346.95 275.721 1
 -1 14 7 871.332 275.797 1
 -1 -14 -6 238.916 127.756 17
 1 -14 6 256.414 106.965 17
 -1 -14 -6 259.576 141.666 5
 1 14 -6 113.453 235.454 1
 -1 14 6 145.314 252.756 1
 1 -14 5 982.149 119.993 17
 -1 -14 -5 757.353 138.715 17
 -1 -14 -5 993.747 146.736 5
 -1 14 5 673.279 269.638 1
 1 14 -5 1109.82 262.582 1
 -1 14 4 10015.8 544.518 1
 1 14 -4 10195.1 542.057 1
 -1 -14 -4 9988.54 373.526 5
 -1 -14 -4 9887.97 368.789 17
 1 -14 4 9486.36 353.963 17
 1 14 -3 15420 686.066 1
 1 -14 3 14823.1 500.659 17
 -1 -14 -3 14889.8 513.207 5
 1 -14 2 1580.71 229.558 20
 1 -14 2 1826.28 147.659 17
 -1 14 2 1501.57 287.326 1
 1 14 -2 1890.76 285.734 1
 -1 -14 -2 1486.11 162.97 5
 -1 14 1 30741.2 1151.91 1
 1 14 -1 29533.2 1141.92 1
 1 -14 1 30975.9 961.32 17
 1 -14 1 29300.7 1095.31 20
 -1 -14 -1 29956.3 970.466 5
 -1 -14 0 4998.23 230.913 17
 1 -14 0 4032.73 213.199 17
 -1 14 0 3442.55 355.081 1
 1 14 0 4506.76 383.133 1
 1 -14 0 4221.63 346.031 20
 1 14 1 30705.5 1157.41 1
 -1 14 -1 31937.1 1164.29 1
 1 -14 -1 30083.5 980.154 5
 1 -14 -1 31093.9 973.497 17
 -1 -14 1 30538.7 977.067 17
 1 -14 -1 30124.3 1124.15 20
 1 -14 -2 1974.11 297.164 20
 -1 14 -2 1250.17 283.186 1
 1 14 2 1587.3 286.475 1
 1 -14 -2 1838.63 162.614 17
 -1 -14 2 1926.81 162.744 17
 1 -14 -2 1954.35 170.892 5
 1 -14 -3 14348.5 505.775 5
 1 14 3 14937.1 687.022 1
 -1 14 -3 14906.5 672.741 1
 -1 -14 3 14183.8 504.297 17
 1 -14 -3 14917 501.704 17
 1 -14 -3 13311.6 648.35 20
 1 -14 -4 9176.51 361.304 5
 -1 -14 4 9622.22 362.262 17
 1 14 4 9048.77 529.554 1
 -1 14 -4 9913.53 527.747 1
 1 -14 -4 9187.33 354.7 17
 1 -14 -4 9818.28 518.627 20
 -1 -14 5 541.787 289.161 6
 1 -14 -5 1193.35 153.698 5
 1 14 5 714.94 265.217 1
 -1 14 -5 1125.87 275.089 1
 1 -14 -5 602.689 252.763 20
 -1 -14 5 1001.4 148.105 17
 1 -14 -5 740.478 138.744 17
 1 14 5 899.413 226.798 21
 -1 -14 6 -28.6769 287.867 6
 1 -14 -6 304.958 147.006 5
 1 14 6 407.205 245.65 1
 -1 14 -6 -90.695 239.355 1
 1 -14 -6 237.956 230.922 20
 1 14 6 147.214 221.402 21
 -1 -14 6 278.621 132.854 17
 1 -14 -6 367.852 139.444 17
 1 -14 -7 1082.34 154.177 17
 -1 -14 7 984.528 149.853 17
 -1 -14 7 1317.19 314.871 6
 1 -14 -7 1093.21 151.613 5
 -1 -14 7 1518.28 127.47 4
 1 -14 -7 981.011 262.041 20
 -1 14 -7 919.908 261.258 1
 1 14 7 1218.03 275.88 1
 -1 14 -7 1088.25 147.006 19
 1 14 7 1045.36 261.215 21
 -1 14 -8 11636.1 422.295 19
 1 -14 -8 12126.7 426.826 5
 1 -14 -8 11388.9 422.589 17
 -1 14 -9 1131 147.354 19
 1 -14 -9 1112.3 144.206 5
 1 -14 -9 1038.69 147.339 17
 -1 14 -10 1103.48 140.663 19
 1 -14 -10 883.54 138.404 5
 -1 14 -11 403.166 124.284 19
 1 -14 -11 450.669 129.932 5
 -1 14 -12 748.732 115.924 19
 1 -14 -12 646.671 125.174 5
 -1 14 -13 2162.55 134.588 19
 1 -14 -13 2131.96 138.703 17
 1 -14 -13 2316.62 146.567 5
 -1 14 -14 1712.13 111.752 19
 1 -14 -14 1423.95 116.453 5
 1 -14 -14 1339.35 108.229 17
 -1 14 -15 623.881 77.1019 19
 1 -14 -15 647.178 72.794 17
 1 -14 -15 578.82 81.2284 5
 -1 -15 -14 1230.82 92.5023 5
 1 15 -14 1265.12 87.5269 19
 -1 -15 -13 1983.91 121.692 5
 1 15 -13 1902.51 118.281 19
 1 15 -12 1162.99 112.268 19
 -1 -15 -12 1361.51 121.722 5
 1 15 -11 1845.41 137.844 19
 -1 -15 -11 1750.02 139.845 5
 -1 -15 -11 1824.55 117.78 17
 1 15 -10 447.405 116.825 19
 -1 -15 -10 477.973 102.92 17
 -1 -15 -10 431.088 120.341 5
 -1 -15 -9 1881.82 163.002 5
 -1 -15 -9 2390.97 147.537 17
 1 15 -9 2236.25 154.919 19
 -1 -15 -8 1912.74 128.097 4
 1 15 -8 1978.11 163.136 19
 -1 -15 -8 1897.41 151.135 17
 -1 -15 -8 2125.97 170.997 5
 -1 -15 -7 1679.59 151.439 17
 -1 -15 -7 1749.45 161.787 5
 -1 -15 -7 1675.96 133.063 4
 1 15 -7 1746.56 155.242 19
 -1 -15 -6 3658.09 183.367 4
 1 -15 6 3404.63 175.203 17
 -1 -15 -6 3224.88 196.595 17
 -1 -15 -6 3569.35 207.266 5
 -1 15 5 4760.99 392.746 1
 1 15 -5 4364.78 382.734 1
 1 -15 5 5591.72 227.22 17
 -1 -15 -5 5151.98 242.12 17
 -1 -15 -5 5472.63 255.888 5
 1 15 -4 3611.66 342.207 1
 -1 15 4 3807.72 361.417 1
 1 -15 4 3226.78 180.121 17
 -1 -15 -4 3425.9 199.609 17
 -1 -15 -4 3893.7 209.793 5
 1 -15 3 8003.81 303.665 17
 -1 -15 -3 7436.17 322.241 5
 -1 15 3 7834.36 483.768 1
 1 15 -3 7976.08 485.565 1
 1 -15 2 1853.11 147.998 17
 -1 -15 -2 2308.91 181.817 5
 -1 15 2 1832.26 298.763 1
 1 15 -2 2033.14 298.817 1
 1 15 -1 44669 1514.05 1
 -1 15 1 41765 1499.27 1
 1 -15 1 41419.7 1304.78 17
 -1 -15 -1 41834.1 1311.33 17
 -1 15 0 2009.5 298.36 1
 1 15 0 1037.56 267.457 1
 -1 -15 0 1328.46 166.352 17
 1 -15 0 1656.69 156.379 17
 1 15 1 39860.7 1485.42 1
 -1 15 -1 41468.9 1491.79 1
 1 -15 -1 40894.2 1447.7 20
 1 -15 -1 41971.6 1300.16 17
 -1 -15 1 41950.4 1304.09 17
 1 -15 -2 1894.76 174.149 5
 1 -15 -2 1888.19 263.66 20
 1 15 2 2415.04 316.653 1
 1 -15 -2 1931.13 162.844 17
 -1 -15 2 1988.06 176.955 17
 -1 -15 3 7822.8 314.923 17
 1 15 3 8235.66 486.153 1
 -1 15 -3 7091.25 471.682 1
 1 -15 -3 7383.32 319.508 5
 1 -15 -3 6948.41 437.898 20
 1 -15 -3 8107.59 313.129 17
 -1 -15 4 3225.33 202.5 17
 1 -15 -4 2857.45 316.452 20
 1 15 4 2827.38 337.61 1
 -1 15 -4 3096.98 331.951 1
 1 -15 -4 3306.85 199.252 17
 1 -15 -4 3675.11 208.37 5
 1 -15 -5 5434.98 254.84 5
 -1 -15 5 5383.11 251.46 17
 1 15 5 4335.9 388.681 1
 -1 15 -5 5045.52 382.355 1
 1 -15 -5 4888.22 373.177 20
 1 -15 -5 5137.29 246.427 17
 1 -15 -6 3514.82 206.795 17
 -1 -15 6 3107.24 202.465 17
 1 -15 -6 3396.12 209.785 5
 -1 -15 7 1860.11 165.648 17
 -1 15 -7 1898.35 163.584 19
 -1 -15 7 1882.18 133.981 15
 1 -15 -7 2103.13 171.576 17
 1 -15 -7 1868.22 161.997 5
 -1 -15 7 1770.53 135.572 4
 1 -15 -8 1985.46 167.401 17
 1 -15 -8 1804.86 166.739 5
 -1 15 -8 1766.53 158.959 19
 1 -15 -9 2155.76 162.947 17
 1 -15 -9 1961.09 161.321 5
 -1 15 -9 2111.23 158.816 19
 -1 15 -10 477.155 121.458 19
 1 -15 -10 372.875 118.193 5
 1 -15 -11 1893.67 143.513 5
 -1 15 -11 1870.42 138.223 19
 -1 15 -12 1116.9 113.785 19
 1 -15 -12 1098.26 119.172 5
 1 -15 -13 2055.2 121.064 17
 1 -15 -13 2303.96 129.003 5
 -1 15 -13 2087.76 121.519 19
 1 -15 -14 1296.43 87.2699 17
 1 -15 -14 1176.94 92.3962 5
 -1 15 -14 1258.63 87.7756 19
 1 16 -13 739.4 75.1672 19
 -1 -16 -13 828.585 79.5329 5
 -1 -16 -12 2061.76 123.215 5
 1 16 -12 2172.31 119.682 19
 -1 -16 -11 2219.41 115.625 17
 -1 -16 -11 2406.21 139.755 5
 1 16 -11 2344.53 134.372 19
 -1 -16 -10 499.274 91.492 17
 1 16 -10 362.922 102.918 19
 -1 -16 -10 391.795 113.881 5
 -1 -16 -9 376.277 103.57 17
 1 16 -9 341.179 109.071 19
 -1 -16 -9 239.731 113.274 5
 -1 -16 -8 250.567 108.365 17
 1 16 -8 410.097 122.288 19
 -1 -16 -8 380.996 77.7041 4
 -1 -16 -8 161.505 128.584 5
 -1 -16 -7 2928.54 170.592 17
 -1 -16 -7 2909.25 153.748 4
 -1 -16 -7 2752.77 181.957 5
 1 16 -7 2988.9 170.618 19
 1 16 -6 8581.47 328.153 19
 -1 -16 -6 8487.32 327.249 17
 -1 -16 -6 8598.5 317.292 4
 -1 -16 -6 8940.19 340.416 5
 1 -16 6 8508.66 308.505 17
 -1 -16 -5 2091.34 165.648 17
 -1 -16 -5 1959.92 149.618 4
 -1 -16 -5 1992.75 163.834 5
 1 -16 5 2089.23 139.537 17
 -1 -16 -4 215.505 143.828 5
 1 -16 4 531.751 120.062 17
 -1 -16 -4 332.935 129.583 17
 1 -16 3 16393.6 547.943 17
 1 -16 2 12984.3 449.771 17
 -1 -16 -1 448.253 144.89 17
 1 -16 1 449.698 129.106 17
 1 -16 0 2361.99 171.301 17
 -1 -16 0 2489.25 187.597 17
 1 -16 -1 642.25 136.534 17
 -1 -16 1 292.611 149.96 17
 -1 -16 2 12887.7 467.465 17
 1 -16 -2 13215.5 461.593 17
 -1 -16 3 16524.5 564.365 17
 1 -16 -3 16270.5 558.372 17
 1 -16 -4 226.223 148.308 5
 -1 -16 4 403.196 133.29 4
 -1 -16 4 325.43 138.719 17
 1 -16 -4 292.069 137.956 17
 1 -16 -5 2125.16 171.797 17
 -1 -16 5 1935.63 162.847 17
 -1 -16 5 2018.87 152.315 4
 1 -16 -5 1870.84 169.086 5
 -1 16 -6 8446.34 327.171 19
 1 -16 -6 8877.23 330.558 17
 -1 -16 6 8182.42 329.568 17
 -1 -16 6 8648.26 315.466 4
 1 -16 -6 8701.49 337.754 5
 -1 16 -7 2919.48 176.442 19
 1 -16 -7 3243.47 184.521 17
 1 -16 -7 2963.54 186.658 5
 -1 -16 7 2783.25 154.087 4
 -1 -16 7 3066.71 152.149 15
 1 -16 -8 298.39 125.945 17
 -1 16 -8 299.291 114.819 19
 1 -16 -8 408.947 128.686 5
 1 -16 -9 245.746 111.357 17
 -1 16 -9 336.481 112.587 19
 1 -16 -9 410.85 122.887 5
 1 -16 -10 438.948 110.505 17
 -1 16 -10 354.923 105.351 19
 1 -16 -10 393.139 110.331 5
 -1 16 -11 2336.9 131.818 19
 1 -16 -11 2356.36 140.829 5
 -1 16 -12 2208.7 118.769 19
 1 -16 -12 2152.45 123.794 5
 1 -16 -13 932.282 77.7652 17
 -1 16 -13 963.837 76.7939 19
 1 -16 -13 823.872 82.6228 5
 1 17 -12 428.764 60.033 19
 -1 -17 -12 356.236 63.7006 5
 1 17 -11 567.63 78.8015 19
 -1 -17 -11 662.38 87.0165 5
 -1 -17 -10 1791.2 102.341 17
 -1 -17 -10 1849.5 122.385 5
 1 17 -10 2033.93 117.295 19
 -1 -17 -9 1094.23 101.008 17
 1 17 -9 1181.28 110.044 19
 -1 -17 -9 1231.77 120.278 5
 1 17 -8 1320.27 123.024 19
 -1 -17 -8 1297.32 125.431 5
 -1 -17 -8 1450.65 116.552 17
 -1 -17 -7 7833.96 294.031 17
 1 17 -7 8234.34 299.094 19
 -1 -17 -7 8034.22 304.574 5
 -1 -17 -7 7884.15 280.909 4
 -1 -17 -6 4646.81 205.074 17
 -1 -17 -6 4488.36 194.841 4
 -1 -17 -6 4462.75 211.95 5
 1 17 -6 4446.75 209.57 19
 -1 -17 -5 2349.12 157.64 17
 1 -17 5 2325.08 137.464 17
 -1 -17 -5 2219.31 149.631 4
 1 -17 4 1537.81 127.315 17
 -1 -17 -4 1858.08 142.947 4
 1 -17 3 6936.72 269.093 17
 -1 -17 -3 6902.8 278.882 4
 1 -17 2 13957.3 474.079 17
 -1 -17 -1 1088.88 148.762 17
 1 -17 1 1095.01 136.464 17
 -1 -17 -1 1241.61 146.445 4
 -1 -17 0 1643.89 157.818 17
 1 -17 0 1660.27 148.937 17
 -1 -17 1 1137.82 155.692 17
 1 -17 -1 1306.39 139.64 17
 -1 -17 1 1329.77 157.639 4
 1 -17 -2 14319.2 489.69 17
 -1 -17 2 14333.1 498.023 17
 -1 -17 2 14104.9 491.184 4
 1 -17 -3 7016.63 287.248 17
 -1 -17 3 6895.3 291.676 17
 -1 -17 3 7372.1 285.748 4
 1 -17 -4 1669.57 155.178 17
 -1 -17 4 1778.75 161.128 17
 -1 -17 4 1742.77 148.441 4
 1 -17 -5 2526.49 169.483 17
 -1 -17 5 2172.92 167.827 17
 -1 -17 5 2539.35 155.31 4
 -1 17 -5 2747.3 161.984 19
 -1 17 -6 4570.64 206.995 19
 -1 -17 6 4340.02 188.488 15
 1 -17 -6 4607.84 211.389 17
 1 -17 -6 4619.59 215.19 5
 -1 -17 6 4238.92 192.202 4
 1 -17 -7 7989.19 304.933 17
 -1 17 -7 8134.75 301.642 19
 1 -17 -7 7969.08 307.328 5
 -1 -17 7 8224.26 283.962 4
 -1 17 -8 1362.24 121.727 19
 1 -17 -8 1411.87 134.15 5
 1 -17 -8 1466.46 129.934 17
 -1 17 -9 1123.25 109.936 19
 1 -17 -9 1199.1 119.085 5
 1 -17 -9 1047.67 110.695 17
 1 -17 -10 1996.9 124.345 17
 1 -17 -10 1983.45 124.579 5
 -1 17 -10 2167.83 121.219 19
 1 -17 -11 684.383 86.0163 5
 -1 17 -11 556.939 80.2122 19
 -1 17 -12 310.335 60.5108 19
 1 -17 -12 539.722 65.2118 17
 1 18 -10 3657.62 142.735 19
 -1 -18 -9 2596.74 115.527 17
 1 18 -9 2849.89 127.652 19
 1 18 -8 226.13 86.396 19
 -1 -18 -8 261.062 78.9 17
 1 18 -7 928.653 106.126 19
 -1 -18 -7 922.008 100.06 17
 -1 -18 -6 4287.77 182.39 4
 -1 -18 -6 4745.37 193.296 17
 1 18 -6 4702.81 195.599 19
 -1 -18 -5 4724.02 188.419 4
 1 -18 5 4199.84 171.983 17
 -1 -18 -5 4261.36 195.585 17
 1 18 -5 4221.14 193.587 19
 -1 -18 -4 3494.35 169.467 4
 1 -18 4 3119.51 152.112 17
 -1 -18 -3 1652.94 137.719 4
 1 -18 3 1768.25 123.628 17
 1 -18 2 5469.13 222.099 17
 -1 -18 -1 12565.7 419.053 4
 1 -18 1 11645.1 410.964 17
 -1 -18 -1 12080.9 423.98 17
 -1 -18 0 3182.28 184.425 4
 1 -18 0 3563.89 176.936 17
 -1 -18 0 3307.1 188.44 17
 -1 -18 1 12278.5 419.516 4
 1 -18 -1 11769.6 414.477 17
 -1 -18 1 12144.9 424.304 17
 -1 -18 2 5312.77 229.299 4
 1 -18 -2 5134.65 221.572 17
 -1 -18 2 5322.3 234.842 17
 -1 -18 3 1614.58 138.138 4
 1 -18 -3 1745.9 140.967 17
 -1 -18 3 1702.56 146.416 17
 -1 -18 4 3456.14 173.889 4
 -1 -18 4 3376.26 181.24 17
 1 -18 -4 3451.77 177.754 17
 -1 -18 5 4655.88 188.731 15
 1 -18 -5 4481.37 204.957 17
 -1 -18 5 4678.08 194.696 4
 -1 18 -5 4536.01 197.577 19
 -1 -18 6 4366.14 178.625 15
 -1 18 -6 4948.55 198.971 19
 1 -18 -6 4970.92 202.268 17
 -1 -18 6 4381 183.931 4
 -1 18 -7 883.359 104.528 19
 1 -18 -7 884.556 108.39 17
 -1 18 -8 180.698 85.8783 19
 1 -18 -8 123.146 88.5831 17
 -1 18 -9 2643.96 125.37 19
 1 -18 -9 2681 129.626 17
 -1 18 -10 3882.55 146.559 19
 1 -18 -10 3808.75 150.427 17
 1 19 -8 96.6516 57.9336 19
 -1 -19 -8 126.46 52.1685 17
 -1 -19 -7 5089.45 183.775 17
 1 19 -7 5075.65 187.039 19
 -1 -19 -6 4049.2 157.923 17
 1 19 -6 4032.96 159.95 19
 1 -19 6 3587.76 142.616 4
 -1 -19 -5 7570.69 267.391 17
 1 19 -5 7441.97 266.03 19
 -1 -19 -5 7542.61 258.475 4
 1 19 -4 2792.4 141.636 19
 -1 -19 -4 2586.13 135.04 4
 -1 -19 -3 77.9438 91.8719 4
 1 -19 3 48.6685 76.6171 17
 1 19 -3 -3.22424 91.1316 19
 -1 19 2 635.298 81.5075 12
 1 -19 2 821.612 90.7014 17
 -1 -19 -1 784.656 117.454 17
 1 -19 1 803.074 97.2374 17
 -1 -19 -1 877.266 113.108 4
 1 -19 0 3346.64 153.543 17
 -1 -19 0 3138.17 157.441 4
 -1 -19 1 873.457 115.291 17
 1 -19 -1 855.533 105.235 17
 -1 -19 1 822.547 111.499 4
 -1 -19 2 752.749 108.256 17
 1 -19 -2 868.025 105.526 17
 -1 -19 2 1000.66 112.201 4
 -1 -19 3 211.701 102.612 17
 1 -19 -3 93.8614 95.739 17
 -1 -19 3 153.214 91.5341 15
 -1 19 -3 61.3354 89.8637 19
 -1 -19 3 91.1479 95.0453 4
 -1 19 -4 2506.59 136.365 19
 1 -19 -4 2631.01 137.944 17
 -1 -19 4 2477.86 133.74 4
 -1 -19 4 2528.4 127.144 15
 -1 19 -5 7823.09 261.704 19
 1 -19 -5 7862.28 264.055 17
 -1 -19 5 7051.51 252.37 4
 -1 -19 5 6819.86 247.512 15
 1 -19 -6 4110.75 165.328 17
 -1 19 -6 4353.9 163.509 19
 1 -19 -7 5181.47 191.817 17
 -1 19 -7 5120.09 187.406 19
 -1 19 -8 31.4861 57.9449 19
 1 -19 -8 122.802 62.8825 17
 -1 19 -8 147.935 62.4374 12
 1 -19 -9 102.8 48.0681 17
 -1 -20 -5 156.319 57.3779 15
 1 20 -5 217.208 57.8028 19
 -1 -20 -5 100.951 58.6162 17
 -1 -20 -4 6013.57 213.931 17
 -1 -20 -4 6074.08 208.559 4
 1 -20 4 6319.94 208.069 4
 1 20 -4 6049.67 212.952 19
 1 -20 3 1919.36 101.742 4
 -1 -20 -3 1872.46 101.133 4
 1 20 -3 1807.51 101.642 19
 1 20 -2 259.46 75.3463 19
 1 -20 2 165.953 56.3034 17
 1 20 -1 3477.29 141.15 19
 1 -20 1 2990.18 130.34 17
 -1 -20 -1 3327.81 147.429 17
 -1 -20 -1 3134.5 141.25 4
 -1 20 0 924.979 77.846 12
 -1 -20 0 990.146 92.7929 4
 1 -20 0 924.8 78.7909 17
 -1 -20 0 821.301 92.7694 17
 -1 20 -1 3117.61 134.23 12
 -1 -20 1 3324.83 140.775 15
 -1 -20 1 3215.56 144.805 17
 1 -20 -1 3125.45 135.861 17
 -1 -20 1 3175.02 141.954 4
 -1 20 -1 3266.12 140.078 19
 1 -20 -2 267.659 72.8992 17
 -1 -20 2 320.006 82.5655 17
 -1 20 -2 229.099 73.1925 19
 -1 -20 2 216.639 78.1286 4
 -1 -20 2 196.753 71.3385 15
 -1 20 -3 1716.09 98.0448 19
 1 -20 -3 1780.12 98.8945 17
 1 -20 -3 1599.36 98.5416 4
 -1 -20 3 1876.72 99.3493 4
 -1 -20 3 1853.83 92.7295 15
 1 -20 -4 6601.98 215.298 17
 -1 20 -4 6666.62 214.015 19
 1 -20 -4 5861.68 208.862 4
 -1 -20 4 5706.25 208.715 4
 -1 20 -5 135.647 67.0663 12
 1 -20 -5 145.796 60.6926 17
 -1 20 -5 260.565 57.8272 19
 -1 20 -6 5348.07 197.895 12
 1 -20 -6 6414.06 199.07 17
 -2 0 0 11253.4 433.604 8
 -2 0 -1 25.2263 158.852 8
 -2 0 1 113.752 73.1524 7
 -2 0 -2 838.721 169.123 8
 2 0 -2 706.276 122.513 20
 -2 0 2 852.863 108.979 7
 -2 0 2 901.008 82.3441 6
 -2 0 3 47846.8 1460.81 7
 -2 0 3 47500.2 1478.35 8
 -2 0 -3 46573.1 1482.07 8
 2 0 -3 46995.8 1458.45 20
 -2 0 4 57285.1 1753.41 7
 -2 0 -4 57909.7 1764.53 8
 -2 0 4 57129.9 1757.09 8
 2 0 -4 54782 1742.86 20
 -2 0 5 3895.75 232.649 7
 2 0 5 3978.83 168.718 7
 -2 0 5 3573.93 225.533 8
 -2 0 -5 4383.02 235.096 8
 2 0 -5 4099.74 218.639 20
 -2 0 6 51914.5 1624.7 7
 2 0 6 50397 1570.28 7
 -2 0 6 51016.6 1598.93 8
 2 0 -6 51921.4 1596.56 20
 -2 0 7 39886.3 1303.12 7
 2 0 7 39154.3 1240.7 7
 -2 0 7 38685.8 1253.58 8
 2 0 -7 40614.4 1261.36 20
 -2 0 8 2926.6 268.389 7
 2 0 8 3118.77 194.212 7
 2 0 -8 3401.1 216.399 20
 -2 0 8 2794.82 185.059 8
 2 0 -9 303.859 149.536 20
 -2 0 9 552.158 199.841 7
 2 0 9 508.756 145.06 7
 -2 0 -9 576.949 106.2 11
 -2 0 9 393.644 108.943 8
 -2 0 9 487.377 97.163 9
 2 0 9 139.277 233.582 21
 2 0 10 689.307 244.102 21
 -2 0 -10 313.403 108.488 11
 2 0 -10 423.652 154.211 20
 -2 0 10 580.949 216.443 7
 -2 0 -10 395.391 84.7682 19
 2 0 -10 367.062 86.1932 19
 -2 0 10 481.345 102.536 9
 -2 0 -11 91.8555 111.413 11
 2 0 -11 108.935 89.8929 19
 -2 0 -11 134.184 88.5806 19
 -2 0 11 374.961 238.654 7
 2 0 11 210.455 263.85 21
 -2 0 -12 -23.4328 114.21 11
 2 0 -12 145.021 95.4 19
 -2 0 -12 112.677 93.8553 19
 -2 0 12 271.496 259.595 7
 2 0 12 -147.783 254.878 21
 2 0 13 -45.0878 279.651 21
 -2 0 -13 68.6085 122.764 11
 -2 0 13 160.002 259.467 7
 2 0 -13 83.0233 107.708 19
 -2 0 -13 65.4691 107.971 19
 2 0 14 4743.07 408.812 21
 -2 0 -14 4792.68 223.873 11
 -2 0 14 4502.01 399.983 7
 2 0 -14 4630.4 212.319 19
 -2 0 -14 4503.2 210.645 19
 2 0 15 1338.76 303.763 21
 -2 0 -15 1425.86 141.454 11
 -2 0 15 1158.58 288.86 7
 2 0 -15 1278.11 134.527 19
 -2 0 -15 1027.44 131.083 19
 -2 0 -16 3588.47 181.747 11
 2 0 -16 3751.23 186.51 19
 -2 0 -16 3199.19 180.298 19
 2 0 -17 209.904 106.326 19
 -2 0 -17 322.162 110.174 19
 -2 0 18 318.608 106.957 14
 -2 0 -18 250.428 128.786 2
 -2 0 -18 240.976 132.041 3
 -2 0 18 352.07 107.336 18
 2 0 -18 311.993 101.955 19
 -2 0 -18 297.045 97.2712 19
 -2 0 19 826.899 94.8392 14
 -2 0 -19 1072.22 126.628 2
 -2 0 19 924.866 95.243 18
 -2 0 -19 1219.39 129.199 3
 2 0 -19 1060.97 96.3715 19
 -2 0 -19 1024.92 97.8719 19
 -2 0 -20 -96.1288 91.9222 3
 2 0 -20 11.8332 64.6133 19
 -2 0 -20 26.1783 89.3622 2
 -2 0 -21 465.184 64.2163 2
 -2 0 -21 552.294 66.8672 3
 -2 -1 -21 227.09 61.0194 2
 -2 -1 -21 336.797 62.5508 3
 -2 -1 -20 1041.7 104.335 3
 2 1 -20 1071.23 76.9764 19
 -2 -1 -20 1155.41 103.143 2
 -2 1 20 981.436 92.5366 13
 -2 -1 -19 5785.27 224.449 2
 -2 -1 -19 5587.96 223.269 3
 2 1 -19 5464.37 202.767 19
 -2 -1 -19 5251 202.001 19
 -2 1 19 4861.63 196.851 18
 -2 1 19 5119.87 197.804 14
 -2 -1 -18 3770.12 199.694 2
 -2 -1 -18 3879.71 175.294 19
 2 1 -18 3722.51 174.386 19
 -2 1 18 3702.08 174.437 14
 -2 1 18 3819.32 174.745 18
 -2 -1 -18 3822.75 200.227 3
 -2 1 17 7819.88 293.276 14
 -2 -1 -17 8081.82 293.594 19
 2 1 -17 7682.94 292.585 19
 -2 1 17 7598.2 292.53 18
 -2 -1 -17 7657.04 287.153 11
 -2 -1 -16 2034.98 147.409 11
 -2 -1 -16 1940.41 142.873 19
 2 1 -16 2011.89 148.672 19
 -2 1 15 19554.3 880.245 7
 2 -1 15 19134.6 847.435 21
 -2 -1 -15 20833.2 679.999 11
 -2 -1 -15 20960 678.506 19
 2 1 -15 21517.2 678.141 19
 -2 1 14 1324.95 291.529 7
 2 -1 14 1465.68 299.023 21
 -2 -1 -14 1189.79 143.8 11
 2 1 -14 1173.5 127.444 19
 -2 -1 -14 1500.12 128.948 19
 -2 1 13 5925.33 434.105 7
 2 -1 13 6904.22 445.177 21
 -2 -1 -13 6062.02 267.881 11
 -2 -1 -13 6568.41 257.401 19
 2 1 -13 6659.35 258.898 19
 -2 1 12 3611.35 338.88 7
 -2 -1 -12 3678.25 188.269 11
 2 -1 12 4248.11 368.948 21
 -2 -1 -12 3527.05 173.359 19
 2 1 -12 3848.49 179.365 19
 -2 1 11 10099.8 366.113 9
 -2 1 11 10874 527.619 7
 -2 -1 -11 10286.6 373.317 11
 -2 -1 -11 10666.3 361.613 19
 2 1 -11 10815.9 363.979 19
 2 -1 11 11605.4 551.337 21
 2 -1 10 151.214 228.235 21
 -2 -1 -10 16.2472 106.366 11
 2 1 -10 117.15 79.6396 19
 -2 1 10 16.789 207.842 7
 -2 -1 -10 83.9418 78.4326 19
 -2 1 10 40.9632 93.9417 9
 -2 1 10 8.29122 104.934 8
 -2 1 9 4601.46 241.336 8
 -2 1 9 4540.84 195.74 9
 -2 1 9 4695.88 339.348 7
 2 -1 9 4689.22 251.799 7
 -2 -1 -9 4924.4 206.504 11
 2 -1 9 4598.69 336.588 21
 2 1 -9 5311.44 258.491 20
 2 1 -8 40306.4 1317.81 20
 -2 1 8 42298.8 1330.87 8
 -2 1 8 43045.7 1384.57 7
 2 -1 8 41594.3 1319.59 7
 2 1 -7 3810.52 198.168 20
 -2 1 7 3902.46 264.49 7
 2 -1 7 3304.73 188.157 7
 -2 1 7 3661.63 226.012 8
 -2 1 6 27677.7 908.562 7
 2 -1 6 25647.6 851.399 7
 2 1 -6 28044.2 864.412 20
 -2 1 6 26905.3 891.08 8
 -2 1 5 3901.69 242.953 7
 2 1 -5 3890.04 192.542 20
 -2 1 5 3869.07 238.025 8
 -2 1 4 74838.1 2234.58 7
 2 1 -4 70137.4 2207.46 20
 -2 1 4 74993.3 2244.01 8
 -2 -1 -4 73187.2 2243.03 8
 -2 1 3 37288 1139.91 7
 2 1 -3 35509.2 1122.08 20
 -2 -1 -3 36717.3 1163.72 8
 -2 1 3 36612.7 1163.95 8
 -2 1 2 67914.1 1873.62 7
 2 1 -2 65480.8 1868.59 20
 -2 -1 -2 69522.5 1917.65 8
 -2 1 1 21039.8 670.375 7
 -2 1 1 22436.4 735.498 8
 -2 -1 -1 22769.9 731.812 8
 -2 -1 0 12410.1 424.46 8
 -2 1 0 13801.8 430.142 8
 -2 -1 1 20569.4 647.597 6
 -2 1 -1 21916.9 706.884 8
 -2 -1 2 65328.1 2007.11 6
 -2 -1 2 67587.3 2015.61 7
 2 -1 -2 64842.3 2033.29 20
 -2 -1 2 68435.5 2043.6 8
 -2 1 -2 66286.8 2047.87 8
 -2 -1 3 36472.7 1121.69 6
 -2 -1 3 36515.7 1131.12 7
 2 -1 -3 35647.9 1142.2 20
 -2 -1 3 34545.1 1145.23 8
 -2 1 -3 36667.9 1151.03 8
 2 1 4 68857 2151.83 7
 -2 -1 4 74334.6 2201.59 7
 2 -1 -4 74139.7 2204.89 20
 -2 -1 4 72960.1 2198.96 8
 -2 1 -4 74430 2208.54 8
 2 1 5 3864.75 173.772 7
 -2 -1 5 4280.59 238.512 7
 2 -1 -5 4479.41 253.013 20
 -2 -1 5 3914.8 213.917 8
 -2 1 -5 4350.43 228.005 8
 2 1 6 28001.2 873.301 7
 -2 -1 6 28061.7 927.879 7
 2 -1 -6 28094.1 914.601 20
 -2 1 -6 27136.9 896.354 8
 -2 -1 6 26087.7 886.107 8
 2 1 7 3757.64 199.325 7
 -2 -1 7 3693.84 253.905 7
 2 1 7 3421.28 313.018 21
 2 -1 -7 3942.93 243.013 20
 -2 -1 7 3753.86 198.341 8
 2 1 8 40980.5 1283.01 7
 -2 -1 8 40513 1341.9 7
 -2 -1 8 38761.5 1260.93 8
 2 -1 -8 41683.9 1307.84 20
 -2 1 -9 5145.61 207.934 11
 2 1 9 5353.42 265.398 7
 -2 -1 9 5663.21 335.155 7
 2 -1 -9 5386.56 285.489 20
 -2 -1 9 5017.16 204.106 9
 2 1 10 -32.8183 146.588 7
 -2 -1 10 234.296 213.431 7
 -2 1 -10 60.1317 103.977 11
 2 -1 -10 116.465 80.2134 19
 2 -1 -10 24.5412 155.593 20
 2 1 10 89.7864 259.56 21
 -2 1 -10 81.252 82.7676 19
 -2 -1 11 10848.6 536.776 7
 2 1 11 11437 570.063 21
 -2 1 -11 10936.2 378.225 11
 2 -1 -11 10578.7 366.574 19
 2 -1 -11 11058.8 479.497 20
 -2 1 -11 10491.2 367.025 19
 -2 -1 12 3623.51 335.864 7
 -2 1 -12 3850.96 192.326 11
 2 -1 -12 3599.6 176.487 19
 2 -1 -12 3769.55 281.589 20
 -2 1 -12 3672.31 178.189 19
 -2 -1 13 5814.23 435.03 7
 2 1 13 6538.88 465.919 21
 -2 1 -13 6330.3 261.114 11
 2 -1 -13 6642.79 252.644 19
 -2 1 -13 6135.96 253.398 19
 -2 -1 14 1449.39 294.139 7
 2 1 14 1704.92 340.327 21
 -2 1 -14 1497.49 145.177 11
 -2 1 -14 1321.66 128.597 19
 2 -1 -14 1496.46 133.241 19
 -2 -1 15 18848.9 864.183 7
 -2 1 -15 21058.3 674.115 11
 2 -1 -15 21019 672.451 19
 -2 1 -15 20648.8 671.904 19
 2 1 15 19440 863.8 21
 2 -1 -16 1807.71 144.375 19
 -2 1 -16 1776.23 142.87 19
 2 -1 -17 7655.67 292.965 19
 -2 1 -17 7941.25 293.326 19
 -2 1 -18 3851.34 202.583 3
 2 -1 -18 4089.61 179.694 19
 -2 1 -18 3989.27 179.462 19
 -2 1 -18 3927.14 203.096 2
 -2 -1 19 5548.33 209.305 14
 -2 1 -19 5277.94 203.467 19
 2 -1 -19 5228.7 203.783 19
 -2 -1 19 5249.8 208.045 18
 -2 1 -19 5227.68 218.972 2
 -2 1 -19 5609.66 222.554 3
 -2 -1 20 898.988 79.4256 18
 -2 1 -20 1350.47 104.433 3
 -2 -1 20 919.164 79.7147 14
 -2 1 -20 1221.62 102.311 2
 -2 1 -21 294.422 59.0772 2
 -2 1 -21 254.57 59.4173 3
 2 2 -20 4336.4 156.374 19
 -2 2 20 4184.73 166.571 13
 2 2 -19 208.713 81.9321 19
 -2 -2 -19 146.04 82.4145 19
 -2 2 19 125.304 94.2878 13
 -2 -2 -18 835.914 108.386 19
 2 2 -18 802.47 105.81 19
 -2 2 18 1022.79 101.629 14
 -2 2 18 978.298 101.26 18
 -2 -2 -17 4560.9 203.438 19
 2 2 -17 4721.38 207.002 19
 -2 2 17 4626.45 203.494 14
 -2 -2 -17 4760.25 203.177 11
 -2 2 17 4460.05 202.115 18
 -2 -2 -16 2758.17 164.293 19
 2 2 -16 2790.13 166.45 19
 -2 2 16 3097.74 166.834 14
 -2 -2 -16 2720.53 169.507 11
 -2 2 16 2940.41 165.408 18
 -2 -2 -15 205.508 116.441 19
 2 2 -15 234.785 113.839 19
 -2 -2 -15 276.195 127.295 11
 -2 -2 -14 5421.01 227.06 19
 2 2 -14 5192.89 230.036 19
 -2 2 14 4968.8 405.315 7
 2 -2 14 4928.91 398.378 21
 -2 -2 -14 5614.89 240.29 11
 -2 -2 -13 2152.68 146.6 19
 2 2 -13 2162.91 145.41 19
 -2 -2 -13 2003.93 164.923 11
 -2 2 13 2050.33 305.813 7
 2 -2 13 2086.88 302.27 21
 -2 2 12 443.061 255.581 7
 -2 -2 -12 495.92 104.548 19
 -2 -2 -12 530.842 130.2 11
 2 2 -12 361.071 102.835 19
 2 -2 12 841.69 269.344 21
 -2 2 12 347.054 106.937 9
 -2 -2 -11 7968.02 289.824 19
 2 2 -11 7725.19 289.6 19
 -2 2 11 8274.59 295.317 9
 -2 -2 -11 7837.4 302.7 11
 2 -2 11 8589.12 461.866 21
 -2 2 11 8663.8 464.707 7
 -2 -2 -10 1269.69 101.73 19
 2 2 -10 1241.63 101.984 19
 -2 -2 -10 1428.88 129.17 11
 2 -2 10 1240.45 253.944 21
 -2 2 10 1119.54 239.027 7
 -2 2 10 1404.43 118.805 9
 -2 2 10 1400.91 167.364 8
 2 -2 9 1908.05 262.681 21
 -2 2 9 1935.44 238.396 7
 -2 2 9 2154.25 127.724 9
 -2 2 9 1807.03 177.905 8
 -2 2 8 40325.5 1300.71 7
 -2 2 8 37678.8 1258.04 8
 -2 2 7 36348.1 1203.22 8
 -2 2 7 36695.8 1224.73 7
 2 2 -7 38074.7 1202.68 1
 -2 2 6 79396.1 2413.95 8
 2 2 -6 76978.3 2395.81 1
 -2 2 6 77752.7 2420.36 7
 -2 2 5 13418.8 494.97 8
 2 2 -5 11886.2 410.544 20
 2 2 -5 13157.3 454.882 1
 -2 2 5 13528.7 484.723 7
 -2 2 4 20721.2 665.577 7
 2 2 -4 20029.5 638.023 1
 2 2 -4 18752.6 604.472 20
 -2 2 4 19902.7 685.338 8
 -2 2 3 30676.6 920.031 7
 2 -2 3 29301.4 893.083 6
 2 2 -3 29819.1 898.407 1
 2 2 -3 27215.1 874.976 20
 2 -2 2 26757.7 825.622 6
 2 2 -2 27412.4 836.22 1
 2 2 -2 26702.6 827.197 20
 -2 -2 -2 28980.7 898.693 8
 2 2 -1 2735.27 119.024 1
 -2 2 1 2846.07 122.909 1
 -2 -2 -1 2932.15 221.048 8
 -2 2 0 1345.14 76.9291 1
 2 2 0 1413.07 77.0522 1
 -2 2 0 1364.32 188.226 8
 -2 2 -1 2656.15 116.227 1
 2 2 1 2843.4 118.894 1
 -2 -2 1 2630.07 156.145 6
 -2 2 -1 2764.09 211.642 8
 -2 -2 2 28071.8 890.067 6
 -2 2 -2 27661.5 865.858 1
 2 -2 -2 27765.6 918.014 20
 -2 -2 2 28246.4 915.733 8
 -2 2 -2 29549.3 918.307 8
 -2 -2 3 31030.4 978.808 6
 -2 -2 3 31141.8 983.041 7
 -2 2 -3 29498.1 956.827 1
 2 -2 -3 31062.8 1001.71 20
 -2 2 -3 31279.7 997.49 8
 -2 -2 3 31874 989.105 8
 -2 -2 4 19441.8 668.461 6
 2 2 4 18931.7 624.053 7
 -2 -2 4 20902.2 676.095 7
 -2 2 -4 20013 646.898 1
 2 -2 -4 20625.5 687.532 20
 -2 -2 4 20184.6 661.552 8
 -2 2 -4 19528.6 671.808 8
 2 2 5 12372.4 431.083 7
 -2 -2 5 12492.7 488.352 7
 -2 2 -5 12844.4 455.18 1
 2 2 5 12312 531.271 21
 2 -2 -5 13894.2 501.381 20
 -2 -2 5 12615.6 458.109 8
 -2 2 -5 13525 474.55 8
 2 2 6 74314 2342.72 7
 -2 -2 6 78352.7 2394.9 7
 -2 2 -6 77646.3 2365.56 1
 2 -2 -6 76054 2393.86 20
 2 2 6 79732.5 2426.11 21
 -2 2 -6 77111 2361.67 8
 -2 -2 6 77625.9 2350.3 8
 2 2 7 36252.4 1164.48 7
 -2 -2 7 36825.7 1216.11 7
 -2 2 -7 37399.3 1186.52 1
 -2 -2 7 35873.2 1149.72 8
 2 2 7 38752.2 1253.82 21
 2 -2 -7 36077.1 1204.04 20
 -2 -2 8 34094.1 1132.92 8
 2 2 8 37702.9 1269.98 21
 2 -2 -8 38648.3 1210.97 20
 2 2 8 36053.8 1171.77 7
 -2 -2 8 40035.5 1238.1 7
 2 -2 -9 2198.94 217.694 20
 -2 -2 9 2311.5 259.569 7
 2 2 9 2178.45 194.895 7
 -2 2 -9 2513.21 141.547 11
 2 -2 -10 1272.11 106.484 19
 2 -2 -10 1600.81 217.289 20
 -2 2 -10 1329.12 105.598 19
 -2 2 -10 1308.07 121.953 11
 2 2 10 1449.63 180.238 7
 -2 -2 10 1615.85 260.788 7
 -2 2 -11 8439.74 304.143 11
 2 -2 -11 7991.76 294.352 19
 2 -2 -11 8473.73 417.369 20
 -2 2 -11 7981.97 293.441 19
 2 2 11 8577 511.108 21
 -2 -2 11 8209.52 452.678 7
 -2 2 -12 449.872 103.682 19
 -2 2 -12 440.564 114.173 11
 2 -2 -12 354.183 102.206 19
 2 -2 -12 585.743 200.971 20
 2 2 12 113.73 289.77 21
 -2 -2 12 423.29 256.345 7
 -2 2 -13 2052.81 154.955 11
 2 -2 -13 2259.75 147.913 19
 -2 2 -13 1990.89 144.617 19
 2 -2 -13 2119.35 254.718 20
 2 2 13 2347.44 346.168 21
 -2 -2 13 1995.8 295.838 7
 -2 2 -14 5528.93 238.607 11
 2 2 14 5377.66 441.659 21
 2 -2 -14 5490.11 233.084 19
 -2 2 -14 5457.59 233.811 19
 -2 2 -15 102.733 113.029 19
 2 2 15 71.0984 281.189 21
 -2 -2 15 100.366 240.646 6
 -2 -2 15 74.4919 271.443 7
 2 -2 -15 275.558 117.371 19
 2 -2 -16 2799.62 165.395 19
 -2 2 -16 2820.67 165.79 19
 2 -2 -17 4739.02 207.38 19
 -2 2 -17 4671.72 206.66 19
 -2 2 -18 972.866 131.921 2
 -2 2 -18 836.498 134.213 3
 2 -2 -18 871.532 107.032 19
 -2 2 -18 792.227 105.898 19
 -2 -2 19 71.7004 91.0878 14
 -2 2 -19 -14.3635 99.2225 2
 -2 -2 19 55.1693 90.2274 18
 -2 2 -19 159.962 84.4606 19
 2 -2 -19 120.319 79.7019 19
 -2 2 -19 39.5444 98.8457 3
 -2 -2 20 4041.39 162.171 18
 -2 2 -20 4489.45 173.821 2
 -2 2 -20 4553.53 175.562 3
 -2 -2 20 4190.18 162.642 14
 2 3 -20 237.013 58.3519 19
 -2 -3 -20 405.551 81.1428 3
 -2 -3 -20 266.162 79.0959 2
 -2 3 20 281.834 62.2693 13
 2 3 -19 1407.37 100.039 19
 -2 -3 -19 1357.63 120.295 3
 -2 -3 -19 1358.7 119.673 2
 -2 3 19 1234.82 109.213 13
 -2 -3 -18 1465.53 139.898 3
 2 3 -18 1500.4 117.243 19
 -2 -3 -18 1327.6 115.495 19
 -2 -3 -18 1448.45 109.823 11
 -2 -3 -18 1353.98 139.391 2
 2 3 -17 2302.02 142.639 19
 -2 -3 -17 2386.97 146.699 19
 -2 3 17 2108.94 132.822 14
 -2 -3 -17 2037.43 139.725 11
 -2 3 17 2126.11 134.573 18
 -2 -3 -16 4324.62 195.913 19
 2 3 -16 3845.28 193.556 19
 -2 3 16 4117.64 192.077 14
 -2 -3 -16 4008.6 199.261 11
 -2 3 16 3947.6 190.96 18
 -2 3 15 2310.72 316.704 7
 -2 3 15 2309 155.674 14
 -2 -3 -15 2499.52 157.39 19
 2 3 -15 2645.8 160.894 19
 -2 -3 -15 2298.3 170.871 11
 -2 3 15 2404.51 157.597 18
 -2 3 14 3070.87 351.838 7
 -2 3 14 3302.78 175.406 14
 -2 -3 -14 2903.33 184.849 11
 -2 3 14 3019.17 173.839 18
 2 -3 14 2779.62 324.061 21
 -2 -3 -14 3130.21 174.944 19
 2 3 -14 3310.68 175.429 19
 -2 -3 -13 4123.38 192.919 19
 2 3 -13 3947.42 193.009 19
 -2 -3 -13 4085.87 204.541 11
 -2 3 13 3790.64 190.445 9
 2 -3 13 4136.98 365.456 21
 -2 3 13 3607.83 353.371 7
 -2 -3 -12 2512.94 148.011 19
 2 3 -12 2631.33 146.161 19
 -2 -3 -12 2179.47 166.65 11
 -2 3 12 2497.69 148.916 9
 2 -3 12 1991.91 296.197 21
 -2 3 12 2688.77 312 7
 -2 3 11 1049.13 158.7 8
 -2 3 11 1563.79 121.51 9
 2 -3 11 1560.46 260.911 21
 -2 -3 -11 1152.24 110.392 19
 2 3 -11 1424.65 119.018 19
 -2 3 11 1702.91 263.226 7
 -2 3 10 44353.2 1460.72 8
 -2 3 10 43617 1378.68 9
 -2 3 10 44225.3 1473.01 21
 2 -3 10 47149.8 1524.88 21
 2 3 -10 45341 1375.06 19
 -2 -3 -10 45274 1374.84 19
 -2 3 10 47820.1 1534.93 7
 2 3 -9 19701 720.267 1
 -2 3 9 20741.3 757.132 7
 -2 3 9 18840.2 615.742 9
 -2 3 9 19000.3 698.103 8
 -2 3 9 20015.5 716.883 21
 2 3 -8 1442.96 198.38 1
 -2 3 8 1354.78 233.089 7
 -2 3 8 1298.58 189.865 8
 -2 3 8 1442.36 185.424 21
 2 3 -7 8710.17 373.82 1
 -2 3 7 8231.57 399.248 7
 -2 3 7 8087.54 379.532 8
 -2 3 7 9145.66 387.209 21
 2 3 -6 7313.32 326.991 1
 -2 3 6 7938.92 355.567 8
 -2 3 6 7142.13 348.539 7
 2 3 -5 9656.35 376.765 1
 -2 3 5 9580.21 418.51 8
 -2 3 5 9727.06 399.108 7
 2 -3 5 9945.76 380.015 6
 2 -3 4 6702.17 276.627 6
 2 3 -4 6729.26 277.74 1
 2 -3 3 12593.7 414.281 6
 2 3 -3 12486.6 418.878 1
 2 3 -3 11551.3 387.017 21
 2 3 -2 21526.4 676.602 1
 -2 3 2 22310.6 734.008 8
 2 -3 2 20447.2 663.791 6
 -2 3 1 43066.5 1315.53 1
 2 3 -1 42025.3 1313.2 1
 -2 3 1 45135.9 1372.51 8
 -2 3 0 641.008 95.8263 1
 2 3 0 440.382 93.5769 1
 -2 3 0 618.024 180.176 8
 2 3 1 42356.8 1313.6 1
 -2 3 -1 42767.1 1312.5 1
 -2 -3 1 42743.6 1338.8 6
 -2 3 -1 43748.8 1361.08 8
 -2 -3 1 43867.6 1354.51 8
 -2 3 -2 21508.3 693.07 1
 -2 -3 2 21919.8 720.509 6
 -2 3 -2 21436.8 734.664 8
 -2 -3 2 21744 726.031 8
 2 -3 -2 22146.4 744.257 20
 2 3 2 22178.9 743.466 21
 -2 3 -3 12657.3 447.931 1
 -2 -3 3 13087 475.558 6
 -2 -3 3 12809.5 472.237 8
 -2 3 -3 13423.3 484.756 8
 2 -3 -3 13495.7 501.369 20
 2 3 3 13241.5 516.938 21
 -2 3 -4 6462.4 269.866 1
 -2 -3 4 6734.59 301.46 6
 -2 3 -4 6440.59 286.78 8
 -2 -3 4 6019.97 281.571 8
 2 3 4 6704.05 350.829 21
 2 -3 -4 6978.23 326.551 20
 -2 3 -5 9462.67 369.54 1
 -2 -3 5 8958.75 400.648 6
 -2 -3 5 8934.13 400.319 7
 -2 3 -5 9153.37 371.069 8
 -2 -3 5 9840.32 362.234 8
 2 3 5 9567.98 449.84 21
 2 -3 -5 10506.8 419.62 20
 -2 3 -6 7866.79 322.205 1
 -2 -3 6 7573.37 358.7 6
 2 3 6 7220.19 299.803 7
 -2 -3 6 6998.58 346.649 7
 -2 3 -6 6788.16 304.552 8
 -2 -3 6 7287.13 291.697 8
 2 3 6 7934.61 412.487 21
 2 -3 -6 7327.22 371.472 20
 -2 3 -7 8715.17 367.513 1
 -2 3 -7 8559.96 334.716 8
 -2 -3 7 8139.4 313.891 8
 2 3 7 9632.66 471.181 21
 2 -3 -7 8523.56 414.954 20
 -2 -3 7 8848.59 405.268 6
 -2 -3 7 8545.02 408.413 7
 2 3 7 8666.55 348.904 7
 2 3 8 1595.82 308.583 21
 2 3 8 1707.09 170.125 7
 -2 -3 8 1365.94 232.387 7
 -2 3 -8 1564.88 187.792 1
 2 -3 -8 2224.99 231.767 20
 -2 3 -9 18391.8 614.245 11
 2 3 9 19039 685.295 7
 -2 -3 9 19371.1 748.039 7
 -2 3 -9 19597.7 707.999 1
 2 3 9 20715.2 796.384 21
 2 -3 -9 20084 732 20
 -2 3 -10 44507.5 1363.61 11
 2 3 10 43782.4 1446.9 7
 -2 -3 10 44046.5 1506.7 7
 -2 3 -10 44125.3 1355.65 19
 2 -3 -10 44346.1 1356.3 19
 2 -3 -10 45474.9 1483.3 20
 -2 -3 11 1398.99 260.809 7
 2 -3 -11 1475.09 115.578 19
 2 -3 -11 1144.44 231.121 20
 -2 3 -11 1650.81 120.613 19
 -2 3 -11 1341.03 134.19 11
 -2 3 -12 2367.62 157.13 11
 -2 -3 12 2150.65 306.537 7
 -2 -3 12 2344.63 299.58 6
 2 -3 -12 2327.08 148.672 19
 -2 3 -12 2771.68 147.858 19
 2 -3 -12 2607.74 276.964 20
 2 3 12 2678.07 375.625 21
 -2 3 -13 4515.29 203.82 11
 2 3 13 4233.22 414.648 21
 -2 -3 13 3769.37 366.25 6
 -2 -3 13 4985.29 386.217 7
 2 -3 -13 4002.89 197.419 19
 2 -3 -13 3801.75 324.44 20
 -2 3 -13 4267.07 199.967 19
 2 3 14 3177.09 388.409 21
 -2 -3 14 3653.11 356.73 6
 2 -3 -14 3139.39 173.631 19
 -2 3 -14 3029.46 173.919 19
 2 3 15 2609.08 357.27 21
 -2 -3 15 2332.06 324.075 6
 2 -3 -15 2548.92 161.995 19
 -2 3 -15 2386.97 158.366 19
 2 -3 -16 4150.63 192.794 19
 -2 3 -16 3875.75 192.25 19
 -2 3 -17 2207.99 145.074 19
 2 -3 -17 2372.85 145.856 19
 -2 3 -18 1505.86 136.484 2
 -2 3 -18 1410.44 135.551 3
 -2 3 -18 1197.23 113.249 19
 2 -3 -18 1339.62 115.839 19
 -2 3 -19 1491.24 117.093 2
 -2 3 -19 1304.31 117.665 3
 -2 3 -19 1321.94 98.5595 19
 -2 -3 20 295.898 71.2761 18
 -2 -3 20 434.914 72.5299 14
 -2 3 -20 369.286 77.5029 2
 -2 3 -20 319.103 78.8225 3
 -2 -4 -20 2854.14 127.292 2
 -2 -4 -20 3135.93 128.868 3
 -2 4 19 1816.94 112.071 13
 -2 -4 -19 1991.89 123.027 3
 2 4 -19 1777.51 106.659 19
 -2 -4 -19 2053.99 123.005 2
 -2 4 18 1055.31 113.276 13
 -2 -4 -18 954.003 119.187 3
 2 4 -18 911.373 104.349 19
 -2 -4 -18 905.658 119.698 2
 -2 -4 -18 1072.78 99.3677 11
 -2 4 17 676.627 124.665 13
 -2 -4 -17 822.762 136.558 3
 -2 -4 -17 655.05 108.479 19
 2 4 -17 823.881 111.326 19
 -2 -4 -17 707.078 132.891 2
 -2 -4 -17 714.119 113.816 11
 -2 -4 -16 7440.49 287.128 11
 2 4 -16 7038.32 282.435 19
 -2 -4 -16 7414.13 283.585 19
 -2 4 15 891.558 262.182 7
 -2 -4 -15 808.7 124.939 19
 -2 4 15 648.134 110.867 14
 -2 -4 -15 634.397 138.952 11
 2 4 -15 728.094 125.286 19
 -2 4 15 764.867 113.429 18
 -2 4 14 2142.87 318.355 7
 2 -4 14 2237.61 306.361 6
 -2 4 14 2615.23 160.344 14
 -2 -4 -14 2616.89 156.731 19
 2 4 -14 2775.38 161.974 19
 -2 4 14 2622.34 157.939 18
 -2 -4 -14 2575.27 180.962 11
 2 -4 13 15660.4 697.24 21
 -2 -4 -13 16107.8 556.186 11
 -2 4 13 16028.7 544.752 14
 -2 4 13 16092.2 544.271 18
 -2 -4 -13 16813.9 544.543 19
 2 4 -13 16866.3 546.431 19
 -2 4 13 16291.2 542.085 9
 2 -4 13 16825.8 718.498 6
 -2 4 13 16049.5 725.622 7
 2 -4 12 5339.94 375.466 6
 -2 4 12 4673.69 372.405 7
 -2 4 12 4948.22 219.349 14
 2 -4 12 5002.27 372.14 21
 -2 -4 -12 5058.82 213.01 19
 2 4 -12 4854.99 216.693 19
 -2 4 12 5038.95 216.665 9
 -2 4 12 5159.88 220.941 18
 -2 4 11 1085.15 260.526 7
 2 -4 11 1341.65 240.636 6
 -2 4 11 1027.93 117.625 14
 2 4 -11 1198.42 116.617 19
 -2 4 11 1337.69 121.317 18
 -2 -4 -11 1000.46 108.427 19
 -2 4 11 1239.87 117.011 9
 -2 4 11 838.825 169.627 8
 -2 4 11 1066.4 206.23 21
 2 -4 11 1673.14 254.571 21
 -2 4 10 14720.5 495.619 18
 -2 4 10 15130.1 647.008 7
 -2 4 10 15186.6 496.976 14
 2 4 -10 15743.9 614.023 1
 -2 -4 -10 14892.9 491.346 19
 2 4 -10 15190.2 492.143 19
 -2 4 10 15367.4 594.018 8
 -2 4 10 14894.6 494.98 9
 2 -4 10 14996.6 637.607 21
 -2 4 10 14997.7 610.329 21
 2 4 -9 5372.07 316.458 1
 -2 4 9 5209.25 210.325 14
 -2 4 9 5395.03 211.154 18
 -2 4 9 5256.01 322.586 21
 -2 4 9 5253.98 342.539 7
 -2 4 9 4837.31 207.403 9
 -2 4 9 5530.96 312.408 8
 2 -4 8 9101.12 429.828 6
 -2 4 8 10136.4 446.02 7
 2 4 -8 10062.2 423.469 1
 -2 4 8 9153.72 435.622 21
 -2 4 8 9239.95 327.437 9
 -2 4 8 9918.23 427.497 8
 2 -4 7 99585.1 3025.1 6
 -2 4 7 100715 3042.57 7
 2 4 -7 96942.7 3015.96 1
 -2 4 7 98605.4 3037.85 21
 -2 4 7 93718 3029.43 8
 2 4 -6 45405.6 1415.25 1
 2 -4 6 42739.8 1413.83 6
 -2 4 6 44853.7 1441.45 8
 2 4 -5 24881.1 844.914 1
 2 -4 5 25539.6 847.085 6
 -2 4 5 26135.1 882.366 8
 2 4 -4 32928.1 1048.14 1
 2 -4 4 32466.6 1044.78 6
 2 4 -3 9688.18 359.571 1
 2 -4 3 9124.99 350.34 6
 -2 4 3 9454.4 409.862 8
 2 -4 2 37090.5 1141.37 6
 2 4 -2 38195.5 1150.7 1
 2 4 -2 35318.4 1125.04 21
 -2 4 2 36966.5 1196.44 8
 -2 4 1 42299.5 1284.49 1
 2 4 -1 39962.5 1281.14 1
 2 4 -1 40423.8 1279.01 21
 -2 4 1 44116.6 1333.62 8
 -2 4 0 44135.1 1374.89 1
 2 4 0 44363.1 1374.71 1
 2 4 0 44396.8 1388.01 21
 -2 4 0 45539 1419.39 8
 -2 -4 1 43136.2 1334.3 6
 2 4 1 40696.6 1302.93 1
 -2 4 -1 41790.6 1303.03 1
 2 4 1 41890.9 1332.11 21
 -2 4 -1 43708.2 1343.63 8
 -2 -4 2 38398.6 1237.39 6
 -2 4 -2 38746.6 1211.76 1
 2 -4 -2 39038.7 1258.19 20
 2 4 2 38699.9 1246 21
 -2 4 -2 39064.1 1240.03 8
 -2 -4 3 9023.03 380.616 6
 -2 4 -3 9152.6 351.416 1
 2 4 3 9673.96 418.385 21
 2 -4 -3 9265 404.593 20
 -2 4 -3 9288.51 371.09 8
 -2 -4 4 33189.6 1084.38 6
 -2 4 -4 32924.6 1055.8 1
 2 4 4 33698.5 1117.5 21
 2 -4 -4 33288.8 1102.36 20
 -2 4 -4 32573.8 1064.68 8
 -2 -4 5 25662.9 859.47 6
 -2 4 -5 24997.7 830.758 1
 2 4 5 24762.5 896.941 21
 2 -4 -5 24453.8 884.832 20
 -2 4 -5 24830 823.955 8
 -2 -4 6 46421.6 1448.51 6
 -2 4 -6 42929.2 1413.8 1
 2 4 6 45202.6 1480.41 21
 2 -4 -6 43569.1 1456.07 20
 -2 4 -6 44314.4 1393.22 8
 -2 -4 7 96752.2 3008.31 6
 2 4 7 97541.6 2956.74 7
 -2 4 -7 92395.5 2931.72 8
 -2 4 -7 98541 2974.62 1
 2 4 7 97196.2 3042.89 21
 2 -4 -7 100178 3017.23 20
 -2 4 -8 9572.03 338.201 11
 -2 4 -8 9820.51 428.005 1
 -2 -4 8 10059.9 461.154 6
 2 4 8 9723.91 404.743 7
 -2 -4 8 9223.7 462.123 7
 2 4 8 11298 530.555 21
 2 -4 -8 10184.3 467.127 20
 -2 4 -9 5300.71 218.936 11
 -2 4 -9 5938.94 318.11 1
 -2 -4 9 5470.58 350.193 6
 2 4 9 5486.86 293.279 7
 -2 -4 9 5638.9 351.961 7
 2 -4 -9 4544.13 337.093 20
 2 4 9 5829.3 428.364 21
 2 4 10 13803.6 693.307 21
 2 -4 -10 14064.2 622.696 20
 -2 4 -10 14406.1 605.549 1
 -2 4 -10 15171 497.435 11
 2 -4 -10 15231.1 488.324 19
 -2 4 -10 15028.6 489.234 19
 -2 -4 10 14676.1 649.948 6
 2 4 10 14871.2 584.293 7
 -2 -4 10 14559.8 645.121 7
 2 -4 -11 1259.41 115.365 19
 2 -4 -11 1010.92 232.071 20
 -2 -4 11 1243.84 248.632 6
 -2 4 -11 1119.45 116.47 19
 2 -4 -12 5017.5 216.461 19
 2 -4 -12 4792.16 347.513 20
 -2 4 -12 5025.62 217.223 19
 -2 -4 12 4733.61 392.073 6
 2 4 12 5635.21 450.82 21
 2 -4 -13 17072.9 557.179 19
 2 -4 -13 17332.7 716.798 20
 -2 4 -13 16390.5 556.822 19
 -2 -4 13 16362.9 754.86 6
 2 4 13 18431.3 793.067 21
 2 -4 -14 2831.35 166.081 19
 -2 4 -14 2331.38 154.593 19
 2 -4 -14 2627.39 301.383 20
 -2 -4 14 3055.69 330.605 6
 2 4 14 2623.58 367.359 21
 2 -4 -15 770.571 123.177 19
 2 4 15 925.28 305.452 21
 -2 -4 15 688.463 261.733 6
 -2 4 -15 881.877 128.884 19
 -2 4 -16 7303.15 280.14 19
 2 -4 -16 7139.18 276.783 19
 -2 4 -17 808.437 131.085 3
 -2 4 -17 438.03 125.854 2
 -2 4 -17 808.706 108.312 19
 2 -4 -17 784.264 114.653 19
 -2 4 -18 1121.4 123.202 3
 -2 4 -18 1005.8 120.533 2
 -2 4 -18 1033.97 105.629 19
 -2 4 -19 1778.23 108.585 19
 -2 4 -19 1793.51 117.602 2
 -2 4 -19 1990.75 122.178 3
 -2 -4 20 2918.03 128.329 14
 -2 4 -20 2922.59 126.386 3
 -2 -4 20 3103.25 129.333 18
 -2 4 -20 3008.71 126.057 2
 2 5 -19 198.28 67.3388 19
 -2 5 19 274.896 66.7983 13
 -2 -5 -19 336.46 81.3801 3
 -2 -5 -19 328.496 82.756 2
 -2 -5 -18 150.915 99.8265 2
 -2 5 18 178.203 90.3146 13
 2 5 -18 257.264 87.8637 19
 -2 -5 -18 220.297 87.1165 11
 -2 -5 -18 158.214 99.2655 3
 -2 5 17 2043.39 144.62 13
 2 5 -17 2278.94 137.774 19
 -2 -5 -17 2106.03 146.535 3
 -2 -5 -17 2201.75 147.769 2
 -2 -5 -17 2059.09 142.157 11
 -2 -5 -16 680.73 130.091 2
 -2 5 16 790.467 129.245 13
 -2 -5 -16 634.875 115.106 19
 -2 -5 -16 882.765 130.296 11
 -2 -5 -16 704.151 132.182 3
 2 5 -16 638.187 117.036 19
 -2 -5 -15 4945.86 236.055 11
 2 5 -15 5144.43 225.344 19
 -2 -5 -15 5024.14 222.226 19
 -2 5 14 13595.4 694.88 7
 2 5 -14 15646.7 517.256 19
 -2 -5 -14 15464.8 515.834 19
 -2 5 14 15479 508.559 9
 -2 -5 -14 14942 526.115 11
 -2 -5 -13 16446.1 554.772 11
 2 -5 13 15535.7 704.339 6
 -2 5 13 16301 737.435 7
 -2 5 13 16331.5 539.187 14
 -2 5 13 16564.9 540.077 18
 -2 5 13 16353.2 540.41 9
 -2 -5 -13 15588.5 540.638 19
 2 5 -13 16585 544.634 19
 2 -5 12 3555.04 324.371 6
 -2 5 12 4070.49 368.878 7
 -2 5 12 3873 184.724 14
 -2 5 12 3777.88 183.677 18
 2 -5 12 4219.54 331.132 21
 -2 5 12 3543.69 264.326 8
 -2 5 12 3706.33 180.356 9
 -2 -5 -12 3561.17 182.612 19
 2 5 -12 3918.43 183.039 19
 2 5 -11 978.55 218.78 1
 -2 5 11 1048.9 263.431 7
 2 -5 11 880.894 219.414 6
 -2 5 11 940.86 112.697 14
 2 5 -11 806.147 109.949 19
 -2 5 11 812.924 109.325 18
 -2 5 11 798.996 212.062 21
 2 -5 11 702.581 229.882 21
 -2 5 11 1152.03 114.855 9
 -2 5 11 967.173 203.095 8
 -2 -5 -11 698.059 111.714 19
 2 5 -10 6512.02 366.841 1
 -2 5 10 5528.69 385.675 7
 2 -5 10 6218.29 368.266 6
 -2 5 10 6117.45 243.422 14
 -2 5 10 6217.83 244.396 18
 -2 5 10 6102.41 369.623 21
 -2 5 10 6579.08 250.397 9
 -2 5 10 6453.15 358.849 8
 -2 -5 -10 6556.29 243.775 19
 2 5 -10 6341.16 244.227 19
 2 5 -9 11643.6 508.51 1
 2 -5 9 11513.1 517.656 6
 -2 5 9 11908.4 544.001 7
 -2 5 9 11888.7 402.576 14
 -2 5 9 12643.2 535.209 21
 -2 -5 -9 11829.9 397.106 19
 2 5 -9 11730.2 396.459 19
 -2 5 9 11486.5 401.008 18
 -2 5 9 12235 402.968 9
 -2 5 9 12612.8 513.174 8
 -2 5 8 29890.9 1033.38 21
 2 -5 8 29847.9 1015.29 6
 -2 5 8 31884 1038.32 7
 -2 5 8 27961.9 904.691 9
 -2 5 8 29357.5 1014.38 8
 2 5 -8 29154.1 1004.97 1
 -2 5 7 10640.4 474.284 21
 2 -5 7 10449.1 453.244 6
 -2 5 7 10772.2 470.188 8
 2 5 -7 10574.7 451.444 1
 -2 5 6 2978.53 267.885 21
 -2 5 6 3546.93 270.946 8
 2 5 -6 3537.97 237.225 1
 2 -5 5 18995.3 682.525 6
 2 5 -5 19979.1 682.054 1
 2 -5 4 9936.47 391.72 6
 2 5 -4 9784.84 390.928 1
 2 -5 3 12790.6 482.563 6
 -2 5 3 13690.8 545.96 8
 2 5 -3 14307.9 496.335 1
 2 -5 2 7946.86 316.087 6
 -2 5 2 8076.62 379.391 8
 2 5 -2 7650.77 321.129 1
 -2 5 1 9068.93 391.131 8
 2 5 -1 8060.27 324.593 21
 2 5 -1 8341.32 336.825 1
 -2 5 1 8743.44 337.096 1
 -2 5 0 100710 3039.56 8
 2 5 0 97312.5 3006.52 21
 -2 5 0 97953.7 3001.97 1
 2 5 0 99969.4 3003.91 1
 2 5 1 9012.07 368.092 21
 -2 -5 1 8141.19 376.351 6
 -2 5 -1 8513.94 381.356 8
 2 5 1 8406.93 338.827 1
 -2 5 -1 8641.24 340.649 1
 2 5 2 8067.83 371.659 21
 2 -5 -2 7431.29 376.405 20
 -2 -5 2 7944.09 352.619 6
 -2 5 -2 7832.44 347.903 8
 -2 5 -2 7779.88 323.425 1
 2 5 3 14352.8 556.335 21
 2 -5 -3 13491.5 543.015 20
 -2 -5 3 13787.8 522.255 6
 -2 5 -3 13055.3 508.596 8
 -2 5 -3 13724.1 496.376 1
 2 5 4 10306.6 458.339 21
 2 -5 -4 9270.4 440.597 20
 -2 -5 4 10124.2 426.928 6
 -2 5 -4 10204 393.62 8
 -2 5 -4 9045.6 381.49 1
 2 5 5 20041.5 747.025 21
 2 -5 -5 19378.9 727.52 20
 -2 -5 5 19630.4 708.536 6
 -2 5 -5 19099.4 658.1 8
 -2 5 -5 18660.9 674.017 1
 2 5 6 3555.58 340.934 21
 2 -5 -6 3841.18 311.084 20
 -2 -5 6 3535.63 278.803 6
 -2 5 -6 3715.24 204.193 8
 -2 5 -6 3668.05 235.055 1
 -2 5 -7 10924.1 454.061 1
 2 -5 -7 11542.2 524.206 20
 2 5 7 10237.6 538.218 21
 -2 -5 7 11261.8 497.575 6
 -2 5 -8 29488.4 1010.04 1
 -2 -5 8 29967 1052.56 6
 2 5 8 28766.2 988.94 7
 2 -5 -8 30271 1056.57 20
 2 5 8 28780.1 1097.55 21
 -2 5 -9 11345.7 504.455 1
 -2 -5 9 12304.2 560.726 6
 2 5 9 11889.9 484.199 7
 2 -5 -9 11769.6 394.043 19
 -2 5 -9 11567.2 394.688 19
 2 -5 -9 12487.8 547.083 20
 2 5 9 12371.8 607.716 21
 -2 5 -10 6604.91 369.682 1
 -2 -5 10 6232.02 405.154 6
 2 5 10 6701.64 346.185 7
 2 -5 -10 6509.29 399.984 20
 2 -5 -10 6573.15 245.574 19
 -2 5 -10 5898.1 242.476 19
 2 -5 -11 784.037 107.826 19
 2 -5 -11 809.291 252.357 20
 -2 5 -11 762.84 112.109 19
 -2 5 -11 768.999 212.403 1
 2 5 11 824.244 325.034 21
 -2 -5 11 856.564 262.305 6
 -2 -5 12 3486.05 343.798 6
 2 -5 -12 3789.78 180.672 19
 2 -5 -12 3626.23 328.335 20
 -2 5 -12 3810.09 183.953 19
 -2 -5 13 16756.1 756.424 6
 2 5 13 18050 790.447 21
 2 -5 -13 16581.4 718.789 20
 -2 5 -13 16108.6 549.816 19
 2 -5 -13 16821 551.644 19
 -2 -5 14 15553.7 725.474 6
 2 5 14 15831.9 745.626 21
 2 -5 -14 14977.5 682.369 20
 -2 5 -14 15721.9 520.699 19
 2 -5 -14 15163.2 518.114 19
 -2 5 -15 5201.46 226.29 19
 2 -5 -15 5092.95 227.064 19
 -2 5 -16 960.365 128.34 3
 -2 5 -16 763.279 117.79 19
 -2 5 -16 727.751 121.897 2
 -2 5 -17 2190.39 136.82 19
 -2 5 -17 2344.83 148.409 3
 -2 5 -17 1981.46 143.636 2
 -2 5 -18 150.41 86.5868 19
 -2 5 -18 134.312 97.3652 3
 -2 5 -18 201.157 96.051 2
 -2 5 -19 216.485 79.1884 3
 -2 5 -19 251.269 79.3915 2
 -2 5 -19 393.018 72.5041 19
 2 -5 -19 194.45 73.3007 17
 -2 -5 20 4006.88 155.221 14
 -2 -5 20 4247.08 159.129 10
 -2 -5 20 4038.1 154.626 18
 2 6 -19 5442.88 191.624 19
 -2 6 18 2099 116.47 13
 2 6 -18 2064.69 117.559 19
 -2 -6 -18 2024.72 120.476 3
 -2 -6 -18 2086.2 118.833 2
 -2 -6 -18 2029.11 115.586 11
 -2 -6 -17 1167.43 117.522 2
 -2 -6 -17 1132.21 118.15 3
 -2 6 17 1135.99 112.538 13
 2 6 -17 1209.38 114.535 19
 -2 -6 -17 1113.42 120.085 11
 -2 6 16 2997.12 166.258 13
 2 6 -16 3164.54 163.191 19
 -2 -6 -16 2781.83 166.067 3
 -2 -6 -16 2909.12 164.834 2
 -2 -6 -16 2850.96 169.622 11
 -2 6 15 893.587 128.173 13
 2 6 -15 1065.92 126.094 19
 -2 -6 -15 909.585 136.238 11
 -2 -6 -15 941.814 131.921 2
 -2 -6 -15 1078.22 136.566 3
 -2 -6 -14 2819.53 187.948 11
 -2 6 14 2773.06 155.001 9
 -2 6 14 2761.06 172.488 13
 -2 6 14 2799.72 321.954 7
 2 6 -14 3215.94 173.704 19
 -2 6 13 3174.08 170.492 9
 -2 6 13 3357.69 182.281 13
 -2 6 13 2843.53 332.848 7
 2 -6 13 2747.52 314.543 6
 -2 -6 -13 3234.95 171.248 19
 2 6 -13 3123.25 177.274 19
 2 -6 12 20969.2 816.95 21
 -2 6 12 21651.5 696.346 13
 -2 6 12 21444.1 804.753 8
 -2 6 12 21047.2 686.696 9
 2 -6 12 20215.7 847.636 6
 -2 6 12 22807.3 891.385 7
 2 6 -12 21823.8 691.073 19
 -2 -6 -12 20755.9 687.358 19
 2 -6 11 15972.1 668.397 21
 -2 6 11 15024.2 676.772 21
 2 6 -11 16120.8 674.856 1
 -2 6 11 16148.5 533.897 9
 -2 6 11 15469.5 652.525 8
 2 6 -11 16329.8 536.05 19
 -2 -6 -11 16194.7 534.976 19
 2 -6 11 16269.3 693.608 6
 -2 6 11 17596.7 715.906 7
 2 -6 10 16741.9 701.503 6
 -2 6 10 16966.7 718.719 7
 -2 6 10 16360.5 700.926 21
 2 6 -10 18334.2 694.369 1
 -2 6 10 16677 555.384 14
 -2 6 10 16507 555.239 18
 -2 6 10 17936.5 685.988 8
 -2 6 10 17426.4 560.022 9
 2 6 -10 17398.3 557.694 19
 -2 -6 -10 17261.4 557.929 19
 2 -6 9 22880.3 841.01 6
 -2 6 9 22514.5 851.79 7
 -2 6 9 22734.3 859.276 21
 2 6 -9 23369.9 835.526 1
 -2 6 9 22433.3 704.428 14
 -2 6 9 22828.6 713.964 13
 -2 6 9 21933.8 703.708 18
 -2 6 9 22477.1 708.579 9
 -2 6 9 21057.4 825.626 8
 2 6 -9 21257 702.921 19
 -2 -6 -9 22176.1 704.157 19
 2 -6 8 49519.7 1592.44 6
 -2 6 8 47465.2 1603.4 7
 -2 6 8 49381.9 1613.33 21
 2 6 -8 49747.2 1581.55 1
 -2 6 8 47529.5 1467.29 14
 -2 6 8 47972.3 1474.95 13
 -2 6 8 48297 1467.99 18
 -2 6 8 47187.9 1589.92 8
 2 6 -8 47870.8 1465.92 19
 -2 6 7 7285.79 277.438 13
 2 6 -7 7277.95 371.571 1
 -2 6 7 8117.25 398.281 8
 -2 6 7 7914.58 407.681 21
 2 -6 7 7593.48 373.994 6
 2 6 -6 40954.9 1301.95 1
 2 -6 6 38176.2 1300.75 6
 2 6 -5 9845.91 408.257 1
 2 -6 5 8727.84 397.57 6
 2 6 -4 2485.16 199.811 1
 2 -6 4 2017.59 193.388 6
 2 6 -3 6001.21 280.062 1
 2 -6 3 4892.72 271.07 6
 2 6 -2 331.542 150.339 1
 -2 6 2 294.668 212.298 8
 2 -6 2 544.931 151.873 6
 2 6 -1 33530.3 1056.83 21
 2 6 -1 33579.6 1086.01 1
 -2 6 1 32919.2 1086.53 1
 -2 6 1 34373.9 1121.35 8
 2 6 0 5106.52 268.585 21
 -2 6 0 5246.85 270.38 1
 2 6 0 5679.54 274.34 1
 -2 6 -1 33935.9 1086.24 1
 2 6 1 33110.7 1085.76 1
 -2 6 -1 34346.7 1112.38 8
 -2 -6 1 35173.6 1121.76 6
 2 -6 -1 32435 1129.3 20
 2 6 1 32402 1093.41 21
 2 6 2 305.065 211.98 21
 -2 6 -2 428.925 154.904 1
 -2 6 -2 353.669 185.494 8
 2 -6 -2 299.552 212.2 20
 -2 -6 2 337.91 183.585 6
 -2 6 -3 5912.64 282.563 1
 -2 6 -3 6007.25 296.695 8
 -2 -6 3 5820.44 320.469 6
 2 -6 -3 4798.99 341.533 20
 2 6 3 5445.67 344.549 21
 2 6 4 2329.16 284.438 21
 -2 6 -4 1747.54 191.253 1
 -2 6 -4 1995.72 188.319 8
 2 -6 -4 2091.57 259.008 20
 -2 -6 4 2585.4 245.108 6
 -2 6 -5 8586.38 393.893 1
 -2 6 -5 9180.5 367.924 8
 2 -6 -5 8729.9 452.92 20
 2 6 5 9065.19 461.146 21
 -2 -6 5 9846.1 436.334 6
 -2 6 -6 36946.7 1234.39 1
 -2 6 -6 36028.3 1189.33 8
 2 -6 -6 39246.1 1298 20
 2 6 6 38364.7 1303.2 21
 -2 -6 6 38936.4 1282.22 6
 2 -6 -7 7013.85 423.428 20
 2 6 7 6756.97 452.688 21
 -2 -6 7 7688.63 407.203 6
 -2 6 -7 7684.63 368.777 1
 -2 -6 8 46899.1 1441.77 15
 -2 6 -8 48526.2 1558.73 1
 2 -6 -8 48139.6 1605.33 20
 2 6 8 49054.8 1633.21 21
 -2 -6 8 49163.5 1600.14 6
 -2 6 -8 46701.3 1442.79 19
 -2 6 -9 21854.9 827.73 1
 2 6 9 24205.8 926.642 21
 2 -6 -9 22513.6 872.365 20
 2 6 9 21629.9 804.333 7
 -2 -6 9 22384.6 877.466 6
 -2 6 -9 22214.6 710.843 19
 2 -6 -9 22738.8 710.394 19
 -2 6 -10 17017.7 676.823 1
 2 -6 -10 17085.3 714.892 20
 2 6 10 16815.4 774.358 21
 -2 -6 10 17059.4 727.102 6
 2 6 10 17390.2 657.58 7
 -2 6 -10 16942.8 546.73 19
 2 -6 -10 16007 544.104 19
 -2 6 -11 15275.2 672.546 1
 -2 6 -11 16452.6 537.829 19
 2 -6 -11 16266.3 534.181 19
 -2 -6 11 15981 726.219 6
 2 -6 -11 16100.4 701.172 20
 2 6 11 16170.6 768.58 21
 -2 6 -12 21455.3 704.381 19
 2 -6 -12 21352.5 879.715 20
 2 -6 -12 22169.3 705.299 19
 -2 -6 12 22726.1 910.502 6
 2 -6 -13 3200.93 328.301 20
 2 -6 -13 3202.42 175.106 19
 -2 6 -13 3067.7 174.928 19
 -2 -6 13 2561.02 341.483 6
 -2 -6 14 2583.15 329.639 6
 2 6 14 3397.44 384.707 21
 -2 6 -14 2878.87 168.254 19
 2 -6 -14 2924.35 324.79 20
 -2 6 -14 2989.45 174.762 3
 -2 6 -14 3291.44 174.457 2
 -2 6 -15 1038.17 132.279 2
 -2 6 -15 1197.16 131.379 19
 -2 6 -15 1202.95 134.353 3
 -2 6 -16 2907.19 163.502 19
 -2 6 -16 2753.04 161.463 2
 -2 6 -16 3068.88 166.825 3
 -2 6 -17 1152.13 117.183 3
 -2 6 -17 1252.64 117.206 19
 -2 6 -17 1235.57 114.535 2
 -2 6 -18 2085.34 117.526 2
 -2 6 -18 2178.94 118.598 3
 -2 6 -18 2138.24 121.272 19
 2 -6 -18 2189.51 127.789 17
 2 -6 -19 5689.27 204.327 17
 -2 -6 19 5970.44 218.425 10
 -2 -6 20 5170.43 180.2 14
 -2 -6 20 5106.33 179.46 18
 2 7 -19 4913.67 169.669 19
 2 7 -18 360.11 78.3282 19
 -2 -7 -18 667.589 82.853 11
 2 7 -17 352.698 95.4361 19
 -2 -7 -17 313.741 104.724 11
 -2 7 17 262.952 88.686 13
 -2 -7 -16 668.427 97.8265 2
 -2 -7 -16 572.662 96.6672 3
 -2 7 16 795.618 108.065 13
 -2 -7 -16 521.85 121.142 11
 2 7 -16 568.68 110.465 19
 -2 7 15 2953.37 167.929 13
 -2 -7 -15 2721.76 182.49 11
 -2 -7 -15 2799.36 159.429 3
 -2 -7 -15 2943.28 160.38 2
 2 7 -15 2814.73 163.656 19
 -2 7 14 10317.5 375.554 13
 -2 -7 -14 10250.8 388.577 11
 -2 -7 -14 10386.8 372.527 3
 2 7 -14 11097.6 376.592 19
 -2 -7 -14 10262.4 371.935 2
 -2 7 13 4868.39 207.486 9
 -2 -7 -13 4769.54 213.248 2
 -2 7 13 4319.04 213.33 13
 -2 7 13 4669.86 383.063 7
 2 7 -13 4737.47 217.776 19
 -2 -7 -13 4678.23 213.942 3
 -2 7 12 5911.11 243.456 9
 -2 7 12 5050.62 349.536 8
 2 -7 12 5587.85 386.433 6
 -2 7 12 6504.67 427.033 7
 -2 -7 -12 5907.22 240.301 2
 -2 7 12 5908.49 248.636 13
 2 7 -12 5697.21 372.577 1
 -2 -7 -12 5821.44 241.969 3
 2 7 -12 5882.04 244.868 19
 -2 7 11 7397.37 281.507 9
 -2 7 11 7810.06 411.979 8
 -2 7 11 8076.82 459.416 7
 2 -7 11 7299.1 436.571 6
 -2 -7 -11 6703.41 276.025 2
 -2 7 11 7570.74 290.924 13
 2 7 -11 7263.21 422.703 1
 -2 -7 -11 7231.8 279.08 3
 2 -7 11 6559.8 389.17 21
 2 7 -11 7622.5 284.849 19
 -2 7 10 128629 3844.67 9
 -2 7 10 127598 3983.84 8
 -2 7 10 134109 4020.84 7
 2 -7 10 126252 3998.1 6
 -2 -7 -10 125742 3839.42 2
 -2 7 10 128202 3849.22 13
 2 7 -10 129064 3986.35 1
 -2 -7 -10 126757 3839.64 3
 -2 7 10 128000 4011.94 21
 2 7 -10 129030 3844.23 19
 -2 7 9 16307.7 554.533 9
 -2 7 9 17320.3 692.078 8
 -2 7 9 16775.8 707.179 7
 2 -7 9 16093.6 687.998 6
 -2 -7 -9 16957 547.577 2
 -2 7 9 16389 558.358 13
 2 7 -9 18188 688.976 1
 -2 -7 -9 17262.6 548.425 3
 2 7 -9 17423.2 552.791 19
 -2 7 9 15901 704.435 21
 -2 7 8 182.484 219.984 8
 2 -7 8 63.3991 189.749 6
 -2 -7 -8 238.558 83.7423 3
 2 7 -8 14.8245 184.322 1
 -2 -7 -8 144.407 82.4696 2
 2 7 -8 149.857 92.9812 19
 -2 7 8 131.272 99.6281 13
 -2 7 8 177.864 212.456 21
 2 7 -7 8008.73 398.714 1
 2 -7 7 7707.59 400.478 6
 2 7 -7 7595.35 280.338 19
 -2 7 7 8173.07 291.883 13
 -2 7 6 1957.16 130.957 13
 2 7 -6 2236.46 226.125 1
 2 -7 6 1924.63 223.267 6
 2 7 -5 694.497 167.711 1
 2 -7 5 629.793 178.659 6
 2 7 -4 17845.9 650.027 1
 2 -7 4 17119 641.719 6
 2 7 -3 1513.76 194.935 1
 2 -7 3 1435.52 184.911 6
 -2 7 2 5993.99 309.208 1
 2 7 -2 5938.7 310.261 1
 2 -7 2 6204.96 302.942 6
 2 7 -1 26354.5 883.058 1
 -2 7 1 25571.6 881.651 1
 -2 7 1 26424.6 915.287 8
 -2 7 0 12393.8 480.003 1
 2 7 0 11980.5 474.131 1
 -2 7 0 12601.9 510.519 8
 2 7 0 11624.6 450.573 21
 -2 7 -1 26345 882.365 1
 2 7 1 25716 881.357 1
 -2 -7 1 25114.9 916.04 6
 -2 7 -1 26596.9 902.233 8
 2 -7 -1 25393.2 923.818 20
 2 7 1 26610.1 883.557 21
 2 7 2 6001.18 311.486 1
 -2 7 -2 5966.02 313.788 1
 -2 -7 2 6459.33 361.008 6
 -2 7 -2 6476.45 322.689 8
 2 -7 -2 6224.12 363.86 20
 2 7 2 6805.04 338.967 21
 2 7 3 1754.05 243.826 21
 -2 7 -3 1453.19 191.456 1
 -2 -7 3 1084.03 224.314 6
 2 -7 -3 1535.38 266.52 20
 -2 7 -3 1753.54 195.27 8
 -2 7 -4 17020 636.78 1
 -2 -7 4 17993.2 674.282 6
 -2 7 -4 16943.4 611.255 8
 2 -7 -4 16863.8 684.187 20
 2 7 4 15923.6 672.614 21
 -2 7 -5 562.724 176.449 1
 -2 -7 5 621.964 215.322 6
 -2 7 -5 722.076 143.295 8
 2 -7 -5 425.58 243.605 20
 2 7 6 2179.64 300.988 21
 -2 7 -6 1868.22 212.012 1
 2 -7 -6 1805.36 272.77 20
 -2 -7 6 1701.18 128.382 17
 -2 -7 6 2060.07 257.136 6
 2 -7 -7 7642.64 449.186 20
 -2 7 -7 7424.96 381.08 1
 -2 -7 7 7275.14 275.855 15
 -2 7 -7 7693 274.213 19
 -2 -7 7 8303.29 439.914 6
 -2 -7 8 -191.317 233.934 6
 2 7 8 142.461 282.491 21
 -2 7 -8 58.9761 174.545 1
 -2 -7 8 133.699 90.5993 15
 2 -7 -8 95.695 239.347 20
 -2 7 -8 120.065 86.8037 19
 -2 7 -9 16471.3 539.063 19
 -2 7 -9 15828.5 665.098 1
 2 7 9 15441.5 634.589 7
 -2 -7 9 16109 714.842 6
 2 -7 -9 18318.8 728.764 20
 2 7 9 18063.3 760.589 21
 -2 7 -10 127587 3870.47 19
 -2 7 -10 130749 4014.24 1
 -2 -7 10 134907 4073.44 6
 2 -7 -10 124676 4043.74 20
 2 7 10 131386 4088.54 21
 -2 7 -11 7653.74 289.279 19
 2 -7 -11 7363.27 464.914 20
 2 7 11 7289.54 520.135 21
 -2 7 -11 7306.67 425.908 1
 -2 -7 11 7430.12 478.78 6
 -2 -7 12 5726.95 436.464 6
 -2 7 -12 5657.63 238.774 3
 -2 7 -12 6026.39 246.571 19
 2 -7 -12 6363.15 419.233 20
 2 7 12 5947.12 478.153 21
 -2 7 -12 5768.74 237.897 2
 -2 7 -12 5911.94 381.375 1
 -2 7 -13 4506.55 205.055 3
 2 -7 -13 4135.03 372.95 20
 -2 7 -13 4922.27 218.055 19
 -2 -7 13 4451.94 398.765 6
 -2 7 -13 4706.7 207.295 2
 -2 7 -14 10556.2 370.846 19
 2 7 14 9453.39 572.204 21
 -2 7 -14 10237.8 363.216 2
 -2 7 -14 10298.3 364.507 3
 -2 7 -15 3093.64 164.151 19
 -2 7 -15 2763.17 155.63 2
 -2 7 -15 2872.22 159.041 3
 -2 7 -16 597.239 109.998 19
 -2 7 -16 693.672 102.854 3
 -2 7 -16 615.429 100.56 2
 2 -7 -17 284.123 104.657 17
 -2 7 -17 260.315 93.0296 19
 -2 7 -18 560.886 81.408 19
 2 -7 -18 524.209 89.6754 17
 -2 -7 18 487.02 102.165 10
 -2 -7 19 5368.07 194.322 10
 2 -7 -19 5243.31 184.893 17
 -2 -8 -18 1483.42 92.6544 11
 2 8 -18 1287.43 85.6377 19
 -2 -8 -17 7032.71 258.37 11
 2 8 -17 6942.2 250.641 19
 -2 -8 -16 10614.7 384.268 11
 2 8 -16 11324.5 376.552 19
 -2 8 15 1290.52 119.459 13
 2 8 -15 1425.99 129.237 19
 -2 -8 -15 1150.32 145.05 11
 2 8 -14 2738.09 157.985 19
 -2 -8 -14 2538.87 138.714 3
 -2 8 14 2441.21 156.478 13
 -2 -8 -14 2508.57 136.289 2
 -2 8 13 16581.6 745.215 7
 -2 8 13 16909.4 558.195 13
 -2 8 13 17036.4 552.581 9
 2 8 -13 17149.1 561.03 19
 -2 -8 -13 16549.7 547.612 3
 -2 -8 -13 16596 547.726 2
 -2 -8 -12 23984.4 762.508 2
 -2 8 12 23750.7 958.181 7
 -2 8 12 24272 773.43 13
 -2 8 12 22007.6 899.287 8
 -2 8 12 24666.8 769.768 9
 2 8 -12 24357.5 774.07 19
 -2 -8 -12 24127.9 763.099 3
 2 8 -12 22386.3 919.644 1
 -2 -8 -11 10326.1 362.715 2
 -2 8 11 10419.2 548.196 7
 2 -8 11 9959.58 539.4 6
 -2 8 11 10856.4 378.235 13
 -2 8 11 11119.3 526.039 8
 -2 8 11 11192 376.58 9
 2 8 -11 10464.6 377.915 19
 -2 -8 -11 10149.3 362.646 3
 2 8 -11 9925.19 518.859 1
 2 -8 10 179.91 218.213 6
 -2 8 10 765.567 250.041 7
 -2 8 10 334.763 117.185 13
 2 8 -10 327.549 111.269 19
 -2 8 10 374.324 117.599 9
 -2 8 10 247.541 227.176 8
 2 8 -10 274.154 200.089 1
 -2 -8 -10 449.229 87.9088 2
 -2 -8 -10 400.878 89.9507 3
 -2 8 9 14247.6 490.089 13
 -2 8 9 14614.8 646.343 7
 2 -8 9 14370.3 637.718 6
 2 8 -9 14251.5 621.026 1
 -2 8 9 14518.1 637.08 8
 2 8 -9 14823.6 486.751 19
 2 8 -8 28690.3 1006.36 1
 2 8 -8 27374.6 869.393 19
 2 -8 8 28334.8 1012.72 6
 -2 8 8 27624.3 874.701 13
 -2 8 7 5510.4 229.929 13
 2 -8 7 5695.95 345.336 6
 2 8 -7 5683.52 346.597 1
 -2 -8 -7 5849.42 218.026 4
 2 8 -7 5567.79 225.439 19
 -2 8 6 15584.9 528.534 13
 2 -8 6 16524 648.798 6
 2 8 -6 16981.1 643.416 1
 -2 -8 -6 16194.8 520.684 4
 2 8 -6 16238.8 522.078 19
 2 -8 5 4973.01 308.371 6
 2 8 -5 5380.61 312.92 1
 -2 -8 -5 5075.81 203.874 4
 -2 8 5 5019.49 209.635 13
 2 8 -4 5693.76 318.23 1
 2 -8 4 4947.15 313.349 6
 2 8 -3 26383.7 926.18 1
 2 -8 3 26634.3 924.829 6
 -2 8 2 16914.5 635.968 1
 2 8 -2 16927.9 636.966 1
 2 -8 2 17121.2 635.938 6
 -2 8 1 7026.72 382.242 8
 2 8 -1 7596.74 347.497 1
 -2 8 1 6867.3 350.734 1
 -2 8 0 941.314 225.498 8
 2 8 0 867.579 141.875 21
 2 8 0 1069.22 176.742 1
 -2 8 0 881.423 179.856 1
 2 -8 -1 7845.17 404.787 20
 2 8 1 7485.69 338.079 21
 -2 8 -1 6969.9 368.565 8
 -2 8 -1 7300.12 352.043 1
 2 8 1 7148.5 355.781 1
 -2 -8 1 6790.04 383.819 6
 2 -8 -2 17027 678.249 20
 2 8 2 17082.8 636.805 21
 -2 -8 2 16813.1 678.255 6
 -2 8 -2 16684.8 634.221 8
 2 8 2 16387.7 632.175 1
 -2 8 -2 16762.7 631.012 1
 2 -8 -3 27055.4 960.35 20
 2 8 3 26383.2 931.576 21
 -2 -8 3 24951.1 819.918 10
 -2 -8 3 27465 957.908 6
 -2 8 -3 27435.8 905.694 8
 -2 8 -3 26728.5 916.563 1
 -2 8 -4 5261.98 210.913 16
 -2 -8 4 5057.41 358.674 6
 -2 -8 4 5154.15 215.821 10
 -2 8 -4 5260.14 315.471 1
 -2 8 -4 5212.83 280.004 8
 2 -8 -4 5833.7 369.475 20
 2 8 4 5613.52 360.809 21
 -2 -8 5 4555.68 348.325 6
 -2 8 -5 5346.78 313.116 1
 -2 -8 5 5224.54 219.393 10
 2 -8 -5 5029.68 373.669 20
 2 8 5 5267.02 364.959 21
 -2 8 -5 5052.24 265.749 8
 -2 8 -6 15995.7 520.332 19
 -2 -8 6 18572.9 700.192 6
 -2 -8 6 15759.1 524.08 15
 -2 -8 6 16135.8 517.995 4
 -2 -8 6 15887.2 535.947 10
 2 8 6 17192.3 701.68 21
 2 -8 -6 16104.6 693.713 20
 -2 8 -6 16270.3 637.841 1
 -2 -8 6 15905.5 531.597 17
 -2 8 -7 5746.85 335.994 1
 -2 -8 7 5592.28 223.995 15
 2 -8 -7 5855.27 409.796 20
 2 8 7 5628.63 416.2 21
 -2 -8 7 5350.72 386.579 6
 -2 8 -7 5737.55 223.88 19
 -2 8 -8 28495.1 1013.99 1
 -2 -8 8 27741.7 878.017 15
 -2 -8 8 27481.7 1063.52 6
 2 -8 -8 26831.1 1065.44 20
 2 8 8 30479 1090.06 21
 -2 8 -8 28352 881.83 19
 -2 8 -9 14566 486.539 19
 -2 8 -9 14974.3 623.07 1
 2 8 9 14836.5 697.872 21
 2 -8 -9 14618.6 668.21 20
 -2 -8 9 13705.2 663.974 6
 -2 -8 10 476.4 265.235 6
 -2 8 -10 182.366 205.69 1
 2 -8 -10 415.638 270.398 20
 2 8 10 121.074 296.202 21
 -2 8 -10 314.413 112.132 19
 -2 8 -11 10732.8 369.845 12
 -2 8 -11 11621.2 537.771 1
 -2 8 -11 11149.9 386.585 19
 -2 -8 11 10741.3 588.442 6
 2 -8 -11 10645.8 562.418 20
 2 8 11 10277.3 599.925 21
 -2 8 -12 24271.7 944.197 1
 -2 -8 12 23710.1 1001.55 6
 2 8 12 23348.7 996.566 21
 2 -8 -12 23624.7 968.266 20
 -2 8 -12 25126.1 787.655 19
 -2 -8 13 15841.3 776.368 6
 2 8 13 17871.2 801.401 21
 -2 8 -13 18137.1 581.42 19
 2 -8 -13 15745.5 754.077 20
 -2 8 -14 2843.02 168.631 19
 -2 8 -15 1257.95 126.046 19
 -2 8 -16 11302 386.283 19
 2 -8 -16 11357 393.664 17
 -2 -8 17 7103.05 268.222 10
 -2 8 -17 6948.39 252.12 19
 2 -8 -17 6974.31 257.056 17
 -2 -8 18 1381.92 102.872 10
 -2 8 -18 1166.68 83.7464 19
 2 -8 -18 1209.14 93.1877 17
 -2 -9 -18 612.207 68.0027 11
 2 9 -18 684.644 59.836 19
 -2 -9 -17 3856.81 170.499 11
 2 9 -17 4167.8 162.36 19
 -2 -9 -16 3283.18 172.821 11
 2 9 -16 3446.21 158.804 19
 -2 -9 -15 2847.73 179.741 11
 2 9 -15 3382.96 164.416 19
 -2 9 14 4399.74 194.48 13
 2 9 -14 4525.92 203.461 19
 -2 9 13 7035.12 270.061 9
 2 9 -13 7791.79 284.817 19
 -2 9 13 6855.73 274.163 13
 -2 9 12 10687.5 378.022 13
 2 9 -12 9414.55 513.262 1
 -2 9 12 9942.22 514.801 8
 -2 9 12 10596.6 372.645 9
 -2 9 12 10552.9 556.79 7
 2 9 -12 10944 378.537 19
 -2 9 11 3229.84 177.383 13
 2 9 -11 3397.3 304.781 1
 -2 9 11 2870.42 301.862 8
 -2 9 11 3022.93 171.481 9
 -2 9 11 3148.65 325.136 7
 2 9 -11 3190.88 173.649 19
 -2 9 10 1830.53 145.766 13
 2 9 -10 1741.88 251.306 1
 -2 9 10 1527.48 268.074 8
 -2 9 10 1961.66 144.689 9
 -2 9 10 1697.15 273.842 7
 2 9 -10 2012.17 141.237 19
 -2 9 9 13948.7 487.569 13
 2 9 -9 14968.9 630.276 1
 -2 9 9 13526.1 645.134 8
 2 9 -9 15105.5 487.914 19
 2 -9 9 14276.3 645.579 6
 2 -9 8 35998.5 1253.65 6
 -2 9 8 37652.2 1103.36 13
 -2 -9 -8 34401.1 1087.8 17
 -2 -9 -8 34383.1 1087.04 4
 2 9 -8 35695.3 1099.58 19
 2 9 -8 34085.8 1236.9 1
 2 -9 7 19244.5 771.882 6
 -2 9 7 19857.1 639.269 13
 -2 -9 -7 19122.3 625.455 17
 -2 -9 -7 19605.1 628.937 4
 2 9 -7 20036.3 635.629 19
 2 9 -7 21696.5 778.01 1
 -2 9 6 13132.2 445.876 13
 2 -9 6 13927.8 579.504 6
 -2 -9 -6 12876 433.969 17
 2 9 -6 12621.6 563.261 1
 -2 -9 -6 13461.4 437.97 4
 -2 9 5 1832.71 128.005 13
 2 -9 5 1619.56 226.504 6
 -2 -9 -5 1591.34 115.266 17
 2 9 -5 1622.85 227.338 1
 -2 -9 -5 1644.51 122.384 4
 -2 9 4 9787.04 344.276 13
 2 -9 4 9830.67 455.985 6
 -2 -9 -4 9667.71 335.252 17
 2 9 -4 10647.2 467.5 1
 -2 -9 -4 9980.53 340.569 5
 -2 -9 -4 9665.69 341.035 4
 -2 9 3 4935.14 207.295 13
 2 -9 3 5121.19 310.641 6
 -2 -9 -3 5035.98 205.716 4
 -2 -9 -3 4988.82 198.834 17
 -2 9 3 4941.08 206.89 16
 -2 9 3 4896.75 308.727 1
 2 9 -3 4547.14 306.015 1
 -2 9 2 1474.46 115.54 16
 -2 9 2 1416.36 120.489 13
 2 9 -2 1349.35 207.182 1
 -2 9 2 1250.94 214.909 1
 -2 9 1 3858 174.489 13
 -2 9 1 3849.66 171.195 16
 2 9 -1 3644.68 274.749 1
 -2 9 1 3654.92 268.189 1
 -2 9 1 3634.01 299.315 8
 -2 -9 -1 3636.37 181.48 10
 -2 9 0 16189.2 517.826 16
 -2 -9 0 15638 516.964 17
 -2 9 0 15919.9 621.514 1
 2 9 0 16755.6 626.454 1
 -2 -9 0 15556.5 524.676 10
 -2 9 0 16303.5 638.759 8
 -2 9 -1 3945.54 172.604 18
 -2 -9 1 3504.29 172.756 17
 -2 9 -1 3694.79 170.956 16
 -2 9 -1 4119.43 173.202 14
 2 9 1 3423.47 232.609 21
 -2 -9 1 3514.65 180.627 10
 -2 9 -1 3998.9 271.14 1
 2 9 1 4407.59 286.563 1
 -2 9 -1 4172.69 285.283 8
 -2 -9 2 1222.15 122.762 10
 -2 9 -2 1564.66 208.399 8
 -2 9 -2 1299.48 116.713 18
 -2 -9 2 1110.55 113.163 17
 -2 9 -2 1370.67 115.055 16
 -2 9 -2 1202.81 116.102 14
 -2 -9 2 1504.7 120.754 4
 2 9 2 1517.36 192.517 21
 -2 -9 2 1853.81 251.156 6
 2 9 2 1389.79 221.648 1
 -2 9 -2 1128.54 206.793 1
 -2 -9 3 4844.56 209.563 17
 2 -9 -3 5091.57 202.046 17
 -2 9 -3 4899.1 204.424 16
 -2 -9 3 4786.07 360.136 6
 -2 -9 3 4801.15 204.089 4
 2 -9 -3 4457.36 355.329 20
 2 9 3 5383.81 315.161 21
 -2 -9 3 4999.16 213.78 10
 -2 9 -3 5196.87 301.935 8
 -2 9 -3 5280 306.879 1
 2 9 3 4749.03 308.017 1
 -2 9 -4 9513.15 343.564 16
 2 -9 -4 9648.6 341.569 17
 -2 -9 4 9859.82 499.826 6
 -2 -9 4 9770.8 341.126 4
 2 -9 -4 10095.8 338.965 5
 2 -9 -4 8913.58 500.304 20
 2 9 4 10513.7 476.882 21
 -2 -9 4 9359.67 350.173 10
 -2 9 -4 10026.9 460.892 1
 -2 9 -4 10714.4 427.596 8
 2 -9 -5 1610.86 127.158 17
 2 9 5 1571.08 260.986 21
 -2 -9 5 1703.74 139.006 10
 -2 -9 5 1815.59 121.888 4
 -2 9 -5 1679.74 224.583 1
 2 -9 -5 2137.57 298.413 20
 -2 -9 5 1643.09 277.545 6
 -2 -9 6 13855.1 627.22 6
 -2 -9 6 13352.3 438.411 15
 -2 -9 6 12460.2 431.985 4
 -2 -9 6 12848 448.65 10
 -2 -9 6 12920.2 446.372 17
 -2 9 -6 12803.6 564.641 1
 2 9 6 13635.1 616.163 21
 2 -9 -6 13898.6 631.932 20
 -2 -9 7 19302.8 822.79 6
 -2 9 -7 19110.8 632.445 19
 -2 -9 7 20036.8 645.863 10
 -2 -9 7 19682.9 632.839 15
 -2 9 -7 20148.3 773.117 1
 2 -9 -7 20020.2 822.947 20
 2 9 7 19231.8 820.257 21
 -2 -9 8 34237.3 1308.64 6
 -2 9 -8 36974.4 1115.48 19
 -2 -9 8 34466.6 1126.11 10
 -2 -9 8 34873.4 1109.24 15
 -2 9 -8 37799.3 1261.43 1
 2 -9 -8 37420.3 1317.08 20
 2 9 8 39143.6 1325.65 21
 -2 -9 9 14921.4 704.359 6
 -2 -9 9 14747.5 514.114 10
 -2 9 -9 13820.7 640.85 1
 2 9 9 15745.6 711.184 21
 2 -9 -9 15153.8 702.752 20
 -2 9 -9 15143.2 502.219 19
 -2 -9 10 1361.59 309.752 6
 -2 9 -10 2145.9 151.197 19
 2 -9 -10 2273.48 323.353 20
 -2 9 -10 1381.77 250.91 1
 2 9 10 2050.3 322.572 21
 -2 -9 11 3201.35 349.094 6
 -2 9 -11 3028.47 175.328 19
 2 -9 -11 3314.57 351.309 20
 -2 9 -11 2766.39 149.918 12
 2 9 11 3584.88 375.38 21
 -2 9 -11 3416.35 307.772 1
 2 9 12 9617.44 580.268 21
 2 -9 -12 8918.07 548.273 20
 -2 9 -12 11134.9 379.867 19
 -2 9 -12 10035 525.747 1
 -2 -9 12 10354.2 579.303 6
 -2 9 -13 7334.46 286.71 19
 -2 -9 14 4455.14 221.719 10
 -2 9 -14 4500.72 204.206 19
 -2 -9 15 3135.77 181.974 10
 -2 9 -15 3041.31 161.363 19
 2 -9 -16 3455.35 170.173 17
 -2 -9 16 3333.09 174.617 10
 -2 9 -16 3449.54 160.448 19
 2 -9 -17 3963.82 170.744 17
 -2 -9 17 3926.23 175.376 10
 -2 9 -17 4084.85 161.936 19
 2 -9 -18 565.943 73.0358 17
 -2 -9 18 657.931 73.2471 10
 -2 10 18 114.626 53.3691 16
 2 10 -17 1244.88 80.1959 19
 -2 -10 -17 1270.23 94.7624 11
 -2 -10 -17 1171.92 86.2302 5
 2 10 -16 2159.85 120.491 19
 -2 -10 -16 2335.98 139.18 11
 2 10 -15 7426.08 276.711 19
 -2 -10 -15 7967.97 295.421 11
 2 10 -14 839.186 116.356 19
 2 10 -13 2158.78 143.644 19
 2 10 -12 12084.9 418.817 19
 -2 10 12 12010 408.504 9
 -2 10 12 11585.2 407.285 13
 -2 10 11 14328.5 484.512 13
 -2 10 11 13859.8 662.044 7
 2 10 -11 15200.2 494.772 19
 2 10 -11 13525.6 637.645 1
 -2 10 11 13658.5 642.711 8
 -2 10 11 14465.4 486.992 9
 -2 10 10 2509.16 157.702 13
 -2 10 10 2845.93 305.732 7
 2 10 -10 2601.06 164.991 19
 2 10 -10 2246.38 285.291 1
 -2 10 10 2843.59 304.056 8
 -2 10 10 2796.62 162.57 9
 -2 10 9 9568.48 532.423 8
 -2 10 9 10638.3 371.676 13
 2 10 -9 10467.9 372.474 19
 2 10 -9 9661.38 512.165 1
 -2 -10 -9 10344.7 355.481 17
 -2 -10 -8 16979.2 563.848 17
 2 -10 8 16933.7 734.014 6
 -2 10 8 17942 575.285 13
 2 10 -8 17809.8 574.09 19
 -2 -10 -8 17072 563.152 4
 2 10 -8 17692.6 719.686 1
 -2 10 8 17879.4 754.646 8
 2 -10 7 4899.13 352.603 6
 -2 10 7 4959.75 219.193 13
 2 10 -7 5116.75 353.594 1
 -2 -10 -7 5019.67 211.671 4
 2 10 -7 5063.62 221.361 19
 -2 -10 -7 5233.42 210.655 17
 -2 10 6 15411.8 516.228 13
 2 10 -6 15881 648.885 1
 -2 -10 -6 15479.5 511.218 4
 2 -10 6 15740.8 657.221 6
 -2 -10 -6 15473.6 508.92 17
 -2 10 5 7242.26 274.882 13
 2 10 -5 7598.51 401.497 1
 -2 -10 -5 7040.65 269.697 4
 -2 -10 -5 7582 273.276 5
 2 -10 5 6588.5 393.01 6
 -2 -10 -5 6782.29 262.603 17
 -2 10 4 9860.51 346.481 13
 -2 10 4 10219.1 483.958 1
 2 10 -4 9610.18 472.454 1
 -2 -10 -4 9464.61 345.955 4
 2 -10 4 9306.22 468.78 6
 -2 -10 -4 9899.77 344.794 5
 -2 -10 -4 9727.5 339.348 17
 -2 10 4 9548.17 346.164 16
 -2 -10 -3 1146.78 109.239 17
 -2 10 3 976.94 113.113 16
 -2 10 3 1110.78 115.292 13
 -2 10 3 1229.49 219.525 1
 2 10 -3 1222.03 213.782 1
 -2 -10 -3 1143.87 119.441 4
 -2 -10 -3 1231.69 115.631 5
 2 -10 3 811.635 229.575 20
 -2 10 2 1198.08 102.977 18
 -2 -10 -2 1144 111.103 17
 -2 10 2 1199.67 103.097 14
 -2 10 2 1311.58 114.639 16
 -2 10 2 1230.24 120.439 13
 2 -10 2 1291.53 245.285 20
 2 10 -2 1058.43 216.254 1
 -2 10 2 1095.2 211.444 1
 -2 -10 -2 1243.02 111.046 5
 -2 10 1 4623.99 320.211 8
 -2 10 1 3689.19 175.955 18
 -2 -10 -1 3849.37 179.106 17
 -2 10 1 3871.22 179.293 16
 -2 10 1 3925.83 177.884 14
 2 -10 1 3697.63 313.531 20
 -2 -10 -1 4174.89 178.652 5
 -2 10 1 3877.75 289.015 1
 2 10 -1 4446.15 303.409 1
 2 -10 0 68.1464 84.035 17
 -2 10 0 30.5457 91.3627 16
 -2 -10 0 23.7594 94.9583 17
 -2 10 0 132.657 176.8 1
 2 10 0 296.924 183.792 1
 -2 10 0 148.627 90.4985 14
 2 -10 0 -192.594 226.694 20
 -2 10 0 52.0415 89.818 18
 -2 -10 0 -18.8929 88.3667 5
 2 -10 0 120.849 92.753 5
 -2 -10 0 4.48276 106.847 10
 -2 10 0 229.111 212.353 8
 -2 10 -1 3696.35 293.274 8
 -2 -10 1 4148.6 193.29 10
 -2 10 -1 3682.8 176.979 16
 -2 -10 1 3669.39 181.846 17
 2 -10 -1 3869.42 171.711 17
 -2 10 -1 3893.43 179.465 14
 2 10 1 4221.89 297.056 1
 -2 10 -1 4183.88 294.302 1
 -2 10 -1 3751.32 178.924 18
 2 -10 -1 3618.2 175.946 5
 -2 -10 2 1306.99 125.556 17
 -2 10 -2 1230.91 116.261 16
 2 -10 -2 1141.27 112.053 17
 2 -10 -2 1115.37 113.491 5
 -2 -10 2 1459.01 124 4
 -2 -10 2 1053.63 266.13 6
 2 10 2 988.957 192.584 21
 -2 10 -2 1347.73 223.738 1
 2 10 2 1079.97 214.028 1
 -2 -10 2 1223.36 129.733 10
 -2 10 -2 1060.2 211.535 8
 -2 10 -3 1157.46 115.163 16
 2 -10 -3 1107.56 111.086 17
 2 -10 -3 1314.62 113.882 5
 -2 -10 3 1005.74 257.767 6
 -2 -10 3 1202.91 126.027 4
 2 10 3 1418.96 222.275 21
 2 10 3 1362.63 220.749 1
 -2 10 -3 870.353 203.322 1
 -2 10 -3 909.352 194.043 8
 -2 -10 3 962.074 125.576 10
 -2 -10 4 10094.4 525.266 6
 2 -10 -4 9993.31 352.856 5
 -2 -10 4 9820.14 353.915 4
 2 10 4 10233.1 486.949 21
 -2 -10 4 10110.9 362.083 10
 -2 10 -4 10515.2 488.864 1
 2 10 4 9898.6 490.081 1
 2 -10 -4 9789.16 353.429 17
 2 -10 -5 7069.05 277.229 17
 -2 -10 5 7787.21 468.554 6
 2 -10 -5 7301.78 272.941 5
 -2 -10 5 7000.11 271.214 4
 2 10 5 7245.06 410.211 21
 2 -10 -5 6977.49 452.351 20
 -2 -10 5 7280.82 284.593 10
 -2 10 -5 6849.26 401.323 1
 -2 -10 5 7040.05 282.676 17
 -2 -10 6 15612.3 525.185 17
 2 -10 -6 15640.3 521.425 17
 -2 -10 6 15428.9 515.324 15
 -2 -10 6 15392.2 511.192 4
 2 -10 -6 15262.8 712.068 20
 2 10 6 15483.1 680.649 21
 -2 -10 6 15023.5 526.041 10
 -2 -10 6 16334.2 722.229 6
 -2 10 -6 16525.9 659.959 1
 -2 10 -7 4762.5 339.76 1
 2 -10 -7 4933.54 229.22 17
 -2 -10 7 5384.15 220.776 15
 -2 -10 7 5200.97 212.631 4
 -2 -10 7 5271.74 238.946 10
 -2 10 -7 4942.13 219.55 19
 2 -10 -7 4651.49 400.78 20
 2 10 7 5704.69 390.636 21
 -2 -10 7 5507.06 415.906 6
 2 -10 -8 18171.8 589.21 17
 -2 -10 8 17095.5 578.111 15
 2 -10 -8 18555.9 788.857 20
 2 10 8 17499.6 774.903 21
 -2 -10 8 17946.2 594.762 10
 -2 10 -8 17910.7 583.941 19
 -2 10 -8 17363.8 733.59 1
 -2 -10 8 16335.8 777.902 6
 -2 -10 9 10275.4 581.28 6
 2 -10 -9 9785.2 567.546 20
 2 10 9 10846.2 579.001 21
 -2 -10 9 10681.4 395.551 10
 -2 10 -9 10527.4 377.827 19
 2 -10 -9 10864.5 387.867 17
 -2 10 -9 10595.6 524.951 1
 -2 -10 10 2020.14 325.36 6
 2 10 10 2405.91 349 21
 -2 -10 10 2684.3 180.679 10
 -2 10 -10 2763.48 161.776 19
 2 -10 -10 3054.81 343.32 20
 2 -10 -10 2548.12 172.52 17
 -2 10 -10 2264.72 274.037 1
 -2 -10 11 15028.7 716.004 6
 2 -10 -11 14404.9 689.493 20
 2 10 11 13929.9 702.278 21
 -2 10 -11 14844.8 499.528 19
 -2 10 -11 14279.5 647.564 1
 -2 -10 11 15089.6 514.903 10
 2 -10 -11 14717.4 510.739 17
 -2 10 -12 12584.4 433.571 19
 -2 -10 12 12480.1 444.273 10
 2 -10 -12 12215.3 440.295 17
 -2 10 -13 2600.63 158.813 19
 2 -10 -13 2162.45 168.849 17
 -2 -10 13 2400.19 174.44 10
 -2 -10 14 949.951 129.401 10
 -2 10 -14 799.328 114.043 19
 -2 -10 15 7552.28 292.211 10
 -2 10 -15 7871.08 281.709 19
 -2 10 -16 2292.83 123.359 19
 2 -10 -16 2191.59 132.75 17
 -2 -10 16 2290.05 137.793 10
 2 -10 -17 1236.33 88.5122 5
 2 -10 -17 1255.32 97.4468 17
 -2 -10 17 1289.28 92.0707 10
 -2 10 -17 1297.85 82.2605 19
 2 -10 -18 81.5711 50.4109 17
 -2 -11 -17 502.056 69.5269 11
 -2 11 17 413.823 60.5514 16
 -2 11 16 2561.5 130.291 16
 2 11 -16 2799.12 121.395 19
 -2 -11 -16 2699.56 125.898 5
 -2 -11 -16 2801.59 139.485 11
 -2 -11 -15 1269.17 127.903 11
 2 11 -15 1443.05 109.513 19
 2 11 -14 1572.23 122.532 19
 2 11 -13 3014.36 161.965 19
 2 11 -12 4008.66 194.85 19
 -2 11 12 3938.16 181.976 9
 2 11 -11 488.045 122.301 19
 -2 11 11 620.714 116.738 9
 -2 11 10 5153.2 389.036 7
 2 11 -10 5325.95 373.501 1
 -2 11 10 5088.01 393.517 8
 -2 11 10 5618.07 238.965 9
 2 11 -10 5919.14 239.194 19
 -2 -11 -10 5567.75 214.644 17
 2 11 -9 358.622 212.088 1
 -2 11 9 256.232 107.319 13
 2 11 -9 201.213 114.105 19
 -2 -11 -9 246.178 91.1767 17
 -2 11 9 -178.623 253.531 8
 2 11 -8 3833.98 326.622 1
 -2 11 8 4161.7 192.338 13
 -2 11 8 3910.88 355.282 8
 -2 -11 -8 4311.36 188.075 4
 -2 -11 -8 3904.34 185.301 17
 2 11 -8 4283.39 201.713 19
 -2 11 7 710.3 116.224 13
 -2 -11 -7 666.945 116.048 4
 -2 -11 -7 726.012 125.007 5
 2 11 -7 912.998 233.04 1
 2 11 -7 723.742 121.161 19
 -2 -11 -7 700.936 110.236 17
 -2 -11 -6 12950.3 454.766 17
 -2 11 6 13731.6 466.604 16
 -2 -11 -6 13360.7 463.023 5
 2 11 -6 13899.2 606.244 1
 -2 -11 -6 13951.9 460.715 4
 -2 11 6 13701.7 460.221 13
 -2 11 5 29742.6 945.479 16
 -2 -11 -5 30188.7 941.128 17
 -2 11 5 29976.7 944.14 13
 2 -11 5 29845.9 1092.23 6
 -2 -11 -5 30626.6 946.581 5
 2 11 -5 30539.2 1094.5 1
 -2 11 5 30607.6 1101.72 1
 -2 -11 -5 29384.5 944.333 4
 -2 11 4 10578.5 357.097 16
 -2 -11 -4 9889 353.29 17
 -2 11 4 10067.3 353.515 13
 -2 -11 -4 9674.56 357.598 5
 -2 -11 -4 9353.75 357.103 4
 2 11 -4 10388.6 494.47 1
 -2 11 4 10452.5 502.966 1
 2 -11 4 9790.05 510.063 20
 -2 11 3 7953.81 300.461 16
 -2 -11 -3 8101.93 298.428 17
 -2 -11 -3 8123.47 303.148 5
 -2 11 3 7801.62 297.382 13
 2 -11 3 7749.05 450.718 20
 2 11 -3 7782.3 429.247 1
 -2 11 3 8045.07 442.355 1
 -2 -11 -3 8335.55 304.401 4
 -2 11 2 4173.13 304.952 1
 2 11 -2 4207.39 318.213 1
 -2 -11 -2 3948.34 192.38 17
 -2 11 2 4400.75 191.36 16
 2 -11 2 3685.46 327.408 20
 -2 11 2 3705.91 325.71 8
 -2 -11 -2 4115.7 192.63 5
 -2 11 1 30255.2 1134.8 8
 -2 11 1 32071 991.212 14
 -2 -11 -1 32746.9 999.238 17
 -2 11 1 31592.3 993.292 16
 2 -11 1 31658.1 988.816 17
 2 -11 1 32593 1158.98 20
 -2 -11 -1 32250.3 996.077 5
 -2 11 1 31686.1 1126.42 1
 2 11 -1 31340.5 1127.77 1
 -2 11 1 31382.7 990.735 18
 2 -11 0 3624.72 178.018 5
 -2 -11 0 3481.36 181.563 5
 2 -11 0 3751.18 332.566 20
 -2 -11 0 4050.5 189.454 17
 2 -11 0 3562.82 169.52 17
 -2 11 0 3646.35 178.81 16
 -2 11 0 3867.55 304.349 1
 2 11 0 4411.88 307.316 1
 -2 11 0 3974.21 305.046 8
 2 -11 -1 31328.6 987.407 5
 -2 -11 1 31191.7 991.579 17
 -2 11 -1 31039.4 984.757 16
 2 -11 -1 31875.8 983.987 17
 2 -11 -1 32743.8 1164.18 20
 2 11 1 32100.6 1125.06 1
 -2 11 -1 32008.7 1120.82 1
 -2 -11 1 31708.5 996.831 10
 -2 11 -1 31967.5 1114.93 8
 -2 -11 2 4482.37 203.363 17
 -2 11 -2 4536.41 194.664 16
 2 -11 -2 4089.39 194.905 17
 2 -11 -2 4394.59 195.629 5
 -2 -11 2 4314.51 204.757 4
 2 -11 -2 4526.09 363.7 20
 2 11 2 3941.67 306.14 1
 -2 11 -2 4093.62 320.421 1
 -2 11 -2 4410.06 299.153 8
 -2 -11 2 4335.94 208.99 10
 -2 11 -3 8057.94 296.345 16
 2 -11 -3 7982.92 297.407 17
 -2 -11 3 8123.87 495.797 6
 2 -11 -3 8057.18 301.934 5
 -2 -11 3 7789.74 303.977 4
 2 11 3 7824.84 408.748 21
 -2 -11 3 7833.3 308.701 10
 -2 11 -3 8563.69 429.705 1
 2 11 3 7732.66 434.115 1
 -2 11 -3 8237.61 395.897 8
 -2 -11 4 10406 550.367 6
 2 -11 -4 10020.2 354.614 5
 -2 -11 4 9961.76 355.05 4
 2 11 4 9966.15 476.018 21
 -2 -11 4 9127.47 361 10
 -2 11 -4 10119.5 497.31 1
 2 11 4 10130.8 499.75 1
 2 -11 -4 9941.64 354.931 17
 2 -11 -5 30519.3 945.751 17
 -2 -11 5 31040 1157.22 6
 2 -11 -5 30148.3 943.198 5
 -2 -11 5 30012.5 940.462 4
 2 11 5 29627.5 1092.6 21
 -2 -11 5 29520.5 950.517 10
 -2 11 -5 29749.3 1088.91 1
 2 11 5 30016.2 1099.63 1
 -2 -11 5 29046.9 951.355 17
 -2 -11 6 13795.6 477.996 17
 2 -11 -6 13948.7 473.358 17
 -2 -11 6 13819.3 467.521 15
 -2 -11 6 13468.6 461.817 4
 2 11 6 13477.4 630.227 21
 -2 -11 6 13662.1 477.249 10
 -2 -11 6 12965.9 671.955 6
 2 -11 -6 13821.4 469.786 5
 -2 11 -6 13282 608.446 1
 -2 11 -7 632.282 216.402 1
 2 -11 -7 843.159 292.831 20
 -2 11 -7 831.828 119.001 19
 2 -11 -7 843.657 134.503 17
 -2 -11 7 745.221 118.627 15
 2 -11 -7 477.351 124.538 5
 -2 -11 7 715.489 110.535 4
 2 11 7 606.284 268.877 21
 -2 -11 7 746.516 273.199 6
 -2 -11 7 674.701 135.613 10
 2 -11 -8 4176.33 213.194 17
 -2 -11 8 4059.6 191.046 15
 2 11 8 4150.26 365.775 21
 2 -11 -8 4065.69 387.045 20
 -2 -11 8 3790.39 213.394 10
 -2 11 -8 4154.68 201.401 19
 -2 -11 8 4005.23 394.962 6
 -2 11 -8 3863.96 329.381 1
 -2 11 -9 60.1762 216.424 1
 -2 11 -9 159.409 117.258 19
 2 -11 -9 218.714 132.79 17
 -2 -11 9 314.246 102.516 15
 2 11 9 287.177 268.388 21
 -2 -11 9 22.3132 133.416 10
 2 -11 -9 454.406 275.455 20
 -2 -11 9 -133.665 267.489 6
 -2 -11 10 5541.51 444.486 6
 2 11 10 5530.4 423.522 21
 -2 -11 10 5887.52 251.306 10
 -2 11 -10 5330.48 383.724 1
 -2 11 -10 5664.18 241.233 19
 2 -11 -10 4392.72 394.489 20
 2 -11 -10 5384.83 252.389 17
 -2 11 -11 534.971 121.463 19
 2 -11 -11 572.45 144.238 17
 -2 -11 11 519.271 136.563 10
 2 -11 -12 3635 204.88 17
 -2 11 -12 3940.49 188.016 19
 -2 -11 12 3823.83 202.998 10
 2 -11 -13 2878.74 178.222 17
 -2 11 -13 2676.51 159.46 19
 -2 -11 13 2979.04 168.605 10
 -2 -11 14 1398.38 128.842 10
 -2 11 -14 1509.86 120.477 19
 -2 -11 15 1736.07 124.315 10
 -2 11 -15 1605.68 112.783 19
 2 -11 -15 1695.57 117.425 5
 -2 11 -16 2733.07 123.772 19
 2 -11 -16 2911.52 127.126 5
 2 -11 -16 2616.98 135.141 17
 -2 -11 16 2799.67 129.574 10
 2 -11 -17 529.151 69.2912 17
 -2 12 16 8259.89 276.93 16
 2 12 -16 8558.44 276.379 19
 -2 -12 -16 9109.95 289.15 11
 2 12 -15 6539.37 234.012 19
 -2 -12 -15 6857.4 236.438 5
 -2 12 15 6388.34 234.917 16
 -2 -12 -15 6792.76 248.793 11
 2 12 -14 1915.52 119.198 19
 -2 12 14 1685.15 121.028 16
 -2 -12 -14 1887.56 121.629 5
 2 12 -13 835.431 108.883 19
 -2 -12 -13 622.719 107.113 5
 -2 12 13 850.744 111.196 16
 -2 -12 -12 3895.53 192.578 5
 -2 12 12 4141.19 189.917 16
 2 12 -12 4187.74 191.462 19
 -2 12 12 4080.6 176.172 9
 -2 -12 -11 1641.61 140.808 5
 -2 12 11 1606.82 142.389 16
 2 12 -11 1799.27 137.422 19
 -2 12 11 1661.36 128.568 9
 -2 -12 -10 2523.16 165.121 5
 -2 12 10 2673.58 160.033 9
 -2 -12 -10 2520.24 131.989 17
 -2 12 10 2446.31 155.991 16
 2 12 -10 2389.06 159.631 19
 2 12 -9 7131.56 427.24 1
 2 -12 9 6645.74 409.374 20
 -2 -12 -9 7277.45 267.499 4
 -2 -12 -9 7869.29 297.23 5
 -2 12 9 7356.99 293.153 16
 -2 -12 -9 7565.68 275.802 17
 2 12 -9 7826.92 294.322 19
 -2 12 9 6831.06 449.407 8
 -2 -12 -8 1498.82 123.507 17
 -2 12 8 1374.27 134.627 16
 2 12 -8 1364.73 138.604 19
 -2 -12 -8 1353.92 122.865 4
 -2 -12 -8 1475 144.406 5
 2 12 -8 1122.13 250.953 1
 -2 12 8 1378.5 274.067 1
 2 -12 8 1191.41 241.194 20
 2 -12 7 463.419 221.98 20
 2 12 -7 476.117 122.572 19
 -2 -12 -7 662.886 114.001 17
 -2 12 7 649.854 122.567 16
 -2 12 7 415.66 105.924 13
 -2 -12 -7 557.877 125.605 5
 -2 -12 -7 613.214 114.873 4
 2 12 -7 436.432 222.481 1
 -2 12 7 852.743 243.128 1
 -2 12 7 297.599 246.13 8
 2 12 -6 5350.05 375.401 1
 -2 12 6 5180.62 382.6 1
 -2 -12 -6 5958.69 252.701 5
 -2 12 6 5265.94 232.227 13
 2 -12 6 5853.31 390.404 20
 -2 12 6 5309.99 404.363 8
 -2 12 6 5700.56 241.322 16
 -2 -12 -6 5812.12 237.888 17
 -2 -12 -6 6235.36 244.586 4
 -2 12 5 6640.94 271.445 16
 -2 -12 -5 6789.3 269.62 17
 -2 -12 -5 7345.16 278.348 4
 -2 -12 -5 6300.76 271.24 5
 2 -12 5 6645.36 417.5 20
 2 12 -5 6893.18 420.96 1
 -2 12 5 6915.53 419.709 1
 -2 12 5 7180.97 446.463 8
 -2 12 4 23199.6 752.47 16
 -2 -12 -4 23119 755.12 17
 -2 -12 -4 23992.8 758.659 4
 -2 -12 -4 23971.7 759.484 5
 2 -12 4 22935 918.135 20
 -2 12 4 23963.6 913.609 1
 2 12 -4 23202.4 909.508 1
 -2 12 4 24161.8 935.538 8
 -2 -12 -3 4205.28 197.559 17
 -2 12 3 3829.4 190.437 16
 -2 -12 -3 4424.74 211.795 4
 2 -12 3 4099.33 344.365 20
 -2 -12 -3 4154.17 199.229 5
 -2 12 3 4455.94 325.311 1
 2 12 -3 4318.23 338.984 1
 -2 12 3 4389.92 361.41 8
 -2 -12 -2 10625.7 390.437 17
 -2 12 2 11178.3 383.04 16
 -2 -12 -2 10724.1 391.91 5
 2 -12 2 10869.6 551.171 20
 -2 12 2 10851.4 529.503 1
 2 12 -2 12305 550.323 1
 -2 12 2 11600.6 550.027 8
 2 -12 1 7510.67 273.861 17
 -2 -12 -1 7064.12 284.191 17
 -2 12 1 7116.65 275.585 16
 -2 -12 -1 7469.26 291.859 4
 -2 -12 -1 7133.28 281.893 5
 2 -12 1 7480.29 440.97 20
 -2 12 1 7045.65 415.29 1
 2 12 -1 7142.34 419.396 1
 -2 12 1 6961.38 425.28 8
 -2 -12 0 6377.19 260.416 4
 -2 12 0 5866.19 373.425 8
 2 -12 0 6125.55 409.092 20
 2 12 0 5731.79 387.301 1
 -2 12 0 5142.8 366.44 1
 2 -12 0 5806.23 242.36 17
 -2 -12 0 6630.38 259.068 17
 -2 12 0 6260.08 242.005 16
 -2 12 -1 7227.13 274.398 16
 2 -12 -1 7196.24 272.507 17
 -2 -12 1 6648.99 284.788 17
 -2 -12 1 7206.31 290.334 4
 2 -12 -1 7079.24 283.382 5
 2 -12 -1 7759.79 466.558 20
 2 12 1 7733.55 430.467 1
 -2 12 -1 6535.1 413.17 1
 -2 12 -1 7329.4 405.281 8
 -2 12 -2 11310.4 393.7 16
 2 -12 -2 11379.8 395.878 17
 -2 -12 2 11199.8 404.451 4
 2 -12 -2 11458.9 400.211 5
 2 -12 -2 10090.3 567.823 20
 2 12 2 12351.7 554.405 1
 -2 12 -2 11058.7 530.667 1
 -2 -12 2 11347.6 409.038 10
 -2 12 -2 11253.2 507.222 8
 2 -12 -3 3944.45 194.155 17
 -2 -12 3 4418.9 209.713 4
 2 -12 -3 3951.97 202.156 5
 2 -12 -3 4280.93 391.396 20
 2 12 3 4456.44 344.616 1
 -2 12 -3 3923.48 317.785 1
 -2 -12 3 4097.38 212.647 10
 2 -12 -4 22919.1 748.074 17
 -2 -12 4 23294.6 961.529 6
 2 -12 -4 23027.2 748.163 5
 -2 -12 4 22894.1 745.856 4
 2 -12 -4 24124.9 955.869 20
 -2 -12 4 23148.6 756.228 10
 2 12 4 23351.5 911.732 1
 -2 12 -4 24235.4 903.318 1
 2 -12 -5 6653.34 275.624 17
 -2 -12 5 6430.89 464.393 6
 2 -12 -5 6346.55 269.142 5
 -2 -12 5 6510.24 270.864 4
 2 -12 -5 6806.24 465.157 20
 2 12 5 5407.36 392.657 21
 -2 -12 5 7043.46 279.579 10
 -2 12 -5 6703.79 404.036 1
 2 12 5 6850.94 421.459 1
 -2 -12 5 7031.59 282.808 17
 -2 -12 6 6009.33 261.444 17
 2 -12 -6 6126.68 257.983 17
 -2 -12 6 6097.41 249.335 15
 -2 -12 6 5726.43 243.004 4
 2 12 6 5488.77 399.009 21
 -2 -12 6 5967.71 261.73 10
 -2 12 -6 5717.83 383.443 1
 2 12 6 5664.71 403.033 1
 -2 -12 6 5443.86 441.171 6
 2 -12 -6 5653.5 251.313 5
 -2 -12 7 606.672 138.775 10
 -2 12 -7 555.047 124.547 19
 2 -12 -7 537.556 130.576 17
 -2 -12 7 590.347 119.884 15
 -2 -12 7 680.838 116.214 4
 2 -12 -7 668.927 130.047 5
 2 12 7 369.253 243.496 21
 -2 12 -7 219.072 214.287 1
 2 12 7 196.323 233.321 1
 -2 -12 7 296.148 274.825 6
 -2 12 -8 1467.9 138.234 19
 2 -12 -8 1525.24 153.997 17
 -2 -12 8 1399.78 128.609 15
 -2 12 -8 1288.62 244.374 1
 2 12 8 1433.14 268.027 1
 -2 -12 8 1678.18 159.088 10
 2 12 8 1316.75 272.242 21
 2 -12 -8 1518.2 140.588 5
 -2 -12 8 1169.59 305.824 6
 -2 12 -9 7995.25 301.636 19
 2 -12 -9 7848.51 314.972 17
 -2 -12 9 7377.43 285.658 15
 2 -12 -9 7811.91 304.096 5
 -2 12 -9 7852.81 442.94 1
 -2 -12 9 7842.93 312.428 10
 -2 -12 9 6931.49 493.935 6
 2 -12 -9 8298.41 495.749 20
 2 12 9 7443.58 472.866 21
 -2 -12 10 2497.13 172.802 10
 2 -12 -10 2311.45 156.322 5
 2 -12 -10 2375.4 177.336 17
 -2 12 -10 2172.54 157.567 19
 -2 12 -11 1634.7 142.923 19
 -2 12 -11 1759.59 124.717 12
 2 -12 -11 1776.56 146.413 5
 -2 -12 11 1567.01 150.303 10
 2 -12 -11 1822.19 161.039 17
 -2 -12 12 4228.08 201.66 10
 -2 12 -12 4106.08 190.272 19
 2 -12 -12 3978.82 203.329 17
 2 -12 -12 4057.82 192.038 5
 2 -12 -13 951.633 115.119 5
 -2 12 -13 710.244 107.463 19
 2 -12 -13 823.998 121.931 17
 -2 -12 13 747.197 116.713 10
 2 -12 -14 1805.16 120.349 5
 -2 12 -14 1740.95 115.046 19
 -2 -12 14 1629.78 121.407 10
 2 -12 -15 7038.34 238.443 5
 -2 12 -15 6352.87 232.377 19
 -2 -12 15 6550.54 234.87 10
 2 -12 -16 8003.51 273.138 5
 2 -12 -16 8966.11 283.469 17
 2 13 -15 9815.31 319.591 19
 -2 -13 -15 10319.7 334.212 11
 2 13 -14 1512.22 99.4734 19
 -2 13 14 1386.75 90.2438 16
 -2 -13 -14 1450.98 101.519 5
 2 13 -13 740.016 97.4468 19
 -2 13 13 625.428 90.2101 16
 2 13 -12 2068.76 135.21 19
 -2 13 12 2111.03 131.288 16
 -2 -13 -12 2096.51 135.7 5
 2 13 -11 1543.12 125.206 19
 -2 13 11 1399.21 115.89 9
 -2 13 11 1268.95 119.437 16
 -2 -13 -11 1316.48 127.827 5
 -2 -13 -10 480.527 120.567 5
 2 13 -10 407.574 117.657 19
 -2 13 10 495.141 108.806 9
 -2 -13 -10 663.977 82.4845 17
 -2 13 10 442.158 111.607 16
 -2 -13 -9 5427.57 218.317 4
 -2 -13 -9 6303.69 252.599 5
 -2 13 9 5947.49 242.19 16
 -2 -13 -9 5818.6 229.732 17
 2 13 -9 6093.4 246.913 19
 -2 -13 -8 3323.56 164.547 4
 2 13 -8 3060.53 179.735 19
 -2 -13 -8 3097.76 182.067 5
 -2 13 8 3213.15 169.245 16
 -2 -13 -8 3144.06 165.403 17
 2 13 -7 314.164 117.993 19
 -2 13 7 299.148 114.71 16
 -2 -13 -7 190.092 119.736 5
 -2 -13 -7 222.523 110.046 4
 -2 -13 -7 296.814 111.309 17
 2 -13 7 116.447 193.08 20
 -2 13 7 323.307 256.455 8
 -2 13 7 258.348 212.113 1
 2 13 -7 140.769 215.867 1
 2 13 -6 980.486 129.436 19
 -2 -13 -6 1112.68 129.986 17
 -2 13 6 1121.15 126.864 16
 -2 -13 -6 1019.72 132.677 4
 -2 -13 -6 1224.17 136.946 5
 2 -13 6 958.066 245.574 20
 -2 13 6 1153.92 268.251 8
 2 13 -6 1009.14 235.095 1
 -2 13 6 751.115 236.078 1
 -2 -13 -5 20100 667.562 17
 -2 13 5 20934.1 664.135 16
 -2 -13 -5 20580.5 673.619 5
 -2 -13 -5 21223.4 671.379 4
 2 -13 5 18945.6 814.146 20
 -2 13 5 18720.3 840.886 8
 -2 13 5 20595.3 834.99 1
 2 13 -5 19575.2 819.396 1
 -2 -13 -4 2825.51 178.667 4
 -2 13 4 2323.41 304.254 8
 -2 -13 -4 2435.62 170.528 5
 2 -13 4 2470.4 297.558 20
 -2 13 4 2510.35 301.975 1
 2 13 -4 2578.95 301.574 1
 -2 -13 -4 2404.32 166.823 17
 -2 13 4 2681.81 153.637 16
 2 13 -3 81.1122 215.785 1
 -2 13 3 -61.7609 209.167 1
 -2 -13 -3 134.501 122.986 5
 -2 -13 -3 41.521 129.193 4
 -2 -13 -3 110.659 112.212 17
 -2 13 3 186.268 105.8 16
 -2 13 3 -21.7003 243.942 8
 2 -13 3 253.194 240.685 20
 -2 -13 -2 23420.4 769.343 17
 -2 13 2 23771.7 758.521 16
 2 -13 2 23925.2 755.658 17
 -2 -13 -2 24208 769.88 5
 2 -13 2 22996 931.569 20
 -2 13 2 22887.4 927.272 8
 -2 13 2 23311.7 920.796 1
 2 13 -2 24669.8 930.938 1
 2 13 -1 1898.03 268.901 1
 -2 13 1 2493.13 292.643 1
 -2 -13 -1 2622.41 171.737 4
 2 -13 1 1960.23 301.783 20
 -2 13 1 2222.92 148.328 16
 2 -13 1 2256.78 144.869 17
 -2 -13 -1 2526.63 169.18 17
 -2 13 1 2027.56 287.871 8
 -2 13 0 25867.3 964.282 1
 2 13 0 26183.6 970.926 1
 -2 -13 0 24473.1 810.795 4
 2 -13 0 24590.9 983.834 20
 -2 13 0 24803 946.549 8
 -2 13 0 24698.6 795.012 16
 -2 -13 0 25902.7 810.134 17
 2 -13 0 24958.1 798.023 17
 -2 13 -1 2302.08 147.2 16
 2 -13 -1 2508.44 155.265 17
 -2 13 -1 1694.66 267.536 1
 2 13 1 1818.21 272.277 1
 -2 -13 1 2601.88 171.847 4
 2 -13 -1 2234.75 312.598 20
 -2 -13 1 2375.46 166.869 17
 -2 13 -1 1860.91 255.685 8
 2 -13 -2 23708 771.388 5
 -2 -13 2 23546.5 774.396 4
 2 -13 -2 24607.2 965.488 20
 2 13 2 24069.5 931.726 1
 -2 13 -2 23491.6 926.142 1
 2 -13 -2 24031.1 768.502 17
 2 -13 -3 114.925 119.299 5
 -2 -13 3 180.575 126.151 4
 2 -13 -3 145.1 114.953 17
 2 -13 -3 120.181 268.19 20
 -2 -13 3 43.8724 122.347 10
 -2 13 -3 221.191 200.566 1
 2 13 3 83.8993 222.588 1
 -2 -13 4 2388.9 180.122 17
 2 -13 -4 2591.82 174.185 17
 2 -13 -4 2097.75 165.396 5
 -2 -13 4 3020.66 177.379 4
 2 -13 -4 2305.94 335.229 20
 -2 -13 4 2642.39 177.83 10
 2 13 4 2091.83 296.376 1
 -2 13 -4 2400.29 288.758 1
 2 -13 -5 20916.3 684.665 17
 2 -13 -5 21345.5 684.694 5
 -2 -13 5 20430.7 900.828 6
 -2 -13 5 20938 678.225 4
 -2 -13 5 20662.3 688.099 10
 2 -13 -5 20395.1 882.908 20
 -2 -13 5 20846.9 691.233 17
 2 13 5 20481.3 846.665 1
 -2 13 -5 19756.7 826.795 1
 -2 13 -6 945.181 241.655 1
 2 13 6 702.667 249.999 1
 -2 13 -6 1117.7 133.804 19
 -2 -13 6 1106.5 151.095 17
 2 -13 -6 878.545 142.315 17
 -2 -13 6 1179.63 135.842 15
 2 -13 -6 1120.38 142.91 5
 -2 -13 6 1031.66 128.857 4
 2 -13 -6 1136.88 298.074 20
 -2 -13 6 1226.82 315.488 6
 -2 -13 6 1011.42 145.037 10
 -2 13 -7 441.957 223.848 1
 2 13 7 286.609 220.154 1
 2 13 7 231.862 235.436 21
 2 -13 -7 338.557 248.887 20
 2 -13 -7 295.994 139.166 17
 -2 -13 7 529.504 116.447 15
 -2 -13 7 366.956 109.471 4
 2 -13 -7 437.973 128.136 5
 -2 13 -7 299.335 121.336 19
 -2 -13 7 410.634 129.119 10
 -2 -13 7 327.711 264.764 6
 -2 -13 8 2820.25 166.302 15
 -2 -13 8 3124.95 186.102 10
 2 -13 -8 3538.55 183.169 5
 -2 -13 8 2708.43 347.044 6
 -2 13 -8 3343.3 177.265 19
 2 -13 -8 3325.42 191.411 17
 -2 -13 9 5789.97 259.72 10
 2 -13 -9 6673.19 260.385 5
 -2 13 -9 6181.4 250.859 19
 2 -13 -9 6038.45 263.472 17
 -2 -13 10 398.229 117.474 10
 2 -13 -10 513.198 122.244 5
 -2 13 -10 482.253 113.071 19
 2 -13 -10 651.098 132.985 17
 -2 13 -11 1428.85 112.481 12
 2 -13 -11 1668.73 136.317 5
 -2 -13 11 1632.61 136.264 10
 2 -13 -11 1453.89 141.158 17
 -2 13 -11 1388.98 128.49 19
 -2 13 -12 1986.92 132.47 19
 -2 -13 12 1860.64 135.42 10
 2 -13 -12 2054.02 145.957 17
 2 -13 -12 2231.5 139.337 5
 -2 -13 13 753.635 101.553 10
 -2 13 -13 812.893 97.5992 19
 2 -13 -13 842.307 115.534 17
 2 -13 -13 839.585 102.988 5
 -2 -13 14 1538.83 98.6673 10
 2 -13 -14 1551.87 103.887 5
 -2 13 -14 1451 98.0603 19
 2 -13 -15 9659.99 312.767 5
 2 -13 -16 340.521 55.1171 17
 -2 -14 -15 2999.76 121.909 11
 2 14 -14 2623.71 108.205 19
 -2 -14 -14 2612.75 130.515 11
 2 14 -13 790.038 85.8565 19
 -2 -14 -13 1027.56 90.1361 5
 2 14 -12 421.436 90.5516 19
 -2 -14 -12 280.958 92.5402 5
 -2 -14 -11 2499.27 145.577 5
 -2 14 11 2381.59 126.368 16
 2 14 -11 2448.65 140.528 19
 -2 14 10 1443.52 118.236 9
 2 14 -10 1479.22 126.903 19
 -2 14 10 1248.32 108.191 16
 -2 -14 -10 1420.89 130.877 5
 -2 -14 -9 554.263 122.099 5
 2 14 -9 657.448 118.59 19
 -2 14 9 540.919 114.593 9
 -2 -14 -9 725.444 95.6042 17
 -2 14 9 783.812 105.122 16
 -2 -14 -8 734.673 129.395 5
 -2 -14 -8 871.902 107.044 4
 2 14 -8 941.386 125.612 19
 -2 14 8 976.151 112.856 16
 -2 -14 -8 962.42 112.066 17
 2 14 -7 3840.68 194.339 19
 -2 -14 -7 3804.26 200.831 5
 -2 14 7 4055.29 185.241 16
 -2 -14 -7 4074.02 189.968 17
 -2 -14 -7 4003.77 190.726 4
 -2 -14 -6 3366.25 181.383 4
 -2 -14 -6 3130.69 188.651 5
 2 14 -6 3261.65 180.485 19
 -2 -14 -6 3638.69 183.106 17
 -2 14 6 3164.29 167.073 16
 -2 14 5 682.673 224.973 1
 2 14 -5 509.505 210.135 1
 2 -14 5 751.795 227.329 20
 -2 -14 -5 734.583 136.782 4
 -2 -14 -5 626.305 129.873 5
 -2 14 5 932.912 264.221 8
 -2 14 5 962.561 115.318 16
 -2 -14 -5 748.212 124.557 17
 2 14 -4 353.853 214.061 1
 -2 14 4 21.3098 215.225 1
 -2 -14 -4 335.41 123.072 5
 -2 -14 -4 134.381 126.017 4
 2 -14 4 -81.8717 224.937 20
 -2 14 4 -112.482 249.132 8
 -2 14 4 63.4428 96.4344 16
 -2 -14 -4 354.288 124.248 17
 -2 14 3 5048.27 217.694 16
 -2 -14 -3 5301.76 233.951 17
 -2 -14 -3 5672.94 241.623 4
 2 -14 3 4636.09 363.896 20
 -2 -14 -3 5209.62 235.451 5
 -2 14 3 4931.94 383.337 8
 -2 14 3 4584.08 366.02 1
 2 14 -3 4883.92 368.323 1
 -2 14 2 26701 1048.18 1
 2 14 -2 28210 1049.63 1
 2 -14 2 25732.1 1048.75 20
 -2 14 2 27678.6 870.036 16
 -2 -14 -2 28243.6 887.121 17
 2 -14 2 27887.9 870.821 17
 -2 14 2 25940.8 1044.94 8
 2 14 -1 5620.79 407.424 1
 -2 14 1 5525.91 412.87 1
 -2 -14 -1 6786.19 283.058 4
 2 -14 1 6364.88 427.66 20
 2 -14 1 6548.92 253.546 17
 -2 -14 -1 6162.77 272.766 17
 -2 14 1 6196.84 409.971 8
 -2 14 0 2377.59 299.639 1
 2 14 0 2607.34 305.132 1
 -2 -14 0 2896.26 186.339 4
 2 -14 0 2448.61 323.302 20
 -2 14 0 2225.75 275.4 8
 -2 -14 0 2849.49 187.56 17
 2 -14 0 2633.2 163.332 17
 -2 -14 1 6266.03 276.739 4
 -2 14 -1 5267.52 398.693 1
 2 14 1 5693.6 400.284 1
 2 -14 -1 5894.51 432.779 20
 -2 -14 1 6379.34 274.671 17
 2 -14 -1 6536.52 259.254 17
 2 -14 -2 27693.5 1101.88 20
 -2 -14 2 29672.5 907.551 4
 2 -14 -2 27709 897.627 17
 2 14 2 26925.2 1065.07 1
 -2 14 -2 27177.7 1057.35 1
 2 -14 -3 4876.41 233.091 5
 -2 -14 3 5129.23 239.079 4
 2 -14 -3 4695.27 410.306 20
 2 14 3 4438.89 364.242 1
 -2 14 -3 4858.59 368.127 1
 2 -14 -3 4704.5 224.491 17
 2 -14 -4 331.138 134.816 5
 -2 -14 4 133.02 123.72 4
 2 -14 -4 244.726 267.577 20
 -2 14 -4 225.397 216.924 1
 2 14 4 283.068 228.565 1
 -2 -14 4 292.641 140.264 17
 2 -14 -4 182.793 130.865 17
 -2 -14 5 910.767 138.036 4
 2 -14 -5 808.902 142.841 5
 -2 -14 5 804.721 137.645 10
 2 -14 -5 606.249 263.363 20
 2 14 5 851.352 237.307 1
 -2 14 -5 804.378 234.434 1
 -2 -14 5 704.922 153.447 17
 2 -14 -5 841.017 139.937 17
 -2 14 -6 3375.8 178.671 19
 -2 -14 6 3548.7 189.942 15
 -2 -14 6 3237.28 179.727 4
 2 -14 -6 3364.77 195.449 17
 -2 -14 6 3522.33 202.138 17
 -2 -14 6 2868.31 186.02 10
 2 -14 -6 3427.95 189.563 5
 -2 -14 7 3949.3 196.461 15
 -2 -14 7 4131.24 191.632 4
 2 -14 -7 4045.72 211.778 17
 -2 -14 7 3969.1 206.754 10
 -2 14 -7 4105.98 198.967 19
 2 -14 -7 4164.21 206.827 5
 2 -14 -8 896.606 133.398 5
 2 -14 -8 913.734 143.799 17
 -2 14 -8 770.516 120.713 19
 -2 -14 8 985.823 116.915 15
 -2 -14 8 930.175 131.491 10
 2 -14 -9 821.495 136.466 17
 -2 14 -9 767.382 114.757 19
 -2 -14 9 613.811 121.062 10
 2 -14 -9 630.86 122.804 5
 2 -14 -10 1563.87 143.19 17
 -2 14 -10 1507.19 125.593 19
 2 -14 -10 1506.57 131.276 5
 -2 -14 10 1601.79 131.958 10
 2 -14 -11 2459.79 160.377 17
 -2 -14 11 2577.96 143.14 10
 2 -14 -11 2540.82 146.373 5
 -2 14 -11 2338.2 139.28 19
 2 -14 -12 249.011 106.307 17
 -2 14 -12 288.827 89.661 19
 -2 -14 12 426.989 87.5374 10
 2 -14 -12 437.269 95.2709 5
 2 -14 -13 846.134 92.5423 5
 -2 14 -13 1075.36 85.1345 19
 2 -14 -13 1054.67 106.806 17
 2 -14 -14 2458.94 111.258 5
 -2 -15 -14 67.8265 57.3708 11
 2 15 -13 771.222 64.0694 19
 2 15 -12 140.842 71.2612 19
 -2 -15 -12 24.9602 75.0825 5
 -2 -15 -11 2050.19 120.062 5
 2 15 -11 1739.5 111.744 19
 2 15 -10 1177.89 109.134 19
 -2 15 10 1100 97.7913 9
 -2 -15 -10 1087.43 113.441 5
 -2 -15 -9 163.108 105.753 5
 -2 15 9 173.86 97.079 9
 -2 -15 -9 383.279 74.667 17
 2 15 -9 382.584 100.736 19
 -2 -15 -8 5852.93 238.991 5
 -2 -15 -8 5854.83 226.587 17
 2 15 -8 5854.75 234.982 19
 -2 -15 -8 5647.98 219.204 4
 -2 -15 -7 4339.82 211.253 5
 -2 -15 -7 4672.37 199.488 17
 2 15 -7 4577.09 203.821 19
 -2 -15 -7 4364.62 197.894 4
 -2 -15 -6 3015.52 180.404 5
 -2 -15 -6 3260.16 169.353 17
 2 15 -6 2983.47 170.949 19
 -2 -15 -6 3054.48 171.668 4
 -2 -15 -5 6331.05 265.831 4
 -2 -15 -5 6412.42 262.879 17
 -2 -15 -5 6495.17 270.648 5
 -2 -15 -4 6027.3 249.038 4
 -2 -15 -4 5675.52 241.641 17
 -2 -15 -4 5382.24 239.83 5
 -2 -15 -3 10468.7 386.47 17
 -2 -15 -3 10664.7 390.18 4
 2 -15 2 5570.31 232.338 17
 -2 -15 -2 6080.45 256.511 17
 2 15 -1 4248.52 350.653 1
 -2 15 1 4257.93 359.533 1
 -2 -15 -1 4462.41 226.287 4
 -2 15 1 4520.22 346.01 8
 2 -15 1 4572.38 203.734 17
 -2 -15 -1 4415.22 220.962 17
 -2 -15 0 11155.3 393.808 4
 -2 -15 0 10372.9 384.771 17
 2 -15 0 10197.7 544.185 20
 2 -15 0 10307.8 369.979 17
 -2 15 0 8964.26 517.025 1
 2 15 0 9699.44 536.388 1
 2 -15 -1 4247.7 384.036 20
 2 15 1 3250.01 339.291 1
 -2 15 -1 3721.73 347.239 1
 -2 -15 1 4914.82 231.825 4
 2 -15 -1 4835.16 212.38 17
 -2 -15 2 5763.61 265.649 4
 2 -15 -2 5967.6 249.308 17
 -2 -15 3 10753 385.67 4
 2 -15 -3 10355.2 379.488 17
 -2 -15 4 5704.08 255.504 17
 -2 -15 4 5546.34 246.165 4
 2 -15 -4 5226.73 244.585 5
 2 -15 -4 5241.73 239.188 17
 2 -15 -5 6632.6 273.355 17
 -2 15 -5 6458.9 262.226 19
 -2 -15 5 6358.39 284.064 17
 -2 -15 5 6553.36 263.525 4
 2 -15 -5 6153.17 269.091 5
 -2 -15 5 6631.35 271.746 15
 -2 15 -6 3346.53 173.195 19
 -2 -15 6 2918.15 176.599 15
 -2 -15 6 3173.98 170.13 4
 2 -15 -6 3374.93 191.182 17
 2 -15 -6 3115.4 182.244 5
 -2 15 -7 4231.13 195.262 19
 -2 -15 7 4336.44 198.894 15
 -2 -15 7 4260.9 192.699 4
 2 -15 -7 4602.52 214.341 17
 2 -15 -7 4615.35 211.964 5
 -2 15 -8 6018.63 243.668 19
 -2 -15 8 6108.32 237.268 15
 2 -15 -8 6142.51 262.154 17
 2 -15 -8 6484.81 253.595 5
 -2 15 -9 256.84 98.743 19
 2 -15 -9 492.618 124.14 17
 2 -15 -9 318.154 105.172 5
 -2 15 -10 1005.68 104.257 19
 2 -15 -10 1045.93 110.668 5
 2 -15 -10 925.741 125.102 17
 -2 15 -10 1068.76 111.006 12
 -2 15 -11 1623.16 108.907 19
 2 -15 -11 1747.9 128.365 17
 2 -15 -11 1792.15 117.81 5
 -2 15 -12 143.211 66.1535 19
 2 -15 -12 127.15 75.4011 5
 2 -15 -12 72.8063 88.4859 17
 2 -15 -13 676.702 67.3798 5
 2 -15 -13 869.726 86.9229 17
 -2 -16 -13 244.274 55.3191 11
 2 16 -11 444.243 65.6745 19
 2 16 -10 688.829 87.1635 19
 -2 -16 -10 743.161 91.6623 5
 2 16 -9 894.386 98.7317 19
 -2 16 9 856.044 88.0945 9
 -2 -16 -9 739.971 100.151 5
 -2 16 8 1319.94 109.766 9
 -2 -16 -8 1091.95 100.808 17
 -2 -16 -8 1068.81 115.676 5
 2 16 -8 1277.35 114.547 19
 -2 -16 -7 4281.85 186.932 4
 2 16 -7 4428.31 192.388 19
 -2 -16 -7 4825.28 202.077 5
 -2 -16 -7 4243.66 188.433 17
 -2 -16 -6 880.597 118.075 4
 -2 -16 -6 962.569 116.722 17
 2 16 -6 947.841 116.665 19
 -2 -16 -5 6006.82 249.451 4
 -2 -16 -5 6564.12 251.447 17
 2 16 -5 5762.87 244.791 19
 -2 -16 -4 3627.14 188.895 4
 -2 -16 -4 3791.18 185.614 17
 -2 -16 -3 317.488 131.037 4
 -2 16 3 513.398 112.19 12
 -2 -16 -3 279.92 123.557 17
 2 -16 2 4486.6 193.924 17
 -2 -16 -2 4587.42 223.507 17
 -2 -16 -1 2743.46 184.712 4
 2 -16 1 2496.49 149.273 17
 -2 -16 -1 2613.36 179.375 17
 -2 -16 0 3453.63 201.085 4
 2 -16 0 3332.67 173.524 17
 -2 -16 0 3366.4 192.738 17
 -2 -16 1 2825.09 188.898 4
 2 -16 -1 2683.47 160.108 17
 -2 -16 2 4699.9 233.057 4
 2 -16 -2 4920.83 219.718 17
 -2 -16 3 292.325 133.415 4
 -2 -16 3 334.521 145.64 17
 2 -16 -3 382.896 122.896 17
 -2 -16 4 3721.85 209.079 17
 -2 -16 4 3540.96 193.494 4
 -2 -16 4 3897.39 201.029 15
 2 -16 -4 3748.17 192.76 17
 -2 16 -5 6261.4 243.937 19
 -2 -16 5 6083.32 265.518 17
 -2 -16 5 6031.08 251.264 15
 -2 -16 5 5884.64 246.946 4
 2 -16 -5 5926.17 251.781 17
 -2 16 -6 817.508 113.08 19
 -2 -16 6 881.176 115.352 4
 2 -16 -6 924.121 134.258 17
 -2 -16 6 985.926 121.027 15
 -2 -16 7 4514.16 193.239 15
 -2 -16 7 4517.75 189.658 4
 -2 16 -7 4839.87 197.774 19
 2 -16 -7 4659.02 211.987 17
 2 -16 -7 4283.19 202.717 5
 -2 16 -8 1472.19 112.6 19
 2 -16 -8 1265.53 129.783 17
 -2 -16 8 1130.27 101.997 15
 2 -16 -8 1231.61 118.868 5
 2 -16 -9 905.392 104.557 5
 -2 16 -9 936.34 110.643 12
 2 -16 -9 1085.63 117.506 17
 -2 16 -9 933.597 96.9856 19
 2 -16 -10 578.427 88.4475 5
 -2 16 -10 554.386 89.4793 12
 -2 16 -10 612.227 84.2347 19
 2 -16 -10 737.267 102.898 17
 2 -16 -11 369.802 75.7793 5
 2 -16 -11 427.209 89.0186 17
 2 -16 -12 810.333 79.1475 17
 2 -16 -13 225.841 49.9134 17
 2 17 -10 -74.1055 52.7063 19
 2 17 -9 11354.8 366.686 19
 -2 17 8 3625.95 153.747 9
 2 17 -8 4021.85 159.5 19
 -2 -17 -7 205.35 81.5453 17
 2 17 -7 326.378 86.5055 19
 -2 -17 -6 684.39 96.7168 17
 -2 -17 -6 651.77 97.3988 4
 2 17 -6 850.6 101.282 19
 -2 -17 -5 1007.85 111.409 17
 -2 -17 -5 898.704 115.138 4
 2 17 -5 854.608 107.754 19
 -2 -17 -4 1966.33 138.024 17
 2 17 -4 1913.27 133.174 19
 -2 -17 -4 1812.49 140.336 4
 -2 -17 -3 1128.89 127.637 17
 -2 17 3 1234.65 111.75 12
 -2 -17 -3 947.105 129.692 4
 -2 -17 -2 5178.73 229.813 17
 -2 17 2 5273 217.477 12
 -2 -17 -1 1046.81 138.898 4
 -2 -17 -1 805.378 130.116 17
 2 -17 1 809.668 103.027 17
 -2 -17 0 1940.63 155.189 4
 -2 -17 0 1777.5 149.973 17
 2 -17 0 1900 129.943 17
 2 -17 -1 962.69 112.008 17
 -2 -17 1 987.735 143.786 4
 2 -17 -2 5247.1 220.739 17
 -2 -17 2 5461.56 236.249 4
 -2 -17 3 805.986 131.674 17
 2 -17 -3 879.24 118.703 17
 -2 -17 3 1146.48 134.395 4
 -2 -17 3 1123.21 136.11 15
 -2 -17 4 1836 135.223 15
 -2 -17 4 1744.45 153.703 17
 -2 17 -4 1534.35 122.881 19
 -2 -17 4 1703.17 137.264 4
 2 -17 -4 1379.93 132.423 17
 2 -17 -5 850.682 116.949 17
 -2 -17 5 873.752 113.579 15
 -2 -17 5 745.112 114.122 4
 -2 17 -5 859.334 104.227 19
 2 -17 -6 686.678 111.901 17
 -2 -17 6 703.034 101.932 15
 -2 -17 6 635.993 97.0854 4
 -2 17 -6 508.434 94.321 19
 2 -17 -7 250.798 96.5878 17
 -2 17 -7 321.846 84.9648 19
 -2 -17 7 298.953 81.5326 15
 -2 -17 7 305.237 80.1136 4
 2 -17 -8 3861.08 171.956 17
 -2 17 -8 3959.52 157.221 19
 -2 17 -8 3705.1 171.287 12
 2 -17 -9 12345 393.108 17
 -2 17 -9 11815 380.55 19
 -2 17 -9 11576 387.254 12
 2 -17 -10 57.9492 75.2977 17
 2 -17 -11 2703.15 116.283 17
 2 18 -8 1362.15 76.5256 19
 -2 18 7 914.471 77.396 9
 2 18 -7 885.145 80.9136 19
 2 18 -6 295.172 74.6111 19
 -2 -18 -6 344.909 79.4855 15
 -2 -18 -6 240.28 73.2691 4
 -2 -18 -6 234.379 69.3573 17
 -2 -18 -5 297.998 85.8921 4
 -2 -18 -5 329.576 85.511 17
 2 18 -5 380.684 80.803 19
 2 18 -4 2258.89 125.893 19
 -2 -18 -4 2444.09 138.023 4
 -2 -18 -4 2442.5 134.418 17
 2 18 -3 2016.95 122.128 19
 -2 -18 -3 1677.99 128.459 4
 -2 -18 -3 1824.66 125.811 17
 -2 -18 -2 2193.44 142.087 17
 -2 18 2 2241.75 125.1 12
 -2 -18 -1 1484.41 129.563 17
 -2 18 1 1393.74 116.931 12
 -2 -18 -1 1687.85 133.656 4
 -2 -18 0 186.307 117.18 17
 2 -18 0 123.381 83.0426 17
 -2 18 0 188.224 102.312 12
 -2 -18 0 -69.5057 111.673 4
 -2 -18 1 1800.28 135.387 15
 2 -18 -1 1470.35 108.492 17
 -2 18 -1 1434.36 129.412 12
 -2 -18 1 1676.37 135.135 4
 -2 -18 2 2523.34 147.381 15
 -2 -18 2 2246.2 146.158 4
 2 -18 -2 2157.77 128.475 17
 2 -18 -3 1966.38 123.054 17
 -2 -18 3 2147.18 133.848 15
 -2 18 -3 1764.61 117.138 19
 -2 -18 3 2014.01 134.924 4
 -2 -18 3 1780.47 142.631 17
 -2 18 -4 2266.28 124.413 19
 -2 -18 4 2508.04 138.593 15
 2 -18 -4 2417.68 131.933 17
 -2 -18 4 2334.79 136.204 4
 -2 -18 5 262.709 90.1916 15
 -2 -18 5 252.433 87.6525 4
 -2 18 -5 309.164 76.6073 19
 2 -18 -5 356.232 89.8526 17
 -2 18 -5 339.148 100.826 12
 -2 -18 6 243.602 76.3341 15
 -2 18 -6 362.731 74.367 19
 -2 -18 6 383.354 77.1263 4
 2 -18 -6 329.933 86.356 17
 2 -18 -7 987.2 91.6827 17
 2 -18 -8 1236.18 90.4152 17
 -2 18 -8 1458.84 93.883 12
 2 -18 -9 1750.52 90.9817 17
 -2 -19 -5 227.513 67.7169 15
 -2 -19 -5 301.609 60.3541 4
 -2 -19 -5 206.007 57.6473 17
 2 19 -5 198.367 54.1447 19
 -2 -19 -4 3724.3 147.023 17
 2 19 -4 3530.17 140.554 19
 -2 -19 -4 3795.28 149.98 4
 -2 -19 -4 3845.36 152.294 15
 -2 -19 -3 3958.51 155.516 17
 2 19 -3 3635.33 146.738 19
 -2 -19 -3 3431.48 156.402 4
 -2 -19 -3 3817.49 158.234 15
 2 19 -2 1511.82 90.9604 19
 -2 -19 -2 1464.17 105.293 17
 -2 -19 -1 106.427 90.5019 15
 -2 -19 -1 186.292 85.8708 17
 -2 -19 -1 124.8 90.4096 4
 2 19 -1 72.1506 70.0375 19
 -2 19 1 130.473 73.4169 12
 -2 19 0 1975.05 111.342 12
 -2 -19 0 1929.38 123.507 4
 -2 -19 0 1751.46 121 17
 -2 -19 0 1993.69 124.069 15
 -2 -19 1 74.0103 92.3395 15
 2 -19 -1 44.1097 60.5305 17
 -2 -19 1 101.851 90.8281 4
 -2 19 -1 180.148 70.3925 19
 -2 19 -1 85.1854 84.2346 12
 -2 -19 2 1543.04 108.671 4
 -2 19 -2 1441.03 107.748 12
 2 -19 -2 1391.27 85.4611 17
 -2 -19 2 1394.11 109.441 15
 -2 19 -3 3585.27 162.852 12
 2 -19 -3 3846.53 152.191 17
 -2 -19 3 3877.33 161.294 4
 -2 -19 3 4132.76 163.131 15
 -2 19 -4 3480.79 156.302 12
 -2 -19 4 3584.27 149.672 4
 -2 -19 4 3851.3 149.266 15
 2 -19 -4 3641.72 145.122 17
 -2 19 -5 314.994 81.328 12
 -2 -19 5 236.586 59.3681 4
 2 -19 -5 265.46 65.8143 17
 -2 -19 5 174.332 63.0607 15
 -2 19 -6 616.18 78.3263 12
 2 -19 -6 682.944 64.5945 17
 -2 -20 -3 5281.85 180.721 15
 -2 -20 -1 1924.37 100.038 4
 -2 -20 -1 2296.9 103.304 15
 -2 -20 0 789.184 73.8831 4
 -2 -20 0 982.831 78.2309 15
 -2 -20 1 2266.18 104.512 4
 -2 -20 1 2345.97 106.594 15
 -2 -20 2 1584.05 88.6532 4
 -2 -20 2 1913.72 89.5587 15
 -3 0 0 72.5677 192.641 8
 -3 0 -1 11846.8 500.135 8
 -3 0 -2 1767.14 234.218 8
 3 0 -2 1865.98 161.707 20
 -3 0 3 5490.16 231.763 7
 -3 0 -3 5856.4 329.489 8
 -3 0 3 5660.52 316.651 8
 3 0 -3 6095.26 266.719 20
 -3 0 4 666.908 128.451 7
 -3 0 -4 763.212 210.732 8
 -3 0 4 516.392 192.032 8
 3 0 -4 744.724 145.528 20
 3 0 -5 33993.7 1109.37 20
 -3 0 -5 35319.9 1158.71 8
 -3 0 5 34854.4 1147.1 8
 -3 0 5 33062.7 1080.96 6
 -3 0 5 36479.8 1122.47 7
 -3 0 -6 39794.3 1219.56 2
 -3 0 6 40189.1 1301.05 8
 -3 0 6 38583.4 1256.94 6
 -3 0 6 40714.5 1292.54 7
 -3 0 -6 39458 1219.43 3
 -3 0 7 4312.12 240.28 6
 -3 0 7 4392.1 194.042 15
 -3 0 -7 4546.54 196.77 3
 -3 0 7 3966.04 191.19 9
 -3 0 7 4084.39 261.118 8
 -3 0 -7 4302.19 194.353 2
 -3 0 8 12984.7 523.132 7
 -3 0 8 12020.2 415.108 15
 -3 0 -8 12343.3 420.244 3
 3 0 8 12039.3 591.272 21
 -3 0 -8 11900.9 418.564 11
 -3 0 8 11967.8 415.205 9
 -3 0 8 11893.1 483.93 8
 -3 0 -8 12331.5 419.865 2
 -3 0 9 13408.3 449.36 15
 -3 0 -9 13050.4 454.15 3
 -3 0 9 13832 571.732 7
 -3 0 9 12319.4 506.639 8
 -3 0 9 13318.5 452.534 9
 -3 0 -9 12712.7 454.199 11
 -3 0 -9 14063.1 457.055 2
 -3 0 10 463.645 126.314 9
 -3 0 10 302.867 209.003 7
 -3 0 -10 516.124 130.482 2
 -3 0 10 654.975 111.341 15
 -3 0 -10 305.584 129.056 3
 -3 0 -10 475.716 123.954 11
 -3 0 11 611.368 226.041 7
 -3 0 11 796.71 119.538 15
 -3 0 -11 550.765 135.433 2
 -3 0 -11 892.973 147.322 11
 3 0 11 803.825 318.088 21
 -3 0 -11 801.885 139.881 3
 -3 0 -12 8048.88 321.885 3
 -3 0 -12 7686.52 318.793 2
 -3 0 -12 8078.97 315.861 11
 3 0 12 7553.2 522.612 21
 -3 0 12 7686.81 454.583 7
 -3 0 13 3988.33 356.61 7
 -3 0 -13 3717.74 215.783 3
 -3 0 -13 3417.87 211.753 2
 -3 0 -13 3101.78 201.327 11
 3 0 13 3199.67 402.808 21
 -3 0 -13 3573.82 159.34 19
 -3 0 14 14373.5 692.277 7
 -3 0 -14 15554.7 532.927 2
 -3 0 -14 15712.9 534.771 3
 -3 0 -14 15405.2 528.29 11
 3 0 14 14424 745.331 21
 -3 0 -14 15247.9 499.556 19
 -3 0 15 32.3208 134.994 18
 -3 0 15 59.5095 133.739 14
 -3 0 -15 -136.961 143.639 3
 -3 0 -15 218.956 138.671 2
 -3 0 -15 -45.1752 124.529 11
 -3 0 -15 37.6526 77.3834 19
 -3 0 16 191.679 126.556 14
 -3 0 -16 20.2061 135.893 3
 -3 0 -16 65.5947 135.032 2
 -3 0 16 132.319 124.936 18
 -3 0 -16 164.156 67.9488 19
 -3 0 -17 106.757 120.644 2
 -3 0 17 151.144 115.944 14
 -3 0 17 251.347 116.538 18
 -3 0 -17 164.736 126.423 3
 -3 0 -18 3393.18 172.416 3
 -3 0 18 3510.42 164.345 14
 -3 0 18 3538.13 163.494 18
 -3 0 -18 3462.43 172.198 2
 -3 0 -19 176.044 88.0162 2
 -3 0 19 230.807 74.1473 14
 -3 0 19 312.519 89.2183 13
 -3 0 -19 300.03 91.1575 3
 -3 0 19 72.9203 70.2217 18
 -3 0 20 1446.16 84.3948 13
 -3 0 -20 1714.4 88.4708 3
 -3 0 -20 1609.72 85.7003 2
 -3 -1 -20 168.267 60.7001 2
 -3 1 20 125.304 53.6894 13
 -3 -1 -20 73.8433 59.6976 3
 -3 -1 -19 4808.91 184.665 3
 -3 1 19 4230.03 166.155 14
 -3 1 19 4899.57 183.562 13
 -3 1 19 4204.53 165.95 18
 -3 -1 -19 4694.88 183.807 2
 -3 -1 -18 1099.87 120.401 2
 -3 1 18 996.7 119.29 13
 -3 1 18 978.125 103.192 14
 -3 1 18 1030.16 102.139 18
 -3 -1 -18 1019.5 120.302 3
 -3 1 17 2167.14 142.48 14
 -3 -1 -17 2282.1 159.513 3
 -3 1 17 1998.03 139.445 18
 -3 -1 -17 2328.78 159.703 2
 -3 -1 -16 307.069 139.847 3
 -3 1 16 394.769 121.22 14
 -3 -1 -16 261.472 138.155 2
 -3 1 16 313.208 121.588 18
 -3 -1 -16 202.324 120.906 11
 -3 -1 -15 2019.37 120.733 19
 -3 -1 -15 2006.45 175.627 2
 -3 1 15 2097.05 171.313 14
 -3 -1 -15 2137.37 176.973 3
 -3 1 15 2375.38 174.006 18
 -3 -1 -15 2669.67 167.276 11
 -3 -1 -14 1348.8 106.582 19
 -3 1 14 1019.48 263.725 7
 -3 -1 -14 1822.91 170.2 3
 -3 1 14 1736.51 157.308 14
 -3 1 14 1945.17 162.999 18
 -3 -1 -14 1417.72 153.615 11
 3 -1 14 1435.42 338.801 21
 -3 -1 -14 1688.55 164.753 2
 -3 -1 -13 184.384 84.5222 19
 -3 -1 -13 234.99 143.006 3
 -3 1 13 354.905 143.153 14
 -3 -1 -13 278.641 142.846 11
 -3 1 13 285.863 138.662 18
 -3 -1 -13 297.868 143.212 2
 3 -1 13 683.515 316.638 21
 -3 1 12 42.7292 242.535 7
 -3 -1 -12 145.882 140.714 3
 -3 -1 -12 194.785 82.2251 19
 -3 -1 -12 -77.2145 138.113 11
 -3 -1 -12 11.2243 136.844 2
 3 -1 12 243.952 295.152 21
 -3 1 11 5056.31 356.751 7
 -3 1 11 5032.29 221.66 15
 -3 -1 -11 5137.84 238.614 3
 3 -1 11 5374.44 442.108 21
 -3 -1 -11 4906.03 238.699 11
 -3 1 11 5045.04 231.864 9
 -3 -1 -11 5139.17 238.425 2
 -3 1 10 4997.99 340.814 7
 -3 1 10 5206.01 224.568 15
 -3 -1 -10 4889.02 235.541 3
 3 -1 10 5379.16 411.261 21
 -3 -1 -10 4996.65 234.874 11
 -3 1 10 5353.21 228.161 9
 -3 1 10 4939.55 276.65 8
 -3 -1 -10 5046.15 232.677 2
 -3 1 9 4046.23 295.952 7
 -3 -1 -9 3532.94 188.99 3
 -3 -1 -9 3470.83 187.098 2
 -3 1 9 3965.52 187.206 9
 -3 1 9 3359.9 243.289 8
 -3 -1 -9 3863.81 191.596 11
 -3 1 9 3672.32 183.771 15
 -3 -1 -8 3327.15 178.134 11
 -3 1 8 3787.56 279.434 7
 -3 1 8 3428.61 243.477 8
 -3 1 8 3560.6 177.869 9
 -3 1 8 3539.94 175.056 15
 -3 1 7 1483.24 192.857 7
 -3 1 7 1453.07 201.533 8
 -3 1 7 1290.31 117.891 9
 -3 1 7 1187.32 121.689 15
 -3 1 6 15025.3 565.351 7
 -3 1 6 15309.5 589.111 8
 -3 1 5 3384.86 167.268 6
 -3 1 5 4139 224.537 7
 -3 1 5 3584.61 261.575 8
 -3 1 4 27807.4 911.91 7
 -3 -1 -4 28425.7 968.523 8
 -3 1 4 28539.3 965.278 8
 -3 1 3 1978.73 132.507 7
 -3 -1 -3 1822.84 242.095 8
 -3 1 3 2274.61 230.276 8
 3 1 -3 1961.62 141.697 20
 -3 1 2 4012.05 165.547 7
 -3 -1 -2 4370.9 297.907 8
 3 1 -2 4566.74 199.671 20
 -3 -1 -1 2352.43 249.772 8
 -3 1 1 2469.12 250.85 8
 -3 -1 0 7661.86 373.028 8
 -3 1 0 7849.13 378.409 8
 -3 1 -1 2211.33 241.966 8
 -3 -1 2 4837.8 286.245 8
 -3 1 -2 4188.77 295.614 8
 3 -1 -2 4234.69 245.927 20
 -3 1 -3 2428.3 234.057 8
 -3 -1 3 1772.27 216.819 8
 3 -1 -3 1911.67 184.289 20
 3 -1 -4 28053.8 925.312 20
 -3 -1 4 26778.3 871.189 6
 -3 -1 4 27447.1 898.99 7
 -3 1 -4 29296.5 955.958 8
 -3 -1 4 28330.5 943.633 8
 3 -1 -5 3667.44 238.442 20
 -3 -1 5 3844.98 255.747 8
 -3 1 -5 3927.52 262.557 8
 -3 -1 5 3751.57 193.135 6
 -3 -1 5 3710.02 220.892 7
 -3 1 -6 14162.4 471.111 3
 3 -1 -6 14128.2 541.149 20
 -3 1 -6 14457.9 471.745 2
 -3 1 -6 14855.2 559.935 8
 -3 -1 6 14186.3 545.886 8
 -3 -1 6 14059.4 513.535 6
 -3 -1 6 14061.2 541.01 7
 -3 -1 7 1036.46 167.083 8
 -3 -1 7 1341.63 181.447 7
 -3 -1 7 1360.61 157.772 6
 -3 -1 7 1347.79 116.985 15
 3 -1 -7 1210.13 177.934 20
 3 1 7 1686.72 290.427 21
 -3 1 -7 1154.57 122.084 3
 -3 1 -7 1504.96 124.393 2
 -3 -1 8 3918.67 243.598 6
 -3 -1 8 3624.19 276.531 7
 -3 -1 8 3531.7 174.658 15
 -3 1 -8 3807.91 183.78 3
 3 1 8 3706.78 365.903 21
 -3 1 -8 3545.15 184.808 11
 -3 -1 8 3838.8 232.561 8
 -3 -1 8 3841.61 181.876 9
 -3 1 -8 3542.21 180.953 2
 -3 -1 9 3519.03 252.189 6
 -3 -1 9 3858.2 184.545 15
 -3 1 -9 3839.51 193.239 3
 3 1 9 4263.32 384.954 21
 -3 1 -9 3819.52 191.016 11
 -3 -1 9 3834.91 191.144 9
 -3 -1 9 3460.35 217.451 8
 -3 1 -9 3551.64 190.923 2
 -3 -1 10 4922.46 220.549 15
 -3 1 -10 5272.01 232.45 11
 -3 1 -10 5222.62 232.484 3
 -3 -1 10 4585.73 306.24 6
 -3 -1 10 5661.91 364.454 7
 -3 1 -10 5174.13 231.816 2
 -3 -1 11 5257.36 217.358 15
 -3 1 -11 5020.37 239.618 3
 -3 1 -11 5000.32 237.581 2
 -3 1 -11 4575.46 234.988 11
 -3 -1 11 5025.76 326.784 6
 -3 -1 11 4620.85 352.662 7
 -3 1 -12 226.819 142.176 11
 -3 -1 12 -190.839 231.161 7
 -3 -1 12 37.3202 176.482 6
 -3 1 -12 72.3721 133.987 3
 -3 1 -12 -38.9776 134.014 2
 -3 1 -12 3.4825 76.9824 19
 3 1 13 507.935 336.403 21
 -3 1 -13 337.501 139.43 11
 -3 -1 13 67.1519 238.32 7
 -3 1 -13 364.368 152.131 3
 -3 1 -13 170.694 144.668 2
 -3 1 -13 300.097 84.8189 19
 3 1 14 1796.25 366.418 21
 -3 -1 14 936.176 264.906 7
 -3 1 -14 1544.12 170.389 3
 -3 1 -14 1616.35 169.203 2
 -3 1 -14 1594.35 157.471 11
 -3 1 -14 1494.61 108.791 19
 -3 1 -15 2197.2 121.991 19
 -3 1 -15 2133.41 179.746 3
 -3 1 -15 2239.66 162.583 11
 -3 1 -15 2287.45 177.404 2
 -3 1 -16 589.349 144.474 2
 -3 -1 16 340.171 133.802 14
 -3 -1 16 179.324 130.053 18
 -3 1 -16 425.036 141.641 3
 -3 1 -17 2344.8 162.962 3
 -3 -1 17 2526.28 160.734 14
 -3 -1 17 2235.84 157.723 18
 -3 1 -17 2524.85 164.777 2
 -3 1 -18 1021.02 118.264 2
 -3 -1 18 1171.56 114.804 14
 -3 -1 18 1056.2 113.349 18
 -3 1 -18 1184.64 123.881 3
 -3 1 -19 4790.79 187.322 3
 -3 -1 19 4611.82 178.715 18
 -3 -1 19 4876.68 188.966 13
 -3 -1 19 4437.92 178.809 14
 -3 1 -19 4838.71 187.745 2
 -3 1 -20 66.9485 54.7879 2
 -3 1 -20 54.3771 56.3706 3
 -3 -1 20 131.497 58.4385 13
 -3 2 19 2052.66 115.186 13
 -3 2 18 6886.37 255.307 18
 -3 2 18 7705.47 273.141 13
 -3 2 18 7406.49 257.142 14
 -3 2 17 108.387 101.294 18
 -3 2 17 131.302 103.476 14
 -3 2 17 195.577 120.036 13
 -3 -2 -17 52.385 102.911 11
 -3 2 16 690.336 123.111 18
 -3 2 16 569.83 121.404 14
 -3 -2 -16 586.857 126.792 11
 -3 2 15 412.432 135.282 14
 -3 -2 -15 678.958 140.177 11
 -3 2 15 660.427 140.144 18
 -3 -2 -15 621.979 85.2548 19
 -3 -2 -14 3143.78 152.968 19
 -3 2 14 3524.07 196.243 14
 3 -2 14 3103.28 369.194 21
 -3 -2 -14 3467.71 200.997 11
 -3 2 14 2739.39 324.039 7
 -3 2 14 3347.25 196.056 18
 -3 -2 -13 500.85 88.8855 19
 -3 2 13 398.624 142.49 14
 3 -2 13 586.092 295.731 21
 -3 -2 -13 275.874 138.728 11
 -3 2 13 496.816 138.749 18
 -3 2 13 358.502 237.449 7
 -3 2 12 511.795 234.134 7
 -3 -2 -12 655.77 90.0805 19
 -3 2 12 883.664 136.313 14
 -3 2 12 1013.58 144.279 9
 -3 -2 -12 552.084 139.697 11
 -3 2 12 880.594 136.868 18
 3 -2 12 668.23 296.263 21
 -3 2 11 3031.36 306.89 7
 -3 2 11 3119.76 169.412 15
 -3 2 11 2996.18 186.967 14
 -3 2 11 3079.92 178.068 9
 -3 -2 -11 2934.59 184.618 11
 -3 2 11 3024.99 186.073 18
 3 -2 11 3608.61 356.839 21
 -3 2 10 3627.27 314.694 7
 -3 2 10 4155.5 201.73 15
 -3 2 10 3747.78 200.308 14
 -3 2 10 4021.79 203.811 9
 -3 2 10 4054.16 266.952 8
 -3 -2 -10 4145.74 210.333 11
 -3 2 10 4419.45 205.578 18
 3 -2 10 4672.42 385.961 21
 -3 2 9 948.648 128.491 15
 -3 2 9 1277.92 129.952 14
 -3 2 9 1063.42 127.374 18
 -3 2 9 1216.92 127.119 9
 -3 2 9 769.024 187.893 8
 -3 2 9 824.584 214.004 7
 -3 -2 -9 1023.38 134.77 11
 -3 2 8 5086.08 218.293 14
 -3 2 8 5853 327.39 7
 -3 2 8 5047.62 300.829 8
 -3 2 8 4767.58 212.777 9
 -3 2 8 4903.37 217.755 18
 -3 2 8 5146.06 217.986 15
 -3 2 7 182.117 107.384 18
 -3 2 7 210.141 157.958 7
 -3 2 7 60.0407 103.677 15
 -3 2 7 52.7948 102.709 14
 -3 2 7 103.997 171.129 8
 -3 2 7 -7.67589 97.8708 9
 -3 -2 -7 157.744 105.381 3
 -3 -2 -7 19.6942 102.546 2
 -3 2 6 17305.4 667.266 8
 -3 2 6 17845.1 639.45 7
 -3 2 6 16612.8 563.17 15
 -3 2 6 17326.5 563.863 14
 -3 -2 -6 17175.5 561.232 11
 -3 2 6 17471.4 564.255 18
 -3 -2 -6 17969.3 562.974 2
 -3 -2 -6 17516.6 562.344 3
 -3 2 5 8477.93 351.567 7
 -3 2 5 8010.55 395.297 8
 -3 2 4 24247 810.962 7
 -3 2 4 25367.5 870.862 8
 -3 2 3 2458.3 152.318 7
 -3 -2 -3 2256.92 241.828 8
 -3 2 2 25031.7 803.966 7
 -3 -2 -2 28279.2 907.158 8
 -3 2 1 40269 1346.54 8
 -3 -2 -1 41586.3 1348.59 8
 -3 2 0 8099.8 397.779 8
 -3 2 -1 42308.9 1381.61 8
 3 -2 -2 26573.4 927.777 20
 -3 2 -2 27719 943.988 8
 -3 -2 2 28198.8 943.328 8
 3 -2 -3 2516.55 215.965 20
 -3 -2 3 2280.35 135.166 6
 -3 2 -3 2527.92 235.34 8
 -3 -2 3 2478.86 225.283 8
 3 -2 -4 24154.7 823.805 20
 -3 -2 4 23190.8 769.984 6
 -3 -2 4 24017.2 823.686 8
 -3 2 -4 23618.3 837.282 8
 3 -2 -5 7708.59 359.627 20
 -3 -2 5 7382.94 355.014 8
 -3 2 -5 8017.09 374.835 8
 -3 -2 5 7327.48 312.236 6
 -3 -2 6 17499 617.809 6
 -3 -2 6 16889.8 635.337 7
 -3 2 -6 17132.9 561.637 2
 -3 2 -6 17207.5 561.73 3
 -3 2 -6 18566.9 654.107 8
 -3 -2 6 17691.5 636.48 8
 -3 -2 6 17026.3 559.283 9
 3 -2 -6 17428.8 657.101 20
 3 2 6 19120.5 722.405 21
 3 2 7 88.2679 264.548 21
 -3 2 -7 15.8568 99.2208 11
 -3 -2 7 59.5036 132.199 8
 -3 -2 7 98.6964 158.25 7
 -3 -2 7 -10.8135 123.066 6
 -3 -2 7 130.219 96.4598 15
 3 -2 -7 279.155 173.595 20
 -3 2 -7 78.0171 98.413 2
 -3 2 -7 97.6063 101.783 3
 -3 -2 8 5276.37 290.028 6
 -3 -2 8 5243.77 318.862 7
 -3 2 -8 4860.58 213.615 2
 -3 -2 8 5001.37 211.644 15
 -3 2 -8 5109.37 215.594 3
 -3 2 -8 4766.38 216.406 11
 -3 -2 8 4962.41 258.043 8
 3 2 8 4342.41 398.875 21
 3 -2 -8 5185.44 296.156 20
 3 -2 -9 1058.83 192.184 20
 -3 -2 9 961.325 221.405 7
 -3 -2 9 980.134 176.8 6
 -3 -2 9 1157.82 121.982 15
 -3 2 -9 897.794 126.576 2
 -3 2 -9 915.075 127.125 11
 3 2 9 617.078 289.043 21
 -3 2 -9 980.869 127.531 3
 -3 -2 10 4224.81 187.932 15
 -3 2 -10 3861.44 203.699 3
 -3 2 -10 3926.66 203.115 11
 -3 2 -10 4051.92 202.766 2
 -3 -2 10 3272.92 272.308 6
 -3 -2 10 3660.43 318.574 7
 -3 2 -11 2816.97 182.103 3
 -3 -2 11 2614.97 296.642 7
 -3 -2 11 3413.07 282.974 6
 -3 2 -11 3256.66 184.71 2
 -3 -2 11 2897.77 165.972 15
 -3 2 -11 3090.55 191.471 11
 -3 2 -12 874.018 145.764 11
 -3 -2 12 641.636 240.507 7
 -3 -2 12 673.989 199.545 6
 -3 2 -12 890.882 154.49 3
 -3 2 -12 846.394 148.54 2
 -3 2 -12 864.501 91.4318 19
 3 2 13 407.682 333.923 21
 -3 2 -13 576.247 134.789 11
 -3 2 -13 366.289 85.3612 19
 -3 2 -13 517.201 141.354 3
 -3 2 -13 337.089 133.579 2
 -3 -2 13 362.523 194.826 6
 -3 2 -14 3810.92 202.295 3
 -3 2 -14 3220.99 154.38 19
 -3 2 -14 3239.91 195.736 2
 3 2 14 3009.72 402.559 21
 -3 2 -15 749.884 143.399 2
 -3 2 -15 554.142 83.4599 19
 -3 2 -15 628.521 142.747 3
 -3 2 -16 638.321 136.32 2
 -3 2 -16 502.514 136.433 3
 -3 2 -17 182.415 118.25 2
 -3 -2 17 160.348 113.063 14
 -3 -2 17 86.3816 109.797 18
 -3 2 -17 76.3544 119.426 3
 -3 2 -18 7664.45 280.026 3
 -3 -2 18 7780.01 280.416 14
 -3 -2 18 7626.09 279.506 18
 -3 2 -18 7478.03 278.262 2
 -3 2 -19 2311.71 121.246 3
 -3 -2 19 2243.51 117.94 14
 -3 -2 19 2312.86 126.953 13
 -3 2 -19 2262.57 120.454 2
 -3 -2 19 2260.09 118.326 18
 -3 -2 20 246.665 54.8561 13
 -3 -3 -19 116.825 76.6374 2
 -3 3 19 143.259 72.0635 13
 -3 -3 -19 186.717 80.1858 3
 -3 3 18 1483.1 117.389 13
 -3 3 18 1209.01 90.3594 14
 -3 -3 -18 1296.63 114.012 2
 -3 3 18 1442.82 91.9128 18
 -3 -3 -18 1620.23 118.494 3
 -3 3 17 7892.31 301.057 13
 -3 3 17 7805.14 285.28 14
 -3 -3 -17 7828.2 291.974 11
 -3 -3 -17 8149.41 301.149 3
 -3 3 17 8153.71 285.841 18
 -3 -3 -17 7927.4 299.677 2
 -3 -3 -16 1132.17 140.678 3
 -3 3 16 1003.17 125.796 14
 -3 3 16 1050.43 145.173 13
 -3 -3 -16 998.2 133.298 2
 -3 3 16 877.638 120.827 18
 -3 -3 -16 1136.55 136.5 11
 -3 3 15 8126.17 306.913 14
 -3 -3 -15 7468.94 309.176 2
 -3 -3 -15 8073.04 314.228 3
 -3 3 15 7926.47 306.621 18
 -3 -3 -15 7624.24 312.195 11
 -3 -3 -14 2781.51 193.587 11
 -3 -3 -14 3128.42 195.339 3
 -3 -3 -14 3212.4 189.9 2
 -3 3 14 3047.36 182.45 14
 -3 -3 -14 2632.51 140.956 19
 -3 3 14 2843.02 178.149 18
 -3 -3 -13 3459.13 158.333 19
 -3 3 13 3215.99 194.118 18
 -3 3 13 2689.08 317.443 7
 -3 -3 -13 3564.29 204.992 2
 -3 3 13 3293.63 199.217 14
 -3 -3 -13 3858.36 212.263 3
 -3 -3 -13 3422.56 208.12 11
 3 -3 13 2802.99 362.926 21
 -3 3 13 3496.98 195.935 9
 -3 -3 -12 1746.9 115.229 19
 -3 3 12 1873.72 155.838 18
 -3 3 12 1560.41 272.148 7
 -3 -3 -12 1959.13 171.133 2
 -3 3 12 1894.23 155.519 14
 -3 -3 -12 1750.57 169.612 3
 -3 -3 -12 1516.67 165.228 11
 3 -3 12 1864.36 327.4 21
 -3 3 12 2084.08 155.881 9
 -3 3 11 4992.36 233.782 18
 -3 3 11 4978.74 370.516 7
 -3 -3 -11 5355.92 236.676 2
 -3 3 11 5130.48 235.369 14
 -3 -3 -11 5321.45 237.268 3
 -3 -3 -11 4650.4 238.28 11
 -3 3 11 5018.99 233.975 9
 3 -3 11 4658.67 426.912 21
 3 -3 10 344.275 269.044 21
 -3 -3 -10 677.808 139.223 11
 -3 3 10 585.937 126.034 18
 -3 3 10 571.492 223.174 7
 -3 3 10 697.273 128.806 15
 -3 3 10 482.901 121.983 14
 -3 3 10 567.257 127.317 9
 -3 3 10 519.95 178.472 8
 -3 -3 -10 654.842 135.616 3
 -3 -3 -10 364.686 127.277 2
 -3 3 9 2217.46 230.681 8
 -3 3 9 1908.93 148.557 9
 -3 3 9 1971.98 233.61 7
 -3 3 9 2224.9 150.011 15
 -3 3 9 1790.44 148.373 14
 -3 3 9 2010.83 150.173 18
 -3 -3 -9 1985.71 147.995 3
 -3 -3 -9 1982.05 155 11
 -3 -3 -9 2100.7 148.74 2
 -3 3 8 10166 364.825 18
 -3 3 8 10328.5 367.39 15
 -3 3 8 10200.9 365.477 14
 -3 3 8 10200.6 469.082 7
 -3 3 8 10523.9 471.985 8
 -3 3 8 10321.8 363.366 9
 -3 -3 -8 9911.43 362.649 3
 -3 -3 -8 10542.6 364.481 2
 -3 3 7 1230.06 127.401 15
 -3 3 7 1212.16 120.144 14
 -3 3 7 1023.67 180.854 7
 -3 3 7 1143.13 120.204 9
 -3 3 7 1007.84 215.047 8
 -3 3 7 1246.48 120.775 18
 -3 -3 -7 1155.3 120.923 3
 -3 -3 -7 1340.16 121.599 2
 -3 3 6 2855.45 153.624 18
 -3 3 6 2586.66 209.044 7
 -3 3 6 2888.48 154.705 14
 -3 -3 -6 2639.28 147.351 2
 -3 3 6 2585.59 155.923 15
 -3 3 6 3123.45 259.235 8
 -3 3 6 2710.93 153.315 9
 -3 -3 -6 2765.5 149.314 3
 -3 3 5 13981.6 513.573 7
 -3 3 5 13087.7 562.164 8
 -3 3 4 1467.05 147.309 7
 -3 3 4 1723.78 242.781 8
 -3 3 3 65642.6 2016.35 7
 -3 3 2 59475.9 1855.86 7
 -3 3 2 65225.8 1952.16 8
 -3 3 1 1635.3 94.4315 7
 -3 3 1 1756.72 245.574 8
 -3 3 0 30625.8 1046.61 8
 -3 -3 1 1993.81 224.98 8
 -3 3 -1 1704.34 239.883 8
 -3 -3 2 64090.1 1997.24 8
 -3 3 -2 61701.1 2000.28 8
 3 -3 -2 63420 1996.19 20
 -3 -3 3 65133.4 2064.56 6
 -3 3 -3 69975.5 2124.56 8
 -3 -3 3 68516.7 2112.73 8
 3 -3 -3 67108.2 2121.47 20
 3 3 3 66793.5 2133.9 21
 -3 -3 4 1840.91 154.394 6
 3 3 4 1846.43 254.012 21
 -3 -3 4 1719.53 204.407 8
 -3 3 -4 2053.63 222.879 8
 3 -3 -4 1902.13 224.186 20
 3 3 5 13516.1 605.356 21
 3 -3 -5 13449.7 554.351 20
 -3 -3 5 13247.2 508.578 6
 -3 -3 5 14318.2 532.421 8
 -3 3 -5 13994.9 541.849 8
 -3 -3 6 2999.43 212.272 8
 -3 3 -6 3012.84 232.422 8
 -3 -3 6 2868.83 209.186 6
 -3 -3 6 2636.95 152.073 15
 -3 3 -6 2916.1 152.598 3
 3 -3 -6 2513.93 255.399 20
 -3 3 -6 2903.2 151.445 2
 3 3 6 3033.66 309.927 21
 3 -3 -7 1599.35 221.374 20
 -3 3 -7 1789.96 184.383 8
 -3 -3 7 1119.74 153.127 8
 -3 -3 7 1158.74 174.978 6
 -3 -3 7 1505.96 121.337 15
 -3 3 -7 1461.02 123.232 3
 -3 3 -7 1277.78 127.332 11
 -3 -3 7 1709.55 123.304 12
 -3 3 -7 1137.36 108.31 12
 3 3 7 1219.54 283.838 21
 -3 3 -7 1109.74 116.766 2
 -3 -3 8 10877 464.728 6
 -3 -3 8 10643.2 368.639 15
 -3 3 -8 10105.7 356.778 12
 -3 3 -8 10605.8 378.175 11
 3 3 8 12014.9 574.23 21
 3 -3 -8 10928.5 481.576 20
 -3 3 -8 10632.6 373.365 3
 -3 3 -8 10960.2 374.18 2
 -3 -3 9 1902.97 224.386 6
 -3 -3 9 2053.53 132.981 15
 -3 3 -9 2085.53 147.059 3
 -3 3 -9 2033.79 154.863 11
 3 -3 -9 2114.87 235.496 20
 -3 3 -9 2110.12 144.384 2
 3 -3 -10 505.11 184.452 20
 -3 -3 10 630.973 182.324 6
 -3 -3 10 776.949 112.038 15
 -3 3 -10 463.105 126.313 2
 -3 3 -10 506.724 135.912 11
 -3 3 -10 590.247 130.851 3
 3 3 10 795.054 318.766 21
 -3 3 -11 5056.48 230.171 3
 -3 -3 11 4693.69 338.19 6
 -3 3 -11 5065.3 233.476 11
 -3 3 -11 4892.6 230.658 2
 -3 3 -12 1970.3 166.616 3
 -3 3 -12 1693.73 161.397 2
 -3 3 -12 1712.8 113.196 19
 3 3 13 2713.65 407.845 21
 -3 3 -13 3463.22 203.178 3
 -3 3 -13 3158.32 197.682 2
 -3 -3 13 3343.03 301.906 6
 -3 3 -13 3255.49 153.947 19
 -3 3 -14 3252.9 196.277 3
 -3 3 -14 2833.33 142.99 19
 -3 3 -14 2863.68 190.877 2
 -3 3 -15 7496.56 268.502 19
 -3 3 -15 7981.44 305.792 2
 -3 3 -15 7363.4 304.634 3
 -3 3 -16 919.803 132.511 3
 -3 3 -16 1128.77 133.357 2
 -3 3 -17 7939.61 297.16 2
 -3 -3 17 8022.91 302.936 18
 -3 3 -17 8169.96 298.129 3
 -3 -3 17 7585.33 300.857 14
 -3 3 -18 1287.98 115.544 2
 -3 -3 18 1126.91 112.063 18
 -3 3 -18 1607.35 117.502 3
 -3 -3 18 1459.85 117.508 14
 -3 3 -19 36.796 73.5721 3
 -3 -3 19 59.0612 74.7242 18
 -3 3 -19 60.027 71.5667 2
 -3 -3 19 123.314 76.0472 14
 -3 -4 -19 464.629 70.4348 2
 -3 -4 -19 302.806 67.9992 3
 -3 4 19 326.241 66.0704 13
 -3 -4 -18 187.989 92.1807 3
 -3 -4 -18 237.148 85.509 11
 -3 -4 -18 173.699 88.3583 2
 -3 4 18 224.253 91.9812 13
 -3 -4 -17 1155.08 119.203 2
 -3 4 17 1026.63 95.0527 14
 -3 4 17 1088.37 124.424 13
 -3 -4 -17 973.418 118.513 3
 -3 4 17 971.012 94.0043 18
 -3 -4 -17 1051.89 117.682 11
 -3 4 16 4067.67 202.367 13
 -3 4 16 3816.34 181.304 14
 -3 -4 -16 3948.18 199.728 2
 -3 -4 -16 3768.15 200.219 3
 -3 4 16 4257.5 183.831 18
 -3 -4 -16 4165.34 199.838 11
 -3 -4 -15 408.63 134.553 2
 -3 -4 -15 299.213 134.07 3
 -3 4 15 216.046 108.532 14
 -3 4 15 293.09 140.665 13
 -3 -4 -15 192.49 135.822 11
 -3 4 15 313.98 109.892 18
 -3 -4 -14 7471.83 304.048 2
 -3 4 14 7999.62 315.392 13
 -3 4 14 7508.63 297.202 14
 -3 -4 -14 7495.08 305.548 3
 -3 4 14 7316.52 294.408 18
 -3 -4 -14 7397.23 305.856 11
 -3 4 13 861.45 135.373 9
 -3 4 13 858.433 139.799 18
 -3 4 13 838.693 244.733 7
 -3 -4 -13 981.814 145.089 3
 -3 4 13 1185.09 152.84 13
 -3 4 13 824.366 137.113 14
 -3 -4 -13 819.137 154.003 11
 -3 -4 -13 1176.64 146.816 2
 3 -4 13 902.412 283.5 21
 -3 -4 -12 6523.84 248.176 19
 -3 4 12 6155.4 271.141 18
 -3 4 12 6945 432.146 7
 -3 -4 -12 7306.06 285.066 2
 -3 4 12 6818.09 275.191 14
 -3 -4 -12 6979.88 284.384 3
 -3 -4 -12 6508.57 286.765 11
 -3 4 12 6666.39 279.564 9
 3 -4 12 7219.04 456.939 21
 -3 4 11 3146.15 186.443 18
 -3 4 11 3302.03 321.804 7
 -3 -4 -11 3504.31 194.131 2
 -3 4 11 3257.19 187.398 14
 -3 -4 -11 3456.39 194.4 3
 -3 -4 -11 3419.1 198.818 11
 -3 4 11 2797.38 250.089 8
 -3 4 11 3323.82 192.633 9
 3 -4 11 2775.13 336.721 21
 -3 4 10 3905.12 322.755 7
 -3 -4 -10 3137 179.281 2
 -3 4 10 2912.78 174.01 14
 -3 4 10 3006.91 268.366 8
 -3 4 10 3251.3 179.585 9
 -3 -4 -10 3155.71 180.633 3
 -3 -4 -10 3179.56 190.599 11
 -3 4 10 3362.66 178.054 18
 -3 -4 -9 3621.64 181.512 2
 -3 4 9 3217.42 184.377 14
 -3 4 9 3313.57 185.351 18
 -3 4 9 3440.74 282.304 8
 -3 4 9 3491.65 183.996 9
 -3 -4 -9 3519.5 184.991 3
 -3 4 9 3299.73 292.016 7
 -3 4 8 13982.9 578.688 7
 -3 4 8 13679.7 477.228 15
 -3 4 8 14263.1 478.415 13
 -3 4 8 14173.7 473.649 14
 -3 4 8 14380 474.469 18
 -3 4 8 13464.7 588.256 8
 -3 4 8 13607.3 470.647 9
 -3 -4 -8 14396.8 473.57 3
 -3 -4 -8 13420.4 470.251 2
 -3 4 7 3885.57 271.832 7
 -3 4 7 3491.62 186.004 15
 -3 4 7 3478.64 182.51 13
 -3 4 7 3386.63 179.735 14
 -3 4 7 3419.23 178.375 18
 -3 4 7 4288.64 302.264 8
 -3 4 7 3633.5 178.115 9
 -3 -4 -7 3524.85 175.046 2
 -3 -4 -7 3728.68 176.596 3
 -3 4 6 446.178 109.717 9
 -3 4 6 382.98 206.898 8
 -3 4 6 550.372 119.087 15
 -3 4 6 462.826 110.158 13
 -3 4 6 384.57 103.695 14
 -3 4 6 672.678 159.215 7
 -3 4 6 554.576 104.004 18
 -3 -4 -6 368.451 99.2368 2
 -3 -4 -6 474.15 100.903 3
 -3 4 5 6378.28 257.946 15
 -3 4 5 6650.95 254.568 13
 -3 4 5 6599.77 251.642 14
 -3 4 5 6400.09 366.541 8
 -3 4 5 6904.66 316.411 7
 -3 4 5 6595.95 252.501 18
 -3 4 4 17421.6 612.607 7
 -3 4 3 19347.4 653.286 7
 -3 4 2 6587.79 267.645 7
 -3 4 2 7167.71 375.344 8
 -3 4 1 1198.82 97.5318 7
 3 4 -1 848.572 132.762 21
 -3 4 1 932.265 236.226 8
 3 4 0 23082.3 811.633 21
 -3 4 0 25662.1 865.994 8
 3 4 1 857.818 179.808 21
 -3 4 -1 1360.27 235.299 8
 -3 -4 2 6753.34 293.122 6
 3 -4 -2 6690.49 374.55 20
 3 4 2 6857.56 353.721 21
 -3 4 -2 7166.43 368.07 8
 -3 -4 3 19450.6 676.208 6
 3 4 3 19412.3 741.021 21
 3 -4 -3 19291.9 732.779 20
 -3 4 -3 20439.3 717.442 8
 -3 -4 3 19281.6 707.555 8
 -3 4 -4 16082 553.662 1
 -3 4 -4 17625.1 639.391 8
 -3 -4 4 16422.3 603.947 6
 3 4 4 18244.5 676.906 21
 3 -4 -4 17430.4 657.099 20
 -3 -4 5 5971.84 238.246 15
 -3 4 -5 5713.91 252.107 1
 -3 4 -5 6170.21 323.58 8
 -3 -4 5 6367.28 240.076 12
 3 4 5 6788.45 392.722 21
 3 -4 -5 6401.71 364.545 20
 -3 -4 5 5992.31 301.257 6
 3 4 6 859.575 279.462 21
 -3 4 -6 515.214 103.31 12
 -3 -4 6 894.392 114.973 12
 3 -4 -6 462.619 217.613 20
 -3 4 -6 545.152 162.132 8
 -3 -4 6 557.394 157.536 6
 -3 -4 6 366.306 102.317 15
 -3 4 -6 450.542 103.552 3
 -3 4 -6 708.901 104.921 2
 -3 4 -6 446.297 112.66 1
 -3 -4 7 3705.7 256.044 6
 -3 -4 7 3490.94 173.459 15
 -3 4 -7 3262.52 163.135 12
 3 4 7 3490.38 367.343 21
 3 -4 -7 4101.17 298.282 20
 -3 4 -7 3567.62 171.187 3
 -3 4 -7 3735.56 242.571 8
 -3 4 -7 3732.58 171.406 2
 -3 -4 8 14014.9 467.351 15
 -3 4 -8 13728.1 459.117 12
 3 4 8 15088.2 675.38 21
 3 -4 -8 14782.8 610.667 20
 -3 4 -8 14045 468.478 3
 -3 -4 8 13694.9 572.274 6
 -3 4 -8 13856.9 467.87 2
 -3 -4 9 3562.1 177.139 15
 -3 4 -9 3385.91 157.272 12
 -3 4 -9 3667.85 181.597 3
 3 4 9 4000.25 410.555 21
 3 -4 -9 3659.49 306.012 20
 -3 -4 9 3510.16 284.951 6
 -3 4 -9 3552.32 179.744 2
 -3 -4 10 2916.5 165.81 15
 -3 -4 10 3130.75 287.513 6
 -3 4 -10 3243.31 182.573 3
 -3 4 -10 3210.28 181.447 2
 3 4 10 3204.91 408.57 21
 3 -4 -10 3075.47 277.077 20
 3 -4 -11 3029.12 292.704 20
 -3 -4 11 3411.4 293.593 6
 -3 4 -11 3189.87 193.73 3
 -3 4 -11 3418.15 192.125 2
 3 4 11 3789.47 425.915 21
 -3 4 -12 6716.58 247.621 19
 -3 4 -12 6873.29 278.054 3
 -3 -4 12 5754.95 396.136 6
 3 4 12 6730.73 512.23 21
 -3 4 -12 6611.94 275.841 2
 -3 4 -13 809.059 96.1347 19
 -3 4 -13 1081.73 150.681 3
 -3 4 -13 1064.64 148.878 2
 -3 4 -14 7520.5 302.305 2
 -3 4 -14 7633.37 304.361 3
 -3 4 -14 7413.72 269.79 19
 -3 4 -15 190.2 128.467 3
 -3 4 -15 248.478 126.535 2
 -3 4 -15 404.922 77.0902 19
 -3 4 -16 4100.25 195.4 3
 -3 4 -16 3854.66 191.784 2
 -3 4 -17 823.742 117.193 2
 -3 -4 17 1316.26 131.674 14
 -3 4 -17 1110.17 120.127 3
 -3 -4 17 1160.56 131.718 18
 -3 4 -18 102.869 84.2969 2
 -3 -4 18 201.611 98.5442 18
 -3 4 -18 187.968 87.8556 3
 -3 -4 18 159.093 98.9263 14
 -3 -4 19 406.436 76.3948 14
 -3 4 -19 338.717 66.7918 3
 -3 -4 19 307.201 74.4775 18
 -3 4 -19 288.993 64.7711 2
 -3 -4 19 276.7 78.7831 10
 -3 -5 -18 1781.91 111.312 11
 -3 5 18 2098.92 116.184 13
 -3 -5 -18 2124.91 113.01 3
 -3 -5 -18 2126.64 112.906 2
 -3 5 17 726.984 111.934 13
 -3 -5 -17 778.708 105.142 3
 -3 -5 -17 831.891 104.911 2
 -3 -5 -17 768.224 108.642 11
 -3 -5 -16 4634.98 201.241 2
 -3 -5 -16 4583.5 200.447 3
 -3 5 16 4571.08 209.291 13
 -3 5 16 4189.17 183.117 14
 -3 -5 -16 4290.51 205.189 11
 -3 5 16 3984.41 180.498 18
 -3 -5 -15 7456.72 283.21 2
 -3 -5 -15 7273.47 281.551 3
 -3 5 15 7131.87 292.594 13
 -3 5 15 7007.92 272.394 14
 -3 -5 -15 6974.42 293.995 11
 -3 5 15 7127.59 272.602 18
 -3 -5 -14 4069.63 201.135 2
 -3 5 14 3949.37 192.119 14
 -3 5 14 3750.92 209.766 13
 -3 -5 -14 3435.47 197.402 3
 -3 -5 -14 3751.2 216.402 11
 -3 5 14 3590.96 188.606 18
 -3 5 13 8233.68 318.478 18
 -3 5 13 7167.5 464.352 7
 -3 -5 -13 8392.88 324.795 2
 -3 5 13 8383.72 331.046 13
 -3 5 13 8434.06 319.209 14
 -3 -5 -13 8366.99 325.768 3
 -3 -5 -13 7997.38 334.89 11
 -3 5 13 8265.39 318.696 9
 3 -5 13 8036.53 483.253 21
 -3 5 12 9123.08 341.85 18
 -3 5 12 9434.14 512.579 7
 -3 -5 -12 9590.7 351.091 2
 -3 5 12 9177.1 359.456 13
 -3 5 12 8791.3 341.034 14
 -3 -5 -12 9160.51 348.264 3
 -3 -5 -12 9588.85 359.462 11
 -3 5 12 8968.69 344.993 9
 3 -5 12 8618.59 512.933 21
 -3 5 11 6490.02 267.555 18
 -3 5 11 6396.77 414.907 7
 -3 -5 -11 6421.05 264.615 2
 -3 5 11 5999.9 277.403 13
 -3 5 11 6404.68 267.26 14
 -3 -5 -11 6442 265.526 3
 -3 -5 -11 6428.69 277.354 11
 -3 5 11 6046.19 359.606 8
 -3 5 11 6414.78 270.059 9
 3 -5 11 6160.25 426.617 21
 -3 -5 -10 18675.6 605.512 2
 -3 5 10 17741.3 611.932 13
 -3 5 10 18455 605.208 14
 -3 5 10 18512.7 605.393 18
 -3 5 10 18189.1 730.212 8
 -3 5 10 18177.5 607.84 9
 -3 -5 -10 18097.7 604.499 3
 -3 5 10 18231.9 745.812 7
 -3 -5 -9 1678.44 141.312 2
 -3 5 9 1649.68 145.145 14
 -3 5 9 1620.12 148.922 13
 -3 5 9 1523.84 144.864 18
 -3 5 9 1916.55 146.763 9
 -3 5 9 1658.27 243.629 8
 -3 -5 -9 1720.48 144.808 3
 -3 5 9 1733.22 249.636 7
 -3 -5 -8 5842.26 233.714 2
 -3 5 8 5587.99 235.816 14
 -3 5 8 5560.48 241.903 13
 -3 5 8 5363.81 234.471 18
 -3 5 8 5964.85 359.743 8
 -3 5 8 5301.31 235.942 9
 -3 -5 -8 5804.48 235.195 3
 -3 5 8 6007.17 347.278 7
 -3 -5 -7 4861.89 206.556 2
 -3 5 7 4792.57 216.565 13
 -3 5 7 4908.55 215.437 14
 -3 5 7 4819.14 214.592 18
 -3 5 7 5158.67 349.857 8
 -3 5 7 5067.89 217.193 9
 -3 -5 -7 4631.47 193.844 4
 -3 -5 -7 4988.88 208.316 3
 -3 5 7 4859.74 304.3 7
 -3 5 6 5411.25 302.773 7
 -3 5 6 5231.81 230.741 15
 -3 5 6 5443.49 224.221 14
 -3 5 6 5688.81 228.269 13
 -3 5 6 5578.92 224.365 18
 -3 5 6 5513.08 357.854 8
 -3 -5 -6 5081.43 209.364 4
 -3 -5 -6 5476.19 217.97 3
 -3 -5 -6 5052.67 214.766 2
 -3 5 5 15228.3 571.322 7
 -3 5 5 14845.8 504.442 15
 -3 5 5 15184.7 501.691 13
 -3 5 5 14768.1 498.443 14
 -3 5 5 15525.1 500.315 18
 -3 5 5 15981.5 635.302 8
 -3 -5 -5 15140.6 490.951 4
 -3 -5 -5 15032.4 492.581 2
 -3 -5 -5 14937.1 492.012 3
 -3 5 4 5930.64 287.229 7
 -3 5 4 5772.31 236.562 18
 -3 5 4 6266.04 242.426 15
 -3 5 4 6322.62 239.719 14
 -3 5 4 5861.22 236.542 13
 -3 5 3 544.475 218.273 8
 -3 5 3 362.508 116.65 7
 -3 5 3 373.41 91.495 1
 -3 5 2 16603 631.749 8
 -3 5 2 14817.2 506.49 1
 -3 5 1 29067.3 1020.43 8
 -3 5 0 23194.6 846.155 8
 3 5 0 23006.3 788.668 21
 -3 5 -1 29072.1 1011.08 8
 3 5 1 29564.1 986.828 21
 3 -5 -1 28767 1021.9 20
 3 -5 -2 16569.3 634.508 20
 3 5 2 16397.5 608.924 21
 -3 5 -2 14517.4 512.759 1
 -3 5 -2 17056.8 617.932 8
 -3 -5 2 15670.2 569.519 6
 -3 -5 3 463.004 147.844 6
 -3 5 -3 521.364 91.2408 1
 3 5 3 655.543 208.907 21
 -3 -5 3 661.434 115.737 12
 -3 5 -3 259.793 105.271 12
 3 -5 -3 380.399 212.192 20
 -3 5 -3 533.434 188.434 8
 -3 5 -4 6819.85 252.348 18
 -3 -5 4 7072.46 331.398 6
 -3 -5 4 6318.71 249.75 15
 -3 5 -4 6599.99 251.255 14
 -3 5 -4 6456.6 249.132 12
 -3 5 -4 7081.29 347.942 8
 -3 -5 4 6313.41 252.705 10
 -3 -5 4 6678.15 253.55 12
 3 5 4 7835.02 397.973 21
 3 -5 -4 6917.58 383.372 20
 -3 5 -4 6058.97 267.406 1
 3 5 5 17186.7 663.489 21
 3 -5 -5 15072.2 629.02 20
 -3 -5 5 14864.8 496.776 12
 -3 5 -5 15511.1 581.417 8
 -3 5 -5 14638.8 496.971 18
 -3 5 -5 14925.5 497.182 14
 -3 -5 5 15713 498.857 15
 -3 5 -5 15161 495.713 12
 -3 5 -5 14882.9 529.954 1
 -3 5 -5 14727.9 490.18 3
 -3 5 -5 14912.7 490.594 2
 -3 -5 5 15488.8 585.277 6
 -3 5 -6 6207.99 300.734 8
 -3 -5 6 5172.58 304.397 6
 -3 -5 6 5330.73 219.899 15
 -3 5 -6 5215.93 215.632 12
 -3 5 -6 4933 252.714 1
 -3 -5 6 5384.43 209.631 4
 -3 5 -6 5306.09 215.564 3
 3 5 6 5194.11 401.882 21
 3 -5 -6 5655.9 366.679 20
 -3 5 -6 5326.02 214.579 2
 -3 -5 7 5323.75 307.082 6
 -3 -5 7 4945.33 212.467 15
 -3 5 -7 4879.37 204.82 12
 -3 5 -7 4556.75 255.658 1
 -3 5 -7 4790.71 206.586 3
 3 5 7 5717.69 426.03 21
 3 -5 -7 5765.29 365.846 20
 -3 5 -7 5065.85 208.305 2
 -3 -5 8 5530.43 228.878 15
 -3 5 -8 5498.34 223.21 12
 3 5 8 6179.73 448.52 21
 3 -5 -8 6022.33 377.03 20
 -3 5 -8 5292.54 227.117 3
 -3 5 -8 5358.18 227.436 2
 -3 -5 8 5732.87 343.759 6
 -3 -5 9 1847.98 228.682 6
 -3 -5 9 1580.86 136.065 15
 -3 5 -9 1705.37 124.536 12
 3 5 9 1996.2 367.349 21
 3 -5 -9 2171 268.44 20
 -3 5 -9 1457.35 136.537 3
 -3 5 -9 1841.23 140.748 2
 3 -5 -10 19209.6 747.695 20
 3 5 10 18344.7 843.683 21
 -3 5 -10 17909.1 597.418 3
 -3 -5 10 17643.1 734.871 6
 -3 5 -10 18064.9 597.11 2
 -3 -5 10 18049.2 589.764 15
 -3 5 -11 6526.12 262.439 2
 -3 5 -11 6374.36 263.247 3
 -3 -5 11 6152.77 388.132 6
 -3 5 -11 6058.31 233.2 19
 3 -5 -11 6176.32 393.216 20
 3 5 11 5971.36 499.62 21
 -3 5 -12 9609.11 344.065 2
 -3 5 -12 9586.59 344.741 3
 -3 -5 12 8392.64 484.107 6
 -3 5 -12 8912.5 318.967 19
 3 5 12 8307.23 571.037 21
 -3 5 -13 7714.31 311.109 3
 -3 -5 13 7659.44 448.336 6
 -3 5 -13 8270.64 313.577 2
 -3 5 -13 8062.17 284.938 19
 -3 5 -14 3685.49 197.658 3
 -3 5 -14 3826.8 195.613 2
 -3 5 -14 3538.87 160.937 19
 -3 5 -15 6897.84 274.049 3
 -3 5 -15 7063.02 273.37 2
 -3 5 -15 6688.51 243.733 19
 -3 5 -16 4253.3 196.984 2
 -3 5 -16 4516.52 200.126 3
 -3 5 -17 867.136 105.238 2
 -3 5 -17 1040.94 107.495 3
 -3 5 -18 1915.24 105.95 2
 -3 5 -18 1851.87 106.24 3
 -3 -5 18 1845.07 124.161 14
 -3 -5 18 1910.12 122.954 18
 -3 -5 18 1738.6 124.713 10
 3 -5 -19 253.85 61.3685 17
 -3 -5 19 300.165 68.5689 18
 -3 -5 19 246.171 65.0936 13
 -3 -5 19 152.504 67.013 14
 -3 -5 19 189.494 72.0226 10
 -3 -6 -18 5178.67 188.652 11
 -3 6 18 5132.99 186.648 13
 -3 -6 -17 144.125 97.072 11
 -3 6 17 161.912 89.2423 13
 -3 -6 -16 2271.48 136.797 3
 -3 -6 -16 2151.55 135.231 2
 -3 -6 -16 2137.47 152.024 11
 -3 6 16 1950.9 144.944 13
 -3 6 15 2483.54 168.616 13
 -3 6 15 2549.83 140.236 14
 -3 -6 -15 2433.86 154.35 2
 -3 -6 -15 2427.94 154.659 3
 -3 6 15 2448.82 138.105 18
 -3 -6 -15 2752.1 166.212 11
 -3 -6 -14 5841.94 263.439 11
 -3 -6 -14 5635.27 240.292 3
 -3 6 14 5826.85 257.779 13
 -3 6 14 5501.47 230.982 14
 -3 6 14 5518.89 238.419 9
 -3 -6 -14 5780.64 240.885 2
 -3 6 14 5741.56 232.144 18
 -3 -6 -13 12579.8 436.304 11
 -3 -6 -13 12452.3 418.339 3
 -3 6 13 11368.6 413.145 9
 -3 6 13 11530.5 425.901 13
 -3 6 13 11280.3 409.375 14
 -3 -6 -13 11854.5 416.033 2
 -3 6 13 11562.2 410.069 18
 -3 6 12 3018.79 176.371 18
 3 -6 12 2910.17 333.811 21
 -3 -6 -12 3120.04 205.576 11
 -3 6 12 2949.33 309.909 7
 -3 6 12 3035.27 194.08 13
 -3 6 12 3043.79 178.652 14
 -3 -6 -12 3225.68 182.532 3
 -3 -6 -12 3370.37 182.64 2
 -3 6 12 3411.27 184.855 9
 -3 6 11 7677.64 300.355 18
 -3 6 11 7127.9 449.639 7
 -3 6 11 7888.16 301.085 14
 -3 6 11 7742.46 318.491 13
 3 -6 11 7310.3 467.672 21
 -3 -6 -11 8156.89 302.066 3
 -3 -6 -11 8239.22 302.452 2
 -3 6 11 7895.61 309.077 9
 -3 6 10 10766 528.348 8
 -3 6 10 10948.8 393.311 9
 -3 6 10 10840.9 392.372 14
 -3 6 10 11474.7 406.624 13
 -3 6 10 10450.3 533.138 7
 -3 -6 -10 10943.3 388.059 3
 -3 6 10 10311.6 389.891 18
 -3 -6 -10 11316.9 388.572 2
 -3 6 9 14998.3 643.695 8
 -3 6 9 15178.2 512.529 9
 -3 6 9 15439.1 511.041 14
 -3 6 9 14425.6 517.485 13
 -3 6 9 15866.9 654.735 7
 -3 -6 -9 15064.1 506.109 3
 -3 6 9 14551.3 508.362 18
 -3 -6 -9 15727 506.974 2
 -3 6 8 4290.25 340.085 8
 -3 6 8 4346.73 215.06 9
 -3 6 8 4493.74 220.146 13
 -3 6 8 4451.23 212.289 14
 -3 6 8 4318.62 315.316 7
 -3 -6 -8 4473.54 184.774 4
 -3 -6 -8 4730.14 201.081 3
 -3 6 8 4398.65 210.515 18
 -3 -6 -8 5071.75 203.453 2
 -3 6 7 2058.9 259.561 8
 -3 6 7 1887.57 138.142 14
 -3 6 7 1862.2 147.212 13
 -3 6 7 1371.41 217.779 7
 -3 -6 -7 1828.31 121.626 4
 -3 -6 -7 1821.37 132.173 3
 -3 6 7 1582.32 132.441 18
 -3 -6 -7 1828.54 131.242 2
 -3 6 6 6686.58 396.592 8
 -3 6 6 6845.25 346.765 7
 -3 6 6 6461.3 260.105 14
 -3 6 6 6574.42 262.801 13
 -3 -6 -6 6467.83 247.36 4
 -3 6 6 6841.18 261.965 18
 -3 -6 -6 6498.8 248.436 2
 -3 -6 -6 6333.44 246.427 3
 -3 -6 -5 51.7459 91.0675 2
 -3 6 5 -11.803 150.81 7
 -3 6 5 138.711 104.383 13
 -3 6 5 66.1436 97.1584 14
 -3 -6 -5 10.289 89.7218 3
 -3 -6 -5 7.21041 87.9805 4
 -3 6 5 49.4048 100.1 18
 -3 6 5 -10.1553 82.3493 12
 -3 -6 -4 9362.85 311.217 12
 -3 -6 -4 8939.66 313.087 4
 -3 6 4 9328.1 322.861 13
 -3 6 4 8909.8 310.88 12
 -3 6 4 8055.75 316.042 14
 -3 6 4 8794.9 318.666 18
 -3 6 4 8187.07 351.31 1
 -3 6 4 8632.09 463.424 8
 -3 6 3 7717.67 403.334 8
 -3 6 3 7378.55 261.901 16
 -3 6 3 6812.53 259.184 14
 -3 6 3 6651.43 253.59 12
 -3 6 3 6659.54 260.885 13
 -3 6 3 6920.74 258.939 18
 -3 -6 -3 6625.76 256.042 4
 -3 6 3 6637.89 286.505 1
 -3 -6 -3 6554.96 253.901 12
 -3 6 2 7922.8 418.227 8
 -3 6 2 7819.43 284.389 16
 -3 6 2 7388.1 284.542 14
 -3 6 2 7880.22 283.786 12
 -3 6 2 7452.72 286.391 13
 -3 6 2 7997.82 287.202 18
 -3 -6 -2 8376.71 285.466 4
 -3 6 2 7698.56 310.237 1
 -3 -6 -2 7597.84 285.263 12
 -3 -6 -1 26469.4 857.795 10
 -3 6 1 29109.5 986.951 8
 -3 6 1 26631.3 856.482 16
 -3 6 1 28647.7 858.67 14
 -3 6 1 27680.8 856.518 12
 -3 6 1 27255.5 858.541 13
 -3 6 1 28496.9 858.581 18
 -3 6 1 25645.5 880.589 1
 -3 -6 -1 27196 854.354 12
 -3 6 0 15751.1 616.203 8
 -3 6 0 15867 487.489 18
 -3 6 0 15096.1 485.122 16
 -3 6 0 15199.1 485.986 14
 -3 6 0 14372.7 485.23 12
 -3 -6 0 14905.1 483.753 4
 -3 -6 0 13963.4 485.137 10
 -3 -6 0 14050.7 483.55 12
 -3 6 0 13974.9 505.246 1
 -3 6 -1 29013.2 964.178 8
 -3 6 -1 25406.7 838.176 18
 -3 6 -1 27185.4 838.584 16
 -3 6 -1 26181.1 839.313 14
 -3 6 -1 27253.3 840.486 12
 -3 -6 1 26636 836.735 4
 -3 -6 1 26727.3 839.448 10
 3 -6 -1 27823.2 975.887 20
 3 6 1 27697.6 925.666 21
 -3 6 -1 26549.2 864.586 1
 -3 6 -2 7686.4 401.541 8
 -3 6 -2 7913.95 286.487 18
 -3 6 -2 7645.18 284.634 16
 -3 6 -2 7573.51 285.207 14
 -3 -6 2 8136.45 285.623 15
 -3 6 -2 7626.39 286.918 12
 -3 -6 2 7622.21 281.988 4
 -3 -6 2 8266.78 291.56 12
 -3 -6 2 7480.69 285.211 10
 3 6 2 7963.1 397.366 21
 3 -6 -2 7778.93 417.08 20
 -3 6 -2 7316.36 304.274 1
 3 6 3 7220.04 386.187 21
 3 -6 -3 6376.46 393.852 20
 -3 -6 3 6893.2 263.128 10
 -3 -6 3 6650 254.245 4
 -3 6 -3 7183.7 368.992 8
 -3 6 -3 6640.38 260.066 18
 -3 6 -3 7208.3 261.737 16
 -3 -6 3 6707.66 260.621 15
 -3 6 -3 7051.08 262.596 14
 -3 -6 3 6881.19 344.18 6
 -3 6 -3 6390.23 281.682 1
 -3 6 -4 9059.56 347.197 1
 -3 6 -4 9507.92 414.836 8
 -3 6 -4 8350.08 312.574 16
 -3 -6 4 9019.9 314.261 15
 -3 6 -4 8535.58 313.735 12
 -3 -6 4 8569.95 306.343 4
 -3 -6 4 7753.29 313.026 10
 3 6 4 8719.34 459.505 21
 3 -6 -4 9148.97 456.659 20
 -3 -6 4 8974.11 406.278 6
 3 -6 -5 190.094 229.926 20
 -3 6 -5 -12.037 149.625 8
 -3 -6 5 -42.292 158.077 6
 -3 -6 5 153.833 102.118 15
 -3 -6 5 103.293 91.6445 4
 -3 6 -5 31.9448 99.1306 12
 -3 6 -5 -43.8949 105.769 1
 3 6 5 384.526 246.122 21
 -3 6 -6 6648.06 331.737 8
 -3 -6 6 6357.12 357.923 6
 -3 -6 6 6777.12 262.679 15
 -3 6 -6 6535.03 259.185 12
 3 -6 -6 6583.43 410.34 20
 3 6 6 7093.34 460.253 21
 -3 -6 6 6710.81 250.814 4
 -3 6 -6 6967.41 250.118 2
 -3 6 -6 6927.21 251.049 3
 -3 6 -6 6195.12 304.509 1
 -3 6 -7 1622.76 169.535 1
 -3 -6 7 1565.99 215.978 6
 -3 -6 7 1643.7 133.162 15
 -3 6 -7 1620.95 129.527 12
 3 -6 -7 1619.55 273.749 20
 -3 6 -7 1768.95 122.56 3
 3 6 7 1821.37 335.145 21
 -3 6 -7 1938.95 121.825 2
 -3 -6 8 4847.42 322.206 6
 -3 -6 8 4347.26 203.322 15
 -3 6 -8 4335.74 194.898 12
 3 -6 -8 4995.33 369.893 20
 3 6 8 4711.61 429.356 21
 -3 6 -8 4624.95 199.501 3
 -3 6 -8 3800.86 255.433 1
 -3 6 -8 4373.28 197.012 2
 -3 -6 9 15152.9 649.202 6
 -3 -6 9 15116.6 495.812 15
 -3 6 -9 14417.1 490.078 12
 3 -6 -9 14931 656.943 20
 3 6 9 14480.2 724.026 21
 -3 6 -9 15113 495 3
 -3 6 -9 14674.9 583.307 1
 -3 6 -9 14580.3 493.711 2
 -3 -6 10 10952 537.792 6
 -3 -6 10 10689.8 383.826 15
 -3 6 -10 11246.5 385.907 3
 3 -6 -10 11184.9 551.828 20
 3 6 10 10474.1 629.608 21
 -3 6 -10 10789 384.124 2
 -3 6 -10 11026.7 374.65 12
 3 -6 -11 8266.3 468.651 20
 3 6 11 8281.15 544.868 21
 -3 6 -11 8260.02 302.094 3
 -3 6 -11 7522.94 298.105 2
 -3 -6 11 7536.14 446.251 6
 -3 6 -11 7708.81 280.401 19
 3 6 12 3937.68 427.153 21
 -3 6 -12 2967.45 179.161 3
 -3 6 -12 3251.8 179.611 2
 -3 -6 12 3329.81 315.689 6
 -3 6 -12 3202.87 152.429 19
 3 -6 -12 3337.03 311.339 20
 -3 6 -13 11502.8 402.255 3
 -3 6 -13 11212.9 400.695 2
 3 6 13 11736.9 644.474 21
 -3 6 -13 11312.2 382.275 19
 -3 6 -14 5771.6 238.055 3
 -3 6 -14 5903.2 239.498 2
 -3 6 -14 5492.81 213.575 19
 -3 6 -15 2789.74 156.593 3
 -3 6 -15 2648.37 154.94 2
 -3 6 -16 1686.99 121.084 3
 -3 6 -16 1767.07 122.531 2
 -3 -6 17 -75.1434 114.272 10
 -3 6 -17 226.612 82.444 3
 -3 6 -17 52.285 77.8197 2
 -3 -6 18 5278.7 202.887 14
 -3 -6 18 5219.29 204.748 10
 -3 -6 18 5182.54 202.389 18
 -3 -6 19 3725.04 139.11 14
 3 -6 -19 3655.88 134.211 17
 -3 -6 19 3784.82 139.473 18
 -3 -6 19 3488 140.55 10
 -3 -7 -18 464.95 70.01 11
 -3 -7 -17 12448.8 396.893 11
 -3 7 17 11478.2 388.547 13
 -3 -7 -16 1930.77 137.351 11
 -3 7 16 1902.93 130.237 13
 -3 -7 -15 1943.16 119.655 3
 -3 -7 -15 1809.73 117.731 2
 -3 -7 -15 2157.53 159.839 11
 -3 7 15 1746.96 142.13 13
 -3 7 14 2429.46 167.153 13
 -3 7 14 2523.94 151.65 9
 -3 -7 -14 2526.52 148.787 3
 -3 -7 -14 2571.81 148.057 2
 -3 -7 -14 2789.49 182.497 11
 -3 -7 -13 1431.62 171.878 11
 -3 7 13 1708.06 159.444 13
 -3 7 13 1532.63 125.625 14
 -3 7 13 1555.16 125.364 18
 -3 -7 -13 1525.1 131.687 2
 -3 -7 -13 1236.64 128.795 3
 -3 7 13 1504.98 144.162 9
 -3 7 12 6132.73 248.685 18
 -3 7 12 5675.82 397.25 7
 -3 -7 -12 5950.36 278.817 11
 -3 7 12 6481.15 273.249 13
 -3 7 12 6444.24 249.911 14
 -3 -7 -12 5602.46 246.21 2
 -3 -7 -12 6042.64 249.105 3
 -3 7 12 5851.59 257.996 9
 -3 7 11 59473.9 1989 7
 3 -7 11 60358.2 1994.56 21
 -3 7 11 58483.7 1816.7 14
 -3 7 11 58885.1 1827.77 13
 -3 7 11 54553.1 1950.35 8
 -3 7 11 60489 1822.33 9
 -3 7 11 59164.7 1816.75 18
 -3 -7 -11 59685.4 1815.01 2
 -3 -7 -11 60532.4 1815.53 3
 -3 -7 -10 7665.47 285.819 3
 -3 7 10 7840.2 289.048 14
 -3 7 10 7299.87 300.141 13
 -3 7 10 6566.81 421.31 7
 -3 7 10 7129.24 284.611 18
 -3 -7 -10 7114.77 281.391 2
 -3 7 10 7044.6 418.786 8
 -3 7 10 7290.21 297.894 9
 -3 -7 -9 49353.3 1530.2 3
 -3 7 9 49965.8 1544.24 13
 -3 7 9 50044.5 1536.93 14
 -3 7 9 49833.1 1684.81 7
 -3 7 9 49472 1535.83 18
 -3 -7 -9 50158.1 1531.05 2
 -3 7 9 50865.7 1541.48 9
 -3 7 9 48306.6 1693.99 8
 -3 -7 -8 18758.2 610.619 4
 -3 -7 -8 18624.1 616.95 3
 -3 7 8 20141.2 636.88 13
 -3 7 8 19514.2 628.208 14
 -3 7 8 19576 754.544 7
 -3 7 8 18999.6 626.815 18
 -3 -7 -8 19109.9 618.138 2
 -3 7 8 20024.7 788.466 8
 -3 7 8 18878.4 632.576 9
 -3 -7 -7 1352.02 119.281 4
 -3 7 7 1678.42 145.811 13
 -3 7 7 1467.59 130.282 14
 -3 7 7 1768.42 227.668 7
 -3 7 7 1757.03 133.914 18
 -3 -7 -7 1564.8 119.181 2
 -3 -7 -7 1603.84 119.388 3
 -3 7 7 2023.36 278.304 8
 -3 7 6 3243.88 327.874 8
 -3 7 6 3560.37 182.536 18
 -3 7 6 3478.87 186.978 13
 -3 -7 -6 3545.38 156.763 15
 -3 7 6 3566.82 183.825 14
 -3 7 6 4010.77 274.299 7
 -3 -7 -6 3554.87 163.643 3
 -3 -7 -6 3651.45 164.39 2
 -3 -7 -6 3735.44 170.938 4
 -3 7 5 2009.2 139.66 14
 -3 -7 -5 2039.13 122.621 15
 -3 7 5 2108.23 133.669 12
 -3 7 5 2275.46 148.837 13
 -3 -7 -5 2098.87 136.582 4
 -3 7 5 2087.41 141.411 18
 -3 -7 -5 2052.24 123.939 3
 -3 -7 -5 2106.52 124.732 2
 -3 7 4 604.245 109.96 18
 -3 -7 -4 607.012 88.0819 3
 -3 -7 -4 527.56 90.9458 15
 -3 7 4 625.535 117.741 13
 -3 7 4 601.74 107.04 14
 -3 7 4 646.404 239.908 8
 -3 -7 -4 549.178 102.699 4
 -3 7 4 405.86 124.929 1
 -3 -7 -4 570.244 88.4868 2
 -3 7 4 570.082 106.225 12
 -3 7 3 26086.7 809.237 16
 -3 7 3 25839.4 807.045 14
 -3 7 3 24882.4 801.248 12
 -3 7 3 25030.5 810.375 13
 -3 7 3 25805.4 807.411 18
 -3 -7 -3 25912.8 806.14 4
 -3 7 3 27389.6 956.777 8
 -3 7 3 23813.2 852.096 1
 -3 7 2 4377.97 201.607 16
 -3 7 2 4714.53 199.806 14
 -3 7 2 4734.68 199.149 12
 -3 7 2 4577.91 204.491 13
 -3 7 2 4550.36 198.835 18
 -3 -7 -2 4623.24 200.14 4
 -3 7 2 5249.38 354.714 8
 -3 7 2 4345.17 232.139 1
 -3 7 1 2767.7 154.567 16
 -3 7 1 2925.75 154.51 14
 -3 7 1 2774.21 157.645 12
 -3 7 1 2763.03 156.688 13
 -3 7 1 2829.16 153.834 18
 -3 7 1 3174.26 298.04 8
 -3 -7 -1 2393.45 155.299 10
 -3 7 1 2754.96 181.113 1
 -3 7 0 1523.06 147.479 1
 -3 -7 0 1845.61 127.809 15
 -3 7 0 1769.97 130.249 14
 -3 7 0 1412.01 124.408 16
 -3 7 0 1731.86 132.025 13
 -3 7 0 1678.82 135.892 12
 -3 7 0 1628.42 130.166 18
 -3 -7 0 1934.31 129.969 4
 -3 -7 0 1845.07 134.814 10
 -3 7 0 1799.59 256.522 8
 3 -7 0 1665.85 265.742 20
 3 -7 -1 2752.78 289.863 20
 -3 7 -1 2895.03 157.714 18
 -3 7 -1 2885.41 155.265 16
 -3 7 -1 2798.69 156.3 14
 -3 7 -1 2963.2 159.236 12
 -3 7 -1 2604.08 259.306 8
 -3 -7 1 2553.44 149.282 4
 -3 7 -1 2486.74 175.746 1
 -3 -7 2 4810.03 192.514 17
 -3 7 -2 4640.25 205.633 18
 -3 7 -2 4435.9 201.084 16
 -3 -7 2 4640.31 201.38 15
 -3 7 -2 4284.56 201.992 14
 -3 7 -2 4666.6 205.222 12
 -3 -7 2 4477.65 200.655 4
 -3 7 -2 4545.93 232.139 1
 -3 7 -2 4930.02 327.606 8
 3 -7 -2 5005.2 358.564 20
 3 7 2 4508.34 303.377 21
 3 -7 -3 25575.5 959.86 20
 3 7 3 25643.6 932.149 21
 -3 -7 3 25762.9 805.868 4
 -3 7 -3 25573.4 917.53 8
 -3 -7 3 25279.1 804.84 17
 -3 7 -3 26162.9 811.416 18
 -3 7 -3 24889.6 809.548 16
 -3 7 -3 25778.8 810.939 14
 -3 -7 3 26088.5 809.776 15
 -3 -7 3 25978.5 917.247 6
 -3 7 -3 24306.9 851.324 1
 -3 7 -4 375.015 121.171 1
 3 7 4 478.119 232.02 21
 -3 7 -4 445.407 114.789 12
 3 -7 -4 435.212 237.114 20
 -3 7 -4 700.083 116.796 18
 -3 7 -4 649.825 116.456 16
 -3 -7 4 611.347 113.631 15
 -3 7 -4 517.793 113.792 14
 -3 7 -4 451.051 176.976 8
 -3 -7 4 627.915 102.209 4
 -3 -7 4 753.878 187.77 6
 3 -7 -5 2028.73 293.229 20
 -3 7 -5 2124.3 211.614 8
 -3 -7 5 1445.67 226.643 6
 -3 -7 5 2019.54 145.535 15
 -3 7 -5 1982.05 147.594 12
 -3 -7 5 1922.8 128.868 4
 -3 7 -5 1782.78 170.042 1
 3 7 5 2097.81 302.873 21
 3 7 6 4166.29 367.403 21
 -3 -7 6 3830.65 196.171 10
 -3 -7 6 3675.83 172.385 4
 -3 -7 6 3509.02 185.105 15
 -3 7 -6 3814.94 187.722 12
 -3 -7 6 3426.96 282.113 6
 3 -7 -6 3106.19 332.418 20
 -3 7 -6 3508.94 229.051 1
 3 7 7 1892.75 323.734 21
 -3 -7 7 1749.41 155.807 10
 -3 7 -7 1640.43 133.246 12
 -3 -7 7 1558.41 134.541 15
 3 -7 -7 1366.72 285.376 20
 -3 -7 7 1638.29 243.045 6
 -3 7 -7 1009.23 165.669 1
 -3 -7 8 18932.2 633.24 15
 -3 7 -8 19955.5 632.257 12
 3 -7 -8 20173.6 821.145 20
 3 7 8 19592.5 852.074 21
 -3 7 -8 19089.4 717.093 1
 -3 -7 8 18997.8 778.296 6
 -3 -7 9 49986.1 1709.37 6
 -3 -7 9 50343.5 1539.48 15
 -3 7 -9 50344.9 1536.4 12
 3 -7 -9 50419.3 1722.96 20
 3 7 9 51041.4 1766.33 21
 -3 7 -9 50121.1 1533.5 3
 -3 7 -9 49429.2 1636.24 1
 -3 7 -9 49504.1 1533.04 2
 -3 -7 10 6846.53 433.489 6
 -3 -7 10 6930.69 272.993 15
 -3 7 -10 6994.42 268.252 12
 -3 7 -10 7034.87 260.934 19
 -3 7 -10 7283.14 274.928 2
 3 -7 -10 7081.59 453.882 20
 3 7 10 7761.85 521.792 21
 -3 7 -10 7367.63 274.417 3
 -3 7 -11 58583.5 1794.63 3
 -3 7 -11 59296.2 1795.04 2
 -3 7 -11 59106.9 1787.04 19
 -3 -7 11 56427.1 1975.56 6
 3 -7 -11 55675.1 1967.36 20
 3 7 11 61851.6 2050.38 21
 -3 7 -12 6071.02 243.116 3
 -3 7 -12 6091.04 243.682 2
 -3 7 -12 5875.78 227.592 19
 3 -7 -12 5631.54 392.028 20
 3 7 12 5213.44 467.937 21
 -3 -7 12 6278.55 412.009 6
 -3 7 -13 1360.81 102.542 19
 -3 7 -13 1364.55 123.487 2
 -3 7 -13 1442.68 127.174 3
 -3 7 -14 2335.02 145.317 3
 -3 7 -14 2536.76 122.604 19
 -3 7 -14 2537.7 145.408 2
 -3 7 -15 1700.95 118.326 3
 -3 7 -15 1683.33 119.055 2
 -3 -7 15 1600.69 162.818 10
 -3 -7 16 2121.15 153.264 10
 -3 -7 17 12344.8 415.112 10
 -3 -7 18 579.006 84.899 10
 -3 8 18 2001.84 98.7872 16
 -3 8 17 862.128 75.3885 13
 -3 -8 -17 928.788 93.9058 11
 -3 8 16 2656.11 135.118 13
 -3 -8 -16 2720.1 152.907 11
 -3 8 15 8281.55 307.642 13
 -3 -8 -15 8985.06 325.307 11
 -3 8 14 674.866 123.057 13
 -3 -8 -14 879.35 140.675 11
 -3 8 14 753.014 110.723 9
 -3 8 13 24541.9 753.15 13
 -3 -8 -13 24243.8 761.021 11
 -3 8 13 24205.9 745.498 9
 -3 -8 -13 21953 728.45 2
 -3 -8 -13 22259.4 729.122 3
 -3 8 12 2511.73 179.18 13
 -3 -8 -12 2560.48 140.837 2
 -3 -8 -12 2494.71 141.044 3
 -3 8 12 2611.27 171.385 9
 -3 8 11 16794.2 547.788 18
 -3 8 11 17311 549.373 14
 -3 8 11 16716.1 563.675 13
 -3 8 11 15065.4 698.243 7
 3 -8 11 15370.8 703.951 21
 -3 8 11 15758.2 690.934 8
 -3 8 11 17307.8 560.467 9
 -3 -8 -11 16224 540.042 2
 -3 -8 -11 16094 539.776 3
 -3 8 10 13156.8 618.28 7
 -3 8 10 14049 482.491 13
 -3 8 10 13554.1 465.058 14
 -3 8 10 12059.6 612.577 8
 -3 8 10 13833.5 477.966 9
 -3 -8 -10 13630.4 456.994 3
 -3 -8 -10 13714 456.972 2
 -3 8 10 13979.2 466.731 18
 -3 8 9 61307.5 2026.13 7
 -3 8 9 61340.8 1871.27 14
 -3 8 9 60933.9 1881.41 13
 -3 8 9 59172.2 2036.96 8
 -3 8 9 62262.6 1878.77 9
 -3 -8 -9 60766.7 1861.97 3
 -3 -8 -9 61286 1862.31 2
 -3 8 9 61338.8 1871 18
 -3 8 8 481.948 198.918 7
 -3 -8 -8 448.75 95.3074 4
 -3 -8 -8 297.447 90.7771 2
 -3 8 8 322.138 116.41 14
 -3 8 8 224.113 131.171 13
 -3 8 8 438.453 226.647 8
 -3 8 8 341.842 133.384 9
 -3 -8 -8 382.952 92.6732 3
 -3 8 8 311.782 113.257 18
 -3 8 7 26215.4 833.361 18
 -3 8 7 26637.9 833.931 14
 -3 8 7 25874.9 842.086 13
 -3 8 7 26669.1 960.533 7
 -3 8 7 27794.8 1013.24 8
 -3 -8 -7 25549.2 818.37 3
 -3 -8 -7 25840.9 818.962 2
 -3 -8 -7 26664.8 824.935 4
 -3 8 6 5124.75 233.596 13
 -3 8 6 5483.08 223.548 18
 -3 -8 -6 5069.38 218.23 4
 -3 -8 -6 4942.41 205.346 15
 -3 8 6 5434.2 223.833 14
 -3 8 6 5003.29 318.749 7
 -3 8 5 9606.79 347.403 14
 -3 8 5 9876.14 341.627 12
 -3 8 5 9940.08 358.24 13
 -3 8 5 9926.12 348.724 18
 -3 8 5 9438.96 510.185 8
 -3 -8 -5 9350.22 345.023 4
 -3 8 5 9700.21 424.283 1
 -3 8 4 6246.25 255.445 18
 -3 8 4 6443.96 265.419 16
 -3 8 4 6862.69 260.72 14
 -3 8 4 6319.72 266.578 13
 -3 8 4 6721.69 254.997 12
 -3 8 4 6972.76 415.67 8
 -3 -8 -4 6803.99 258.265 4
 -3 8 4 5989.92 312.802 1
 -3 8 3 709.21 142.269 1
 -3 8 3 675.311 118.041 16
 -3 8 3 895.946 122.227 13
 -3 8 3 629.5 115.962 14
 -3 8 3 1141.89 246.291 8
 -3 -8 -3 801.719 113.987 4
 -3 8 3 586.875 113.153 12
 -3 8 3 642.795 114.696 18
 -3 8 2 4225.69 191.187 14
 -3 8 2 3863.55 192.695 12
 -3 8 2 4221.67 196.471 13
 -3 8 2 4177.63 191.115 18
 -3 -8 -2 4316.12 173.492 17
 -3 8 2 4730.66 344.818 8
 -3 8 2 4026.35 235.372 1
 -3 8 2 3798.26 192.067 16
 -3 8 1 744.528 119.031 12
 3 -8 1 751.642 249.362 20
 -3 -8 -1 895.089 96.7951 17
 -3 8 1 828.746 115.951 16
 -3 8 1 681.079 111.592 14
 -3 8 1 894.83 120.3 13
 -3 8 1 770.443 115.61 18
 -3 8 1 1044.21 242.083 8
 -3 8 1 848.896 139.833 1
 3 -8 0 2974.45 320.955 20
 -3 8 0 3014.36 163.783 16
 -3 8 0 2999.23 162.736 14
 -3 8 0 2936.84 169.833 12
 -3 8 0 3099.49 168.463 13
 -3 8 0 3668.29 298.331 8
 -3 -8 0 2860.31 166.396 4
 -3 -8 0 3273.15 151.716 17
 -3 8 0 2956.82 163.37 18
 -3 8 0 2633.71 200.118 1
 -3 8 -1 758.998 116.739 18
 -3 -8 1 706.231 99.6541 17
 -3 8 -1 660.579 115.81 16
 -3 8 -1 603.548 130.02 1
 -3 8 -1 832.824 115.908 14
 -3 8 -1 901.388 223.435 8
 -3 -8 1 909.187 115.75 4
 3 -8 -1 624.534 247.964 20
 -3 -8 2 4016.15 186.897 17
 -3 8 -2 3915.55 195.876 18
 -3 8 -2 4173.9 192.855 16
 -3 -8 2 4419.46 195.642 15
 -3 8 -2 3924.37 196.738 14
 3 -8 -2 4068.23 353.913 20
 3 8 2 4140.32 288.979 21
 -3 -8 2 4348.76 193.715 4
 -3 8 -2 4121.09 236.479 1
 -3 8 -2 4424.39 311.278 8
 -3 8 -3 570.662 135.139 1
 3 8 3 960.682 236.374 21
 -3 -8 3 797.332 120.093 4
 3 -8 -3 810.328 260.78 20
 -3 8 -3 670.282 119.193 18
 -3 -8 3 854.675 109.193 17
 -3 8 -3 692.925 116.53 16
 3 -8 -3 757.452 91.0313 17
 -3 -8 3 625.971 120.75 15
 -3 8 -3 768.716 120.746 14
 -3 8 -3 920.235 200.769 8
 -3 -8 3 875.568 126.189 10
 -3 -8 3 408.21 198.348 6
 -3 8 -4 6207.79 311.894 1
 -3 8 -4 6545.28 262.211 16
 -3 -8 4 6770.52 264.693 15
 -3 -8 4 6364.39 256.941 4
 -3 -8 4 6023.56 367.848 6
 -3 -8 4 6967.05 270.055 10
 -3 8 -4 6688.72 360.198 8
 3 -8 -4 6722.72 431.245 20
 3 8 4 6955.04 408.568 21
 -3 8 -5 9949.37 446.929 8
 -3 -8 5 10186.1 495.607 6
 -3 -8 5 10185 366.124 15
 -3 -8 5 10051.3 358.553 4
 -3 -8 5 10785 377.196 10
 -3 8 -5 10223.1 433.081 1
 3 -8 -5 9775.19 541.385 20
 3 8 5 9852.19 514.99 21
 -3 -8 6 5249.52 350.717 6
 -3 -8 6 5506.01 229.839 15
 -3 8 -6 5022.43 227.954 12
 -3 -8 6 5192.79 217.835 4
 -3 -8 6 5237.97 238.751 10
 -3 8 -6 4434.44 279.055 1
 3 -8 -6 5177.37 409.064 20
 3 8 6 5341.56 400.879 21
 -3 -8 7 26210.9 1003.63 6
 -3 -8 7 26716.9 850.725 15
 -3 8 -7 26215.2 848.312 12
 -3 -8 7 26493.5 860.29 10
 -3 8 -7 26654.9 935.799 1
 -3 -8 7 26824.8 838.059 4
 3 -8 -7 28623.8 1057.55 20
 3 8 7 27008 1042.34 21
 -3 -8 8 363.641 143.026 10
 -3 -8 8 525.132 237.434 6
 -3 -8 8 292.655 118.019 15
 3 8 8 352.701 299.98 21
 -3 8 -8 329.501 120.711 12
 -3 8 -8 237.52 152.16 1
 3 -8 -8 -230.601 269.416 20
 -3 -8 9 60790.6 1877 15
 -3 8 -9 62689.9 1877.24 12
 -3 8 -9 60345.1 1864.31 19
 -3 -8 9 63084.5 1894.38 10
 -3 -8 9 61707.9 2061.26 6
 3 -8 -9 57876.6 2064.96 20
 3 8 9 63679.9 2110.6 21
 -3 -8 10 13855.4 460.82 15
 -3 8 -10 13725.8 457.444 12
 -3 8 -10 12981.6 446.318 19
 -3 -8 10 14085.9 489.118 10
 -3 -8 10 12750.2 630.993 6
 3 -8 -10 12850.9 643.036 20
 3 8 10 14609.2 702.64 21
 -3 8 -11 16749.5 539.239 12
 -3 -8 11 17525.6 576.01 10
 -3 -8 11 14593.7 717.025 6
 -3 8 -11 16551.6 538.294 19
 3 -8 -11 16604.4 731.235 20
 3 8 11 15243.5 771.211 21
 -3 8 -12 2418.31 131.08 19
 -3 -8 12 2494.6 194.909 10
 -3 8 -13 23063.3 728.697 19
 -3 -8 13 23600.8 765.288 10
 -3 -8 14 621.531 144.338 10
 3 -8 -15 8736.87 313.964 17
 -3 -8 15 8442.16 326.481 10
 3 -8 -16 2695.22 149.057 17
 -3 -8 16 3027.23 162.838 10
 -3 -8 17 935.585 105.203 10
 -3 -8 17 867.089 93.8984 18
 -3 -8 17 831.576 95.8047 14
 -3 -8 18 2052.27 101.394 10
 -3 9 17 -11.7656 71.2743 16
 -3 -9 -17 178.973 71.2567 11
 -3 9 16 7277.82 256.819 16
 -3 -9 -16 7316.92 256.684 11
 -3 -9 -15 4696.42 209.322 11
 -3 9 15 4756.02 192.454 13
 -3 9 14 6166.27 241.931 9
 -3 -9 -14 6827.84 269.427 11
 -3 9 14 6262.02 247.88 13
 -3 9 13 1680.04 136.456 9
 -3 -9 -13 1823.46 165.352 11
 -3 9 13 1823.53 144.335 13
 -3 9 12 17102.3 577.115 9
 -3 9 12 17783.5 582.771 13
 -3 9 11 19134.2 631.899 9
 -3 9 11 19144.9 633.453 13
 -3 9 10 11449.7 404.269 13
 -3 9 10 11051.3 384.239 18
 -3 9 10 11514.4 403.158 9
 -3 9 10 9852.35 542.281 8
 -3 9 10 10188.2 531.743 7
 -3 9 10 11082.5 384.374 14
 -3 9 9 318.242 137.526 9
 -3 9 9 456.668 244.003 8
 -3 9 9 346.114 112.129 18
 -3 9 9 194.452 205.383 7
 -3 9 9 326.606 129.479 13
 -3 9 9 261.999 109.71 14
 -3 9 8 5578.61 239.472 14
 -3 9 8 5736.46 258.447 13
 -3 9 8 6072.91 243.295 18
 -3 9 8 6168.2 417.572 8
 -3 9 8 5669.59 365.845 7
 -3 -9 -8 5652.08 230.624 4
 -3 -9 -8 5935.05 226.616 5
 -3 9 7 11379.4 388.095 14
 -3 -9 -7 10684.9 372.485 15
 -3 9 7 10589.8 402.071 13
 -3 9 7 11669.5 390.064 18
 -3 9 7 11571.6 570.285 8
 -3 -9 -7 10932.9 381.583 4
 -3 9 7 10563.4 513.656 7
 -3 9 6 3445.25 181.24 14
 -3 9 6 3940.88 196.601 13
 -3 9 6 3638.77 195.28 16
 -3 9 6 3561.7 183.393 18
 -3 -9 -6 3565.77 179.384 4
 -3 9 6 3227.7 254.17 1
 -3 9 5 9876.58 550.055 8
 -3 9 5 10532 374.526 14
 -3 9 5 10485.9 365.759 12
 -3 9 5 10161.3 384.915 13
 -3 9 5 10742.9 383.476 16
 -3 9 5 10602.9 375.979 18
 -3 -9 -5 10990.1 373.532 4
 -3 9 5 9676.39 454.424 1
 -3 9 4 7541.38 444.202 8
 -3 9 4 7144.42 270.708 14
 -3 9 4 6671.64 263.514 12
 -3 9 4 6873.76 280.766 13
 -3 9 4 7287.74 279.267 16
 -3 9 4 6460.46 264.896 18
 -3 -9 -4 6767.06 270.549 4
 -3 9 4 6243.23 340.613 1
 -3 9 3 8900.99 473.946 8
 -3 9 3 8402.22 310.985 16
 -3 9 3 8058.73 303.756 14
 -3 9 3 7910.09 302.083 12
 -3 9 3 8105.73 314.141 13
 -3 9 3 8746.46 308.483 18
 -3 -9 -3 7864.1 288.61 17
 -3 -9 -3 8238.07 309.888 4
 -3 9 3 7595.65 372.391 1
 -3 9 2 3603.08 318.297 8
 -3 9 2 2915.08 163.688 18
 -3 -9 -2 2698.99 145.984 17
 -3 9 2 2717.54 166.072 16
 -3 9 2 3080.11 163.346 14
 -3 9 2 3020.08 175.295 13
 -3 9 2 2791.44 167.656 12
 -3 9 2 2561.78 213.378 1
 3 -9 2 3317.54 327.316 20
 -3 9 1 793.328 122.171 12
 -3 -9 -1 767.703 126.057 4
 -3 -9 -1 1077.33 105.961 17
 -3 9 1 997.776 122.498 16
 -3 9 1 1196.92 131.975 13
 -3 9 1 954.3 125.124 14
 -3 9 1 985.921 123.609 18
 3 -9 1 795.801 259.161 20
 -3 9 1 1323.62 250.009 8
 -3 9 1 782.992 153.698 1
 -3 -9 0 2501.11 160.189 4
 -3 9 0 2457.72 154.855 16
 -3 9 0 2287.52 154.483 14
 -3 -9 0 2384.52 141.61 17
 -3 9 0 2412.32 156.72 18
 3 -9 0 2626.08 305.245 20
 -3 -9 0 2369.94 164.829 10
 -3 9 0 2813.43 277.922 8
 -3 9 0 2035.25 193.206 1
 -3 9 -1 1021.72 124.244 18
 -3 -9 1 948.225 113.153 17
 -3 9 -1 882.103 122.733 16
 -3 9 -1 789.044 156.106 1
 -3 9 -1 1049.39 124.623 14
 -3 9 -1 844.791 211.677 8
 -3 -9 1 994.336 133.723 10
 -3 -9 1 645.127 120.971 4
 3 -9 -1 563.131 246.814 20
 3 -9 -2 2589.49 317.914 20
 -3 -9 2 2893.32 163.498 17
 -3 9 -2 3189.29 172.392 18
 -3 9 -2 2605.22 164.77 16
 -3 9 -2 3187.29 172.708 14
 -3 -9 2 2916.77 172.721 15
 -3 -9 2 2979.12 171.794 4
 -3 -9 2 3033.68 179.907 10
 -3 9 -2 2740.53 270.729 8
 -3 9 -2 2722.97 214.521 1
 -3 -9 3 8158.72 306.621 17
 3 -9 -3 8190.92 295.001 17
 -3 9 -3 8529.88 313.168 16
 -3 -9 3 8005.46 311.845 15
 -3 -9 3 8215.24 308.003 4
 3 -9 -3 7929.28 480.169 20
 -3 -9 3 7900.3 319.764 10
 -3 9 -3 8457.36 421.439 8
 -3 9 -3 8453.19 380.717 1
 -3 9 -4 7124.69 369.793 8
 -3 -9 4 6928.72 274.766 17
 -3 9 -4 6927.27 274.256 16
 3 -9 -4 6763.7 260.056 17
 -3 -9 4 6883.8 277.562 15
 -3 -9 4 6864.24 271.169 4
 -3 9 -4 6083.04 328.816 1
 -3 -9 4 6624.38 278.505 10
 3 -9 -4 6839.83 450.058 20
 3 9 4 6629.21 392.316 21
 -3 -9 4 6264.93 402.128 6
 3 -9 -5 10508.7 370.32 17
 -3 -9 5 10498.6 385.246 15
 -3 -9 5 10392.5 376.936 4
 -3 9 -5 10261.4 453.227 1
 -3 -9 5 11301.2 393.282 10
 3 9 5 9932.39 529.877 21
 -3 -9 5 10439.6 527.002 6
 3 -9 -6 3756.29 365.664 20
 -3 9 -6 3622.38 254.824 1
 3 -9 -6 3980.12 185.3 17
 -3 -9 6 3698.08 199.053 15
 -3 -9 6 3581.02 184.017 4
 -3 -9 6 3841.38 208.549 10
 -3 -9 6 3963.64 334.218 6
 3 9 6 4015.91 361.003 21
 -3 -9 7 11035.3 395.373 15
 -3 9 -7 10707.9 397.699 12
 -3 -9 7 11065.8 382.357 4
 -3 -9 7 11410.1 411.888 10
 -3 -9 7 11029.8 561.422 6
 3 -9 -7 11658.3 602.978 20
 3 9 7 11266.1 576.689 21
 -3 -9 8 5701.14 252.826 15
 -3 9 -8 6083.68 257.299 12
 -3 -9 8 6331.82 273.369 10
 -3 -9 8 5951.6 413.443 6
 -3 9 -8 5890.8 227.186 19
 3 -9 -8 5607.13 441.835 20
 3 9 8 5883.46 441.841 21
 -3 9 -9 218.429 84.9574 19
 -3 -9 9 344.984 240.056 6
 -3 -9 9 392.814 121.223 15
 3 -9 -9 -23.6736 248.505 20
 -3 9 -9 159.381 117.372 12
 3 9 9 316.883 287.339 21
 -3 -9 9 390.911 141.305 10
 -3 -9 10 11540.8 398.802 15
 -3 9 -10 11854.1 399.073 12
 -3 9 -10 11115.3 385.464 19
 -3 -9 10 11605.4 428.848 10
 -3 -9 10 10960.6 577.926 6
 3 -9 -10 11196.8 586.138 20
 3 9 10 10458.9 599.59 21
 -3 -9 11 19578.8 650.077 10
 -3 9 -11 19180.4 618.582 12
 -3 9 -11 19208.5 615.694 19
 -3 9 -12 17379.3 563.626 19
 -3 -9 12 18192 603.861 10
 3 -9 -13 2035.79 148.416 17
 -3 -9 13 1431.8 162.521 10
 -3 -9 14 6451.5 275.296 10
 3 -9 -14 6602.64 258.357 17
 -3 -9 15 4422.81 206.64 10
 3 -9 -15 4802.06 199.034 17
 -3 -9 16 7059.26 260.089 10
 3 -9 -16 6861.84 252.288 17
 -3 -9 17 206.867 71.4638 18
 -3 -9 17 93.5031 68.7502 14
 -3 -9 17 264.847 77.7329 10
 -3 10 17 2400.49 105.933 16
 -3 -10 -17 2616.7 106.48 11
 -3 10 16 1316.89 98.4346 16
 -3 -10 -16 1168.85 101.56 11
 -3 10 15 5314.24 204.395 16
 -3 -10 -15 5356.71 213.236 11
 -3 -10 -14 27057.6 844.655 11
 -3 10 14 26510 828.286 13
 -3 10 14 27314.7 840.36 16
 -3 10 14 25965.4 824.783 9
 -3 10 13 3138.97 158.042 9
 -3 10 13 2917.71 157.449 13
 -3 -10 -13 2756.21 189.145 11
 -3 10 12 3637.43 182.841 9
 -3 -10 -12 3699.56 157.049 5
 -3 10 12 3910.59 187.174 13
 -3 10 11 1446.87 145.469 9
 -3 -10 -11 1496.22 106.878 5
 -3 10 11 1320.06 142.222 13
 -3 10 10 1907.83 154.224 9
 -3 10 10 2084.89 151.888 13
 -3 -10 -10 1752.79 119.067 5
 -3 -10 -9 3095.79 148.692 4
 -3 10 9 3101.65 192.61 9
 -3 10 9 3134.34 331.629 8
 -3 10 9 3325.19 190.268 13
 -3 -10 -9 3038.45 153.146 5
 -3 10 9 3226.55 302.647 7
 -3 10 8 6004.47 244.528 18
 -3 10 8 6449.46 247.519 14
 -3 10 8 6099.24 265.347 13
 -3 10 8 5958.32 270.007 16
 -3 -10 -8 6314.32 243.296 4
 -3 10 8 5351.31 418.318 8
 -3 -10 -8 6152.46 235.991 5
 -3 10 8 5747.46 376.651 7
 -3 -10 -7 2442.52 137.1 15
 -3 10 7 2740.61 150.054 14
 -3 10 7 2335.29 175.239 13
 -3 10 7 2515.49 179.134 16
 -3 -10 -7 2606.74 153.387 4
 -3 10 7 2388.48 147.096 18
 -3 -10 -7 2278.75 137.223 5
 -3 10 7 2577.36 278.346 7
 -3 10 6 55910.8 1721.31 13
 -3 10 6 55898.2 1710.98 14
 -3 -10 -6 56515.7 1712.21 4
 -3 10 6 56479.2 1711.45 18
 -3 10 6 54338.8 1721.92 16
 -3 10 5 13460.7 471.53 16
 -3 10 5 13179.8 458.586 14
 -3 10 5 13566.3 454.567 12
 -3 10 5 13225.3 469.24 13
 -3 10 5 12757.6 631.519 8
 -3 -10 -5 13678.9 463.63 4
 -3 10 5 13689.9 460.562 18
 -3 10 4 216.829 112.737 18
 -3 -10 -4 161.973 82.3319 17
 -3 10 4 138.197 120.112 16
 -3 10 4 188.96 120.194 13
 -3 10 4 285.916 115.087 14
 -3 10 4 257.699 263.705 8
 -3 -10 -4 152.259 120.982 4
 -3 10 4 -86.2681 164.068 1
 -3 10 4 135.127 104.162 12
 -3 10 3 869.551 121.781 18
 -3 -10 -3 877.043 101.252 17
 -3 10 3 673.911 127.799 16
 -3 10 3 502.139 131.12 13
 -3 10 3 641.589 116.134 14
 -3 10 3 934.188 246.157 8
 -3 -10 -3 911.715 129.491 4
 -3 10 3 660.858 115.974 12
 -3 10 3 596.05 159.998 1
 -3 10 2 1856.28 149.343 14
 -3 10 2 1968.21 154.729 13
 -3 10 2 1930.16 149.594 12
 -3 -10 -2 1696.94 128.365 17
 -3 10 2 1709.98 145.448 18
 -3 10 2 1743.08 276.114 8
 -3 10 2 1715.62 196.308 1
 -3 10 2 1921.58 148.821 16
 -3 10 1 2446.27 156.884 16
 -3 10 1 2145.74 155.733 14
 -3 10 1 2269.72 159.192 12
 -3 -10 -1 2175.27 138.649 17
 -3 10 1 2211.69 156.615 18
 -3 10 1 2496.18 287.725 8
 -3 10 1 1844.32 205.449 1
 -3 -10 -1 2196.45 163.22 4
 -3 10 0 169.093 119.856 16
 -3 -10 0 380.931 104.518 17
 -3 10 0 92.2283 147.61 1
 -3 10 0 344.031 114.752 14
 -3 -10 0 304.826 124.113 4
 -3 10 0 258.013 114.996 18
 -3 10 0 427.807 234.14 8
 3 -10 0 559.661 268.228 20
 3 -10 -1 2117.89 311.211 20
 -3 10 -1 2125.69 152.709 14
 -3 -10 1 2420.37 163.859 4
 -3 10 -1 2063.45 154.147 16
 -3 -10 1 2409.38 151.415 17
 -3 10 -1 2373.98 157.744 18
 -3 10 -1 2416.12 262.924 8
 -3 -10 1 2086.04 165.633 10
 -3 10 -1 2084 210.342 1
 3 -10 -2 2314.59 326.061 20
 -3 10 -2 2066.64 153.129 14
 -3 -10 2 1959.32 159.737 15
 -3 -10 2 1762.47 155.853 4
 -3 10 -2 1806.42 151.354 16
 -3 -10 2 1624.13 142.224 17
 -3 10 -2 2157.72 154.952 18
 -3 10 -2 1855.14 198.578 1
 -3 -10 2 1897.56 161.146 10
 -3 10 -2 1767.17 247.278 8
 -3 -10 3 701.676 120.271 17
 -3 10 -3 831.335 130.599 16
 3 -10 -3 648.721 106.309 17
 -3 -10 3 908.993 131.448 4
 -3 -10 3 896.138 134.587 15
 3 -10 -3 935.936 283.611 20
 -3 10 -3 718.249 168.118 1
 -3 10 -3 982.3 207.755 8
 -3 -10 3 996.636 143.922 10
 -3 -10 4 236.84 122.808 17
 3 -10 -4 369.668 107.093 17
 -3 -10 4 223.967 127.843 15
 -3 -10 4 171.412 124.26 4
 3 -10 -4 94.5159 259.694 20
 -3 -10 4 146.624 132.234 10
 -3 10 -4 68.9356 146.835 1
 3 -10 -5 12963.3 461.714 17
 -3 -10 5 13571.2 465.476 4
 -3 -10 5 13878.8 476.536 15
 -3 -10 5 14244.9 485.876 10
 3 10 5 13033.5 605.332 21
 3 -10 -5 15221.8 686.652 20
 -3 -10 5 13577 636.919 6
 3 -10 -6 56248.8 1701.36 17
 -3 -10 6 56052.1 1706.52 15
 -3 -10 6 55733.3 1698.27 4
 -3 -10 6 54892.3 1715.41 10
 -3 -10 6 53578.4 1880.11 6
 3 -10 -6 51914.8 1914.17 20
 3 10 6 54946.8 1864.34 21
 3 10 7 2445.6 314.848 21
 -3 -10 7 2406.74 182.477 10
 -3 -10 7 2486.36 152.121 4
 -3 -10 7 2497.48 170.173 15
 -3 10 -7 2446.16 172.759 12
 -3 10 -7 2451.4 133.168 19
 3 -10 -7 2593.21 355.391 20
 -3 -10 7 2195.39 291.879 6
 3 -10 -7 2588.33 165.364 17
 3 -10 -8 6513.7 270.689 17
 -3 -10 8 6688.68 269.31 15
 -3 10 -8 6089.17 268.719 12
 -3 10 -8 6292.76 241.786 19
 -3 -10 8 6835.36 286.366 10
 3 -10 -8 6926.1 471.727 20
 3 10 8 6015.46 432.093 21
 -3 -10 8 5913.57 421.282 6
 3 -10 -9 3251.06 187.833 17
 -3 -10 9 3262.23 176.436 15
 -3 10 -9 3415.26 184.116 12
 -3 10 -9 3061.96 153.685 19
 3 -10 -9 3432.78 354.245 20
 -3 -10 9 3055.72 201.227 10
 3 10 9 3709.46 358.445 21
 -3 -10 9 2830.32 331.623 6
 -3 10 -10 1802.51 142.695 12
 -3 -10 10 1786.05 175.888 10
 -3 10 -10 1850.03 116.323 19
 3 -10 -10 1721.03 155.847 17
 -3 -10 10 1682.43 134.054 15
 -3 10 -11 1317.51 101.427 19
 3 -10 -11 1266.78 149.636 17
 -3 -10 11 1658.04 168.392 10
 -3 10 -11 1537.72 114.207 12
 -3 10 -12 3755.3 153.863 19
 3 -10 -12 3562.13 196.83 17
 -3 -10 12 3644.73 203.914 10
 3 -10 -13 2847.1 172.084 17
 -3 -10 13 2984.39 183.738 10
 3 -10 -14 27292.5 855.868 17
 -3 -10 14 27125.1 862.237 10
 3 -10 -15 5490.18 218.476 17
 -3 -10 15 5731.22 226.698 10
 -3 -10 16 1333.13 102.143 10
 -3 -10 16 1100.43 91.3048 18
 3 -10 -16 1347.58 98.1292 17
 -3 -10 16 1198.34 92.2975 14
 -3 11 16 883.595 71.1494 16
 -3 -11 -16 708.23 77.2285 11
 -3 11 15 953.75 93.3964 16
 -3 -11 -15 902.969 102.993 11
 -3 11 14 8087.99 283.844 9
 -3 -11 -14 9004.34 310.833 11
 -3 11 14 8754.38 303.46 16
 -3 11 13 4962.6 197.283 9
 -3 11 13 4602.07 195.265 13
 -3 -11 -13 5195.93 227.719 11
 -3 11 13 5104.41 217.346 16
 -3 11 12 3499.47 189.687 16
 -3 11 12 3687.53 172.39 13
 -3 11 12 3739.38 176.869 9
 -3 11 11 5127.98 219.803 13
 -3 11 11 5218 227.641 16
 -3 -11 -11 4945.37 194.994 5
 -3 11 11 4987.57 222.158 9
 -3 11 10 2270.13 151.751 13
 -3 11 10 2318.24 162.865 9
 -3 11 10 2203.95 167.577 16
 -3 -11 -10 2027.84 121.675 5
 -3 11 9 2418.84 167.189 13
 -3 -11 -9 2315.79 128.991 4
 -3 11 9 2694.42 173.934 9
 -3 11 9 2497 173.887 16
 -3 -11 -9 2428.29 133.801 5
 -3 11 8 3193.35 185.14 13
 -3 -11 -8 3178.31 163.749 4
 -3 11 8 3273.75 343.117 8
 -3 11 8 3180.65 188.534 16
 -3 -11 -8 2856.3 151.892 5
 -3 11 8 2756.48 279.842 7
 -3 -11 -7 6366.65 243.667 15
 -3 11 7 6315.81 270.525 13
 -3 -11 -7 6542.02 256.031 4
 -3 -11 -7 6003.43 240.132 5
 -3 11 7 5984.95 378.685 7
 -3 11 7 6308.4 269.817 16
 -3 11 6 48199 1492.34 16
 -3 11 6 47704.8 1478.16 14
 -3 11 6 50037.1 1494.32 13
 -3 -11 -6 46353.5 1471.82 5
 -3 11 6 49132.2 1685.33 8
 -3 11 6 47676.1 1477.9 18
 -3 -11 -6 49503.3 1484.18 4
 -3 -11 -5 1700.92 117.617 17
 -3 11 5 1846.5 135.657 18
 -3 -11 -5 1506.76 116.595 5
 -3 11 5 1595.46 132.733 14
 -3 11 5 1602.27 156.129 16
 -3 11 5 1461.3 156.215 13
 -3 11 5 1589.48 135.173 12
 3 -11 5 1552.32 284.383 20
 -3 -11 -5 1535.24 148.897 4
 -3 11 5 1972.84 300.317 8
 -3 11 4 5276.43 408.796 8
 -3 11 4 6286.79 255.488 16
 -3 11 4 6052.18 245.848 14
 -3 11 4 5879.46 256.734 13
 -3 11 4 5997.75 242.692 12
 -3 11 4 5979.51 244.964 18
 -3 -11 -4 5865.79 229.402 17
 -3 -11 -4 5564.61 248.841 4
 3 -11 4 5246.32 409.935 20
 -3 -11 -4 5464.36 225.642 5
 -3 11 3 8278.07 314.627 18
 -3 -11 -3 7893.93 303.578 17
 -3 11 3 8420.08 316.327 14
 -3 11 3 8159.1 314.016 12
 -3 11 3 8471.73 321.61 16
 -3 -11 -3 8640.8 322.658 4
 3 -11 3 9190.85 503.06 20
 -3 11 3 9519.22 502.565 8
 -3 11 2 4233.88 205.835 14
 -3 11 2 4473.05 217.465 12
 -3 11 2 4544.75 212.147 16
 -3 11 2 3865.37 349.563 8
 -3 -11 -2 4031.26 194.005 17
 -3 11 2 4538.75 209.148 18
 -3 11 1 1739.57 145.408 14
 -3 -11 -1 1796.98 161.161 4
 -3 11 1 1845.16 150.158 16
 -3 11 1 1574.97 156.62 12
 -3 11 1 2076.18 281.476 8
 -3 11 1 1521.4 143.107 18
 -3 -11 -1 1610.36 136.442 17
 -3 11 0 10697.6 404.883 16
 -3 -11 0 11386 409.953 4
 -3 11 0 11472.9 405.363 14
 -3 -11 0 11619.1 398.133 17
 -3 11 0 11443 405.521 18
 -3 11 0 11471.5 496.107 1
 -3 11 0 11241.7 547.524 8
 -3 11 -1 1270.92 244.189 8
 -3 -11 1 1737.9 161.007 10
 -3 11 -1 1535.74 143.789 16
 -3 -11 1 1510.59 142.085 17
 -3 -11 1 1632.35 157.151 4
 -3 -11 2 4138.04 219.367 15
 -3 -11 2 4212.68 218.627 4
 -3 11 -2 4614.87 212.382 16
 -3 11 -2 3927.01 327.082 8
 -3 -11 2 4338.34 225.318 10
 -3 -11 2 4306.97 208.009 17
 3 -11 -2 4361.42 396.996 20
 -3 -11 3 8146.87 319.112 15
 -3 -11 3 8063.18 319.528 4
 -3 11 -3 8740.73 319.368 16
 3 -11 -3 8063.03 301.22 17
 -3 -11 3 7742.6 329.415 10
 -3 -11 3 8002.97 312.849 17
 3 -11 -3 7480.57 506.22 20
 -3 -11 4 5752.99 251.731 15
 -3 -11 4 5940.7 247.536 4
 3 -11 -4 5337.42 234.613 17
 -3 -11 4 6000.14 265.184 10
 -3 -11 4 5315.16 251.471 17
 3 -11 -4 5241.87 435.438 20
 -3 -11 5 1592.13 151.787 15
 -3 -11 5 1673.04 150.822 4
 -3 -11 5 1639.76 165.778 10
 3 -11 -5 1419.02 138.046 17
 -3 11 -5 1829.3 114.312 19
 3 -11 -5 1254.37 314.165 20
 3 -11 -6 50493.1 1726.59 20
 -3 -11 6 49469.1 1507.53 10
 -3 -11 6 49405 1489.81 4
 3 -11 -6 48639.8 1491.2 17
 -3 -11 6 47975.7 1496.94 15
 -3 -11 6 45475.5 1674.16 6
 -3 11 -6 47065.3 1475.49 19
 3 -11 -7 5850.35 455.484 20
 3 11 7 6130.54 403.643 21
 -3 -11 7 6720.32 282.449 10
 -3 -11 7 6164.93 253.387 4
 -3 -11 7 6326.11 269.514 15
 -3 11 -7 6353.27 268.594 12
 -3 11 -7 6174.55 239.111 19
 -3 -11 7 5857.84 422.376 6
 3 -11 -7 6755.19 267.535 17
 3 -11 -8 3073.14 181.158 17
 -3 -11 8 3219.94 178.548 15
 -3 11 -8 3002.22 186.802 12
 -3 11 -8 2859.05 147.239 19
 3 -11 -8 2584.82 353.69 20
 -3 -11 8 3261.49 203.097 10
 3 11 8 2875.82 326.028 21
 -3 -11 8 2986.97 320.282 6
 -3 11 -9 2528.31 165.356 12
 3 -11 -9 2476.54 167.15 17
 -3 11 -9 2228.64 129.134 19
 -3 -11 9 2229.47 150.923 15
 -3 -11 9 2550.91 188.609 10
 -3 11 -10 2322.34 151.56 12
 3 -11 -10 2328.42 164.219 17
 -3 11 -10 1979.27 117.609 19
 -3 -11 10 1954.4 137.613 15
 -3 -11 10 1955.57 174.765 10
 -3 11 -11 4744.37 189.952 19
 -3 -11 11 5420.67 240.02 10
 3 -11 -11 4874.59 226.481 17
 -3 11 -11 5232.97 202.535 12
 -3 -11 12 3619.42 193.677 10
 3 -11 -12 3910.17 192.167 17
 -3 -11 13 4912.04 220.243 10
 3 -11 -13 5277.23 219.492 17
 -3 -11 14 8774.96 318.604 10
 3 -11 -14 8935.71 313.211 17
 -3 -11 15 971.201 99.1716 10
 -3 -11 15 886.615 84.7866 18
 -3 -11 15 800.721 83.8195 14
 3 -11 -15 967.24 95.2434 17
 3 -11 -16 816.424 74.1167 17
 -3 -11 16 682.84 71.9224 10
 -3 12 15 3134.78 127.69 16
 -3 -12 -15 3338.3 139.93 11
 -3 12 14 -5.32086 79.5973 16
 -3 -12 -14 273.624 97.3312 11
 -3 12 13 323.625 81.0669 9
 -3 -12 -13 297.736 114.029 11
 -3 12 13 350.129 97.5955 16
 -3 12 12 741.222 90.5734 13
 -3 12 12 880.88 110.069 16
 -3 12 12 768.357 102.075 9
 -3 12 11 42.8672 93.8785 13
 -3 12 11 104.529 103.476 9
 -3 12 11 -34.3973 103.539 16
 -3 12 10 2714.58 165.454 16
 -3 12 10 2426.65 163.618 9
 -3 12 10 2620.45 150.964 13
 -3 12 9 5799.67 229.587 13
 -3 12 9 4930.07 233.038 16
 -3 -12 -9 5074.83 196.677 4
 -3 -12 -9 4932.14 202.344 5
 -3 12 9 5224.72 235.185 9
 -3 12 8 133.998 118.529 13
 -3 12 8 280.954 125.973 16
 -3 -12 -8 200.868 77.3099 15
 -3 -12 -8 228.744 88.8773 5
 -3 -12 -8 415.558 102.981 4
 -3 12 7 991.643 129.567 13
 3 -12 7 654.809 257.933 20
 -3 -12 -7 730.591 100.438 5
 -3 -12 -7 685.702 119.385 4
 -3 -12 -7 667.965 108.105 15
 -3 12 7 887.166 135.159 16
 -3 12 6 6992.23 284.341 16
 -3 -12 -6 7083.78 264.328 15
 -3 12 6 6674.8 277.995 13
 -3 -12 -6 6605.17 272.516 4
 3 -12 6 6040.88 433.838 20
 -3 12 6 6484.94 447.625 8
 -3 -12 -6 6494.24 253.729 5
 -3 12 5 23153.3 753.668 18
 -3 -12 -5 23766.1 750.768 17
 -3 12 5 24265.5 770.334 16
 -3 12 5 24063.1 755.575 14
 -3 12 5 23379.3 949.627 8
 -3 -12 -5 24072.2 766.586 4
 -3 -12 -5 23327 751.651 5
 3 -12 5 23314.6 952.518 20
 -3 -12 -4 24354.6 797.832 17
 -3 12 4 26178.8 803.848 18
 -3 12 4 25360.3 815.897 16
 -3 -12 -4 24491.8 795.984 5
 -3 12 4 25565.4 805.497 12
 -3 12 4 25841.9 1003.98 8
 -3 -12 -4 25918.9 813.219 4
 -3 12 4 25302.7 802.566 14
 3 -12 4 23795 991.813 20
 3 -12 3 3613.96 358.826 20
 -3 12 3 3870.33 187.376 14
 -3 12 3 3771.98 197.578 12
 -3 12 3 3721.08 203.869 16
 -3 12 3 3958.9 188.161 18
 -3 -12 -3 3994.41 186.289 17
 -3 12 3 3707.88 355.06 8
 -3 -12 -3 3369.73 201.69 4
 -3 12 2 4447.76 218.768 16
 -3 12 2 4897.25 212.426 14
 -3 12 2 4603.1 226.354 12
 -3 -12 -2 4756.67 211.602 17
 -3 12 2 4686.68 210.71 18
 -3 12 2 4041.48 360.702 8
 3 -12 1 10270.2 564.707 20
 -3 12 1 10132.7 375.011 12
 -3 -12 -1 9767.95 361.48 17
 -3 -12 -1 10095.6 376.538 4
 -3 12 1 9910.53 366.857 16
 -3 12 1 9889.86 527.475 8
 -3 12 0 1225.4 246.538 8
 -3 12 0 474.239 129.392 16
 -3 -12 0 886.548 122.762 17
 -3 -12 0 723.437 139.997 4
 3 -12 0 312.971 274.766 20
 -3 -12 1 10447 373.787 17
 -3 12 -1 10333.7 376.587 16
 -3 12 -1 10031.8 505.715 8
 -3 -12 1 10043.1 383.972 4
 -3 -12 2 4825.18 225.387 4
 -3 12 -2 4467.11 222.858 16
 3 -12 -2 4449.87 199.557 17
 -3 -12 2 4548.56 220.445 17
 -3 -12 2 4355.68 231.032 15
 -3 12 -2 4408.03 326.728 8
 -3 -12 3 3469.85 204.875 4
 3 -12 -3 3775.92 178.181 17
 -3 -12 3 3653.3 200.442 17
 -3 -12 3 3331.51 209.847 10
 -3 -12 3 3661.93 203.155 15
 -3 12 -4 24636.5 798.173 19
 -3 -12 4 26292.1 824.885 15
 -3 -12 4 25184.5 819.163 4
 3 -12 -4 25697.9 812.465 17
 -3 -12 4 25881.7 826.355 17
 -3 -12 4 25221.6 832.218 10
 3 -12 -4 26794.9 1044.28 20
 3 -12 -5 24801.1 769.886 17
 -3 -12 5 23656.7 778.891 15
 -3 -12 5 24298.1 772.924 4
 -3 -12 5 24645.7 789.812 10
 -3 12 -5 22832.9 752.477 19
 3 -12 -5 23966.7 997.944 20
 -3 -12 6 6742.05 283.719 15
 3 -12 -6 6122.5 464.567 20
 -3 -12 6 6965.5 269.871 4
 3 -12 -6 6904.05 273.255 17
 -3 12 -6 6147.64 246.349 19
 -3 -12 6 7373.44 298.315 10
 -3 12 -7 826.52 94.8086 19
 -3 -12 7 986.759 137.924 15
 -3 -12 7 833.038 118.687 4
 -3 -12 7 793.167 153.948 10
 3 -12 -7 1051.82 135.986 17
 -3 12 -7 962.225 148.969 12
 -3 -12 8 243.143 115.424 15
 3 -12 -8 268.707 125.385 17
 -3 -12 8 137.063 133.412 10
 -3 12 -8 204.169 81.4016 19
 -3 12 -8 24.8341 128.611 12
 -3 12 -9 5295.55 232.604 12
 -3 -12 9 5367.39 224.266 15
 -3 12 -9 5187.7 201.913 19
 -3 -12 9 5318.49 250.047 10
 3 -12 -9 5273.61 235.366 17
 -3 -12 10 2520.06 139.844 15
 -3 12 -10 2332.8 149.962 12
 -3 -12 10 2280.73 173.944 10
 3 -12 -10 2547.75 164.986 17
 -3 -12 11 66.6049 125.478 10
 3 -12 -11 34.2653 113.02 17
 -3 -12 12 855.909 120.008 10
 3 -12 -12 653.845 115.188 17
 -3 -12 13 278.503 104.201 10
 3 -12 -13 357.448 100.428 17
 -3 -12 14 145.218 85.315 10
 3 -12 -14 124.887 83.9368 17
 -3 -12 15 3078.49 132.972 10
 3 -12 -15 3248.12 133.719 17
 -3 -13 -14 923.662 88.3273 11
 -3 13 14 873.548 68.8013 16
 -3 13 13 403.939 77.6608 16
 -3 -13 -13 339.784 99.153 11
 -3 13 12 817.038 89.6258 9
 -3 13 12 712.344 96.2001 16
 -3 13 11 582.879 100.683 9
 -3 13 11 819.817 107.287 16
 -3 13 10 361.745 109.976 9
 -3 13 10 280.215 104.473 16
 -3 13 9 246.548 114.309 9
 -3 13 9 247.54 114.201 16
 -3 -13 -8 2132.35 131.55 4
 -3 -13 -8 2049.39 113.143 15
 -3 13 8 2231.19 160.397 9
 -3 13 8 2272.09 154.344 16
 -3 -13 -8 1969.47 118.146 5
 -3 -13 -7 4361.92 194.123 15
 -3 -13 -7 4674.39 203.125 4
 -3 13 7 4345.84 207.619 16
 -3 -13 -7 4462.14 186.309 5
 -3 -13 -6 11011.7 381.715 15
 -3 13 6 11392 394.561 16
 -3 -13 -6 10402.7 370.841 5
 -3 -13 -6 10778.4 387.461 4
 -3 -13 -6 10884.7 366.627 17
 -3 13 5 18786.2 616.153 16
 -3 -13 -5 19113.9 599.425 17
 -3 -13 -5 20102.9 615.963 4
 -3 -13 -4 3876.2 180.06 17
 -3 -13 -4 3471.71 197.2 4
 -3 13 4 3583.15 186.254 12
 -3 13 4 3501.11 195.509 16
 -3 13 4 3948.62 356.188 8
 3 -13 4 3096.46 348.43 20
 3 -13 3 22382.8 926.637 20
 -3 13 3 23190.5 738.288 12
 -3 13 3 21990.2 915.849 8
 -3 -13 -3 22860.7 745.847 4
 -3 -13 -3 22724.9 732.015 17
 -3 13 3 22825.2 740.943 16
 -3 13 2 1978.11 156.97 16
 -3 13 2 1850.12 155.378 12
 -3 -13 -2 1997.51 144.499 17
 -3 13 2 2034.74 284.532 8
 -3 13 1 440.863 143.443 12
 -3 -13 -1 415.779 143.785 4
 -3 13 1 385.979 129.016 16
 -3 -13 -1 355.354 121.709 17
 -3 13 1 63.2072 233.549 8
 3 -13 1 507.128 275.01 20
 -3 13 0 492.282 149.235 12
 -3 -13 0 217.298 139.094 4
 3 -13 0 73.5388 264.595 20
 -3 13 0 441.093 233.269 8
 -3 -13 0 271.569 120.349 17
 -3 13 0 455.618 126.578 16
 -3 -13 1 520.758 149.56 4
 -3 -13 1 255.347 137.586 15
 3 -13 -1 274.416 266.43 20
 -3 -13 1 367.27 125.179 17
 -3 13 -1 484.095 127.911 16
 3 -13 -2 1674.27 129.393 17
 -3 -13 2 1778.25 160.957 4
 -3 -13 2 1783.47 172.887 15
 -3 -13 2 1807.27 158.76 17
 3 -13 -2 1674.25 325.149 20
 -3 -13 3 22592.9 730.584 4
 -3 -13 3 22080.2 734.066 15
 -3 -13 3 22504.2 731.137 17
 3 -13 -3 21990.3 714.685 17
 3 -13 -4 3898.92 188.474 17
 -3 -13 4 3768.43 202.462 4
 -3 -13 4 3779.02 209.876 15
 -3 -13 4 3848.88 218.437 10
 -3 13 -4 3400.98 162.345 19
 3 -13 -5 19212.1 615.879 17
 -3 -13 5 19015.8 626.702 15
 -3 -13 5 19107.3 618.794 4
 -3 -13 5 19163.3 631.333 10
 -3 13 -5 17706.8 596.739 19
 3 -13 -6 11315.2 390.161 17
 -3 13 -6 10038.5 393.93 12
 -3 -13 6 11208.9 397.818 15
 -3 -13 6 11042.9 384.199 4
 -3 -13 6 10914.7 405.512 10
 -3 13 -6 10756.4 366.779 19
 3 -13 -7 4223.92 207.063 17
 -3 13 -7 4271.32 218.46 12
 -3 -13 7 4136.72 204.558 15
 -3 -13 7 4424.3 195.687 4
 -3 -13 7 4330.73 227.969 10
 -3 13 -7 4210.82 174.416 19
 3 -13 -8 2186.25 156.113 17
 -3 13 -8 2123.64 157.656 12
 -3 13 -8 1892.08 107.993 19
 -3 -13 8 2046.42 166.033 10
 -3 -13 8 1802.94 142.528 15
 -3 13 -9 377.323 119.331 12
 3 -13 -9 467.466 119.948 17
 -3 -13 9 268.13 123.526 10
 -3 -13 9 410.62 103.838 15
 -3 -13 10 438.463 126.616 10
 -3 13 -10 450.811 104.949 12
 3 -13 -10 252.451 110.405 17
 3 -13 -11 600.765 105.058 17
 -3 -13 11 703.304 121.174 10
 3 -13 -12 697.835 104.552 17
 -3 -13 12 857.158 110.212 10
 3 -13 -13 270.587 84.1319 17
 -3 -13 13 320.98 88.0145 10
 3 -13 -14 1006.2 82.463 17
 -3 -13 14 886.977 75.8117 10
 -3 14 12 1704.06 94.2649 16
 -3 14 12 1757.46 90.3498 9
 -3 14 11 773.283 88.882 16
 -3 14 11 769.329 87.8161 9
 -3 14 10 238.78 89.8011 16
 -3 14 10 173.235 92.8018 9
 -3 14 9 1240.37 113.791 16
 -3 14 9 1431.63 124.701 9
 -3 14 8 1948.22 133.292 16
 -3 14 8 1697.24 137.344 9
 -3 -14 -8 1894.14 111.05 4
 -3 -14 -7 114.961 91.491 15
 -3 14 7 351.033 111.718 16
 -3 -14 -7 121.763 99.1322 4
 -3 -14 -6 3097.77 164.216 15
 -3 -14 -6 2953.32 140.427 17
 -3 14 6 3448.58 176.346 16
 -3 -14 -6 3260.65 172.427 4
 -3 -14 -5 13986 469.319 15
 -3 -14 -5 14009.8 471.142 4
 -3 -14 -5 13270.6 453.882 17
 -3 14 5 13936.3 469.032 16
 -3 14 4 725.689 118.337 12
 -3 -14 -4 474.985 136.065 4
 -3 -14 -4 731.001 134.19 15
 -3 -14 -4 682.234 108.906 17
 -3 14 4 834.913 119.601 16
 -3 14 3 6421.79 260.427 12
 -3 -14 -3 6798.9 277.562 4
 -3 14 3 6197.18 260.697 16
 -3 -14 -3 6409.13 255.806 17
 -3 -14 -2 1334.11 135.266 17
 -3 14 2 1416.39 138.153 16
 -3 14 2 1226.06 143.183 12
 -3 -14 -1 1120.96 134.884 17
 -3 14 1 1133.16 134.58 16
 -3 14 1 1068.83 144.603 12
 -3 -14 -1 1304.58 150.786 4
 -3 14 0 -14.1936 109.813 16
 -3 -14 0 89.5194 119.901 17
 -3 14 0 209.637 139.348 12
 -3 -14 0 43.7116 144.051 4
 -3 14 -1 1163.45 158.889 12
 -3 -14 1 1039.82 157.827 4
 -3 -14 1 1258.3 152.864 15
 -3 -14 1 1143.09 138.746 17
 -3 14 -2 1177.85 156.548 12
 -3 -14 2 1369.93 158.778 4
 -3 -14 2 1163.81 160.888 15
 -3 -14 2 1165.64 139.874 17
 3 -14 -2 1525.68 121.138 17
 3 -14 -3 6067 248.604 17
 -3 -14 3 6498.76 279.558 15
 -3 14 -3 6051.12 279.345 12
 -3 -14 3 6818.35 270.469 4
 -3 -14 3 6584.93 273.454 17
 -3 14 -3 6064.76 234.014 19
 -3 14 -4 892.984 159.814 12
 3 -14 -4 684.933 118.313 17
 -3 -14 4 739.259 138.375 4
 -3 14 -4 520.138 81.7243 19
 -3 -14 4 676.476 147.033 15
 -3 -14 5 13603.3 457.591 4
 3 -14 -5 13363 451.825 17
 -3 -14 5 14357.9 466.411 15
 -3 -14 6 3331.82 171.42 4
 -3 -14 6 2953.49 178.301 15
 -3 14 -6 3221.33 139.718 19
 3 -14 -6 3066.29 170.858 17
 -3 -14 7 151.535 114 15
 -3 -14 7 164.867 123.222 10
 -3 -14 7 338.512 101.423 4
 3 -14 -7 166.824 105.445 17
 -3 14 -7 212.044 131.065 12
 -3 -14 8 1983.16 158.373 10
 -3 14 -8 1997.1 151.119 12
 3 -14 -8 2082.32 145.313 17
 -3 -14 8 1886.67 137.628 15
 -3 -14 9 1230.44 134.093 10
 3 -14 -9 1421.35 126.989 17
 -3 14 -9 1270.52 125.515 12
 -3 -14 9 1255.05 109.896 15
 -3 14 -10 92.9224 88.6185 12
 -3 -14 10 95.2564 103.739 10
 3 -14 -10 134.943 96.2413 17
 -3 -14 11 765.706 103.206 10
 3 -14 -11 854.32 102.679 17
 3 -14 -12 1787.34 112.375 17
 3 -14 -13 909.601 80.1936 17
 -3 -15 -12 2548.63 117.943 11
 -3 15 11 279.991 60.7708 9
 -3 -15 -11 314.737 85.0568 11
 -3 15 10 2830.57 122.535 16
 -3 15 10 2956.1 132.272 9
 -3 15 9 2429.96 123.76 16
 -3 15 9 2349.15 131.399 9
 -3 15 8 3206.1 149.397 16
 -3 15 8 3322.85 163.421 9
 -3 15 7 4273.16 180.604 16
 -3 -15 -7 4033.31 167.972 15
 -3 -15 -7 4209.62 178.135 4
 -3 15 6 2608.8 145.438 16
 -3 -15 -6 2630.01 144.675 15
 -3 -15 -6 2761.92 152.134 4
 -3 -15 -5 5326.81 219.33 15
 -3 -15 -5 5324.95 220.899 4
 -3 15 5 5151.46 211.73 16
 -3 -15 -5 4856.35 197.428 17
 -3 15 4 532.912 105.097 12
 -3 -15 -4 572.336 130.651 4
 -3 -15 -4 498.149 101.203 17
 -3 15 4 627.604 108.366 16
 -3 -15 -4 698.408 126.528 15
 -3 15 3 537.599 114.367 12
 -3 -15 -3 623.321 131.18 4
 -3 -15 -3 556.162 133.43 15
 -3 -15 -3 489.956 109.25 17
 -3 15 3 513.843 108.695 16
 -3 15 2 233.142 116.158 12
 -3 -15 -2 353.779 110.674 17
 -3 15 2 357.322 109.759 16
 -3 -15 -2 255.979 129.207 15
 -3 -15 -1 483.175 144.799 4
 -3 15 1 504.422 109.336 16
 -3 -15 -1 574.951 116.845 17
 -3 15 1 592.265 132.153 12
 -3 15 0 7254.79 290.994 12
 -3 -15 0 7271.56 299.246 4
 -3 -15 0 6962.3 284.871 17
 -3 -15 0 7417.81 299.186 15
 -3 -15 1 598.472 137.891 4
 -3 15 -1 432.794 139.614 12
 -3 -15 1 447.432 129.492 17
 -3 -15 1 456.045 139.769 15
 -3 -15 2 50.7041 135.1 15
 -3 -15 2 133.685 135.881 4
 -3 15 -2 140.766 141.026 12
 -3 -15 2 87.8707 125.766 17
 -3 15 -2 176.485 69.9899 19
 -3 -15 3 749.808 143.891 15
 3 -15 -3 438.973 101.899 17
 -3 15 -3 456.51 147.504 12
 -3 -15 3 380.436 125.06 4
 -3 -15 4 416.875 131.907 15
 -3 -15 4 431.122 127.042 4
 3 -15 -4 546.097 105.388 17
 -3 15 -4 439.264 141.429 12
 -3 -15 5 5478.94 238.205 15
 3 -15 -5 5203.33 220.863 17
 -3 -15 5 5280.86 227.404 4
 -3 15 -5 5729.99 244.508 12
 -3 -15 6 2628.2 158.932 15
 3 -15 -6 2515.36 146.177 17
 -3 -15 6 2422.11 146.216 4
 -3 -15 7 4356.19 192.293 15
 3 -15 -7 4170.96 188.641 17
 -3 -15 7 4078.12 177.571 4
 -3 15 -7 4408.52 201.228 12
 3 -15 -8 3054.18 156.584 17
 -3 -15 8 2907.92 149.837 15
 -3 15 -8 3450.87 166.096 12
 -3 15 -9 2592.75 137.417 12
 3 -15 -9 2444.03 136.675 17
 3 -15 -10 3234.98 148.526 17
 3 -15 -11 335.156 77.0187 17
 3 -15 -12 2655.39 114.971 17
 -3 -16 -11 109.557 54.6364 11
 -3 -16 -10 947.899 81.104 11
 -3 16 9 3998.48 157.346 9
 -3 16 8 4452.81 178.542 9
 -3 16 7 1218.18 112.859 9
 -3 -16 -6 921.998 98.8621 15
 -3 -16 -6 846.492 100.91 4
 -3 -16 -5 2970.56 152.715 15
 -3 -16 -5 2978.48 155.573 4
 -3 -16 -4 1590.7 130.41 15
 -3 -16 -4 1516.68 132.615 4
 -3 16 4 1711.91 106.433 16
 -3 -16 -4 1292.62 107.325 17
 -3 16 3 965.46 108.395 12
 -3 -16 -3 716.041 127.123 4
 -3 -16 -3 916.083 126.647 15
 -3 -16 -3 950.794 108.009 17
 -3 16 2 -22.5884 105.705 12
 -3 -16 -2 90.8772 96.9649 17
 -3 -16 -2 135.49 119.306 15
 -3 -16 -1 3008.92 177.407 4
 -3 16 1 2667.62 162.119 12
 -3 -16 -1 2888.69 159.26 17
 -3 16 0 38.2352 119.454 12
 -3 -16 0 -100.316 126.733 4
 -3 -16 0 54.3006 107.299 17
 -3 -16 0 9.16833 127.151 15
 -3 16 -1 2577.45 166.72 12
 -3 -16 1 2545.46 171.033 4
 -3 -16 1 2575.85 160.699 17
 -3 -16 1 2893.74 173.328 15
 -3 16 -2 92.6448 125.507 12
 -3 -16 2 140.505 121.189 4
 -3 -16 2 108.561 123.869 15
 -3 -16 3 1080.63 137.386 15
 3 -16 -3 766.597 96.1615 17
 -3 16 -3 949.26 135.184 12
 -3 -16 3 803.959 119.966 4
 -3 -16 4 1398.1 138.507 15
 -3 -16 4 1436.25 132.018 4
 3 -16 -4 1349.27 107.709 17
 -3 16 -4 1559.84 144.804 12
 -3 -16 5 3007.07 161.308 15
 3 -16 -5 2510.66 137.219 17
 -3 -16 5 2717.65 148.452 4
 -3 16 -5 2610.56 165.546 12
 -3 -16 6 1076.6 113.243 15
 3 -16 -6 972.917 102.273 17
 -3 -16 6 939.334 102.814 4
 -3 -16 7 1453.12 108.418 15
 3 -16 -7 1416.95 105.947 17
 -3 -16 7 1212.9 93.6452 4
 -3 16 -7 1319.26 122.86 12
 -3 16 -8 4476.61 184.338 12
 -3 -16 8 4111.47 168.928 15
 3 -16 -8 4763.61 177.654 17
 3 -16 -9 4043.25 159.305 17
 -3 16 -9 3879.26 161.103 12
 3 -16 -10 1113.94 79.4785 17
 3 -16 -11 90.2228 49.421 17
 -3 17 8 1218.11 76.8006 9
 -3 17 7 4905.11 184.534 9
 -3 -17 -6 493.163 77.1794 4
 -3 17 6 631.719 91.5268 9
 -3 -17 -5 740.82 89.0842 15
 -3 -17 -5 702.809 93.2722 4
 -3 -17 -4 1426.6 111.254 15
 -3 -17 -4 1238.88 113.185 4
 -3 -17 -3 177.098 99.7508 15
 -3 -17 -3 150.549 76.4284 17
 -3 -17 -3 197.539 101.463 4
 -3 -17 -2 323.97 103.947 15
 -3 -17 -2 426.854 89.5161 17
 -3 17 2 278.434 90.8925 12
 -3 -17 -1 358.221 94.705 17
 -3 -17 -1 321.979 112.384 4
 -3 17 1 414.693 100.81 12
 -3 -17 0 306.187 112.586 4
 -3 -17 0 320.73 113.622 15
 -3 17 0 313.2 106.324 12
 -3 -17 1 355.593 109.239 4
 -3 -17 1 390.651 110.01 15
 -3 17 -1 587.19 113.539 12
 -3 -17 2 377.176 109.611 4
 -3 -17 2 352.601 113.684 15
 -3 17 -2 418.894 110.4 12
 -3 -17 3 69.0492 98.6623 4
 -3 17 -3 147.903 107.718 12
 -3 -17 3 149.205 108.245 15
 -3 -17 4 1532.88 121.304 15
 -3 17 -4 1583.87 127.214 12
 3 -17 -4 1351.94 93.5598 17
 -3 -17 4 1398.06 115.665 4
 -3 -17 5 716.349 101.345 15
 3 -17 -5 723.846 76.5433 17
 -3 17 -5 707.162 109.637 12
 -3 -17 5 578.587 89.0479 4
 -3 -17 6 548.866 88.4199 15
 3 -17 -6 577.534 71.5718 17
 -3 -17 6 499.901 77.0234 4
 -3 17 -7 4850.69 186.837 12
 -3 -17 7 4521.44 173.676 15
 3 -17 -7 4850.21 172.079 17
 3 -17 -8 1073.91 71.3016 17
 -3 17 -8 1177.02 86.0625 12
 -3 18 6 970.233 71.2422 9
 -3 -18 -5 247.588 64.1111 4
 -3 18 5 115.717 69.3795 9
 -3 -18 -4 109.136 73.5256 4
 -3 -18 -4 61.4742 67.6966 15
 -3 -18 -3 1941.82 112.042 4
 -3 -18 -3 1831.37 109.404 15
 -3 -18 -2 921.096 98.4546 15
 -3 18 1 7031.44 248.981 12
 -3 -18 -1 7622.88 262.681 4
 -3 18 0 1508.03 101.609 12
 -3 -18 0 1317.07 110.969 4
 -3 -18 0 1249.02 110.824 15
 -3 18 -1 6864.3 255.63 12
 -3 -18 1 7577.76 263.366 15
 -3 -18 1 7388.24 260.132 4
 -3 -18 2 863.985 102.403 15
 -3 18 -2 1083.84 101.7 12
 -3 -18 2 1161.73 102.664 4
 -3 18 -3 1830.74 120.065 12
 -3 -18 3 2198.74 122.597 15
 -3 -18 3 2120.4 115.654 4
 -3 -18 4 -44.7413 78.6819 15
 -3 18 -4 36.4083 85.0009 12
 -3 -18 4 -2.25579 68.1916 4
 -3 -18 5 276.492 72.5199 15
 -3 18 -5 309.582 79.9373 12
 -3 -18 5 209.441 59.9012 4
 -3 18 -7 116.369 55.5049 12
 -3 -19 -3 505.156 57.0919 4
 -3 19 3 619.156 60.8989 9
 -3 -19 -2 1917.83 92.9192 15
 -3 -19 -1 794.151 73.2401 4
 -3 -19 0 248.946 65.4772 4
 -3 -19 0 103.238 66.2757 15
 -3 -19 1 749.808 72.2776 4
 -3 -19 1 880.05 77.0528 15
 -3 19 -2 1806.8 86.7249 12
 -3 -19 2 1518.08 87.8234 4
 -3 -19 2 1750.73 91.5708 15
 -3 -19 3 544.048 62.1992 15
 -3 19 -3 566.722 62.208 12
 -4 0 0 5633.31 233.24 2
 -4 0 0 5595 234.119 3
 -4 0 0 5551.01 224.292 15
 -4 0 0 5991.3 221.058 14
 -4 0 0 5992.03 374.276 8
 -4 0 0 5488.63 230.195 4
 -4 0 0 5760.38 220.369 18
 -4 0 0 5525.67 237.174 12
 -4 0 -1 4639.5 204.681 2
 -4 0 -1 4578.59 203.559 3
 -4 0 1 4404.66 208.029 3
 -4 0 1 4154.48 204.746 2
 -4 0 -1 4931.76 190.107 14
 -4 0 1 4506.21 202.539 15
 -4 0 -1 4633.98 196.944 15
 -4 0 1 4635.07 197.406 14
 -4 0 -1 5257.62 343.086 8
 -4 0 1 4709.81 207.415 4
 -4 0 -1 4785.82 189.079 18
 -4 0 1 4568.11 195.182 18
 -4 0 1 4682.25 211.361 12
 -4 0 -2 6516.3 264.226 3
 -4 0 2 6937.36 267.486 3
 -4 0 -2 6605.59 265.435 2
 -4 0 2 6800.56 265.829 2
 -4 0 2 6819.22 264.968 15
 -4 0 -2 6687.36 247.998 14
 -4 0 -2 6706.35 253.576 15
 -4 0 2 6693.24 257.998 14
 -4 0 -2 7357.57 411.805 8
 -4 0 2 6693.33 245.092 9
 -4 0 2 7095.53 264.849 4
 -4 0 -2 7019.36 266.769 4
 -4 0 -2 7006.13 250.421 18
 -4 0 2 6973.79 259.193 18
 -4 0 -2 6809.33 267.935 12
 -4 0 2 6934.16 271.615 12
 -4 0 -3 9814.08 356.404 2
 -4 0 3 10166.4 357.486 3
 -4 0 -3 9434.01 355.887 3
 -4 0 3 10505.3 358.218 2
 -4 0 -3 10163.8 340.686 14
 -4 0 3 9974.47 353.705 14
 -4 0 3 9728.02 344.43 13
 -4 0 -3 10981.2 490.987 8
 -4 0 3 10218.3 483.827 8
 -4 0 3 9844.47 341.971 9
 -4 0 3 9848.65 353.952 4
 -4 0 -3 10007.7 352.337 4
 -4 0 -3 10052.1 343.399 11
 -4 0 -3 9657.14 353.879 12
 -4 0 3 10040 358.286 12
 -4 0 -3 9928.69 339.559 18
 -4 0 3 10398.5 354.684 18
 -4 0 -4 655.787 83.9901 18
 -4 0 4 630.458 112.416 18
 -4 0 -4 635.025 118.288 3
 -4 0 4 556.673 121.125 3
 -4 0 4 553.42 123.582 15
 -4 0 4 451.129 86.6697 16
 -4 0 4 524.951 111.951 14
 -4 0 -4 762.436 86.5648 14
 -4 0 4 600.566 100.073 13
 -4 0 -4 642.948 226.649 8
 -4 0 4 608.723 105.719 9
 -4 0 4 513.659 215.695 8
 -4 0 4 419.7 112.619 4
 -4 0 -4 559.748 111.103 4
 -4 0 -4 689.184 112.394 12
 -4 0 4 650.659 118.339 12
 -4 0 -4 574.461 104.621 11
 -4 0 -4 419.326 112.952 2
 -4 0 4 594.521 116.811 2
 -4 0 -5 8680.76 317.427 11
 -4 0 5 8601.14 319.487 12
 -4 0 -5 8583.51 313.601 12
 -4 0 5 8344.11 314.976 4
 -4 0 -5 8580.12 317.123 4
 -4 0 5 8980.74 322.938 18
 -4 0 5 8878.62 303.409 16
 -4 0 5 8967.87 330.837 15
 -4 0 5 9009.74 323.821 14
 -4 0 5 8410.27 314.789 13
 -4 0 5 8598.56 325.638 2
 -4 0 5 8776.45 315.111 9
 -4 0 5 8472.27 443.735 8
 -4 0 5 8466.84 325.299 3
 -4 0 -5 8748.14 325.514 2
 -4 0 -5 8627.37 324.947 3
 -4 0 -6 9753.75 351.88 2
 -4 0 -6 10234 353.996 3
 -4 0 6 9411.63 351.06 15
 -4 0 6 9514.11 349.792 14
 -4 0 6 9374.49 340.181 13
 -4 0 6 9240.45 349.055 18
 -4 0 6 9379.02 336.048 4
 -4 0 -6 9147.24 336.645 4
 -4 0 6 9372.79 345.278 9
 -4 0 6 8998.86 457.105 8
 -4 0 6 9441.62 343.515 12
 -4 0 -6 9185.92 336.457 12
 -4 0 -6 9839.4 343.838 11
 -4 0 -7 25.2554 118.06 2
 -4 0 -7 15.0773 123.052 3
 -4 0 7 10.2287 132.89 15
 -4 0 7 132.582 115.026 13
 -4 0 7 92.7642 97.0869 4
 -4 0 -7 69.677 86.9528 4
 -4 0 -7 80.4566 99.6111 12
 -4 0 7 56.7976 117.261 12
 -4 0 -7 211.001 124.491 11
 -4 0 7 195.879 117.525 9
 -4 0 7 77.9245 173.894 8
 -4 0 -8 837.7 142.239 2
 -4 0 -8 1171.87 147.722 3
 -4 0 8 956.49 148.261 15
 -4 0 8 923.16 133.926 13
 -4 0 -8 821.2 103.124 4
 -4 0 -8 963.661 105.233 12
 -4 0 -8 739.991 131.46 11
 -4 0 8 838.331 190.146 8
 4 0 8 445.615 286.773 21
 -4 0 9 1358.71 153.982 18
 -4 0 9 1434.41 155.568 14
 -4 0 9 1431.02 153.536 15
 -4 0 -9 1426.65 163.677 3
 -4 0 -9 1687.21 162.04 2
 4 0 9 1305.54 324.196 21
 -4 0 10 492.749 142.868 18
 -4 0 -10 295.547 138.265 3
 -4 0 10 460.397 135.311 15
 -4 0 10 424.974 142.475 14
 4 0 10 460.392 312.955 21
 -4 0 -10 342.303 140.677 2
 -4 0 -11 2128.04 181.18 2
 -4 0 11 2106.28 170.227 15
 -4 0 11 2040.49 174.798 14
 -4 0 -11 2148.92 178.971 3
 -4 0 11 2134.39 177.851 18
 -4 0 -11 2170.04 182.918 11
 -4 0 12 1455.08 160.213 18
 -4 0 -12 1709.39 174.23 3
 -4 0 12 1830.37 151.676 15
 -4 0 12 1809.59 166.916 14
 -4 0 -12 1553.75 169.542 11
 4 0 12 1805.08 357.19 21
 -4 0 -12 1504.09 170.437 2
 -4 0 13 3016.09 191.361 13
 -4 0 13 3181.31 198.704 14
 -4 0 -13 3100.78 195.723 11
 -4 0 -13 2991.81 200.479 3
 -4 0 -13 2744.66 195.939 2
 -4 0 13 2687.32 196.779 18
 -4 0 -14 6038.16 269.328 3
 -4 0 14 6389.67 269.994 18
 -4 0 -14 6103.15 269.973 2
 -4 0 14 6068.59 268.697 14
 -4 0 15 -13.8252 117.543 18
 -4 0 -15 -18.1925 127.026 2
 -4 0 -15 -31.7092 128.679 3
 -4 0 15 -92.4648 121.66 14
 -4 0 16 124.697 108.048 18
 -4 0 -16 100.908 110.848 2
 -4 0 -16 -57.9532 109.54 3
 -4 0 16 7.81907 108.226 14
 -4 0 17 4336.09 184.332 18
 -4 0 -17 4763.6 189.69 3
 -4 0 -17 4484.18 188.3 2
 -4 0 17 4366.79 184.695 14
 -4 0 18 71.2798 64.9069 18
 -4 0 -18 128.437 74.3519 2
 -4 0 -18 47.8337 73.7108 3
 -4 0 18 35.7538 64.2157 14
 -4 1 18 425.387 65.8412 18
 -4 -1 -18 398.435 76.4626 2
 -4 -1 -18 388.926 76.9788 3
 -4 1 18 400.155 76.4521 13
 -4 1 18 400.05 65.1801 14
 -4 1 17 134.348 86.0118 18
 -4 -1 -17 46.5312 90.8252 2
 -4 -1 -17 157.295 94.2042 3
 -4 1 17 -11.7196 85.1577 14
 -4 1 17 -16.0686 94.1954 13
 -4 1 16 3866.37 179.195 18
 -4 -1 -16 3812.55 182.068 2
 -4 -1 -16 3672.27 181.577 3
 -4 1 16 3817.18 180.691 14
 -4 1 16 3736.64 186.683 13
 -4 1 15 1676.28 147.898 18
 -4 -1 -15 1741.87 148.288 2
 -4 -1 -15 1622.14 151.493 3
 -4 1 15 1903.96 150.948 14
 -4 -1 -14 1122.15 153.409 3
 -4 1 14 1189.99 145.295 14
 -4 -1 -14 1197.26 145.985 11
 -4 -1 -14 1086.1 149.969 2
 -4 1 14 1542.52 146.083 18
 -4 -1 -13 4820.25 243.699 11
 -4 -1 -13 4719.94 240.204 3
 -4 1 13 4851.25 240.255 14
 -4 -1 -13 4791.98 237.638 2
 -4 1 13 4788.72 237.78 18
 4 -1 12 2970.85 376.456 21
 -4 1 12 3683.1 207.768 14
 -4 1 12 3091.38 202.79 18
 -4 -1 -12 3027.58 203.842 3
 -4 -1 -12 2862.87 201.91 11
 -4 -1 -12 3375.86 202.783 2
 -4 -1 -11 1226.67 164.736 3
 -4 1 11 1121.48 149.421 15
 -4 1 11 1160.3 154.736 14
 -4 1 11 1204.92 150.064 13
 -4 1 11 1157.5 153.701 18
 -4 -1 -11 1144.58 162.588 2
 -4 -1 -11 1182.83 166.726 11
 -4 1 10 6889.86 296.681 18
 -4 1 10 6851 289.682 15
 -4 1 10 7320.12 293.567 13
 -4 1 10 6912.37 299.06 14
 -4 -1 -10 7368.71 303.737 2
 -4 1 10 6955.6 292.622 9
 -4 -1 -10 6834.78 300.482 3
 -4 1 9 2428.84 173.321 18
 -4 -1 -9 2452.26 176.07 2
 -4 1 9 2557.77 175.758 15
 -4 1 9 2397.98 170.253 13
 -4 1 9 2603.06 173.668 14
 -4 -1 -9 2513.44 177.118 3
 4 -1 9 2311.02 345.43 21
 -4 1 9 2295.55 168.053 9
 -4 1 9 2445.49 245.079 8
 -4 1 8 3760.8 208.428 18
 -4 -1 -8 3326.29 202.943 2
 -4 -1 -8 4045.85 212.916 3
 -4 1 8 4002.97 205.934 15
 -4 1 8 4125.84 201.124 13
 -4 1 8 4002.54 211.704 14
 -4 -1 -8 3842.86 170.711 4
 -4 -1 -8 3409.86 170.492 12
 -4 -1 -8 4146 205.179 11
 -4 1 8 3510.33 291.3 8
 4 -1 8 3436.71 382.567 21
 -4 1 7 13966.7 505.206 15
 -4 1 7 15284.4 499.202 13
 -4 1 7 14033.1 498.496 9
 -4 1 7 14442.5 615.395 8
 -4 1 7 14568.5 482.946 4
 -4 -1 -7 14165.7 481.502 4
 -4 -1 -7 15013.4 501.836 2
 -4 -1 -7 15853 503.953 3
 -4 -1 -7 14840.6 483.332 12
 -4 1 7 14502.3 488.073 12
 -4 -1 -7 14137.5 497.687 11
 -4 1 6 15298.6 511.341 15
 -4 1 6 15727 505.479 13
 -4 1 6 16067.1 637.632 8
 -4 1 6 14968.1 501.757 9
 -4 1 6 15128 496.359 4
 -4 -1 -6 14615.5 494.614 4
 -4 -1 -6 14734.9 508.194 2
 -4 -1 -6 14038.1 505.832 3
 -4 1 6 15013.6 499.417 12
 -4 -1 -6 14788.4 493.326 12
 -4 -1 -6 14707 501.946 11
 -4 -1 -5 7872.74 281.997 12
 -4 1 5 7320.31 284.396 12
 -4 -1 -5 7710.99 282.5 11
 -4 1 5 7602.71 279.151 4
 -4 -1 -5 7228.82 279.711 4
 -4 1 5 6819.95 286.995 18
 -4 1 5 7606.07 272.295 16
 -4 1 5 7072.36 292.628 15
 -4 1 5 7309.96 291.07 14
 -4 1 5 7302.66 282.269 13
 -4 1 5 6963.4 402.436 8
 -4 1 5 7660.21 282.048 9
 -4 1 5 7698.76 290.054 3
 -4 -1 -5 7464.38 288.966 2
 -4 -1 -5 7022.6 286.271 3
 -4 1 5 7749.5 288.974 2
 -4 1 4 1876.84 137.705 18
 -4 1 4 1962.92 118.636 16
 -4 1 4 1929.3 150.557 15
 -4 1 4 1577.51 134.51 14
 -4 1 4 1867.08 133.611 13
 -4 1 4 1470.71 252.137 8
 -4 1 4 1793.9 127.723 9
 -4 1 4 1714.68 133.146 4
 -4 -1 -4 1683.71 135.815 4
 -4 1 4 1922.97 140.444 12
 -4 -1 -4 2118.3 137.171 12
 -4 -1 -4 1983.92 130.213 11
 -4 1 4 1743.09 147.011 3
 -4 1 4 1677.79 145.402 2
 -4 1 3 355.73 108.038 18
 -4 1 3 258.917 120.035 3
 -4 -1 -3 411.226 90.3519 15
 -4 1 3 405.494 83.9651 16
 -4 1 3 394.221 95.7324 13
 -4 1 3 281.393 105.425 14
 -4 -1 -3 242.024 214.934 8
 -4 1 3 367.087 96.1406 9
 -4 1 3 240.067 204.377 8
 -4 1 3 291.582 110.471 4
 -4 -1 -3 380.686 105.898 4
 -4 1 3 379.75 116.289 12
 -4 -1 -3 419.639 114.384 12
 -4 -1 -3 413.095 92.7856 11
 -4 1 3 279.195 114.431 2
 -4 1 2 4624.39 199.613 18
 -4 1 2 4337.33 184.259 16
 -4 -1 -2 4485.41 190.8 15
 -4 1 2 4800.56 206.288 15
 -4 1 2 4617.05 191.548 13
 -4 1 2 4781.74 201.169 14
 -4 -1 -2 4393.53 340.919 8
 -4 1 2 4344.36 185.455 9
 -4 1 2 4284.34 203.444 4
 -4 -1 -2 4447.79 202.081 4
 -4 -1 -2 4560.29 204.641 12
 -4 1 2 4654.45 206.619 12
 -4 1 2 4648.97 206.745 2
 -4 1 2 4581.02 206.052 3
 -4 1 1 13332.5 457.92 3
 -4 1 1 13502.2 458.658 2
 -4 -1 -1 13583.5 449.468 15
 -4 1 1 13095.5 456.374 15
 -4 1 1 13767 453.627 14
 -4 1 1 13252.8 446.563 13
 -4 1 1 13498.7 453.441 18
 -4 1 1 13809.3 457.521 4
 -4 1 1 14133.8 460.221 12
 -4 -1 -1 14264.4 601.489 8
 -4 1 1 14179.7 594.011 8
 -4 -1 0 15.7173 218.518 8
 -4 1 0 -47.2294 216.026 8
 -4 1 0 236.816 97.7027 18
 -4 1 0 103.369 103.454 3
 -4 -1 0 64.1513 94.4056 15
 -4 1 0 42.1215 101.649 15
 -4 1 0 137.278 94.2019 14
 -4 1 0 12.2181 107.676 4
 -4 -1 0 68.5273 104.309 4
 -4 1 0 37.0683 108.501 12
 -4 -1 0 24.3881 106.207 12
 -4 1 0 71.7458 103.19 2
 -4 1 -1 12864.8 447.363 18
 -4 -1 1 14099.5 448.966 18
 -4 1 -1 13772.2 458.184 2
 -4 1 -1 14065.5 459.344 3
 -4 1 -1 13369.4 451.119 15
 -4 -1 1 13527.2 454.513 15
 -4 1 -1 12957.1 447.894 14
 -4 -1 1 14007.2 448.088 14
 -4 -1 1 13953.1 459.015 4
 -4 -1 1 13059.7 459.565 12
 -4 1 -1 14729.5 604.323 8
 4 -1 -1 12832.7 528.74 20
 -4 -1 2 4561.33 186.001 9
 -4 1 -2 4601.16 337.903 8
 -4 -1 2 4916.31 338.7 8
 -4 1 -2 4463.28 191.395 18
 -4 -1 2 4719.39 194.772 18
 -4 1 -2 4571.78 188.537 16
 -4 1 -2 4781.84 192.802 14
 -4 -1 2 4927.08 208.678 15
 -4 1 -2 4459.25 193.552 15
 -4 -1 2 4880.81 195.39 14
 -4 1 -2 4636.88 205.097 4
 -4 -1 2 4773.47 205.577 4
 -4 -1 2 5057.52 216.257 12
 4 -1 -2 4788.83 273.09 20
 -4 1 -2 4253.69 207.347 3
 -4 1 -2 4658.26 209.214 2
 -4 1 -3 358.723 113.079 3
 -4 1 -3 387.761 116.098 12
 -4 -1 3 321.846 116.248 12
 -4 1 -3 489.689 99.4508 11
 -4 1 -3 339.215 111.099 4
 -4 -1 3 277.372 107.357 4
 -4 -1 3 453.657 102.492 14
 -4 -1 3 490.727 88.7014 13
 -4 1 -3 163.582 87.5845 14
 -4 1 -3 430.229 92.5758 18
 -4 -1 3 354.023 100.532 18
 -4 1 -3 288.834 109.457 2
 -4 -1 3 313.382 83.1669 9
 -4 1 -3 64.1383 200.38 8
 -4 -1 3 261.49 196.809 8
 -4 -1 4 1703.84 130.53 18
 -4 1 -4 1719.43 120.211 18
 -4 -1 4 1896.76 143.513 15
 -4 1 -4 1821.62 120.397 14
 -4 -1 4 2027.74 136.305 14
 -4 -1 4 1938.24 119.028 13
 -4 1 -4 1697.54 141.222 3
 -4 1 -4 1618.27 140.235 2
 -4 1 -4 1743.32 134.801 4
 -4 -1 4 2051.5 137.105 4
 -4 -1 4 1864.45 123.451 9
 -4 1 -4 1444.66 244.41 8
 -4 -1 4 1965.35 242.351 8
 -4 1 -4 1656.2 124.56 11
 -4 -1 4 1681.22 149.313 12
 -4 1 -4 1660.9 140.098 12
 -4 -1 4 1839.68 111.265 10
 -4 -1 5 7495.97 285.411 18
 -4 1 -5 7521.17 269.948 18
 -4 1 -5 7331.82 289.458 2
 -4 1 -5 7704.24 291.909 3
 -4 1 -5 7418.07 268.88 14
 -4 -1 5 7764.12 294.597 15
 -4 -1 5 7219.74 284.256 14
 -4 -1 5 7324.33 274.215 13
 -4 1 -5 7448.07 277.074 4
 -4 -1 5 7347.46 279.404 4
 -4 -1 5 7270.92 268.044 10
 -4 1 -5 7282.86 281.763 11
 -4 -1 5 7213.35 287.713 12
 -4 1 -5 7200.09 281.043 12
 -4 -1 5 6987 275.183 9
 -4 1 -5 7012.65 394.77 8
 -4 -1 5 7892.74 407.677 8
 -4 -1 6 15688.8 517.806 18
 -4 1 -6 16002.8 521.543 2
 -4 1 -6 16126.8 521.782 3
 -4 -1 6 15341 520.142 15
 -4 -1 6 15397.7 511.388 13
 -4 -1 6 15640.3 517.961 14
 -4 1 -6 15523.9 507.087 4
 -4 -1 6 14618.6 506.511 4
 -4 1 -6 15207.5 507.945 12
 -4 1 -6 15485.5 516.157 11
 -4 -1 6 14962.7 512.617 12
 4 1 6 14972.1 695.775 21
 -4 -1 6 14858.5 513.881 9
 -4 -1 6 15645.8 625.143 8
 -4 -1 7 14824.4 506.1 18
 -4 1 -7 15556.6 509.876 3
 -4 1 -7 15312.4 509.249 2
 -4 -1 7 14763.1 506.579 15
 -4 -1 7 15075.4 506.374 14
 -4 1 -7 14822.9 489.693 4
 -4 -1 7 14647.7 488.936 4
 -4 -1 7 14220.5 493.218 12
 -4 1 -7 14663.8 501.645 11
 -4 1 -7 14947.1 491.585 12
 -4 -1 7 14328.7 501.054 9
 -4 -1 7 14198.4 596.235 8
 4 1 7 14326.6 698.924 21
 -4 -1 8 3466.69 199.839 18
 -4 1 -8 4005.33 206.751 2
 -4 1 -8 3935.35 206.506 3
 -4 -1 8 3886.69 203.155 15
 -4 -1 8 3778.42 205.148 14
 -4 1 -8 3785.27 202.019 11
 -4 1 -8 3893.9 175.191 12
 -4 -1 8 4049.55 191.619 12
 -4 -1 8 3821.69 277.462 8
 4 1 8 4699.02 407.118 21
 -4 -1 9 2144.75 168.728 15
 -4 1 -9 2621.99 183.59 3
 -4 1 -9 2721.07 185.166 2
 4 1 9 2448.4 357.712 21
 -4 -1 10 7068.11 290.959 15
 -4 1 -10 6858.69 297.483 3
 -4 1 -10 7011.46 297.252 11
 -4 1 -10 6901.38 296.916 2
 4 1 10 6640.73 512.135 21
 -4 -1 11 1211.68 159.477 18
 -4 1 -11 1227.48 153.878 3
 -4 -1 11 992.495 142.798 15
 -4 -1 11 1255.44 160.129 14
 -4 1 -11 871.696 147.52 11
 4 1 11 1370.01 350.034 21
 -4 1 -11 1191.91 157.45 2
 -4 -1 12 3366.2 183.334 15
 -4 -1 12 3320.7 207.168 14
 -4 -1 12 3191.55 207.257 18
 -4 1 -12 3222.27 201.875 3
 -4 1 -12 3267.99 201.798 2
 -4 1 -12 3027.42 206.351 11
 -4 -1 13 5091.84 236.9 14
 -4 1 -13 4674.39 232.777 2
 -4 -1 13 4830.38 233.72 18
 -4 1 -13 4776.91 234.568 3
 -4 -1 13 4417.5 206.587 15
 -4 -1 14 1335.8 158.238 18
 -4 1 -14 1295.35 151.821 3
 -4 -1 14 1234.72 156.291 14
 -4 1 -14 1290.39 149.435 2
 -4 -1 15 1541.49 150.783 18
 -4 1 -15 1837.79 148.176 2
 -4 1 -15 1539.63 144.83 3
 -4 -1 15 1671.04 147.971 13
 -4 -1 15 1791.04 154.406 14
 -4 -1 16 3855.91 185.756 18
 -4 1 -16 3558.27 182.851 3
 -4 1 -16 3779.09 183.529 2
 -4 -1 16 3710.18 185.012 13
 -4 -1 16 4238.73 188.047 14
 -4 -1 17 74.901 91.3085 14
 -4 1 -17 9.14662 93.6232 3
 -4 -1 17 133.805 91.9023 18
 -4 1 -17 52.1182 92.4089 2
 -4 -1 17 39.7164 80.8528 10
 -4 -1 18 404.658 71.0923 18
 -4 1 -18 499.922 76.749 2
 -4 1 -18 476.716 77.4216 3
 -4 -1 18 456.114 72.0126 14
 -4 2 18 4612.98 163.753 18
 -4 2 18 4959.56 177.529 13
 -4 2 18 4674.42 164.211 14
 -4 2 17 1348.5 103.228 14
 -4 2 17 1367.58 114.913 13
 -4 2 17 1225.48 99.9112 18
 -4 2 16 1800.78 139.319 13
 -4 2 16 1564.39 127.692 14
 -4 2 16 1832.34 129.947 18
 -4 -2 -15 594.749 127.709 11
 -4 2 15 703.176 128.468 14
 -4 2 15 568.947 130.857 13
 -4 2 15 478.973 123.993 18
 -4 -2 -14 7524.7 308.765 11
 -4 2 14 7652.39 302.781 14
 -4 2 14 7625.55 308.202 13
 -4 2 14 7924.1 303.534 18
 -4 -2 -13 2879.72 193.832 11
 -4 2 13 2679.09 186.724 18
 -4 2 13 2527.32 183.424 14
 -4 -2 -12 11463.1 430.13 11
 4 -2 12 12341.8 642.842 21
 -4 2 12 11856.1 430.824 18
 -4 2 12 11775.9 430.1 14
 -4 2 11 1021.06 149.93 14
 -4 2 11 1080.72 154.475 9
 -4 -2 -11 1040.82 165.557 11
 -4 2 11 908.446 143.454 18
 4 -2 11 605.454 300.694 21
 -4 2 10 3612.19 209.768 15
 -4 2 10 4212.67 219.38 14
 -4 2 10 3972.4 210.111 9
 -4 2 10 3757.65 214.736 18
 -4 2 9 879.53 148.072 15
 -4 2 9 715.521 136.624 14
 -4 2 9 690.91 136.866 13
 -4 -2 -9 677.433 137.692 11
 -4 2 9 584.089 139.307 9
 -4 2 9 478.44 194.225 8
 -4 2 9 836.7 141.65 18
 -4 2 8 145.737 131.429 15
 -4 2 8 174.692 135.834 14
 -4 2 8 331.567 125.604 13
 -4 -2 -8 290.064 125.872 11
 -4 -2 -8 289.071 95.6117 4
 -4 2 8 221.844 188.603 8
 -4 2 8 179.558 136.206 18
 -4 2 7 1872.07 162.361 15
 -4 2 7 1986.44 160.741 14
 -4 2 7 2175.81 152.753 13
 -4 -2 -7 1803.89 145.533 11
 -4 2 7 1608.1 137.563 12
 -4 -2 -7 1908.55 131.885 12
 -4 -2 -7 1943.57 130.505 4
 -4 2 7 1948.35 242.084 8
 -4 2 7 2004.72 160.716 18
 -4 2 6 13576.8 480.527 15
 -4 2 6 14313.7 475.259 13
 -4 2 6 14290.9 479.718 14
 -4 -2 -6 13477.9 462.882 12
 -4 2 6 14327.5 467.257 12
 -4 -2 -6 13224.4 469.696 11
 -4 2 6 13824.2 463.94 4
 -4 -2 -6 13517.6 464.102 4
 -4 2 6 14193.1 604.387 8
 -4 2 6 14110.5 474.904 9
 -4 2 6 13887.9 477.46 18
 -4 2 5 12136.4 408.485 2
 -4 2 5 11113 399.362 16
 -4 2 5 11772.1 417.82 15
 -4 2 5 11622.1 408.918 13
 -4 -2 -5 11791.9 404.575 11
 -4 -2 -5 11718.9 401.011 12
 -4 2 5 11737.3 402.702 12
 -4 2 5 11680.8 401.778 4
 -4 -2 -5 11198.2 401.944 4
 -4 2 5 11483.4 547.733 8
 -4 2 5 11740.9 403.738 9
 -4 2 5 12177.6 408.526 3
 -4 2 4 20951.8 656.063 16
 -4 2 4 19469.4 666.798 15
 -4 2 4 20858.4 661.445 13
 -4 -2 -4 20059.6 658.934 12
 -4 2 4 20232.2 662.568 12
 -4 -2 -4 20312.1 656.374 11
 -4 2 4 20761.6 660.563 4
 -4 -2 -4 21128.4 660.776 4
 -4 2 4 20399 661.761 2
 -4 2 4 20514.1 662.093 3
 -4 2 4 20579.8 799.363 8
 -4 2 4 20574.8 658.699 9
 -4 2 3 7038.66 275.619 18
 -4 2 3 6991.71 266.175 16
 -4 -2 -3 7110.22 261.266 15
 -4 2 3 7452.35 277.174 14
 -4 2 3 6878.52 269.245 13
 -4 -2 -3 7388.24 273.67 12
 -4 2 3 6923.58 278.545 12
 -4 -2 -3 7403.35 262.168 11
 -4 2 3 7099.95 276.282 4
 -4 -2 -3 7416.34 278.508 4
 -4 -2 -3 6826.44 276.31 2
 -4 2 3 6967.26 277.511 2
 -4 2 3 7542.34 280.517 3
 -4 -2 -3 6850.05 277.27 3
 -4 2 3 7522.97 266.534 9
 -4 2 2 4698.52 204.634 18
 -4 2 2 4718.51 192.313 16
 -4 2 2 4977.97 210.119 15
 -4 -2 -2 4558.66 190.339 15
 -4 2 2 4330.2 195.042 13
 -4 2 2 4547.83 204.539 14
 -4 2 2 4590.98 207.542 12
 -4 -2 -2 4665.3 209.735 12
 -4 2 2 4698.14 208.985 4
 -4 -2 -2 4616.31 203.338 4
 -4 2 2 4529.26 206.074 2
 -4 -2 -2 4340.51 204.815 2
 -4 2 2 4473.36 207.871 3
 -4 -2 -2 4436.98 205.965 3
 -4 -2 -2 4540.16 340.879 8
 -4 2 2 4431.91 189.719 9
 -4 -2 -1 302.66 234.081 8
 -4 2 1 258.483 83.5811 9
 -4 2 1 179.002 216.972 8
 -4 2 1 251.69 99.4514 18
 -4 2 1 267.77 88.469 16
 -4 -2 -1 262.02 96.111 15
 -4 2 1 210.038 107.609 15
 -4 2 1 255.478 89.9866 13
 -4 2 1 292.585 97.222 14
 -4 2 1 160.747 114.598 12
 -4 2 1 220.498 108.002 4
 -4 2 1 76.2681 112.317 3
 -4 -2 -1 136.989 107.384 3
 -4 -2 -1 48.5045 105.039 2
 -4 2 1 84.1674 110.203 2
 -4 2 0 355.129 223.736 8
 -4 2 0 101.209 92.9403 18
 -4 2 0 134.481 87.3453 16
 -4 2 0 74.7375 102.347 15
 -4 -2 0 149.939 99.852 15
 -4 2 0 107.894 90.2513 13
 -4 2 0 152.043 96.4411 14
 -4 2 0 114.063 110.358 12
 -4 -2 0 140.83 115.033 12
 -4 2 0 299.009 111.916 4
 -4 -2 0 130.514 104.978 4
 -4 -2 0 251.558 106.309 3
 -4 2 0 107.405 103.834 3
 -4 -2 0 268.228 106.586 2
 -4 2 0 247.258 106.785 2
 -4 2 -1 132.618 106.48 2
 -4 -2 1 92.2851 115.571 2
 -4 2 -1 130.878 116.533 12
 -4 -2 1 252.954 114.636 12
 -4 -2 1 138.983 106.208 4
 4 -2 -1 131.357 155.941 20
 -4 2 -1 191.345 93.3224 18
 -4 -2 1 206.606 88.752 18
 -4 2 -1 156 88.0193 16
 -4 -2 1 256.312 103.579 15
 -4 2 -1 243.998 100.891 15
 -4 -2 1 278.767 87.2361 14
 -4 2 -1 195.029 93.9386 14
 -4 2 -1 234.907 90.0844 13
 -4 2 -1 260.4 107.371 3
 -4 -2 1 176.802 115.389 3
 -4 -2 1 202.345 203.85 8
 -4 2 -1 112.243 215.291 8
 -4 2 -2 5384.63 348.239 8
 -4 -2 2 4554.92 325.325 8
 -4 2 -2 4540.16 196.436 18
 -4 -2 2 4516.42 189.06 18
 -4 2 -2 4482.53 191.572 16
 -4 2 -2 4487.45 196.056 14
 -4 -2 2 4567.81 206.817 15
 -4 2 -2 4476.13 193.007 15
 -4 -2 2 4648.53 189.672 14
 -4 2 -2 4550.96 203.234 4
 -4 -2 2 4737.51 208.048 4
 -4 -2 2 4345.44 213.18 12
 -4 2 -2 4637.1 204.967 2
 -4 -2 2 4364.02 205.35 3
 -4 -2 2 4395.99 205.131 2
 -4 2 -2 4886.88 206.504 3
 4 -2 -2 4538.38 287.938 20
 -4 2 -3 7055.64 405.199 8
 -4 -2 3 8492.25 410.411 8
 -4 -2 3 7797.41 272.482 18
 -4 2 -3 7121.7 272.003 18
 -4 2 -3 7397.93 269.214 16
 -4 2 -3 7222.03 273.139 14
 -4 2 -3 7387.02 266.166 15
 -4 -2 3 7416.93 270.695 14
 -4 2 -3 7293.54 284.328 12
 -4 2 -3 6900.21 279.71 4
 -4 -2 3 6972.17 279.231 4
 -4 -2 3 7225.17 264.672 10
 -4 -2 3 7221.47 286.038 12
 4 -2 -3 6521.76 357.481 20
 -4 -2 3 7118.71 278.977 2
 -4 2 -3 8083.94 283.557 2
 -4 2 -3 7888.92 283.263 3
 -4 -2 3 6964.55 279.897 3
 -4 -2 4 20504.6 652.055 18
 -4 2 -4 19673.1 646.875 18
 -4 2 -4 19685.6 656.368 3
 -4 2 -4 19870.4 656.372 2
 -4 -2 4 19411 654.817 3
 -4 -2 4 19211.4 653.467 2
 -4 2 -4 20763.2 648.566 14
 -4 -2 4 20917 659.067 15
 -4 2 -4 20124.5 654.356 12
 -4 -2 4 20138.7 640.667 13
 -4 -2 4 20961.5 653.536 14
 -4 2 -4 20243.5 652.759 4
 -4 -2 4 20932.2 653.119 4
 -4 -2 4 20072 659.152 12
 -4 -2 4 20362.9 646.926 10
 -4 -2 4 21139.4 778.442 8
 -4 2 -4 21156.1 787.759 8
 -4 2 -5 11276.5 522.588 8
 -4 -2 5 12204.7 525.729 8
 -4 -2 5 11640.1 406.522 18
 -4 2 -5 11848.9 397.952 18
 -4 -2 5 11009.8 409.378 3
 -4 2 -5 11541.9 409.606 3
 -4 2 -5 12304.3 412.333 2
 -4 2 -5 12266.9 398.876 14
 -4 -2 5 12194.6 414.944 15
 -4 -2 5 11594.8 395.553 13
 -4 -2 5 12113.7 408.194 14
 -4 2 -5 11187.1 403.746 12
 -4 2 -5 11381.5 401.148 4
 -4 -2 5 11930.1 402.104 4
 -4 -2 5 11770.5 399.367 10
 -4 -2 5 11606.7 409.91 12
 4 2 5 11237.3 577.367 21
 -4 -2 5 11358 408.79 2
 -4 -2 6 14758.3 480.649 18
 -4 2 -6 13671 482.143 2
 -4 2 -6 13765.6 483.034 3
 -4 -2 6 13834.8 483.801 15
 -4 -2 6 14342.8 479.54 14
 -4 -2 6 14110.5 470.282 13
 -4 2 -6 14104.4 470.27 4
 -4 -2 6 14196.2 471.107 4
 -4 2 -6 13772.6 473.69 12
 -4 -2 6 13779 478.342 12
 -4 2 -6 14368.5 478.355 11
 4 2 6 14348.9 662.306 21
 -4 2 -6 14551.1 593.892 8
 -4 -2 6 13871.5 585.363 8
 -4 -2 7 1858.81 152.056 18
 -4 2 -7 1909.48 156.569 3
 -4 2 -7 2265.38 159.451 2
 -4 -2 7 2149.42 162.744 15
 -4 -2 7 1993.5 157.175 14
 -4 -2 7 1893.1 128.798 4
 -4 -2 7 2568.8 156.91 12
 -4 2 -7 1786.58 150.993 11
 -4 2 -7 2153.08 143.95 12
 4 2 7 1739.21 321.688 21
 -4 -2 7 1596.43 210.1 8
 -4 -2 8 -66.4054 147.614 8
 -4 -2 8 283.474 126.489 18
 -4 -2 8 185.753 132.63 15
 -4 -2 8 152.682 125.898 14
 -4 2 -8 255.115 137.635 3
 -4 2 -8 146.038 101.473 12
 -4 -2 8 801.31 128.473 12
 -4 2 -8 235.308 132.997 2
 4 2 8 408.891 314.965 21
 -4 -2 9 631.594 135.35 18
 -4 2 -9 940.923 143.764 3
 -4 -2 9 701.262 141.217 15
 -4 -2 9 749.512 137.817 14
 -4 2 -9 943.872 103.471 12
 -4 2 -9 733.101 140.138 2
 -4 2 -10 4064.43 219.157 3
 -4 2 -10 3883.95 220.312 11
 -4 -2 10 3907.52 212.411 15
 -4 2 -10 4298.83 221.209 2
 4 2 10 4188.73 439.749 21
 -4 -2 11 988.659 140.13 15
 -4 2 -11 1001.79 155.437 2
 -4 2 -11 1042.51 159.204 3
 4 2 11 1233.14 339.89 21
 -4 -2 12 11497.4 404.974 15
 -4 2 -12 12021.1 424.836 3
 -4 2 -12 11165.3 419.912 2
 4 2 12 10576.8 641.852 21
 -4 -2 13 2569.99 188.516 18
 -4 2 -13 2773.01 186.956 3
 -4 -2 13 2609.64 188.152 14
 -4 2 -13 2348.35 179.937 2
 -4 -2 14 7183.94 303.318 14
 -4 2 -14 7935.43 303.654 2
 -4 2 -14 7199.66 302.121 3
 -4 -2 14 7973.8 308.643 18
 -4 -2 15 692.186 129.761 18
 -4 2 -15 684.749 125.987 3
 -4 -2 15 826.757 132.074 14
 -4 -2 15 873.999 125.28 13
 -4 2 -15 883.721 128.945 2
 -4 -2 16 1884.18 139.999 18
 -4 2 -16 1772.65 133.334 2
 -4 2 -16 1815.01 136.174 3
 -4 -2 16 2033.04 135.601 13
 -4 -2 16 1674.48 138.398 14
 -4 -2 17 1420.19 111.912 18
 -4 2 -17 1458.19 110.394 2
 -4 2 -17 1577.41 110.837 3
 -4 -2 17 1487.52 112.578 14
 -4 -2 17 1430.25 111.468 13
 -4 -2 18 5072.72 181.872 18
 -4 -2 18 4491.9 176.877 10
 -4 2 -18 5105.24 181.006 2
 -4 2 -18 5270.88 181.538 3
 -4 -2 18 4966 180.942 13
 -4 -2 18 4992.81 181.805 14
 -4 -3 -18 2795.6 118.355 3
 -4 -3 -18 2820.48 117.687 2
 -4 3 18 2981.99 123.151 13
 -4 3 17 140.175 90.0689 13
 -4 3 17 230.02 70.9072 14
 -4 3 17 190.579 69.1855 16
 -4 -3 -17 169.71 87.5047 3
 -4 3 17 125.203 69.7689 18
 -4 -3 -17 79.8587 84.5116 2
 -4 -3 -16 1531.81 125.971 2
 -4 -3 -16 1736.67 128.804 3
 -4 3 16 1449.56 132.921 13
 -4 3 16 1554.2 119.38 14
 -4 3 16 1505.83 118.396 18
 -4 -3 -16 1555.59 128.537 11
 -4 -3 -15 1544.88 142.881 11
 -4 -3 -15 1187.39 134.268 3
 -4 3 15 1295.74 131.01 14
 -4 3 15 1277.73 142.839 13
 -4 3 15 1587.62 134.179 18
 -4 -3 -15 1446 135.506 2
 -4 -3 -14 269.05 137.912 11
 -4 -3 -14 587.355 137.587 3
 -4 3 14 577.402 125.07 14
 -4 3 14 361.105 138.168 13
 -4 3 14 352.054 117.927 18
 -4 -3 -14 407.61 131.987 2
 -4 -3 -13 353.814 150.56 11
 -4 3 13 399.075 141.589 14
 -4 3 13 577.098 140.562 13
 -4 -3 -13 374.867 145.148 3
 -4 3 13 450.211 139.267 18
 -4 -3 -13 277.126 137.619 2
 -4 -3 -12 2332.66 177.842 2
 -4 -3 -12 2770.57 191.426 11
 -4 3 12 2496.09 179.734 14
 -4 3 12 2284.2 185.716 13
 -4 3 12 2358.56 178.576 9
 -4 3 12 2189.09 172.045 18
 -4 -3 -12 2355.72 179.633 3
 -4 -3 -11 1240.31 158.384 3
 -4 3 11 1157.27 153.453 14
 4 -3 11 767.737 306.044 21
 -4 3 11 1255.57 154.008 18
 -4 -3 -11 1077.27 155.077 2
 -4 3 11 1221.33 148.562 9
 -4 -3 -10 1327.64 155.517 3
 4 -3 10 1082.84 296.853 21
 -4 3 10 1326.78 159.593 14
 -4 3 10 1201.45 148.084 9
 -4 3 10 906.785 208.654 8
 -4 -3 -10 1277.55 151.271 2
 -4 3 10 1356.5 160.482 18
 -4 -3 -9 13550.4 482.6 3
 -4 -3 -9 13011.8 479.929 2
 -4 3 9 13568 483.737 15
 -4 3 9 14071.6 481.352 14
 -4 3 9 12722.2 590.013 8
 -4 3 9 13896.7 481.44 9
 -4 -3 -9 14418 485.022 11
 -4 3 9 13821.2 481.665 18
 -4 3 8 1240.61 145.575 18
 -4 -3 -8 969.632 146.422 3
 -4 3 8 1248 158.233 15
 -4 3 8 996.661 146.004 14
 -4 3 8 863.554 232.084 8
 -4 -3 -8 1168.7 111.123 4
 -4 -3 -8 884.24 146.115 11
 -4 -3 -8 1068.86 147.711 2
 -4 -3 -7 2548.14 168.918 2
 -4 -3 -7 2767.92 170.782 3
 -4 3 7 2547.33 184.718 15
 -4 3 7 2496.28 179.62 14
 -4 3 7 2743.99 176.228 13
 -4 3 7 2650.46 276.515 8
 -4 -3 -7 2535.61 147.731 4
 -4 -3 -7 2884.07 149.038 12
 -4 -3 -7 2927.36 169.744 11
 -4 3 7 2700.88 180.305 18
 -4 3 6 847.499 135.662 18
 -4 -3 -6 1044.46 136.487 3
 -4 3 6 984.178 147.467 15
 -4 3 6 798.914 137.922 14
 -4 3 6 1019.23 130.745 13
 -4 3 6 1121.78 240.54 8
 -4 3 6 964.857 126.821 9
 -4 -3 -6 924.103 108.786 4
 -4 3 6 891.261 113.921 12
 -4 -3 -6 676.323 111.563 12
 -4 -3 -6 992.225 129.559 11
 -4 -3 -6 921.714 133.788 2
 -4 -3 -5 23684.7 750.076 12
 -4 -3 -5 23229.1 749.707 11
 -4 3 5 23138.9 749.951 12
 -4 3 5 23304.6 750.564 4
 -4 -3 -5 23849.4 749.782 4
 -4 3 5 23590.3 759.625 18
 -4 3 5 23208.3 751.334 16
 -4 3 5 22817.3 763.173 15
 -4 3 5 23722.4 756.514 13
 -4 3 5 23905.3 760.161 14
 -4 3 5 24070.9 753.667 9
 -4 3 5 23558.1 896.143 8
 -4 3 5 23653.3 753.384 2
 -4 3 5 23920.6 754.289 3
 -4 -3 -5 23310.2 754.328 3
 -4 -3 -5 23468.9 755.075 2
 -4 3 4 558.247 120.188 3
 -4 -3 -4 219.695 117.835 3
 -4 3 4 145.236 102.765 16
 -4 -3 -4 302.577 89.2615 15
 -4 3 4 331.404 109.376 13
 -4 3 4 458.666 241.395 8
 -4 3 4 295.466 107.935 9
 -4 -3 -4 252.519 110.863 4
 -4 3 4 308.777 108.806 4
 -4 3 4 182.912 114.295 12
 -4 -3 -4 16.1995 117.022 12
 -4 -3 -4 295.923 101.156 11
 -4 -3 -4 256.68 115.594 2
 -4 3 4 521.146 121.145 2
 -4 3 3 15747.4 517.99 16
 -4 -3 -3 15072.1 508.183 15
 -4 3 3 15934.1 522.064 13
 -4 3 3 15678.7 516.687 9
 -4 -3 -3 15845.1 520.779 4
 -4 3 3 16032.8 524.699 4
 -4 3 3 15690.8 520.695 3
 -4 3 3 15564.8 520.433 2
 -4 -3 -3 16066.8 521.898 2
 -4 -3 -3 16399.3 522.615 3
 -4 -3 -3 15294.3 520.779 12
 -4 3 3 15495.6 523.933 12
 -4 -3 -3 15405.3 509.284 11
 -4 3 2 13906.2 484.825 18
 -4 3 2 15028.1 479.886 16
 -4 3 2 13957.5 485.422 14
 -4 3 2 14995.9 491.422 15
 -4 -3 -2 14189.7 474.648 15
 -4 3 2 14776.6 488.372 12
 -4 3 2 14734.3 482.162 13
 -4 3 2 14947.7 477.845 9
 -4 3 2 16158.7 636.834 8
 -4 3 2 14873.3 486.782 4
 -4 -3 -2 13660.3 483.557 4
 -4 -3 -2 14400.3 482.473 3
 -4 -3 -2 14448.3 482.895 2
 -4 3 2 14261.9 484.97 3
 -4 3 2 14571.7 484.617 2
 -4 -3 -2 14118 484.475 12
 -4 -3 -2 14022.9 466.371 11
 -4 3 1 13151.8 452.872 18
 -4 3 1 13130.9 447.879 16
 -4 -3 -1 12914.6 446.514 15
 -4 3 1 12590.1 451.199 14
 -4 3 1 14445.1 455.896 15
 -4 3 1 13149.6 455.877 12
 -4 3 1 13030.8 448.217 13
 -4 3 1 13531.1 439.299 9
 -4 3 1 13258.3 602.124 8
 -4 3 1 13276.1 453.649 4
 -4 -3 -1 13903.5 452.241 2
 -4 -3 -1 13726.5 452.127 3
 -4 3 1 14249.8 453.302 2
 -4 3 1 13763.8 452.152 3
 -4 -3 -1 12258 454.746 12
 -4 3 0 840.442 129.438 12
 -4 -3 0 885.734 116.397 4
 -4 3 0 902.116 126.467 4
 -4 3 0 926.467 92.9902 9
 -4 -3 0 1005.81 95.0107 10
 -4 3 0 1049.81 239.118 8
 -4 3 0 943.478 117.528 18
 -4 3 0 743.697 103.689 16
 -4 -3 0 963.173 118.431 15
 -4 3 0 813.757 114.026 15
 -4 3 0 927.2 106.709 13
 -4 3 0 939.061 117.625 14
 -4 3 0 819.042 113.5 3
 -4 -3 0 976.391 117.69 3
 -4 -3 0 990.375 116.713 2
 -4 3 0 920.162 115.605 2
 -4 -3 1 14511.1 593.006 8
 -4 3 -1 14567 602.906 8
 -4 3 -1 13613.6 456.574 18
 -4 3 -1 13927.6 455.008 16
 -4 3 -1 13302 452.697 15
 -4 -3 1 13278.3 457.071 15
 -4 3 -1 13504.4 456.438 14
 -4 3 -1 13416.2 464.222 12
 -4 3 -1 13926.8 452.946 13
 -4 -3 1 13080.1 459.788 4
 -4 -3 1 13348.2 449.534 10
 -4 -3 1 13920.1 465.613 12
 -4 3 -1 13347.6 457.224 2
 -4 3 -1 13743.5 458.809 3
 -4 -3 1 14350.6 459.579 3
 -4 -3 1 13642.2 457.452 2
 4 -3 -1 12554.8 563.418 20
 4 3 1 12506 555.35 21
 -4 -3 2 15018 610.431 8
 -4 3 -2 14213.8 621.448 8
 -4 3 -2 14898.4 486.528 18
 -4 -3 2 14711 475.958 18
 -4 3 -2 14713.8 482.72 16
 -4 3 -2 15055.1 486.384 14
 -4 3 -2 14361.5 479.663 15
 -4 -3 2 14829.6 476.075 14
 -4 -3 2 14444.1 486.917 4
 -4 3 -2 14564.3 490.695 4
 -4 -3 2 14410.4 495.459 12
 -4 -3 2 14438.9 479.951 10
 -4 3 -2 14743.4 487.48 3
 -4 -3 2 14196.2 486.095 2
 -4 -3 2 13904.9 486.292 3
 -4 3 -2 14750.3 486.966 2
 4 -3 -2 13610.1 589.941 20
 4 3 2 14709.1 614.369 21
 -4 -3 3 16750.6 650.82 8
 -4 3 -3 16452.2 667.823 8
 -4 -3 3 15421.8 520.357 18
 -4 3 -3 16095.8 525.855 18
 -4 3 -3 16164.9 523.52 16
 -4 3 -3 15949 525.701 14
 -4 3 -3 16139.9 516.204 15
 -4 -3 3 14476.3 519.228 14
 -4 3 -3 15911.6 530.43 12
 -4 -3 3 15745.1 527.836 4
 -4 3 -3 15716.4 528.19 4
 -4 -3 3 16769.7 524.04 10
 -4 -3 3 15644.6 535.76 12
 4 3 3 15531.5 657.999 21
 4 -3 -3 16012 634.512 20
 -4 -3 3 15419.1 527.345 3
 -4 -3 3 15685.4 527.279 2
 -4 3 -3 17172.8 530.615 2
 -4 3 -3 16584.5 529.007 3
 4 3 4 72.1388 228.794 21
 -4 3 -4 300.072 115.443 12
 -4 -3 4 160.984 131.429 12
 -4 -3 4 202.441 110.661 4
 -4 3 -4 240.222 112.851 4
 4 -3 -4 116.594 179.855 20
 -4 -3 4 250.934 96.2906 18
 -4 3 -4 364.153 104.055 18
 -4 -3 4 435.035 116.171 3
 -4 3 -4 343.76 116.872 3
 -4 -3 4 301.293 116.083 15
 -4 -3 4 231.571 95.8975 14
 -4 3 -4 161.346 99.9886 14
 -4 -3 4 447.338 202.362 8
 -4 3 -4 146.348 210.289 8
 -4 -3 4 268.992 100.925 10
 -4 3 -4 254.165 112.69 2
 -4 -3 4 344.867 112.899 2
 -4 -3 5 24349.1 867.677 8
 -4 3 -5 23056.3 873.926 8
 -4 -3 5 23818.6 750.648 18
 -4 3 -5 23711.7 749.021 18
 -4 -3 5 24389.6 752.299 3
 -4 3 -5 23787.7 754.621 2
 -4 3 -5 23920.4 754.744 3
 -4 3 -5 23209.8 747.933 14
 -4 -3 5 22897.2 757.525 15
 -4 -3 5 23134.6 738.89 13
 -4 3 -5 23461.7 753.61 12
 -4 -3 5 23453.3 750.186 14
 -4 3 -5 23008.9 748.531 4
 -4 -3 5 23347.1 749.522 4
 -4 -3 5 23612.6 750.781 10
 -4 -3 5 22855.2 755.246 12
 4 3 5 23818.3 930.306 21
 4 -3 -5 22449.7 856.845 20
 -4 -3 5 24115.2 751.721 2
 -4 -3 6 738.099 190.053 8
 -4 3 -6 1179.24 214.018 8
 -4 -3 6 1114.14 127.78 10
 -4 -3 6 1079.79 120.796 18
 -4 3 -6 1132.92 139.085 3
 -4 -3 6 832.931 137.825 15
 -4 -3 6 968.215 121.179 14
 -4 -3 6 995.341 119.687 4
 -4 3 -6 929.669 126.095 12
 -4 -3 6 1362.06 146.177 12
 4 3 6 1148.13 303.794 21
 -4 3 -6 1144.98 138.366 2
 -4 3 -7 2781.76 169.124 2
 -4 3 -7 2830.15 172.307 3
 -4 -3 7 2810.58 173.94 15
 -4 -3 7 2805.21 170.943 14
 -4 3 -7 2310.5 159.469 12
 -4 -3 7 2684.23 151.655 4
 -4 -3 7 3208.16 178.602 12
 -4 -3 7 2585.43 170.356 18
 4 3 7 2176.3 353.579 21
 -4 3 -8 983.785 143.992 3
 -4 -3 8 1054.52 148.227 15
 -4 -3 8 932.372 139.621 14
 -4 -3 8 1007.03 138.193 18
 -4 3 -8 1122.84 121.6 12
 -4 3 -8 1024.68 143.229 2
 4 3 8 1348.19 324.115 21
 -4 -3 9 13826.4 487.672 15
 -4 -3 9 14515.6 490.658 14
 -4 -3 9 14290.1 490.4 18
 -4 3 -9 13734.2 466.58 12
 -4 3 -9 13942.2 489.073 2
 -4 3 -9 13909.5 490.039 3
 -4 -3 10 992.829 136.736 15
 -4 -3 10 1067.7 145.659 14
 -4 3 -10 1235.55 148.921 3
 -4 -3 10 956.242 142.31 18
 -4 3 -10 1148.25 149.768 2
 4 3 10 1386.14 355.318 21
 -4 -3 11 1301.96 145.38 15
 -4 -3 11 1001.54 156.056 14
 -4 -3 11 1151.1 160.371 18
 4 3 11 1140.1 369.573 21
 -4 3 -11 1159.76 154.886 3
 -4 3 -11 1104.45 150.426 2
 -4 3 -12 2141.17 180.055 2
 -4 3 -12 2731.05 187.191 3
 -4 -3 12 2499.08 160.237 15
 -4 3 -13 534.65 142.065 3
 -4 3 -13 429.425 136.416 2
 -4 -3 14 427.139 131.74 18
 -4 3 -14 350.339 129.724 3
 -4 -3 14 317.376 133.619 14
 -4 3 -14 398.839 130.673 2
 -4 -3 15 1441.6 145.929 14
 -4 3 -15 1256.43 131.502 3
 -4 3 -15 1543.4 132.588 2
 -4 -3 15 1156.95 142.727 18
 -4 -3 16 1389.65 130.312 18
 -4 3 -16 1504.01 123.179 2
 -4 3 -16 1608.7 124.637 3
 -4 -3 16 1564.48 121.54 13
 -4 -3 16 1604.85 131.844 14
 -4 -3 16 1392.89 125.494 10
 -4 -3 17 304.808 94.1309 14
 -4 -3 17 142.327 80.4538 13
 -4 3 -17 47.5119 82.843 3
 -4 -3 17 136.936 89.1039 18
 -4 3 -17 172.496 82.9166 2
 -4 -3 17 344.501 88.7458 10
 -4 -3 18 2573.32 114.934 18
 -4 3 -18 2378.52 109.294 3
 -4 3 -18 2719.32 110.318 2
 -4 -3 18 2773.38 116.519 14
 -4 -3 18 2417.51 110.152 13
 -4 -3 18 2633.98 111.117 10
 -4 4 18 299.044 59.188 13
 -4 4 17 115.635 80.9803 13
 -4 4 17 151.338 62.4016 14
 -4 -4 -17 67.0012 73.657 3
 -4 4 17 131.957 62.4974 18
 -4 -4 -17 43.3764 74.3962 2
 -4 4 17 106.505 70.6833 16
 -4 4 16 2849.06 151.419 13
 -4 -4 -16 2914.47 145.426 2
 -4 -4 -16 2727.56 144.508 3
 -4 4 16 2807.85 136.664 18
 -4 -4 -16 2594.89 148.073 11
 -4 4 16 2598.7 136.302 14
 -4 4 15 1191.43 120.443 14
 -4 4 15 1363.96 140.416 13
 -4 -4 -15 1256.21 136.552 11
 -4 -4 -15 1228.95 128.187 3
 -4 4 15 1050.88 114.662 18
 -4 -4 -15 1291.25 128.687 2
 -4 4 14 153.002 116.245 14
 -4 4 14 103.746 130.262 13
 -4 -4 -14 119.701 127.721 11
 -4 -4 -14 219.815 124.168 3
 -4 4 14 183.886 116.128 18
 -4 -4 -14 184.717 124.344 2
 -4 -4 -13 2372.62 164.041 3
 -4 -4 -13 2483.64 162.491 2
 -4 4 13 2348.69 171.161 18
 -4 -4 -13 2107.43 180.044 11
 -4 4 13 2336.52 168.525 14
 -4 4 13 2108.72 180.445 13
 -4 4 12 1381.74 153.935 18
 -4 -4 -12 1477.83 171.4 11
 -4 -4 -12 1287.32 156.299 3
 -4 -4 -12 1261.25 152.715 2
 -4 4 12 1308.15 151.286 9
 -4 4 12 1289.33 153.892 14
 -4 4 12 1358.5 168.891 13
 -4 4 11 2635.36 190.605 13
 -4 4 11 2777.16 188.068 14
 4 -4 11 2929.65 359.237 21
 -4 -4 -11 2733.7 187.121 2
 -4 -4 -11 2759.58 188.695 3
 -4 4 11 2739.77 188.632 18
 -4 4 11 2701.27 182.396 9
 -4 4 10 840.44 145.977 18
 4 -4 10 999.969 302.296 21
 -4 4 10 1010.39 212.6 8
 -4 4 10 1040.4 153.649 9
 -4 -4 -10 1215.4 153.511 2
 -4 4 10 1278.75 154.854 14
 -4 4 10 1152.44 151.649 13
 -4 -4 -10 842.195 149.09 3
 -4 -4 -9 15400 521.026 11
 -4 4 9 14543.5 518.457 14
 -4 4 9 14365.3 643.744 8
 -4 4 9 14539.7 518.065 9
 -4 4 9 14864.5 518.133 18
 -4 -4 -9 15602.8 514.201 3
 -4 -4 -9 14850.6 511.998 2
 -4 -4 -8 2271.78 165.433 2
 -4 -4 -8 2181.74 165.255 3
 -4 4 8 2339.92 180.847 15
 -4 4 8 2276.43 174.148 14
 -4 4 8 1986.72 272.689 8
 -4 4 8 2882.46 172.222 9
 -4 -4 -8 2377.86 138.272 4
 -4 4 8 2412.15 175.668 18
 -4 -4 -8 2353.72 175.661 11
 -4 -4 -7 5545.06 250.604 2
 -4 -4 -7 5761.58 251.129 3
 -4 4 7 5803.76 267.115 15
 -4 4 7 5589.45 253.155 14
 -4 4 7 5902.34 382.35 8
 -4 -4 -7 5726.48 235.54 4
 -4 -4 -7 6107.44 251.445 11
 -4 -4 -7 5816.83 228.793 12
 -4 4 7 5967.96 255.881 18
 -4 4 6 719.69 133.767 18
 -4 -4 -6 697.376 124.062 3
 -4 4 6 543.649 140.081 15
 -4 4 6 450.06 128.353 14
 -4 4 6 503.428 123.493 9
 -4 4 6 361.922 230.579 8
 -4 -4 -6 495.274 107.004 4
 -4 4 6 543.254 112.577 12
 -4 -4 -6 555.323 111.381 12
 -4 -4 -6 726.066 116.261 11
 -4 -4 -6 549.182 123.201 2
 -4 4 5 6459 263.002 18
 -4 4 5 5924.16 253.012 16
 -4 4 5 6225.59 267.807 15
 -4 4 5 6296.53 261.045 14
 -4 4 5 5968.5 261.249 13
 -4 4 5 6083.95 252.926 9
 -4 4 5 6180.32 396.807 8
 -4 -4 -5 6657.22 254.05 4
 -4 -4 -5 6319.16 257.665 3
 -4 -4 -5 5899.58 255.741 2
 -4 4 5 6536.73 253.164 12
 -4 -4 -5 6220.89 246.252 11
 -4 -4 -5 5968.59 246.28 12
 -4 -4 -4 5009.61 231.917 12
 -4 4 4 5533.9 236.684 12
 -4 -4 -4 5447.43 222.758 11
 -4 -4 -4 5295.44 231.079 4
 -4 4 4 5839.49 244.012 18
 -4 4 4 5545.18 232.262 16
 -4 -4 -4 5445.05 217.208 15
 -4 4 4 5513.39 237.628 13
 -4 4 4 5767.34 241.635 14
 -4 4 4 5470.95 230.005 9
 -4 -4 -4 5940.53 234.592 2
 -4 4 4 5582.01 230.658 3
 -4 -4 -4 5497.84 231.769 3
 -4 4 4 5754.01 232.387 2
 -4 4 3 6812.63 266.132 18
 -4 4 3 6783.49 259.614 16
 -4 -4 -3 6540.75 250.308 15
 -4 4 3 6608.28 266.053 14
 -4 4 3 6752.64 264.158 13
 -4 4 3 6524.36 264.927 12
 -4 4 3 6115.67 255.231 9
 -4 -4 -3 6642.36 262.868 4
 -4 -4 -3 6797.59 245.181 11
 -4 -4 -3 6068.68 260.562 12
 -4 4 3 6305.59 259.957 3
 -4 -4 -3 6489.16 259.659 2
 -4 4 3 6540.63 259.431 2
 -4 -4 -3 6572.31 260.582 3
 -4 4 2 16428.5 570.825 16
 -4 4 2 17781.2 578.53 15
 -4 -4 -2 17209 567.277 15
 -4 4 2 17504.4 574.987 13
 -4 4 2 17509.5 576.45 12
 -4 4 2 17887.3 567.844 9
 -4 4 2 18079.4 725.594 8
 -4 4 2 17749 576.644 4
 -4 -4 -2 16752.4 573.444 12
 -4 -4 -2 17998.9 571.343 2
 -4 -4 -2 17994.2 571.958 3
 -4 4 2 17513.9 570.789 2
 -4 4 2 17183.9 570.498 3
 -4 -4 -1 1213.08 118.637 3
 -4 4 1 911.497 123.076 3
 -4 -4 -1 1033.15 116.073 15
 -4 4 1 785.663 113.56 16
 -4 4 1 1273.56 127.061 15
 -4 4 1 897.607 118.072 13
 -4 4 1 1229.62 248.799 8
 -4 4 1 934.544 103.665 9
 -4 4 1 1241.31 133.882 4
 -4 4 1 1079.25 133.919 12
 -4 -4 -1 818.52 131.895 12
 -4 -4 -1 1164.26 118.04 2
 -4 4 1 905.972 123.044 2
 -4 -4 0 14320.9 486.526 10
 -4 4 0 15362.4 648.132 8
 -4 4 0 15105 494.894 18
 -4 4 0 15130.9 492.591 16
 -4 4 0 14690.8 493.352 14
 -4 -4 0 14271.9 491.754 15
 -4 4 0 14827.6 494.64 15
 -4 4 0 15044 491.977 13
 -4 4 0 14476.3 500.708 12
 -4 4 0 15266.2 491.569 3
 -4 4 0 15190 491.24 2
 -4 -4 0 14147.2 489.112 3
 -4 -4 0 14600.4 490.324 2
 -4 -4 0 14813.3 495.715 4
 -4 4 0 14572.8 497.311 4
 -4 4 -1 934.614 119.713 2
 -4 -4 1 954.176 118.409 2
 4 4 1 630.561 182.776 21
 -4 -4 1 875.943 134.478 12
 -4 4 -1 1241.66 135.66 12
 -4 -4 1 962.076 123.343 4
 4 -4 -1 1278.79 241.315 20
 -4 4 -1 1180.8 122.695 18
 -4 4 -1 980.867 113.63 16
 -4 -4 1 846.471 120.215 15
 -4 4 -1 1146.38 122.607 14
 -4 4 -1 1040.92 114.901 15
 -4 4 -1 926.156 116.386 13
 -4 -4 1 1023.86 120.306 3
 -4 4 -1 952.236 121.374 3
 -4 -4 1 966.495 109.907 10
 -4 4 -1 1076.07 240.046 8
 -4 4 -2 18963.8 717.513 8
 -4 -4 2 17603.4 557.687 18
 -4 4 -2 17811.6 572.576 18
 -4 4 -2 17883.5 572.322 16
 -4 4 -2 17685.1 571.951 14
 -4 4 -2 16893.2 562.535 15
 -4 -4 2 17863 558.308 14
 -4 -4 2 17094.7 573.055 4
 -4 4 -2 16404.6 573.238 4
 -4 -4 2 17643.6 577.535 12
 -4 -4 2 16832.5 567.904 10
 -4 4 -2 17419.8 569.85 2
 -4 4 -2 17253.1 569.089 3
 -4 -4 2 17703.7 570.743 3
 -4 -4 2 17097.1 569.294 2
 4 4 2 16766.7 683.8 21
 4 -4 -2 17687.1 702.897 20
 -4 4 -3 6736.13 399.779 8
 -4 -4 3 6766.65 249.169 18
 -4 4 -3 6148.58 262.645 18
 -4 4 -3 7024.46 262.469 16
 -4 -4 3 6383.84 267.949 15
 -4 4 -3 6567.27 264.153 14
 -4 -4 3 6665.23 248.774 14
 -4 -4 3 6899.56 262.989 4
 -4 -4 3 6538.35 260.473 10
 -4 -4 3 6982.24 274.52 12
 4 4 3 6722.06 399.808 21
 4 -4 -3 6579.36 381.982 20
 -4 -4 3 6737.07 259.713 2
 -4 4 -3 6862.98 260.263 2
 -4 4 -3 6619.67 259.095 3
 -4 -4 3 6320.93 257.207 3
 -4 4 -4 6202.8 366.033 8
 -4 -4 4 5634.95 224.554 18
 -4 4 -4 5542.56 239.711 18
 -4 4 -4 5589.52 240.274 2
 -4 4 -4 5904 241.39 3
 -4 -4 4 5782.79 236.422 3
 -4 -4 4 5820.11 247.42 15
 -4 4 -4 5483.59 238.861 14
 -4 -4 4 6261.14 230.035 14
 -4 4 -4 5232.44 243.789 12
 -4 -4 4 5882.33 239.097 4
 -4 -4 4 5722.16 254.237 12
 -4 -4 4 5602.81 238.316 10
 -4 -4 4 5881.11 236.135 2
 4 4 4 5685.52 382.823 21
 4 -4 -4 6343.77 362.103 20
 -4 -4 5 5921.18 245.444 18
 -4 4 -5 5905.36 253.152 18
 -4 4 -5 6900.21 257.901 3
 -4 4 -5 6572.62 256.18 2
 -4 4 -5 6344.57 254.042 14
 -4 -4 5 5979.84 263.843 15
 -4 -4 5 5948.57 246.509 14
 -4 4 -5 6615.83 258.406 12
 -4 -4 5 6382.02 254.109 4
 -4 -4 5 6447.15 256.246 10
 -4 -4 5 5928.16 266.022 12
 4 4 5 7017.69 445.016 21
 4 -4 -5 5916.27 379.723 20
 -4 4 -5 6483.36 380.08 8
 4 4 6 842.776 294.628 21
 -4 4 -6 574.449 116.895 12
 -4 -4 6 1110.96 142.926 12
 -4 -4 6 747.35 114.432 4
 4 -4 -6 739.291 222.135 20
 -4 -4 6 665.688 112.579 18
 -4 4 -6 433.765 126.101 3
 -4 -4 6 722.262 136.509 15
 -4 -4 6 469.137 106.456 14
 -4 4 -6 299.844 176.614 8
 -4 -4 6 631.659 125.615 10
 -4 4 -6 563.295 125.913 2
 -4 -4 7 5804.98 249.171 18
 -4 4 -7 6120.79 253.827 2
 -4 4 -7 5820.5 252.705 3
 -4 -4 7 5596.8 258.741 15
 -4 4 -7 5931.24 245.839 12
 -4 -4 7 6095.61 252.77 14
 -4 -4 7 6009.31 237.747 4
 -4 -4 7 6016.26 257.373 10
 -4 4 -7 6179.14 351.449 8
 4 4 7 5817.27 456.795 21
 -4 4 -8 2494.31 167.508 2
 -4 4 -8 2419.52 166.663 3
 -4 4 -8 2436.74 158.121 12
 -4 -4 8 2457.56 161.601 14
 -4 -4 8 2236.31 171.58 15
 -4 -4 8 2505.38 171 10
 -4 -4 8 2585.27 163.174 18
 4 4 8 2836.07 374.27 21
 -4 4 -9 14749.3 516.088 2
 -4 4 -9 15146.9 517.515 3
 -4 -4 9 15142.7 516.285 15
 -4 -4 9 15257.8 516.848 14
 -4 4 -9 14721.5 498.405 12
 -4 -4 9 15670.9 518.123 18
 4 4 9 14134.1 744.331 21
 -4 4 -10 898.978 149.309 3
 -4 -4 10 1154.73 146.105 15
 -4 -4 10 1271.09 156.001 14
 -4 4 -10 1018.8 147.905 2
 -4 4 -10 999.381 98.3911 12
 -4 -4 10 1170.46 153.759 18
 -4 -4 11 2720.76 172.817 15
 -4 -4 11 2560.91 184.143 14
 -4 4 -11 2729.25 174.8 2
 -4 4 -11 2841.63 176.864 3
 -4 -4 11 2577.96 187.105 18
 -4 -4 12 1477.15 159.89 14
 -4 4 -12 1464.49 153.165 2
 -4 -4 12 1592.03 156.612 18
 -4 4 -12 1310.47 152.466 3
 -4 -4 12 1441.04 134.824 15
 -4 4 -13 2467.98 168.082 2
 -4 4 -13 2341.78 168.666 3
 -4 4 -14 161.277 119.31 3
 -4 4 -14 153.329 119.56 2
 -4 -4 15 1251.75 130.711 10
 -4 4 -15 1270.15 124.983 3
 -4 4 -15 1201.14 122.112 2
 -4 -4 16 2514.1 138.402 13
 -4 -4 16 2567.92 148.169 14
 -4 -4 16 2801.99 151.06 18
 -4 4 -16 2763.83 139.312 2
 -4 4 -16 2530.29 139.83 3
 -4 -4 16 2372.15 147.088 10
 -4 -4 17 176.069 85.3636 14
 -4 -4 17 55.1828 74.0878 13
 -4 -4 17 167.155 84.923 18
 -4 -4 17 121.955 82.6214 10
 -4 4 -17 120.721 73.3929 2
 -4 4 -17 104.149 72.4244 3
 -4 -4 18 227.266 57.7889 10
 4 -4 -18 267.624 56.148 17
 -4 -4 18 243.165 59.1033 14
 -4 -4 18 281.95 59.4615 18
 -4 5 17 1467.24 89.6701 16
 -4 5 17 1215.61 95.581 13
 -4 5 16 3763.38 159.07 14
 -4 5 16 3988.06 178.358 13
 -4 5 16 4050.26 171.209 16
 -4 5 16 3699.83 159.763 18
 -4 -5 -16 4200.93 167.347 2
 -4 -5 -16 4205.53 166.786 3
 -4 -5 -16 4174.83 178.78 11
 -4 5 15 6114.28 240.964 13
 -4 5 15 5897.32 225.533 14
 -4 -5 -15 5679.63 238.532 11
 -4 5 15 5730 225.071 18
 -4 -5 -15 5541.95 226.682 2
 -4 -5 -15 5844.11 228.982 3
 -4 -5 -14 2578.11 171.899 11
 -4 5 14 2551.84 168.677 13
 -4 5 14 2176.67 148.054 14
 -4 5 14 2253.91 148.045 18
 -4 -5 -14 2417.17 150.565 2
 -4 -5 -14 2336.92 149.317 3
 -4 -5 -13 7218.34 280.376 2
 -4 -5 -13 6784.63 278.05 3
 -4 -5 -13 6995.18 292.189 11
 -4 5 13 6715.42 277.107 18
 -4 5 13 7332.18 285.177 9
 -4 5 13 6963.84 277.936 14
 -4 5 13 6932.04 290.32 13
 -4 5 12 1554.98 156.713 9
 -4 5 12 1703.46 158.096 14
 -4 5 12 1744.53 172.618 13
 -4 5 12 1779.52 157.421 18
 -4 -5 -12 1691.98 154.204 3
 -4 -5 -12 1820.27 154.487 2
 -4 -5 -11 4098.46 209.385 2
 -4 -5 -11 4315.55 212.53 3
 -4 5 11 3962.61 229.255 13
 -4 5 11 4247.73 220.686 14
 4 -5 11 4021.68 374.614 21
 -4 5 11 4059.87 218.699 18
 -4 5 11 4143.07 221.818 9
 -4 5 10 704.645 136.836 18
 -4 -5 -10 972.615 134.698 3
 -4 5 10 484.39 133.07 14
 -4 5 10 743.485 151.246 13
 4 -5 10 601.85 272.73 21
 -4 5 10 437.146 210.77 8
 -4 5 10 670.635 145.095 9
 -4 -5 -10 712.833 129.181 2
 -4 -5 -10 760.497 144.221 11
 -4 -5 -9 5185.89 245.044 2
 -4 -5 -9 5404.05 246.948 3
 -4 5 9 5849.73 259.252 13
 -4 5 9 5355.73 256.017 14
 -4 5 9 5565.93 255.84 9
 -4 5 9 5255.04 368.505 8
 -4 -5 -9 6002.09 261.945 11
 -4 5 9 5153.05 252.267 18
 -4 -5 -8 7329.09 295.948 2
 -4 -5 -8 7215.97 296.331 3
 -4 5 8 7213 305.61 14
 -4 5 8 7401.38 306.551 13
 -4 5 8 8024.12 305.78 9
 -4 5 8 7120.8 428.948 8
 -4 -5 -8 7430.68 275.447 4
 -4 -5 -8 7408 303.672 11
 -4 5 8 7379.6 305.811 18
 -4 -5 -7 22502.9 737.274 3
 -4 -5 -7 23302.6 739.283 2
 -4 5 7 22744.8 746.674 14
 -4 5 7 21820.7 894.655 8
 -4 -5 -7 22759.9 729.759 4
 -4 -5 -7 23511.8 743.535 11
 -4 5 7 22518.1 745.442 18
 -4 5 6 22947.1 743.952 16
 -4 -5 -6 22931 739.93 3
 -4 -5 -6 23293.1 740.442 2
 -4 5 6 23081.8 747.18 14
 -4 5 6 24232.4 914.592 8
 -4 -5 -6 23604.5 736.081 4
 -4 5 6 22636.9 731.862 12
 -4 -5 -6 23017.2 740.259 11
 -4 -5 -6 21806.8 726.151 12
 -4 5 6 23142 746.784 18
 -4 5 5 23048.9 742.722 18
 -4 5 5 23618.9 739.772 16
 -4 5 5 22327.1 746.101 15
 -4 -5 -5 21918.9 717.084 15
 -4 5 5 22840.2 743.236 14
 -4 5 5 25617.7 913.474 8
 -4 5 5 23030.7 738.4 9
 -4 -5 -5 23122.6 734.443 4
 -4 -5 -5 22927.1 735.176 2
 -4 -5 -5 23485.9 735.954 3
 -4 5 5 22840.5 731.73 12
 -4 -5 -5 22564.6 728.907 11
 -4 -5 -5 22051.9 727.725 12
 -4 5 4 1543.26 146.244 12
 -4 -5 -4 2013.32 132.619 11
 -4 -5 -4 2108.56 147.107 12
 -4 -5 -4 1932.42 142.051 4
 -4 5 4 1795.28 154.838 18
 -4 5 4 1734.8 141.047 16
 -4 5 4 1847.14 156.102 14
 -4 -5 -4 1828.05 121.05 15
 -4 5 4 1542.44 143.006 9
 -4 5 4 2025.91 148.269 3
 -4 -5 -4 1766.28 136.191 2
 -4 -5 -4 1527.34 134.309 3
 -4 5 4 2333.43 149.372 2
 -4 5 3 5768.11 244.53 18
 -4 5 3 6004.14 238.869 16
 -4 -5 -3 5792.84 229.713 15
 -4 5 3 5180.47 248.764 15
 -4 5 3 5910.87 245.315 14
 -4 5 3 6037.65 243.775 13
 -4 5 3 5873.76 240.878 12
 -4 5 3 6160.34 398.137 8
 -4 5 3 5401.47 231.833 9
 -4 -5 -3 5888.41 239.919 4
 -4 -5 -3 5393.98 240.113 12
 -4 -5 -3 5503.53 217.555 11
 -4 5 3 5554.7 231.998 2
 -4 -5 -3 5612.49 235.172 3
 -4 5 3 5526.39 233.641 3
 -4 -5 -3 5319.96 232.671 2
 -4 5 2 7278.06 277.378 16
 -4 -5 -2 7043.03 271.336 15
 -4 5 2 6769.25 280.067 14
 -4 5 2 6728.67 282.206 15
 -4 5 2 6726.88 278 13
 -4 5 2 7057.57 281.287 12
 -4 -5 -2 7588.48 271.831 2
 -4 5 2 7103.93 271.007 2
 -4 5 2 7328.62 271.226 3
 -4 -5 -2 7478.03 271.444 3
 -4 5 2 6573.34 278.181 18
 -4 5 2 7195.39 435.185 8
 -4 -5 -2 7092.92 283.399 12
 -4 5 1 679.453 236.147 8
 -4 5 1 538.336 115.931 18
 -4 -5 -1 652.266 108.164 3
 -4 5 1 476.42 109.968 3
 -4 -5 -1 541.39 110.808 15
 -4 5 1 852.62 120.109 16
 -4 5 1 696.271 124.037 15
 -4 5 1 568.576 113.678 13
 -4 5 1 403.446 116.655 14
 -4 -5 -1 597.12 107.295 2
 -4 5 1 369.618 106.834 2
 -4 5 1 579.39 130.161 12
 -4 -5 -1 722.287 137.268 12
 -4 -5 0 8185.48 299.873 10
 -4 5 0 8445.66 456.035 8
 -4 5 0 7615.79 301.836 16
 -4 -5 0 8088.36 301.098 15
 -4 5 0 8265.94 301.147 13
 -4 5 0 7585.37 307.429 12
 -4 -5 0 8027.33 303.115 4
 -4 -5 0 8271.27 295.569 3
 -4 5 0 7651.62 295.288 3
 -4 -5 0 8335.8 294.897 2
 -4 5 0 7455.01 292.299 2
 4 -5 0 7177.55 437.593 20
 -4 5 -1 642.829 124.8 12
 -4 -5 1 642.274 131.236 12
 -4 -5 1 526.203 122.578 4
 4 -5 -1 709.674 220.25 20
 -4 5 -1 648.75 104.276 2
 -4 -5 1 449.001 107.43 2
 -4 5 -1 536.78 111.246 16
 -4 -5 1 401.187 115.696 15
 -4 5 -1 718.676 106.824 3
 -4 -5 1 342.041 107.896 3
 -4 5 -1 657.045 230.08 8
 -4 -5 1 626.465 116.479 10
 -4 5 -2 7301.68 283.758 18
 -4 5 -2 7563.4 283.158 16
 -4 5 -2 7098.86 282.561 14
 -4 5 -2 6905.56 286.825 12
 -4 -5 2 7230.56 282.704 4
 -4 -5 2 7684.62 281.712 10
 -4 -5 2 7114.8 291.739 12
 -4 -5 2 7061.12 276.167 2
 -4 5 -2 7543.38 275.439 2
 -4 -5 2 7175.82 278.237 3
 -4 5 -2 7164.35 273.277 3
 4 5 2 7384 393.778 21
 4 -5 -2 6615.07 408.492 20
 -4 5 -3 6050.81 383.38 8
 -4 5 -3 5257.68 239.615 18
 -4 -5 3 5891.26 219.12 18
 -4 5 -3 5906.74 239.113 16
 -4 -5 3 5690.42 242.377 15
 -4 5 -3 5503.41 240.997 14
 -4 -5 3 5475.03 217.099 14
 -4 -5 3 5257.12 238.534 4
 -4 -5 3 5643.75 257.473 12
 -4 -5 3 5658.38 239.205 10
 -4 -5 3 5784.39 232.252 2
 -4 5 -3 5674.37 234.736 3
 -4 -5 3 5711.22 232.186 3
 -4 5 -3 5982.8 236.17 2
 4 5 3 5754.53 372.593 21
 4 -5 -3 5981.87 382.869 20
 -4 -5 4 2085.16 139.339 2
 4 5 4 2105.26 286.776 21
 -4 -5 4 1819.34 144.685 10
 -4 -5 4 2066.63 168.833 12
 -4 -5 4 1795.24 138.261 4
 4 -5 -4 1431.16 248.601 20
 -4 -5 4 2002 126.572 18
 -4 5 -4 1561.85 143.05 18
 -4 5 -4 1477.1 142.14 16
 -4 -5 4 1732.96 151.302 15
 -4 5 -4 1665.13 143.4 14
 -4 5 -4 1666.1 149.381 12
 -4 -5 4 1915.42 126.608 14
 -4 5 -4 1677.08 242.189 8
 -4 -5 4 2320.51 141.779 3
 -4 5 -4 1655.34 133.2 2
 -4 5 -4 1641.33 133.733 3
 -4 -5 5 23126.5 743.437 18
 -4 5 -5 24273.6 751.894 2
 -4 5 -5 22529.4 748.42 3
 -4 -5 5 22864.7 759.563 15
 -4 5 -5 24046.7 757.586 12
 -4 -5 5 23245.4 743.248 14
 -4 -5 5 23504.9 749.008 4
 -4 -5 5 24164.6 757.593 10
 -4 -5 5 23295.1 755.746 12
 4 5 5 23748 935.234 21
 4 -5 -5 23506.8 904.033 20
 -4 5 -5 22425.1 876.324 8
 -4 -5 6 22840.2 740.053 18
 -4 5 -6 22600 744.32 2
 -4 5 -6 23991.3 746.705 3
 -4 -5 6 22328.1 750.96 15
 -4 5 -6 23274.8 749.226 12
 -4 -5 6 23601.9 741.444 14
 -4 -5 6 23155.8 739.51 4
 -4 -5 6 22199.4 751.522 10
 4 5 6 26097.3 957.68 21
 4 -5 -6 24010 900.98 20
 -4 5 -6 24128.5 869.9 8
 -4 5 -7 23422.3 739.165 2
 -4 5 -7 22604.4 737.575 3
 -4 -5 7 22903.7 745.534 15
 -4 5 -7 22991.9 739.607 12
 -4 -5 7 22209.1 736.311 14
 -4 -5 7 22981.4 731.839 4
 -4 -5 7 23148.2 748.668 10
 -4 -5 7 23478.4 738.903 18
 4 5 7 22494.9 950.255 21
 4 -5 -7 21616.5 882.417 20
 -4 5 -8 7836.91 303.427 2
 -4 5 -8 8040.49 302.96 3
 -4 -5 8 7758.14 300.149 14
 -4 5 -8 7930.22 299.692 12
 -4 -5 8 7473.61 309.82 15
 -4 -5 8 7276.31 313.241 10
 -4 -5 8 7679.44 299.214 18
 4 5 8 7625.42 526.485 21
 -4 5 -9 5141.79 242.668 2
 -4 5 -9 5629.8 245.729 3
 -4 -5 9 5532.71 249.34 15
 -4 -5 9 5313.52 247.046 14
 -4 5 -9 5676.69 230.66 12
 -4 -5 9 5889.09 260.798 10
 4 5 9 5491.08 474.107 21
 -4 -5 9 5503.23 246.923 18
 -4 -5 10 742.909 141.928 18
 -4 5 -10 720.6 134.589 3
 -4 -5 10 604.032 130.458 15
 -4 -5 10 899.217 146.287 14
 -4 -5 10 693.137 150.4 10
 -4 5 -10 654.006 98.0992 12
 -4 5 -10 624.929 130.316 2
 4 5 10 823.711 350.752 21
 -4 -5 11 4696.19 207.813 15
 -4 -5 11 4206.88 221.481 14
 4 5 11 3938.49 421.39 21
 -4 -5 11 4360.7 229.945 10
 -4 -5 11 4474.47 223.331 18
 -4 5 -11 4134.2 206.592 2
 -4 5 -11 3926.11 204.858 3
 -4 -5 12 1910.29 141.563 15
 -4 -5 12 2011.67 160.634 14
 -4 -5 12 1864.95 155.892 18
 -4 -5 12 1622.75 169.117 10
 -4 5 -12 1658.41 150.207 3
 -4 5 -12 1915.14 152.823 2
 -4 -5 13 6708.05 288.916 10
 -4 -5 13 6879.44 285.674 18
 -4 -5 13 6963.44 284.95 14
 -4 5 -13 7039.1 274.118 2
 -4 5 -13 6889.35 273.616 3
 -4 -5 14 2553.45 168.997 10
 -4 -5 14 2459.98 164.313 18
 -4 -5 14 2283.27 162.393 14
 -4 5 -14 2436.12 149.145 2
 -4 5 -14 2418.53 149.546 3
 -4 5 -15 5481.9 219.584 2
 -4 5 -15 5772.46 220.57 3
 -4 -5 15 5344.24 234.471 10
 -4 -5 16 4440.67 166.812 13
 -4 5 -16 3645.94 165.255 3
 -4 5 -16 3772.89 165.121 2
 -4 -5 16 4227.48 182.755 10
 -4 -5 17 1237.71 81.7582 13
 -4 5 -17 1358.53 77.7969 3
 -4 5 -17 1327.72 76.4565 2
 -4 -5 17 1264.32 97.3665 10
 -4 6 17 766.959 75.6751 13
 -4 6 17 1018.93 77.6957 16
 -4 -6 -16 2757.3 147.904 11
 -4 6 16 2892.01 143.803 13
 -4 6 15 5237.24 211.629 13
 -4 6 15 4707.74 190.814 18
 -4 -6 -15 5220.11 214.758 11
 -4 6 15 4663.6 191.344 14
 -4 6 15 5100.46 206.906 16
 -4 6 14 893.711 133.037 13
 -4 6 14 840.376 107.916 14
 -4 -6 -14 669.441 109.87 3
 -4 -6 -14 894.809 136.891 11
 -4 6 14 859.787 107.591 18
 -4 -6 -14 910.202 110.46 2
 -4 6 13 473.351 125.215 9
 -4 6 13 258.6 130.452 13
 -4 6 13 599.737 115.472 14
 -4 -6 -13 424.901 113.32 3
 -4 -6 -13 528.699 143.437 11
 -4 6 13 468.621 114.562 18
 -4 -6 -13 456.401 110.741 2
 -4 -6 -12 3146.8 178.146 3
 -4 -6 -12 3293.25 178.478 2
 -4 6 12 3119.22 185.261 14
 -4 6 12 3159.17 186.523 18
 -4 6 12 3307.99 192.228 9
 -4 6 12 3004.78 195.028 13
 -4 6 11 1760.06 160.99 9
 -4 6 11 1819.43 164.081 14
 -4 6 11 1680.54 167.874 13
 -4 -6 -11 2103.72 149.41 2
 -4 -6 -11 1957.73 150.966 3
 -4 6 11 2059.42 164.583 18
 -4 6 10 10277.8 385.921 9
 -4 6 10 9071.94 499.464 8
 -4 -6 -10 10404.1 391.083 11
 -4 6 10 10514.6 384.165 14
 -4 6 10 10772.1 393.288 13
 -4 -6 -10 10273.4 375.84 2
 -4 -6 -10 10342.6 377.138 3
 -4 6 10 10625.4 384.873 18
 -4 6 9 5373.97 377.089 8
 -4 6 9 5744.44 262.36 9
 -4 6 9 5989.35 265.496 13
 -4 6 9 5800.98 255.607 14
 -4 -6 -9 5858.6 266.206 11
 -4 -6 -9 5952.99 250.46 2
 -4 -6 -9 5762.93 251.785 3
 -4 6 9 5611.77 255.997 18
 -4 6 8 26306.4 1008.94 8
 -4 6 8 25974 850.768 9
 -4 6 8 26976.9 854.668 13
 -4 6 8 26449.4 850.015 14
 -4 -6 -8 25824.6 848.353 11
 -4 -6 -8 25969.1 828.801 4
 -4 6 8 26403.9 850.03 18
 -4 -6 -8 26744.1 842.245 2
 -4 -6 -8 26418 841.096 3
 -4 6 7 446.857 133.379 18
 -4 -6 -7 465.854 116.408 3
 -4 6 7 365.307 136.275 16
 -4 6 7 297.073 141.427 13
 -4 6 7 525.371 136.021 14
 -4 -6 -7 587.642 126.592 11
 -4 -6 -7 628.226 114.053 4
 -4 6 7 434.079 138.31 9
 -4 6 7 253.234 231.69 8
 -4 -6 -7 502.649 119.139 2
 -4 6 6 5677.01 251.48 18
 -4 6 6 5340.59 250.94 16
 -4 6 6 5299.26 247.642 14
 -4 6 6 5752.94 256.391 13
 -4 -6 -6 5494.26 243.946 11
 -4 6 6 5917.59 235.208 12
 -4 -6 -6 5823.82 239.655 4
 -4 -6 -6 5421.08 236.605 2
 -4 -6 -6 5661.22 239.358 3
 -4 6 6 5572.97 392.173 8
 -4 6 5 3049.97 181.165 18
 -4 6 5 2828.88 182.021 16
 -4 6 5 3250.19 184.096 14
 -4 -6 -5 2950.07 151.932 15
 -4 6 5 3024.12 170.195 12
 -4 -6 -5 3041.56 168.15 11
 -4 -6 -5 2995.1 167.79 4
 -4 -6 -5 3141.83 174.78 3
 -4 -6 -5 2976.04 171.432 2
 -4 6 5 3058.7 183.133 9
 -4 6 4 2620.05 177.612 18
 -4 6 4 2645.14 172.526 16
 -4 6 4 2606.37 177.284 14
 -4 -6 -4 2413.76 143.71 15
 -4 6 4 2871.2 170.453 12
 -4 -6 -4 2685.78 152.995 11
 -4 -6 -4 3080.51 173.627 12
 -4 -6 -4 2797.59 167.208 4
 -4 6 4 2641.13 168.125 9
 -4 -6 -4 2660.51 158.071 3
 -4 -6 -4 2823.26 159.153 2
 -4 6 3 1024.8 136.208 18
 -4 6 3 1306.66 129.233 3
 -4 -6 -3 1325.81 120.027 3
 -4 -6 -3 1023.15 115.555 15
 -4 6 3 1119.03 134.602 16
 -4 6 3 919.38 133.031 14
 -4 6 3 1010.08 131.309 12
 -4 -6 -3 1280.3 106.521 11
 -4 -6 -3 1518.79 145.347 12
 -4 -6 -3 1225.36 133.378 4
 -4 6 3 1446.93 128.364 2
 -4 -6 -3 1113.36 117.232 2
 -4 6 3 544.924 243.021 8
 -4 6 2 16010.7 541.252 18
 -4 6 2 15961.6 539.495 16
 -4 6 2 15934.5 541.176 14
 -4 -6 -2 16239.1 533.506 15
 -4 6 2 15860.6 540.901 12
 -4 6 2 17111.8 705.635 8
 -4 6 2 15942.7 525.283 2
 -4 -6 -2 16164.1 530.269 2
 -4 -6 -2 15772.2 528.901 3
 -4 6 2 16626.9 527.077 3
 -4 -6 -2 15768.7 539.402 12
 -4 6 1 4476.33 208.822 18
 -4 6 1 4422.61 208.432 16
 -4 -6 -1 4004.47 193.574 2
 -4 -6 -1 3842.5 193.686 3
 -4 6 1 4345.64 195.559 3
 -4 6 1 4221.83 192.618 2
 -4 -6 -1 4242.05 198.017 15
 -4 6 1 4517.23 209.73 14
 -4 6 1 4517.4 215.618 12
 -4 6 1 4442.39 207.265 13
 -4 -6 -1 4271.54 209.406 4
 -4 -6 -1 4604.45 211.323 12
 -4 6 1 4226.33 354.238 8
 -4 -6 0 2942.59 174.667 4
 4 -6 0 3087.84 310.889 20
 -4 6 0 2788.94 174.262 18
 -4 6 0 3140.74 170.525 16
 -4 -6 0 2603.68 167.127 15
 -4 6 0 2908.88 176.254 14
 -4 6 0 3070.9 179.242 12
 -4 6 0 2765.42 168.516 13
 -4 -6 0 2634.81 158.706 2
 -4 6 0 2354.57 153.748 2
 -4 -6 0 2748.69 160.686 3
 -4 6 0 2912.41 159.954 3
 -4 -6 0 3058.03 166.343 10
 -4 6 0 3802.61 313.668 8
 -4 -6 1 4003.19 203.266 10
 -4 6 -1 4881.41 362.758 8
 -4 6 -1 4356.3 206.162 16
 -4 -6 1 4532.96 206.139 15
 -4 6 -1 4452.74 212.188 12
 -4 -6 1 4261.53 205.44 4
 -4 -6 1 4617.99 218.25 12
 -4 -6 1 4008.86 193.373 2
 -4 6 -1 4179.23 189.284 3
 -4 6 -1 4280.61 189.848 2
 -4 -6 1 4124.27 196.176 3
 4 -6 -1 4365.51 349.389 20
 -4 6 -2 15355.6 536.821 16
 -4 6 -2 16676.1 525.188 3
 -4 6 -2 16849.7 524.801 2
 -4 -6 2 15066 521.211 2
 -4 -6 2 15453.3 521.966 3
 -4 6 -2 16436.7 542.578 12
 -4 -6 2 15927 536.929 4
 -4 -6 2 15653.8 536.375 10
 -4 -6 2 16055 543.319 12
 4 -6 -2 16231.9 694.052 20
 -4 6 -2 16388.4 677.747 8
 4 6 3 1072.66 244.897 21
 -4 -6 3 1795.06 166.873 12
 -4 -6 3 1299.65 130.034 4
 4 -6 -3 1173.31 259.769 20
 -4 -6 3 1201.29 135.01 10
 -4 6 -3 1066.42 244.767 8
 -4 6 -3 1000.77 134.259 16
 -4 -6 3 1169.38 138.982 15
 -4 -6 3 1272.3 126.104 2
 -4 6 -3 930.926 120.217 2
 -4 6 -3 944.374 119.738 3
 -4 -6 3 1379.42 126.286 3
 4 -6 -4 2959.26 316.067 20
 -4 -6 4 2642.44 139.394 18
 -4 6 -4 3225.19 176.298 18
 -4 6 -4 2944.14 160.197 3
 -4 6 -4 2769.23 155.526 2
 -4 -6 4 2565.17 177.143 15
 -4 6 -4 2862.71 170.916 14
 -4 -6 4 2525.32 139.434 14
 -4 6 -4 2609.42 177.104 12
 -4 -6 4 2586.73 168.131 4
 -4 -6 4 2748.46 176.637 10
 4 6 4 2916.76 325.367 21
 -4 6 -4 3064.3 277.962 8
 -4 -6 5 2983.51 155.277 18
 -4 6 -5 3209.37 164.59 3
 -4 6 -5 3030.03 163.977 2
 -4 -6 5 3135.39 188.87 15
 -4 6 -5 2982.95 191.317 12
 -4 -6 5 3157.02 157.027 14
 -4 -6 5 3210.13 174.977 4
 -4 -6 5 3094.52 187.153 10
 4 -6 -5 3751.1 328.077 20
 4 6 5 3224.03 349.093 21
 -4 6 -5 3211.19 275.275 8
 -4 6 -6 5652.21 238.418 2
 -4 6 -6 5617.62 238.332 3
 -4 -6 6 5891.1 254.981 15
 -4 6 -6 5779.49 249.446 12
 -4 -6 6 5495.37 227.941 14
 -4 -6 6 5773.64 239.333 4
 -4 -6 6 5641.34 255.568 10
 4 -6 -6 5355.58 394.919 20
 4 6 6 5718.62 444.3 21
 -4 -6 6 5767.09 230.529 18
 4 6 7 625.125 319.578 21
 -4 6 -7 467.459 131.506 12
 -4 -6 7 469.73 112.392 4
 4 -6 -7 497.931 255.05 20
 -4 6 -7 530.89 122.478 3
 -4 -6 7 548.545 135.132 15
 -4 -6 7 322.578 107.65 14
 -4 -6 7 392.154 133.428 10
 -4 6 -7 310.644 117.943 2
 -4 -6 7 435.928 110.109 18
 -4 -6 8 25631.3 836.917 15
 -4 6 -8 26917.9 832.239 12
 -4 -6 8 25475.6 830.693 14
 4 -6 -8 25088.8 988.145 20
 4 6 8 25169.5 1057.08 21
 -4 -6 8 26414 845.921 10
 -4 6 -8 25308.3 828.741 2
 -4 6 -8 26784.8 831.044 3
 -4 -6 8 25993.8 831.614 18
 -4 -6 9 6023.5 255.732 15
 -4 -6 9 6044.46 256.705 14
 -4 6 -9 5782.12 243.362 12
 4 6 9 5619.09 485.354 21
 -4 -6 9 6099.64 273.951 10
 -4 6 -9 5713.54 245.875 2
 -4 6 -9 5879.46 247.865 3
 -4 -6 9 6453.62 259.016 18
 -4 -6 10 10702.2 383.747 15
 -4 6 -10 10332 367.497 12
 -4 -6 10 10695.8 389.514 14
 4 6 10 9966.59 610.523 21
 -4 -6 10 11028.3 400.735 10
 -4 6 -10 10600 380.887 2
 -4 6 -10 10282.2 379.112 3
 -4 -6 10 11515.3 392.749 18
 -4 -6 11 2138.74 162.305 14
 -4 -6 11 2117.73 159.535 18
 -4 -6 11 1905.19 177.55 10
 -4 -6 11 1780.94 144.846 15
 -4 6 -11 1567.65 144.182 2
 -4 6 -11 1671.08 146.869 3
 -4 -6 12 3662.33 186.766 14
 -4 -6 12 3370.11 185.124 18
 -4 -6 12 3116.87 198.502 10
 -4 -6 12 3188.3 167.761 15
 -4 6 -12 3236.9 173.471 3
 -4 6 -12 3204.03 172.126 2
 -4 -6 13 460.964 127.28 18
 -4 6 -13 426.896 110.283 2
 -4 -6 13 453.091 126.557 14
 -4 6 -13 510.218 113.132 3
 -4 -6 14 664.551 123.933 18
 -4 6 -14 868.926 105.38 2
 -4 6 -14 751.499 106.587 3
 -4 -6 14 921.141 128.246 14
 -4 -6 15 4754.89 190.628 13
 -4 -6 15 4900.8 208.677 14
 -4 6 -15 5122.63 191.812 2
 -4 6 -15 4814.81 190.176 3
 -4 -6 15 5042.93 208.224 18
 -4 -6 16 2910.03 141.411 14
 -4 6 -16 2776.07 121.906 3
 -4 6 -16 2546.84 120.003 2
 -4 -6 16 3100.5 142.645 18
 4 -6 -17 1114.39 81.2391 17
 -4 7 17 3007.91 119.498 16
 -4 7 16 6476.1 231.989 13
 -4 -7 -16 6608.29 237.09 11
 -4 7 15 1354.72 114.582 13
 -4 -7 -15 1475.72 124.954 11
 -4 -7 -14 2835.28 165.601 11
 -4 7 14 2687.88 137.482 14
 -4 7 14 2667.42 136.797 18
 -4 7 14 2802.48 161.234 13
 -4 -7 -13 9107.16 323.178 3
 -4 -7 -13 9074.52 323.071 2
 -4 7 13 9729.15 347.151 13
 -4 7 13 9420.56 332.459 14
 -4 7 13 9536.38 341.008 9
 -4 -7 -13 9528.45 351.164 11
 -4 7 13 9485.67 332.523 18
 -4 7 12 16659 555.968 13
 -4 7 12 15827.1 543.344 14
 -4 7 12 16830.2 550.478 9
 -4 -7 -12 16850.4 537.388 2
 -4 -7 -12 16397.7 536.166 3
 -4 7 12 15966.8 543.54 18
 -4 7 11 2754.98 181.668 13
 -4 7 11 2635 171.115 14
 -4 7 11 2857.89 178.094 9
 -4 7 11 2444.94 167.887 18
 -4 -7 -11 2617.26 155.122 2
 -4 -7 -11 2542.3 154.33 3
 -4 -7 -10 2822.2 162.429 2
 -4 -7 -10 2739.24 163.025 3
 -4 7 10 2630.81 176.68 14
 -4 7 10 2616.26 185.248 13
 -4 7 10 2475.41 179.169 9
 -4 -7 -10 3124.41 192.295 11
 -4 7 10 2463.66 176.931 18
 -4 -7 -9 15685.8 522.696 2
 -4 -7 -9 15126.3 520.326 3
 -4 7 9 15827.4 537.053 14
 -4 7 9 16137.5 545.064 13
 -4 7 9 14135.5 674.538 8
 -4 7 9 16462.7 541.064 9
 -4 -7 -9 15115.1 506.187 4
 -4 -7 -9 15573.1 539.082 11
 -4 7 9 16482.3 538.602 18
 -4 -7 -8 31945.1 1012.92 2
 -4 -7 -8 31585.6 1012.39 3
 -4 7 8 32460.9 1026.74 14
 -4 7 8 31517.9 1031.83 13
 -4 7 8 32461.3 1191.01 8
 -4 7 8 32657.5 1026.27 9
 -4 -7 -8 32174 1007.51 4
 -4 -7 -8 33081.7 1025.51 11
 -4 7 8 33469.5 1028.26 18
 -4 -7 -7 11623.4 408.344 2
 -4 -7 -7 11778.8 409.009 3
 -4 7 7 11824.4 423.935 14
 -4 7 7 11621.3 426.788 13
 -4 7 7 11426.9 579.206 8
 -4 7 7 11721.9 422.102 9
 -4 -7 -7 11671.5 407.251 4
 -4 -7 -7 12326.9 423.446 11
 -4 7 7 11265.4 422.249 18
 -4 -7 -6 2274.8 149.462 3
 -4 -7 -6 2275.83 150.18 2
 -4 7 6 2136.66 163.602 14
 -4 7 6 2188.38 178.056 13
 -4 7 6 1983.45 295.145 8
 -4 -7 -6 2283.7 150.463 4
 -4 7 6 1906.92 147.122 12
 -4 -7 -6 2340.99 162.034 11
 -4 7 6 2065.98 162.779 18
 -4 -7 -5 7566.72 282.252 15
 -4 7 5 7767.96 310.847 14
 -4 7 5 7966.76 295.219 12
 -4 7 5 7234.79 307.186 13
 -4 -7 -5 7428.73 292.431 11
 -4 -7 -5 7956.72 300.493 4
 -4 7 5 7459.5 308.968 18
 -4 -7 -5 8005.94 290.595 3
 -4 -7 -5 7471.12 289.072 2
 -4 7 4 1238.03 141.025 18
 -4 -7 -4 1101.92 119.759 3
 -4 -7 -4 1247.74 126.978 15
 -4 7 4 1284.12 149.469 13
 -4 7 4 1475.73 143.085 14
 -4 7 4 1336.24 272.72 8
 -4 -7 -4 1355.64 136.948 4
 -4 -7 -4 1242.24 122.154 2
 -4 7 4 1485.64 142.14 12
 -4 -7 -4 1240.39 116.876 11
 -4 -7 -3 2631.39 145.972 2
 -4 -7 -3 2804.77 148.731 3
 -4 7 3 2744.98 171.261 14
 -4 -7 -3 2556.1 152.789 15
 -4 7 3 2662.69 171.665 12
 -4 7 3 2529.88 174.123 13
 -4 7 3 2305.87 315.105 8
 -4 -7 -3 2571.04 169.977 4
 -4 7 3 2444.11 169.308 18
 -4 -7 -3 2671.83 143.413 11
 -4 7 2 1675.89 150.888 14
 -4 -7 -2 1565.24 138.014 15
 -4 7 2 1544.77 152.732 12
 -4 -7 -2 1511.48 125.52 3
 -4 -7 -2 1467.88 124.061 2
 -4 7 2 1545.83 265.672 8
 -4 7 2 1357.14 145.994 18
 -4 7 1 1694.21 152.254 18
 -4 -7 -1 1598.1 127.375 2
 -4 -7 -1 1492.61 124.702 3
 -4 -7 -1 1761.97 143.711 15
 -4 7 1 1662.46 151.144 14
 4 -7 1 1704.19 283.429 20
 -4 -7 -1 1575.9 147.702 4
 -4 7 1 1509.16 156.858 12
 -4 7 1 1526.82 274.285 8
 -4 7 0 891.764 141.094 12
 -4 -7 0 600.755 129.921 4
 -4 -7 0 752.352 109.715 3
 -4 -7 0 1033.72 129.311 15
 -4 7 0 762.843 135.649 14
 -4 7 0 793.467 138.74 18
 4 -7 0 1048.84 260.881 20
 -4 7 0 685.958 246.358 8
 -4 -7 0 1026.68 130.807 10
 -4 -7 0 898.309 111.229 2
 -4 7 -1 1724.88 151.067 18
 -4 -7 1 1514.16 122.654 2
 -4 -7 1 1704.8 125.692 3
 -4 7 -1 1807.98 152.334 14
 -4 -7 1 1807.08 152.218 15
 -4 7 -1 1686.52 156.073 12
 4 -7 -1 1692.83 285.002 20
 -4 -7 1 1806.1 156.403 4
 -4 7 -1 2398.65 285.158 8
 -4 -7 1 1504.54 149.077 10
 -4 7 -2 1612.45 149.503 18
 -4 -7 2 1554.14 125.541 3
 4 -7 -2 1282 283.35 20
 -4 7 -2 1452.03 144.715 14
 -4 7 -2 1577.18 265.857 8
 -4 -7 2 1461.99 143.901 10
 -4 7 -2 1508.84 160.554 12
 -4 -7 2 1681.69 125.407 2
 -4 -7 2 1530.86 146.739 4
 -4 -7 3 2497.53 176.067 15
 -4 -7 3 2344.55 164.634 4
 -4 7 -3 2340.84 276.318 8
 4 -7 -3 2735.9 326.999 20
 -4 -7 3 2800.02 176.194 10
 -4 -7 4 1491.68 148.749 10
 -4 7 -4 1389.53 232.931 8
 -4 7 -4 1201.57 119.856 3
 -4 -7 4 1446.5 155.276 15
 -4 -7 4 1283.66 136.073 4
 4 7 4 1585.55 276.176 21
 4 -7 -4 1553.76 281.256 20
 -4 -7 5 7647.15 275.986 18
 -4 7 -5 7542.87 285.531 3
 -4 7 -5 7900.87 287.427 2
 -4 -7 5 7416.09 310.578 15
 -4 -7 5 7457.32 275.257 14
 -4 7 -5 7670.27 312.024 12
 -4 -7 5 7323.06 296.216 4
 -4 -7 5 7989.74 311.3 10
 4 -7 -5 7849.03 475.355 20
 4 7 5 7373.19 464.723 21
 -4 7 -5 7658.73 417.352 8
 -4 -7 6 2025.66 135.282 18
 -4 7 -6 2008.83 142.309 3
 -4 7 -6 1947.16 140.615 2
 -4 -7 6 2208.77 165.84 15
 -4 -7 6 2146.06 138.116 14
 -4 7 -6 2241.14 162.302 12
 -4 -7 6 2060.04 152.324 4
 -4 -7 6 1893.84 172.886 10
 4 -7 -6 1787.1 305.973 20
 4 7 6 2092.69 325.126 21
 -4 7 -7 11630.1 408.604 3
 -4 7 -7 10979.5 406.367 2
 -4 -7 7 12242.1 430.038 15
 -4 7 -7 11950.6 424.721 12
 -4 -7 7 11930 409.548 14
 -4 -7 7 12098.8 411.518 4
 -4 -7 7 12208.7 437.165 10
 4 -7 -7 10419.7 587.438 20
 4 7 7 11905.9 617.234 21
 -4 -7 7 12474.8 411.578 18
 -4 -7 8 32258.8 1023.2 15
 -4 7 -8 33180.8 1017.67 12
 -4 -7 8 32267.2 1012.84 14
 -4 -7 8 32196.4 1012.44 18
 -4 -7 8 33157.3 1031.99 10
 4 -7 -8 33560.5 1198.19 20
 4 7 8 32812.7 1237.22 21
 -4 7 -8 30775 1006.9 3
 -4 7 -8 32008.2 1008.52 2
 -4 -7 9 15798 536.047 15
 -4 -7 9 16114.6 531.355 14
 -4 7 -9 15791 526.704 12
 -4 -7 9 15569.5 530.055 18
 -4 -7 9 15793.4 546.001 10
 4 7 9 15671.3 754.873 21
 -4 7 -9 15368.2 520.59 3
 -4 7 -9 15806.3 521.331 2
 -4 7 -10 2674.52 157.298 2
 -4 7 -10 2674.4 157.341 3
 -4 7 -10 2806.76 149.879 12
 -4 -7 10 2763.08 172.938 14
 -4 -7 10 2985.96 174.599 18
 -4 -7 10 2735.77 174.204 15
 -4 7 -11 2433.75 147.988 2
 -4 7 -11 2159.61 147.204 3
 -4 -7 11 2589.4 165.549 14
 -4 -7 11 2744.9 159.692 15
 -4 7 -12 15880.7 531.442 3
 -4 7 -12 16137.5 532.308 2
 -4 -7 12 17346.1 546.99 14
 -4 -7 12 16947.7 545.761 18
 -4 -7 12 15893.7 532.53 15
 -4 7 -13 8954.8 317.319 3
 -4 7 -13 8654.37 316.651 2
 -4 -7 13 9731.06 337.247 18
 -4 -7 13 9845.54 336.457 14
 -4 -7 14 2820.37 153.583 18
 -4 -7 14 2805.53 155.292 14
 4 -7 -15 1305.53 108.477 17
 -4 -7 15 1397.53 113.091 18
 -4 -7 15 1269.46 112.2 14
 4 -7 -16 6443.97 229.685 17
 -4 -7 16 6659.75 231.475 18
 -4 -7 16 6407.35 229.968 14
 -4 -7 17 2710.22 113.704 18
 -4 -7 17 2762.17 114.215 14
 -4 -8 -16 592.745 78.6148 11
 -4 8 16 586.088 66.6451 13
 -4 -8 -15 1313.09 115.681 11
 -4 8 15 1335.78 110.829 16
 -4 8 15 1482.21 104.389 13
 -4 -8 -14 11918.6 409.005 11
 -4 8 14 12164.8 406.877 16
 -4 8 14 11851.7 405.593 13
 -4 8 13 1580.91 112.427 18
 -4 8 13 1715.88 133.859 9
 -4 8 13 1794.74 141.318 13
 -4 8 13 1515.42 141.59 16
 -4 8 13 1667.89 113.623 14
 -4 8 12 8588.94 308.339 14
 -4 8 12 8618.63 326.01 13
 -4 8 12 8434.05 324.346 16
 -4 8 12 8603.12 319.388 9
 -4 8 12 8439.86 307.314 18
 -4 8 11 12632.8 433.772 14
 -4 8 11 12311 447.66 13
 -4 8 11 12792.6 448.657 16
 -4 -8 -11 12765.3 445.913 11
 -4 8 11 12699.2 442.365 9
 -4 8 11 12413.3 432.9 18
 -4 8 10 22425.2 735.227 18
 -4 8 10 23240.9 749.542 16
 -4 8 10 22926.9 736.212 14
 -4 8 10 23098.1 749.848 13
 -4 -8 -10 23867.7 747.603 11
 -4 -8 -10 22090.8 720.523 2
 -4 -8 -10 22714.8 721.58 3
 -4 8 10 22742.7 744.249 9
 -4 8 9 17894.2 584.07 18
 -4 8 9 18547.1 593.821 16
 -4 8 9 17650.6 584.21 14
 -4 8 9 18032.8 593.566 13
 -4 -8 -9 17714.8 587.505 11
 -4 -8 -9 16452.9 557.859 4
 -4 8 9 18153.1 592.942 9
 -4 -8 -9 17198.8 565.164 3
 -4 -8 -9 16781.2 564.657 2
 -4 8 8 31.3658 128.173 18
 -4 -8 -8 100.318 93.8313 3
 -4 8 8 222.259 137.234 16
 -4 8 8 11.6118 144.336 13
 -4 8 8 -5.23118 128.127 14
 -4 -8 -8 26.3763 134.098 11
 -4 -8 -8 24.352 96.946 4
 -4 8 8 -10.8398 141.719 9
 -4 8 8 -21.9627 224.47 8
 -4 -8 -8 28.2633 91.8954 2
 -4 8 7 9141.44 340.097 18
 -4 8 7 8828.83 345.686 16
 -4 8 7 9041.19 340.22 14
 -4 8 7 8717.09 347.692 13
 -4 -8 -7 8936.32 336.023 11
 -4 -8 -7 9178.32 327.509 4
 -4 -8 -7 8966.11 318.29 2
 -4 -8 -7 8374.41 316.019 3
 -4 8 7 8287.06 496.601 8
 -4 8 7 9131.89 348.749 9
 -4 8 6 5672.81 253.391 18
 -4 8 6 5550.91 254.443 16
 -4 -8 -6 5296.61 216.691 15
 -4 8 6 5537.17 252.181 14
 -4 8 6 5408.48 260.035 13
 -4 8 6 5593.82 231.901 12
 -4 -8 -6 5780.22 242.326 11
 -4 -8 -6 5696.5 240.807 4
 -4 8 6 5211.69 408.303 8
 -4 -8 -6 5551.65 222.865 2
 -4 -8 -6 5538.69 222.885 3
 -4 -8 -5 972.009 106.263 3
 -4 -8 -5 976.756 115.108 15
 -4 8 5 827.122 147.781 16
 -4 8 5 755.696 152.433 13
 -4 8 5 798.061 142.786 14
 -4 8 5 1093.07 125.117 12
 -4 -8 -5 1157.3 138.141 4
 -4 -8 -5 979.128 106.858 2
 -4 8 5 987.504 143.521 18
 -4 -8 -4 1596.87 117.754 2
 -4 -8 -4 1558.98 117.696 3
 -4 -8 -4 1415.27 133.173 15
 -4 8 4 1447.69 155.157 16
 -4 8 4 1662.94 159.268 14
 -4 8 4 1751.49 159.072 13
 -4 8 4 1387.42 285.251 8
 -4 -8 -4 1686.94 154.144 4
 -4 8 4 1486.18 146.164 12
 -4 8 4 1443.33 155.513 18
 -4 8 3 6706.3 280.757 18
 -4 8 3 6974.76 280.02 16
 -4 -8 -3 6291.1 247.342 2
 -4 -8 -3 6206.31 247.525 3
 -4 -8 -3 7087.22 263.901 15
 -4 8 3 6605.44 278.507 14
 -4 8 3 6259.09 281.568 13
 -4 8 3 6793.43 274.573 12
 -4 -8 -3 6863.38 278.048 4
 -4 8 3 6926.05 440.979 8
 -4 -8 -3 6066.34 246.274 11
 4 -8 2 3509 354.189 20
 -4 8 2 3272.73 196.282 16
 -4 -8 -2 3551.88 184.93 15
 -4 8 2 3489.32 191.071 14
 -4 8 2 3417.95 199.087 12
 -4 8 2 3746.13 196.247 13
 -4 8 2 3882.44 196.662 18
 -4 8 2 4053.71 345.057 8
 -4 -8 -2 3245.71 160.864 2
 -4 -8 -2 3033.88 159.579 3
 4 -8 1 2100.2 311.083 20
 -4 8 1 1758.8 155.824 18
 -4 8 1 1773.9 152.993 16
 -4 8 1 1983.51 159.913 14
 -4 -8 -1 1882.14 152.371 15
 -4 8 1 1903.21 158.184 13
 -4 8 1 1986.99 169.204 12
 -4 -8 -1 1685.55 153.93 4
 -4 -8 -1 1683.9 121.766 3
 -4 -8 -1 1928.03 123.305 2
 -4 8 1 2003.97 297.612 8
 -4 8 0 6254.46 272.966 18
 -4 8 0 6240.84 270.822 16
 -4 8 0 5952.39 271.194 14
 -4 -8 0 6408.13 270.283 15
 -4 8 0 6619.61 275.633 12
 4 -8 0 6086.94 437.855 20
 -4 -8 0 6549.23 274.07 4
 -4 -8 0 6343.55 238.693 2
 -4 -8 0 6376.04 240.352 3
 -4 8 0 6347.71 419.063 8
 -4 -8 1 2036.97 125.014 2
 -4 -8 1 1982.11 158.509 4
 -4 8 -1 2053.65 160.779 18
 -4 8 -1 1743.23 154.448 16
 -4 8 -1 1897.56 161.831 14
 -4 8 -1 1822.94 163.245 12
 4 -8 -1 1814.42 301.167 20
 -4 -8 1 2249.04 126.739 3
 -4 8 -1 1880.91 271.7 8
 -4 -8 1 1843.55 163.249 10
 -4 8 -2 3429.55 200.937 18
 -4 8 -2 3488.09 199.57 16
 -4 8 -2 3423.86 202.552 14
 -4 8 -2 3866.32 210.467 12
 -4 -8 2 3430.82 198.083 4
 4 -8 -2 4264.22 368.121 20
 -4 8 -2 3027.27 318.927 8
 -4 -8 2 3606.39 199.126 10
 -4 8 -3 6892.5 289.561 18
 -4 8 -3 6765.59 288.359 16
 -4 -8 3 6698.49 286.732 15
 -4 8 -3 6855.01 290.644 14
 -4 8 -3 6949.8 295.598 12
 -4 -8 3 7078.3 288.596 10
 4 -8 -3 7068.98 460.575 20
 -4 8 -3 6636.92 404.843 8
 -4 -8 3 6829.36 281.781 4
 -4 -8 4 1791.47 158.122 10
 -4 -8 4 1565.96 151.264 4
 -4 -8 4 1444.95 161.182 15
 -4 8 -4 1385.13 242.457 8
 4 -8 -4 1504.92 303.921 20
 -4 8 -5 779.276 152.984 12
 -4 -8 5 1058.57 130.324 4
 -4 -8 5 1184.75 155.243 15
 4 -8 -5 753.494 277.858 20
 -4 -8 5 1109.63 154.206 10
 4 -8 -6 5469.28 224.484 17
 -4 -8 6 5887.72 253.172 15
 -4 -8 6 5307.56 213.793 14
 -4 8 -6 5660.11 250.001 12
 -4 -8 6 5464.86 235.015 4
 -4 -8 6 5246.25 253.173 10
 -4 -8 6 5279.85 213.616 18
 4 8 6 5055.82 411.086 21
 4 -8 -6 5407.26 425.568 20
 -4 -8 7 9374.4 354.71 15
 -4 -8 7 8934.46 324.244 14
 -4 8 -7 9081.19 349.675 12
 -4 -8 7 9084.32 332.183 4
 4 -8 -7 10372.3 545.725 20
 4 8 7 8776.46 516.192 21
 -4 -8 7 9150.35 325.357 18
 -4 -8 8 79.1383 132.908 15
 -4 -8 8 147.982 103.889 14
 -4 -8 8 112.787 101.071 18
 -4 8 -8 118.456 120.231 12
 4 -8 -8 335.686 254.049 20
 4 8 8 -305.068 292.29 21
 -4 -8 9 17275.4 574.695 18
 -4 -8 9 17463.4 584.38 15
 -4 -8 9 17357 575.161 14
 -4 8 -9 17872.3 578.743 12
 -4 -8 10 23457.5 752.223 18
 -4 -8 10 23795.6 754.467 15
 -4 -8 10 23846.3 753.081 14
 -4 8 -10 22913.6 744.577 12
 -4 -8 11 12642.4 432.643 18
 -4 -8 11 12567.5 429.877 15
 -4 -8 11 12642.6 433.226 14
 -4 -8 12 8866.05 322.946 18
 -4 -8 12 8883.21 322.77 14
 -4 -8 13 1610.62 126.429 18
 -4 -8 13 1596.82 152.866 10
 -4 -8 13 1667.96 128.821 14
 4 -8 -13 1741.31 130.542 17
 -4 -8 14 11177.5 385.557 18
 -4 -8 14 11714.9 399.945 10
 4 -8 -14 11955.5 387.774 17
 -4 -8 14 11253.1 386.005 14
 -4 -8 15 1337.86 101.404 18
 -4 -8 15 1277.32 112.09 10
 4 -8 -15 1371.18 101.118 17
 -4 -8 15 1234.54 98.6824 14
 -4 -8 16 538.473 66.4962 18
 -4 -8 16 659.903 84.8586 10
 4 -8 -16 612.257 71.5262 17
 -4 -8 16 542.271 65.6912 14
 -4 9 16 2958.41 118.117 16
 -4 -9 -16 3032.31 121.088 11
 -4 9 15 2969.77 134.101 16
 -4 9 15 2633.68 123.766 13
 -4 -9 -15 2901.93 136.836 11
 -4 9 14 516.473 102.056 16
 -4 9 14 628.71 94.8426 13
 -4 -9 -14 742.193 107.847 11
 -4 9 13 2952.14 155.2 9
 -4 9 13 2973.11 165.224 16
 -4 9 13 3134.88 161.377 13
 -4 9 12 3895.93 192.366 13
 -4 9 12 3745.71 169.062 14
 -4 9 12 3978.77 168.99 18
 -4 9 12 3726.17 185.49 9
 -4 9 12 4189.57 198.699 16
 -4 9 11 4433.46 217.055 16
 -4 9 11 4520.44 194.7 14
 -4 9 11 4445.69 194.072 18
 -4 9 11 4612.34 213.581 9
 -4 9 11 4471.96 213.494 13
 -4 -9 -11 4478.73 218.394 11
 -4 9 10 1658.48 135.43 14
 -4 9 10 1534.78 153.454 16
 -4 9 10 1950.02 163.618 13
 -4 9 10 1801.51 136.929 18
 -4 9 10 1519.47 157.635 9
 -4 -9 -10 1582.46 157.127 11
 -4 9 9 12408.9 426.928 16
 -4 9 9 11485.1 408.134 14
 -4 9 9 12074.3 422.923 13
 -4 9 9 11943.3 408.985 18
 -4 -9 -9 10613.3 384.912 4
 -4 9 9 12534.2 425.508 9
 -4 -9 -9 11835.5 420.489 11
 -4 9 8 4124.11 219.798 16
 -4 9 8 4026.55 201.766 14
 -4 9 8 3928.95 221.17 13
 -4 9 8 4000.16 201.571 18
 -4 -9 -8 4145.92 184.706 4
 -4 9 8 3615.85 214.56 9
 -4 -9 -8 3799.83 205.703 11
 -4 9 7 2312.94 175.156 16
 -4 9 7 2166.72 166.694 14
 -4 9 7 2472.93 186.408 13
 -4 9 7 2343.28 168.291 18
 -4 -9 -7 2282.02 152.202 4
 -4 9 7 2394.96 181.81 9
 -4 9 7 1889.69 302.398 8
 -4 -9 -7 2125.26 162.428 11
 -4 9 6 3788.31 218.408 16
 -4 9 6 3510.41 216.409 13
 -4 -9 -6 4100.01 175.968 15
 -4 9 6 3768.01 206.541 14
 -4 9 6 3934.21 206.053 18
 -4 9 6 3915.34 212.857 9
 -4 -9 -6 3898.24 196.619 4
 -4 9 5 7842.96 313.13 16
 -4 9 5 7693.29 294.217 12
 -4 9 5 7686.76 319.214 13
 -4 -9 -5 7371.23 286.972 15
 -4 9 5 7854.01 310.807 14
 -4 9 5 7683.44 309.085 18
 -4 9 5 7943.19 473.845 8
 -4 -9 -5 7413.37 301.957 4
 -4 9 4 2310.9 171.605 16
 -4 -9 -4 2060.8 149.446 15
 -4 9 4 2010.28 162.741 14
 -4 9 4 2187.11 173.664 13
 -4 9 4 2261.95 159.504 12
 -4 9 4 2006.25 164.41 18
 -4 9 4 2085.48 303 8
 -4 -9 -4 2306.37 161.539 4
 -4 9 3 842.121 142.607 12
 -4 -9 -3 739.18 129.207 15
 -4 9 3 650.257 141.324 16
 -4 9 3 678.053 139.354 13
 -4 9 3 692.369 144.207 14
 4 -9 3 266.666 277.305 20
 -4 9 3 807.064 146.102 18
 -4 9 3 766.115 277.443 8
 -4 -9 -3 643.524 131.277 4
 -4 -9 -2 1604.15 155.908 15
 -4 9 2 1782.25 162.427 14
 -4 9 2 1654.27 164.968 12
 -4 9 2 1901.71 163.673 13
 -4 9 2 1798.29 157.104 16
 -4 9 2 1798.85 162.091 18
 -4 9 2 2007.64 295.042 8
 4 -9 2 1530.72 302.415 20
 4 -9 1 4025.71 371.603 20
 -4 9 1 4310.24 217.945 16
 -4 -9 -1 4636.13 222.638 15
 -4 9 1 4429.87 224.781 14
 -4 9 1 4463.28 227.24 12
 -4 9 1 4273.04 221.162 18
 -4 9 1 4547.81 369.197 8
 -4 -9 -1 4688.02 231.006 4
 4 -9 0 307.076 256.456 20
 -4 9 0 414.442 140.552 18
 -4 9 0 441.01 142.069 16
 -4 -9 0 333.185 134.957 15
 -4 9 0 309.435 139.864 14
 -4 -9 0 546.471 140.018 4
 -4 9 0 460.163 140.421 12
 -4 9 0 688.077 244.916 8
 -4 9 -1 3992.49 214.544 18
 -4 9 -1 3848.92 214.093 16
 -4 9 -1 4308.37 216.368 14
 -4 9 -1 4684.02 225.584 12
 -4 -9 1 4098.48 216.701 4
 4 -9 -1 4386.4 393.442 20
 -4 -9 1 3931.88 220.506 10
 -4 9 -1 4325.06 337.369 8
 4 -9 -2 1383.15 297.917 20
 -4 9 -2 1760.49 158.162 16
 -4 -9 2 1652.85 163.891 15
 -4 9 -2 1684.69 162.295 14
 -4 -9 2 1837.41 160.203 4
 -4 9 -2 1506.32 261.264 8
 -4 -9 2 1642.23 167.584 10
 -4 9 -2 1982.23 167.211 18
 -4 9 -2 1827.72 173.379 12
 -4 9 -3 374.653 218.177 8
 -4 9 -3 736.897 143.703 16
 -4 -9 3 631.472 139.323 15
 4 -9 -3 553.603 277.91 20
 -4 9 -3 866.739 160.383 12
 -4 -9 3 705.981 140.294 4
 -4 -9 4 2033.89 157.321 4
 4 -9 -4 1808.42 326.416 20
 -4 -9 4 2214.35 173.795 15
 -4 -9 5 7786 307.811 4
 4 -9 -5 8136.26 511.173 20
 -4 -9 5 7584.47 315.587 15
 -4 9 -5 7982.6 321.934 12
 -4 9 -6 3970.52 212.736 12
 -4 -9 6 3893.42 215.081 15
 4 -9 -6 3221.72 369.729 20
 4 -9 -6 3814.24 179.76 17
 -4 -9 6 3856.23 196.514 4
 -4 9 -7 2259.86 173.89 12
 -4 -9 7 2270.39 175.154 15
 4 -9 -7 2183.71 319.184 20
 4 -9 -7 2193.43 148.295 17
 -4 -9 7 2453.39 151.867 4
 4 -9 -8 4101.83 196.332 17
 -4 -9 8 4113.03 215.675 15
 -4 -9 8 4267.73 181.787 18
 -4 9 -8 4160.81 207.598 12
 -4 -9 8 4147.91 181.28 14
 -4 9 -9 12244.4 416.506 12
 -4 -9 9 11481.6 403.501 14
 -4 -9 9 12505.8 422.181 15
 4 -9 -9 12704.7 416.354 17
 -4 -9 9 11333.1 402.598 18
 -4 -9 9 11394.8 436.286 10
 -4 -9 10 1786.36 127.191 14
 -4 9 -10 1588.71 124.24 12
 -4 -9 10 1911.2 140.772 15
 4 -9 -10 1555.32 138.866 17
 -4 -9 10 1744.9 128.834 18
 -4 -9 10 1881.66 176.807 10
 -4 -9 11 4460 195.59 14
 -4 -9 11 4658.98 197.875 15
 4 -9 -11 4692.45 204.499 17
 -4 -9 11 4467.09 228.429 10
 -4 -9 11 4428.66 195.168 18
 4 -9 -12 3783.99 181.055 17
 -4 -9 12 3841.57 173.025 14
 -4 -9 12 3881.69 202.807 10
 -4 -9 12 3753.43 172.754 18
 4 -9 -13 3275.12 157.209 17
 -4 -9 13 2961.3 147.696 18
 -4 -9 13 2834.6 167.081 10
 -4 -9 13 3090.18 148.159 14
 4 -9 -14 688.597 94.4137 17
 -4 -9 14 494.041 81.9834 18
 -4 -9 14 717.53 111.406 10
 -4 -9 14 609.639 85.1058 14
 4 -9 -15 2926.87 126.142 17
 -4 -9 15 2626.54 114.621 14
 -4 -9 15 2700.7 114.926 18
 -4 -9 15 2779.86 136.524 10
 4 -9 -16 2961.21 112.563 17
 -4 -9 16 2740.67 119.23 10
 -4 10 15 5429.35 195.007 16
 -4 -10 -15 5703.8 197.8 11
 -4 10 14 3833.51 157.166 16
 -4 10 14 3396.57 146.715 13
 -4 10 13 257.33 102.847 16
 -4 10 13 289.932 88.9312 9
 -4 10 13 459.374 94.0614 13
 -4 -10 -12 598.586 122.129 11
 -4 10 12 773.109 117.49 16
 -4 10 12 961.633 118.236 13
 -4 10 12 935.553 113.296 9
 -4 10 11 2940.89 173.933 16
 -4 -10 -11 2929.91 171.678 11
 -4 10 11 3060.83 168.875 9
 -4 10 11 2886.47 169.95 13
 -4 10 10 1276.77 141.717 13
 -4 10 10 1154.79 113.288 14
 -4 10 10 1285.19 140.927 16
 -4 10 10 964.361 111.641 18
 -4 10 10 1241.01 138.962 9
 -4 -10 -10 1371.6 137.694 11
 -4 10 9 11214 383.791 18
 -4 10 9 10780.2 382.047 14
 -4 10 9 11021.6 398.987 13
 -4 10 9 10962.2 397.87 16
 -4 -10 -9 10833.8 394.329 11
 -4 10 9 11037 399.25 9
 -4 10 8 996.763 149.54 16
 -4 10 8 941.565 149.823 13
 -4 10 8 788.741 121.52 14
 -4 -10 -8 1110.16 136.777 11
 -4 -10 -8 997.1 111.468 4
 -4 10 8 1002.9 151.043 9
 -4 10 8 921.216 119.834 18
 -4 10 7 471.247 149.997 16
 -4 10 7 484.757 148.274 13
 -4 10 7 835.408 132.142 14
 -4 10 7 410.702 123.245 18
 -4 -10 -7 471.232 117.166 4
 -4 10 7 415.545 148.327 9
 -4 -10 -7 523.251 127.435 11
 -4 10 6 2094.82 159.769 18
 -4 -10 -6 1847.99 127.756 15
 -4 10 6 2078.78 160.407 14
 -4 10 6 2005.8 171.849 13
 -4 10 6 2342.38 175.964 16
 -4 10 6 2056.99 168.293 9
 -4 -10 -6 1923.12 153.011 4
 -4 10 5 11565.4 410.453 18
 -4 10 5 11215.3 410.423 14
 -4 -10 -5 11058.9 394.533 15
 -4 10 5 11736.7 399.913 12
 -4 10 5 10560.6 418.571 13
 -4 10 5 11803.6 418.586 16
 -4 -10 -5 11661.1 407.294 4
 -4 10 5 11397.6 581.257 8
 4 -10 5 11473.5 599.596 20
 -4 10 4 12043.6 431.834 18
 -4 10 4 11639.8 435.699 16
 -4 -10 -4 12507.7 423.393 15
 -4 10 4 12393.6 433.106 14
 -4 10 4 12436.5 442.172 13
 -4 10 4 12179 426.195 12
 -4 -10 -4 12400.9 435.667 4
 4 -10 4 10975.4 611.419 20
 -4 10 4 10410.1 589.023 8
 4 -10 3 345.464 271.454 20
 -4 10 3 391.015 131.674 18
 -4 10 3 304.164 137.316 16
 -4 -10 -3 497.165 120.558 15
 -4 10 3 450.985 131.811 14
 -4 -10 -3 493.044 140.069 4
 -4 10 3 273.9 247.88 8
 -4 10 3 678.605 140.371 12
 -4 10 2 14585.7 511.982 18
 -4 -10 -2 14991.6 505.896 15
 -4 10 2 14225.4 509.946 14
 -4 10 2 15240.5 513.123 12
 -4 10 2 14421.5 516.106 16
 -4 10 2 15041.8 689.026 8
 4 -10 2 15232.9 708.926 20
 -4 10 1 11137.6 413.062 18
 -4 10 1 11665.6 414.445 14
 -4 -10 -1 11346.6 409.872 15
 -4 10 1 11395.3 416.638 12
 -4 10 1 11344.1 414.697 16
 -4 -10 -1 11361.4 415.319 4
 -4 10 1 10571.5 556.946 8
 4 -10 1 11869.6 605.061 20
 -4 10 0 10482.8 398.558 18
 -4 -10 0 10617.1 393.036 15
 -4 10 0 10750.1 398.084 14
 -4 10 0 11032.8 399.816 12
 -4 10 0 10428.6 395.153 16
 -4 -10 0 10961.9 397.708 4
 -4 10 0 10539.6 542.465 8
 4 -10 0 10149.6 577.611 20
 -4 10 -1 11561.3 418.445 18
 -4 10 -1 11517 418.578 16
 -4 10 -1 11370.1 420.044 12
 -4 10 -1 11903.9 418.907 14
 -4 -10 1 11208 420.088 4
 -4 10 -1 10909.8 550.639 8
 4 -10 -1 11364.7 604.795 20
 -4 10 -2 15359.4 521.123 16
 -4 -10 2 14859.6 525.275 15
 -4 10 -2 15247.2 529.094 12
 -4 10 -2 13703.7 647.197 8
 4 -10 -2 15073.1 712.902 20
 -4 -10 2 15080.8 519.739 4
 -4 10 -3 438.805 142.221 16
 -4 -10 3 445.292 140.117 15
 -4 -10 3 289.932 135.924 4
 -4 10 -3 437.034 158.307 12
 4 -10 -3 350.937 280.61 20
 -4 -10 4 12582.4 441.36 4
 -4 -10 4 12009.3 442.299 15
 4 -10 -4 12850.3 648.56 20
 -4 -10 5 11811.3 417.288 4
 4 -10 -5 12005 627.339 20
 -4 -10 5 11645.2 425.614 15
 4 -10 -6 1983.89 135.51 17
 -4 -10 6 1855.86 172.473 15
 -4 10 -6 1935.15 166.488 12
 -4 -10 6 1860.54 146.019 4
 4 -10 -6 1918.93 323.92 20
 -4 -10 6 1732.87 174.539 10
 -4 -10 7 447.025 141.175 15
 -4 -10 7 603.264 114.183 4
 -4 -10 7 440.3 156.541 10
 -4 10 -7 266.738 138.565 12
 4 -10 -7 482.788 104.328 17
 -4 -10 8 940.863 142.858 15
 4 -10 -8 1079.11 121.418 17
 -4 -10 8 996.335 158.043 10
 -4 10 -8 956.318 139.346 12
 4 -10 -9 11068.7 383.994 17
 -4 -10 9 11206.9 411.201 10
 -4 -10 9 10953.7 391.226 15
 -4 10 -9 10868.7 386.509 12
 -4 -10 10 1176.26 123.666 15
 -4 -10 10 1163.97 156.366 10
 -4 10 -10 1167.5 109.326 12
 4 -10 -10 1098.15 122.77 17
 -4 -10 11 2651.85 144.408 15
 -4 -10 11 2779.25 184.38 10
 4 -10 -11 3039.14 155.826 17
 -4 -10 12 831.278 130.66 10
 4 -10 -12 780.5 102.733 17
 -4 -10 13 478.451 109.811 10
 4 -10 -13 491.03 91.5077 17
 -4 -10 14 3666.08 165.819 10
 4 -10 -14 3865.02 154.912 17
 -4 -10 15 5368.79 190.021 10
 4 -10 -15 5005.9 180.571 17
 -4 11 14 296.604 69.9379 16
 -4 11 13 1044.94 100.672 16
 -4 11 13 777.81 84.1442 9
 -4 -11 -13 870.605 99.4115 11
 -4 11 12 3933.41 181.162 16
 -4 -11 -12 4157.9 183.477 11
 -4 11 12 4249.12 176.263 9
 -4 11 12 4116.04 173.834 13
 -4 11 11 2720.61 158.4 16
 -4 11 11 2565.85 148.958 13
 -4 11 11 2720.68 152.045 9
 -4 -11 -11 2663.19 156.607 11
 -4 -11 -10 1213.25 127.492 11
 -4 11 10 1328.45 132.404 9
 -4 11 10 1036.59 131.283 16
 -4 11 10 1072.36 124.081 13
 -4 11 9 4630.85 197.951 18
 -4 11 9 4589.14 198.872 14
 -4 11 9 5166.66 227.124 13
 -4 11 9 5050.46 228.584 16
 -4 11 9 5189.63 223.791 9
 -4 -11 -9 4907.67 218.441 11
 -4 11 8 3169.59 159.461 18
 -4 11 8 2924.32 157.561 14
 -4 11 8 2849.1 183.867 13
 -4 11 8 2836.85 184.395 16
 -4 -11 -8 3019.53 150.823 4
 -4 11 8 2981.52 184.605 9
 -4 -11 -8 2880.92 172.369 11
 -4 11 7 2651.01 155.373 18
 -4 11 7 2477.78 152.604 14
 -4 11 7 2621.09 174.981 13
 -4 11 7 2341.51 181.389 16
 -4 -11 -7 2901.69 157.574 4
 -4 -11 -7 2756.06 163.979 11
 -4 11 7 2463.39 183.621 9
 -4 11 6 644.975 148.919 13
 -4 11 6 699.281 118.988 14
 -4 -11 -6 362.799 94.9907 15
 -4 11 6 640.72 136.339 16
 -4 11 6 414.722 114.515 18
 -4 11 6 505.12 139.249 9
 -4 -11 -6 549.868 118.883 4
 -4 11 5 3628.17 180.869 12
 -4 -11 -5 3512.13 179.412 15
 -4 11 5 3696.5 188.526 14
 -4 11 5 3683.58 208.924 16
 -4 11 5 3595.29 189.653 18
 -4 -11 -5 3615.49 196.27 4
 -4 11 4 2502.57 170.781 18
 -4 11 4 2436.37 168.726 14
 -4 -11 -4 2754.36 164.202 15
 -4 11 4 2530.61 166.047 12
 -4 11 4 2305.06 182.439 16
 -4 11 4 1922.94 304.223 8
 -4 -11 -4 2357.66 170.625 4
 -4 11 3 7141.63 291.523 18
 -4 11 3 6908.54 295.64 16
 -4 -11 -3 7315.3 286.848 15
 -4 11 3 6906.28 289.196 14
 -4 11 3 7221.83 286.896 12
 -4 -11 -3 6461.31 287.551 4
 -4 11 3 7022.08 446.609 8
 4 -11 3 7015.25 470.523 20
 4 -11 2 868.061 281.991 20
 -4 11 2 1440.46 154.704 18
 -4 11 2 862.587 153.488 16
 -4 -11 -2 951.437 144.788 15
 -4 11 2 1204.86 151.366 14
 -4 11 2 1138.33 152.598 12
 -4 11 2 757.184 258.447 8
 -4 11 1 6445.82 269.693 18
 -4 11 1 6122.71 269.11 16
 -4 -11 -1 6213.83 268.433 15
 -4 11 1 6393.15 269.88 14
 -4 11 1 6136.66 272.07 12
 -4 -11 -1 5825.98 271.053 4
 4 -11 1 5307.33 433.967 20
 -4 11 1 5408.7 398.6 8
 4 -11 0 150.155 269.247 20
 -4 11 0 203.473 139.055 18
 -4 11 0 260.339 140.608 16
 -4 -11 0 126.643 135.852 15
 -4 11 0 153.812 136.436 14
 -4 -11 0 139.918 145.61 4
 -4 11 0 145.801 228.306 8
 -4 11 0 100.195 140.681 12
 -4 11 -1 6254.34 275.774 12
 -4 -11 1 6135.41 272.579 4
 -4 11 -1 5836.34 387.614 8
 -4 11 -1 6782.82 271.864 16
 -4 11 -2 1118.27 235.159 8
 -4 11 -2 1011.6 153.594 16
 -4 -11 2 1017.39 155.761 15
 -4 -11 2 845.083 152.393 4
 4 -11 -2 1061.07 303.878 20
 -4 11 -2 1196.03 166.479 12
 -4 11 -3 7111.73 303.664 12
 -4 -11 3 6697.73 298.267 15
 -4 -11 3 6935.94 289.096 4
 -4 -11 3 6947.89 300.392 10
 4 -11 -3 7344.94 495.5 20
 -4 -11 4 2579.6 190.134 15
 -4 -11 4 2573.39 174.889 4
 -4 11 -4 2257.82 188.606 12
 -4 -11 4 2544.67 188.962 10
 4 -11 -4 2394.78 346.315 20
 -4 -11 5 3418.92 217.519 10
 -4 -11 5 3688.12 192.83 4
 -4 -11 5 3379.57 205.966 15
 -4 -11 6 644.36 145.563 15
 -4 -11 6 469.857 158 10
 -4 -11 6 564.423 121.037 4
 4 -11 -6 650.661 106.319 17
 -4 11 -6 535.023 143.801 12
 -4 -11 7 2748.41 177.208 15
 -4 11 -7 2363.67 173.996 12
 -4 -11 7 2499.14 191.906 10
 4 -11 -7 2401.66 146.362 17
 -4 -11 7 2645.36 150.567 4
 -4 -11 8 3264.87 176.261 15
 4 -11 -8 2922.73 158.261 17
 -4 -11 8 2699.22 199.405 10
 -4 11 -8 3119.1 174.543 12
 -4 -11 9 4683 212.971 15
 -4 11 -9 5165.24 216.892 12
 4 -11 -9 5144.15 210.935 17
 -4 -11 9 4918.73 233.524 10
 4 -11 -10 1287.57 118.204 17
 -4 -11 10 1328.04 149.598 10
 -4 -11 10 1335.25 117.857 15
 -4 -11 11 2527.57 162.412 10
 4 -11 -11 2761.72 142.017 17
 -4 -11 12 4393.96 192.906 10
 4 -11 -12 4009.86 172.311 17
 -4 -11 13 982.778 107.296 10
 4 -11 -13 777.754 85.7556 17
 -4 -11 14 262.09 78.9536 10
 4 -11 -14 418.106 64.8798 17
 -4 -12 -13 520.806 75.0644 11
 -4 12 13 447.762 71.6867 16
 -4 -12 -12 315.487 85.2425 11
 -4 12 12 309.178 79.1722 9
 -4 12 12 427.489 87.1932 16
 -4 -12 -11 3381.95 159.558 11
 -4 12 11 3299.38 154.462 9
 -4 12 11 3342.41 157.711 16
 -4 -12 -10 2510.7 149.249 11
 -4 12 10 2782.73 152.579 9
 -4 12 10 2940.83 155.419 16
 -4 -12 -9 1535.03 129.86 11
 -4 12 9 1609.37 138.813 16
 -4 12 9 1654.95 140.964 9
 -4 -12 -8 340.098 79.7463 4
 -4 12 8 255.669 120.587 16
 -4 -12 -8 324.048 111.076 11
 -4 12 8 382.356 127.702 9
 -4 12 7 2607.92 174.633 16
 -4 12 7 2627.19 147.197 14
 -4 12 7 2747.74 175.391 9
 -4 -12 -7 2890.84 153.375 4
 -4 12 7 2730.32 148.325 18
 -4 -12 -7 2937.58 159.439 11
 -4 12 6 458.634 131.485 16
 -4 -12 -6 400.117 89.6297 15
 -4 12 6 499.49 106.61 14
 -4 12 6 420.745 130.45 9
 -4 -12 -6 617.884 116.265 4
 -4 12 6 430.493 107.486 18
 -4 -12 -6 571.976 103.806 11
 -4 12 5 4292.96 219.117 16
 -4 -12 -5 4188.35 193.468 15
 -4 12 5 4749.43 203.146 14
 -4 12 5 4180.02 199.001 18
 -4 -12 -5 3956.92 205.62 4
 -4 12 5 4162.27 191.111 12
 -4 12 4 3924.6 218.672 16
 -4 -12 -4 4188.09 204.232 15
 -4 12 4 4296.19 206.136 14
 -4 12 4 4507.62 208.355 18
 -4 -12 -4 4766.15 211.505 4
 -4 12 4 4374.73 203.047 12
 -4 12 3 21861.6 723.108 16
 -4 -12 -3 22223.9 716.672 15
 -4 12 3 22771.1 717.031 14
 -4 12 3 21888.8 714.977 18
 -4 -12 -3 21448.9 720.413 4
 -4 12 3 22045.3 713.683 12
 -4 -12 -2 14491.6 499.319 15
 -4 12 2 14515.1 495.851 14
 -4 12 2 15252.8 497.596 18
 -4 12 2 14306.5 502.521 16
 -4 12 2 13790.8 497.137 12
 -4 -12 -1 6219.43 270.024 15
 -4 12 1 5973.28 269.019 12
 -4 12 1 5873.45 268.772 16
 -4 -12 -1 6187.63 272.026 4
 -4 -12 0 714.096 152.492 15
 -4 -12 0 521.101 141.3 4
 -4 12 0 508.265 132.776 16
 -4 12 0 539.795 147.416 12
 -4 12 -1 5608.8 253.232 16
 -4 12 -1 5640.59 261.127 12
 -4 -12 1 5668.83 260.035 4
 -4 12 -2 14033.8 501.118 12
 -4 -12 2 14251.1 498.791 15
 -4 -12 2 14327.3 494.304 4
 -4 12 -3 22724.3 742.954 12
 -4 -12 3 22876.1 740.094 15
 -4 -12 3 21967.9 734.084 4
 -4 12 -4 4000.58 222.535 12
 -4 -12 4 4387.03 226.246 15
 -4 -12 4 4210.72 204.484 4
 -4 -12 5 3806.39 226.523 10
 -4 -12 5 4129.21 203.173 4
 -4 -12 5 4093.58 216.618 15
 -4 -12 6 449.813 137.338 15
 -4 -12 6 647.915 150.963 10
 -4 -12 6 576.968 119.259 4
 4 -12 -6 289.331 94.868 17
 -4 12 -6 282.852 135.048 12
 -4 -12 7 2941.82 173.722 15
 -4 12 -7 2973.13 177.316 12
 -4 -12 7 2511.93 183.596 10
 4 -12 -7 2548.32 144.278 17
 -4 -12 7 2881.5 151.291 4
 -4 -12 8 399.823 118.716 15
 -4 -12 8 454.818 137.027 10
 4 -12 -8 319.285 95.3101 17
 -4 12 -8 557.799 120.694 12
 -4 -12 9 1614.21 149.677 10
 -4 12 -9 1568.8 128.393 12
 4 -12 -9 1622.32 116.642 17
 -4 -12 9 1658.1 125.487 15
 4 -12 -10 2928.05 141.538 17
 -4 -12 10 2598.17 135.176 15
 -4 -12 10 2652.95 159.366 10
 -4 -12 11 3452.84 168.771 10
 4 -12 -11 3355.04 150.187 17
 -4 -12 12 445.705 97.2497 10
 4 -12 -12 289.679 74.7776 17
 -4 -12 13 588.597 84.2146 10
 4 -12 -13 675.384 65.1457 17
 -4 13 12 1339.89 77.3104 9
 -4 -13 -12 1483.49 86.237 11
 -4 13 12 1450.81 85.379 16
 -4 13 11 272.197 73.8963 9
 -4 -13 -11 235.67 79.6211 11
 -4 13 11 229.21 78.4042 16
 -4 13 10 1424.15 110.759 9
 -4 -13 -10 1609.81 111.19 11
 -4 13 10 1657.91 114.361 16
 -4 13 9 3332.5 162.993 9
 -4 -13 -9 3337.04 156.485 11
 -4 13 9 3271.14 162.914 16
 -4 13 8 1305.01 126.597 9
 -4 13 8 1345.85 127.385 16
 -4 -13 -8 1235.39 114.168 11
 -4 -13 -7 1534.13 119.727 4
 -4 13 7 1862.45 145.241 9
 -4 13 7 1843.62 137.791 16
 -4 -13 -7 1715.04 116.656 11
 -4 -13 -6 1485.55 100.45 15
 -4 13 6 1487.07 141.095 16
 -4 -13 -6 1411.59 125.835 4
 -4 13 6 1578.01 142.244 9
 -4 -13 -5 1823.79 129.127 15
 -4 13 5 1579.95 143.692 16
 -4 -13 -5 1729.02 141.718 4
 -4 -13 -4 5157.74 223.924 15
 -4 13 4 5158.2 217.868 12
 -4 13 4 5443.47 233.355 16
 -4 -13 -4 5203.28 233.881 4
 -4 -13 -3 1242.43 138.991 15
 -4 -13 -3 1152.96 145.633 4
 -4 13 3 1137.49 141.869 16
 -4 13 3 1331.83 135.392 12
 -4 13 2 12104.3 420.83 16
 -4 -13 -2 12069.1 421.607 15
 -4 13 2 11560.4 416.488 12
 -4 -13 -1 9291.92 343.454 15
 -4 13 1 8622.12 335.78 16
 -4 -13 -1 9007.07 343.118 4
 -4 13 1 9122.9 344.797 12
 -4 13 0 16968.2 563.164 16
 -4 13 0 15826 560.645 12
 -4 -13 0 17222.4 569.425 4
[truncated: 124,723 more chars]
