# Supplementary material for: Cooperative Brønsted Acid and Photo‐Promoted Stereoselective Synthesis of Substituted Piperidones
Source: Angew Chem Int Ed Engl. 2025 Nov 2;64(51):e16050. doi: 10.1002/anie.202516050 (PMC12707350; doi:10.1002/anie.202516050)
Supplement: Supplementary file 2 — Supporting Information [file ANIE-64-e16050-s002.zip › 2r.cif]

data_cry0037
_audit_creation_date               2024-08-20
_audit_creation_method
;
Olex2 1.5
(compiled 2024.02.16 svn.r378c4104 for OlexSys, GUI svn.r6928)
;
_shelx_SHELXL_version_number       '2019/2'
loop_
  _audit_author_name
  _audit_author_email
  _audit_author_address
 'Peng, Q.' '' Northwestern
 'Stern, C.L.' '' Northwestern

_audit_contact_author_address      ?
_audit_contact_author_email        ?
_audit_contact_author_name         ''
_audit_contact_author_phone        ?
_publ_contact_author_id_orcid      ?
_publ_section_references
;
Dolomanov, O.V., Bourhis, L.J., Gildea, R.J, Howard, J.A.K. & Puschmann, H.
 (2009), J. Appl. Cryst. 42, 339-341.

Sheldrick, G.M. (2015). Acta Cryst. A71, 3-8.

Sheldrick, G.M. (2015). Acta Cryst. C71, 3-8.
;
_chemical_name_common              ?
_chemical_name_systematic          ?
_chemical_formula_moiety           'C16 H17 N3 O2'
_chemical_formula_sum              'C16 H17 N3 O2'
_chemical_formula_weight           283.32
_chemical_melting_point            ?
_chemical_oxdiff_formula           C16H17N3O2
loop_
  _atom_type_symbol
  _atom_type_description
  _atom_type_scat_dispersion_real
  _atom_type_scat_dispersion_imag
  _atom_type_scat_source
 'C' 'C' 0.0181 0.0091 'International Tables Vol C Tables 4.2.6.8 and 6.1.1.4'
 'H' 'H' 0.0000 0.0000 'International Tables Vol C Tables 4.2.6.8 and 6.1.1.4'
 'N' 'N' 0.0311 0.0180 'International Tables Vol C Tables 4.2.6.8 and 6.1.1.4'
 'O' 'O' 0.0492 0.0322 'International Tables Vol C Tables 4.2.6.8 and 6.1.1.4'

_shelx_space_group_comment
;
The symmetry employed for this shelxl refinement is uniquely defined
by the following loop, which should always be used as a source of
symmetry information in preference to the above space-group names.
They are only intended as comments.
;
_space_group_crystal_system        'orthorhombic'
_space_group_IT_number             56
_space_group_name_H-M_alt          'P c c n'
_space_group_name_Hall             '-P 2ab 2ac'
loop_
  _space_group_symop_operation_xyz
 'x, y, z'
 '-x+1/2, -y+1/2, z'
 '-x, y+1/2, -z+1/2'
 'x+1/2, -y, -z+1/2'
 '-x, -y, -z'
 'x-1/2, y-1/2, -z'
 'x, -y-1/2, z-1/2'
 '-x-1/2, y, z-1/2'

_cell_length_a                     23.5961(4)
_cell_length_b                     14.0616(3)
_cell_length_c                     9.6760(2)
_cell_angle_alpha                  90
_cell_angle_beta                   90
_cell_angle_gamma                  90
_cell_volume                       3210.49(11)
_cell_formula_units_Z              8
_cell_measurement_reflns_used      7252
_cell_measurement_temperature      100.01(10)
_cell_measurement_theta_max        75.3620
_cell_measurement_theta_min        3.6430
_shelx_estimated_absorpt_T_max     ?
_shelx_estimated_absorpt_T_min     ?
_exptl_absorpt_coefficient_mu      0.642
_exptl_absorpt_correction_T_max    1.000
_exptl_absorpt_correction_T_min    0.749
_exptl_absorpt_correction_type     gaussian
_exptl_absorpt_process_details
;
CrysAlisPro 1.171.43.134a (Rigaku Oxford Diffraction, 2024)
Numerical absorption correction based on gaussian integration over
a multifaceted crystal model
Empirical absorption correction using spherical harmonics,
implemented in SCALE3 ABSPACK scaling algorithm.
;
_exptl_absorpt_special_details     ?
_exptl_crystal_colour              colourless
_exptl_crystal_colour_primary      colourless
_exptl_crystal_density_diffrn      1.172
_exptl_crystal_density_meas        ?
_exptl_crystal_density_method      ?
_exptl_crystal_description         needle
_exptl_crystal_F_000               1200
loop_
  _exptl_crystal_face_index_h
  _exptl_crystal_face_index_k
  _exptl_crystal_face_index_l
  _exptl_crystal_face_perp_dist
 0 1 0 0.0145
 0 -1 0 0.0215
 0 0 -1 0.0879
 0 0 1 0.1329
 -1 0 0 0.0113
 1 0 0 0.0043

_exptl_crystal_recrystallization_method 
 'The material was recrystallised from --- by as supplied'
_exptl_crystal_size_max            0.221
_exptl_crystal_size_mid            0.036
_exptl_crystal_size_min            0.016
loop_
  _exptl_oxdiff_crystal_face_indexfrac_h
  _exptl_oxdiff_crystal_face_indexfrac_k
  _exptl_oxdiff_crystal_face_indexfrac_l
  _exptl_oxdiff_crystal_face_x
  _exptl_oxdiff_crystal_face_y
  _exptl_oxdiff_crystal_face_z
 0.0007 1.0000 -0.0002 0.0293 -0.0052 0.1054
 -0.0007 -1.0000 0.0002 -0.0293 0.0052 -0.1054
 0.0000 0.0002 -0.9999 -0.1504 0.0293 0.0434
 -0.0000 -0.0002 0.9999 0.1504 -0.0293 -0.0434
 -1.0000 0.0002 0.0001 -0.0123 -0.0641 0.0002
 1.0000 -0.0002 -0.0001 0.0123 0.0641 -0.0002

_exptl_transmission_factor_max     ?
_exptl_transmission_factor_min     ?
_diffrn_reflns_av_R_equivalents    0.0277
_diffrn_reflns_av_unetI/netI       0.0235
_diffrn_reflns_Laue_measured_fraction_full  0.999
_diffrn_reflns_Laue_measured_fraction_max  0.969
_diffrn_reflns_limit_h_max         29
_diffrn_reflns_limit_h_min         -29
_diffrn_reflns_limit_k_max         17
_diffrn_reflns_limit_k_min         -9
_diffrn_reflns_limit_l_max         11
_diffrn_reflns_limit_l_min         -12
_diffrn_reflns_number              15614
_diffrn_reflns_point_group_measured_fraction_full  0.999
_diffrn_reflns_point_group_measured_fraction_max  0.969
_diffrn_reflns_theta_full          67.684
_diffrn_reflns_theta_max           75.396
_diffrn_reflns_theta_min           3.747
_diffrn_ambient_environment        N~2~
_diffrn_ambient_temperature        100.01(10)
_diffrn_detector                   'Hybrid Pixel Array Detector'
_diffrn_detector_area_resol_mean   10.0000
_diffrn_detector_type              HyPix
_diffrn_measured_fraction_theta_full  0.999
_diffrn_measured_fraction_theta_max  0.969
_diffrn_measurement_details
;
List of Runs (angles in degrees, time in seconds):

  # Type    Start    End  Width  t~exp~   \w     \q     \k     \f   Frames
--------------------------------------------------------------------------
  1  \w    -30.00  28.00   0.50    1.64    --  -47.48  21.00-107.00  116
  2  \w   -106.00 -32.00   0.50    6.56    -- -103.00 104.00  39.00  148
  3  \w     33.00 119.00   0.50    6.56    --  103.75-134.00-134.00  172
  4  \w     91.00 178.00   0.50    6.56    --  103.75  21.00-107.00  174
  5  \w    -70.00  -7.00   0.50    1.64    --  -47.48  77.00 120.00  126
  6  \w    -30.00  28.00   0.50    1.64    --  -47.48  19.00  30.00  116
  7  \w    -40.00  26.00   0.50    1.64    --  -47.48  37.00   0.00  132
  8  \w    -30.00  28.00   0.50    1.64    --  -47.48  19.00 -30.00  116
  9  \w    -70.00  -7.00   0.50    1.64    --  -47.48  77.00 120.00  126
 10  \w    -62.00 -36.00   0.50    6.56    -- -103.00  61.00 120.00   52
 11  \w   -164.00-129.00   0.50    6.56    -- -103.00 -15.00  30.00   70
 12  \w    -85.00 -58.00   0.50    6.56    -- -103.00  77.00   0.00   54
 13  \w   -124.00 -93.00   0.50    6.56    -- -103.00 -15.00  30.00   62
 14  \w     31.00  58.00   0.50    6.56    --  103.75 -61.00-180.00   54
 15  \w     31.00  71.00   0.50    6.56    --  103.75 -61.00   0.00   80
;
_diffrn_measurement_device         'four-circle diffractometer'
_diffrn_measurement_device_type    'XtaLAB Synergy R, DW system, HyPix'
_diffrn_measurement_method         '\w scans'
_diffrn_orient_matrix_type        
 'CrysAlisPro convention (1999,Acta A55,543-557)'
_diffrn_orient_matrix_UB_11        0.0123071000
_diffrn_orient_matrix_UB_12        0.0293301000
_diffrn_orient_matrix_UB_13        0.1504688000
_diffrn_orient_matrix_UB_21        0.0640868000
_diffrn_orient_matrix_UB_22        -0.0052542000
_diffrn_orient_matrix_UB_23        -0.0292618000
_diffrn_orient_matrix_UB_31        -0.0002012000
_diffrn_orient_matrix_UB_32        0.1054220000
_diffrn_orient_matrix_UB_33        -0.0433619000
_diffrn_radiation_monochromator    mirror
_diffrn_radiation_probe            x-ray
_diffrn_radiation_type             'Cu K\a'
_diffrn_radiation_wavelength       1.54184
_diffrn_source                     'Rotating-anode X-ray tube'
_diffrn_source_type                'Rigaku (Cu) X-ray Source'
_reflns_Friedel_coverage           0.000
_reflns_Friedel_fraction_full      .
_reflns_Friedel_fraction_max       .
_reflns_number_gt                  2760
_reflns_number_total               3227
_reflns_special_details
;
 Reflections were merged by SHELXL according to the crystal
 class for the calculation of statistics and refinement.
 
 Structure factors included contributions from the .fab file.
 
 _reflns_Friedel_fraction is defined as the number of unique
 Friedel pairs measured divided by the number that would be
 possible theoretically, ignoring centric projections and
 systematic absences.
;
_reflns_threshold_expression       'I > 2\s(I)'
_computing_cell_refinement         'CrysAlisPro 1.171.43.134a (Rigaku OD, 2024)'
_computing_data_collection         'CrysAlisPro 1.171.43.134a (Rigaku OD, 2024)'
_computing_data_reduction          'CrysAlisPro 1.171.43.134a (Rigaku OD, 2024)'
_computing_molecular_graphics      'Olex2 1.5 (Dolomanov et al., 2009)'
_computing_publication_material    'Olex2 1.5 (Dolomanov et al., 2009)'
_computing_structure_refinement    'SHELXL 2019/2 (Sheldrick, 2015)'
_computing_structure_solution      'SHELXT  (Sheldrick, 2015)'
_refine_diff_density_max           0.201
_refine_diff_density_min           -0.236
_refine_diff_density_rms           0.039
_refine_ls_extinction_coef         .
_refine_ls_extinction_method       none
_refine_ls_goodness_of_fit_ref     1.038
_refine_ls_hydrogen_treatment      mixed
_refine_ls_matrix_type             full
_refine_ls_number_parameters       196
_refine_ls_number_reflns           3227
_refine_ls_number_restraints       0
_refine_ls_R_factor_all            0.0492
_refine_ls_R_factor_gt             0.0420
_refine_ls_restrained_S_all        1.038
_refine_ls_shift/su_max            0.001
_refine_ls_shift/su_mean           0.000
_refine_ls_structure_factor_coef   Fsqd
_refine_ls_weighting_details      
 'w=1/[\s^2^(Fo^2^)+(0.0438P)^2^+1.5661P] where P=(Fo^2^+2Fc^2^)/3'
_refine_ls_weighting_scheme        calc
_refine_ls_wR_factor_gt            0.1031
_refine_ls_wR_factor_ref           0.1072
_refine_special_details
;
The solvent masking procedure as implemented in Olex2 was used to remove the
electronic contribution of solvent molecules from the refinement.  As the exact
solvent content is not known, only the atoms used in the refinement model are
reported in the formula here.


Total solvent accessible volume / cell = 535.7 Ang^3^ [16.7%]
Total electron count / cell = 138.0
;
_olex2_refinement_description
;
1. Fixed Uiso
 At 1.2 times of:
  All C(H) groups, All C(H,H) groups
 At 1.5 times of:
  All C(H,H,H) groups
2.a Ternary CH refined with riding coordinates:
 C8(H8), C11(H11)
2.b Secondary CH2 refined with riding coordinates:
 C10(H10A,H10B)
2.c Aromatic/amide H refined with riding coordinates:
 C2(H2), C3(H3), C5(H5), C6(H6), C14(H14), C15(H15)
2.d Idealised Me refined as rotating group:
 C7(H7A,H7B,H7C), C16(H16A,H16B,H16C)
;
_atom_sites_solution_hydrogens     mixed
_atom_sites_solution_primary       dual
_atom_sites_solution_secondary     ?
loop_
  _atom_site_label
  _atom_site_type_symbol
  _atom_site_fract_x
  _atom_site_fract_y
  _atom_site_fract_z
  _atom_site_U_iso_or_equiv
  _atom_site_adp_type
  _atom_site_occupancy
  _atom_site_site_symmetry_order
  _atom_site_calc_flag
  _atom_site_refinement_flags_posn
  _atom_site_refinement_flags_adp
  _atom_site_refinement_flags_occupancy
  _atom_site_disorder_assembly
  _atom_site_disorder_group
 O1 O 0.59413(5) 0.74062(9) -0.03086(11) 0.0423(3) Uani 1 1 d . . . . .
 O2 O 0.49017(4) 0.46222(7) 0.18026(10) 0.0338(3) Uani 1 1 d . . . . .
 N1 N 0.51272(5) 0.75324(10) 0.09479(13) 0.0325(3) Uani 1 1 d . . . . .
 H1 H 0.4985(8) 0.8089(14) 0.050(2) 0.049(5) Uiso 1 1 d . . . . .
 N2 N 0.40160(5) 0.46592(9) 0.38786(13) 0.0307(3) Uani 1 1 d . . . . .
 N3 N 0.44954(5) 0.58430(9) 0.48540(12) 0.0312(3) Uani 1 1 d . . . . .
 C1 C 0.42113(6) 0.68075(10) 0.16004(15) 0.0298(3) Uani 1 1 d . . . . .
 C2 C 0.37541(7) 0.70113(11) 0.24596(16) 0.0351(3) Uani 1 1 d . . . . .
 H2 H 0.381512 0.734782 0.329788 0.042 Uiso 1 1 calc R U . . .
 C3 C 0.32117(7) 0.67286(13) 0.21050(18) 0.0411(4) Uani 1 1 d . . . . .
 H3 H 0.290539 0.687669 0.270481 0.049 Uiso 1 1 calc R U . . .
 C4 C 0.31052(7) 0.62324(13) 0.08898(18) 0.0410(4) Uani 1 1 d . . . . .
 C5 C 0.35623(7) 0.60380(12) 0.00292(17) 0.0368(4) Uani 1 1 d . . . . .
 H5 H 0.349969 0.570449 -0.081086 0.044 Uiso 1 1 calc R U . . .
 C6 C 0.41093(6) 0.63209(11) 0.03706(15) 0.0314(3) Uani 1 1 d . . . . .
 H6 H 0.441467 0.618205 -0.023670 0.038 Uiso 1 1 calc R U . . .
 C7 C 0.25159(8) 0.58972(17) 0.0545(2) 0.0600(5) Uani 1 1 d . . . . .
 H7A H 0.252019 0.556984 -0.034935 0.090 Uiso 1 1 calc R U . . .
 H7B H 0.226008 0.644519 0.049615 0.090 Uiso 1 1 calc R U . . .
 H7C H 0.238396 0.545840 0.126275 0.090 Uiso 1 1 calc R U . . .
 C8 C 0.48051(6) 0.70692(10) 0.20451(15) 0.0301(3) Uani 1 1 d . . . . .
 H8 H 0.478124 0.751053 0.285345 0.036 Uiso 1 1 calc R U . . .
 C9 C 0.56027(6) 0.70935(11) 0.05596(15) 0.0329(3) Uani 1 1 d . . . . .
 C10 C 0.56525(6) 0.61658(11) 0.13229(16) 0.0339(3) Uani 1 1 d . . . . .
 H10A H 0.603367 0.609921 0.173957 0.041 Uiso 1 1 calc R U . . .
 H10B H 0.558625 0.562316 0.069132 0.041 Uiso 1 1 calc R U . . .
 C11 C 0.51973(6) 0.62022(10) 0.24434(15) 0.0294(3) Uani 1 1 d . . . . .
 H11 H 0.538422 0.634454 0.334758 0.035 Uiso 1 1 calc R U . . .
 C12 C 0.48587(6) 0.52938(10) 0.25936(14) 0.0287(3) Uani 1 1 d . . . . .
 C13 C 0.44608(6) 0.52700(10) 0.37631(14) 0.0281(3) Uani 1 1 d . . . . .
 C14 C 0.37596(7) 0.48522(11) 0.51064(17) 0.0359(4) Uani 1 1 d . . . . .
 H14 H 0.343633 0.454294 0.548103 0.043 Uiso 1 1 calc R U . . .
 C15 C 0.40583(7) 0.55765(12) 0.56921(16) 0.0368(4) Uani 1 1 d . . . . .
 H15 H 0.397405 0.585670 0.656152 0.044 Uiso 1 1 calc R U . . .
 C16 C 0.37908(7) 0.40083(12) 0.28298(17) 0.0377(4) Uani 1 1 d . . . . .
 H16A H 0.367159 0.437262 0.201678 0.057 Uiso 1 1 calc R U . . .
 H16B H 0.346486 0.366427 0.320909 0.057 Uiso 1 1 calc R U . . .
 H16C H 0.408556 0.355306 0.256246 0.057 Uiso 1 1 calc R U . . .

loop_
  _atom_site_aniso_label
  _atom_site_aniso_U_11
  _atom_site_aniso_U_22
  _atom_site_aniso_U_33
  _atom_site_aniso_U_23
  _atom_site_aniso_U_13
  _atom_site_aniso_U_12
 O1 0.0458(6) 0.0472(7) 0.0339(6) -0.0046(5) 0.0100(5) -0.0134(5)
 O2 0.0374(6) 0.0371(6) 0.0269(5) -0.0041(4) 0.0007(4) 0.0001(5)
 N1 0.0337(6) 0.0351(6) 0.0286(6) 0.0019(5) -0.0020(5) -0.0030(6)
 N2 0.0281(6) 0.0337(6) 0.0302(6) 0.0032(5) 0.0000(5) 0.0031(5)
 N3 0.0323(6) 0.0352(7) 0.0262(6) 0.0008(5) -0.0004(5) 0.0068(5)
 C1 0.0314(7) 0.0308(7) 0.0273(7) 0.0042(6) -0.0022(6) 0.0014(6)
 C2 0.0363(8) 0.0387(8) 0.0303(8) 0.0020(7) 0.0005(6) 0.0058(7)
 C3 0.0307(8) 0.0545(10) 0.0381(9) 0.0073(8) 0.0033(7) 0.0064(7)
 C4 0.0295(8) 0.0514(10) 0.0419(9) 0.0101(8) -0.0052(7) -0.0007(7)
 C5 0.0368(8) 0.0418(9) 0.0318(8) 0.0035(7) -0.0077(6) -0.0031(7)
 C6 0.0298(7) 0.0369(8) 0.0276(7) 0.0027(6) -0.0013(6) 0.0003(6)
 C7 0.0347(9) 0.0896(15) 0.0556(12) 0.0088(11) -0.0076(9) -0.0094(10)
 C8 0.0322(7) 0.0323(7) 0.0258(7) -0.0010(6) -0.0010(6) 0.0004(6)
 C9 0.0329(8) 0.0393(8) 0.0266(7) -0.0064(6) -0.0009(6) -0.0073(6)
 C10 0.0296(7) 0.0391(8) 0.0329(8) -0.0032(7) 0.0015(6) 0.0005(6)
 C11 0.0277(7) 0.0361(8) 0.0243(7) -0.0021(6) -0.0027(6) 0.0014(6)
 C12 0.0275(7) 0.0351(8) 0.0236(7) 0.0015(6) -0.0062(5) 0.0039(6)
 C13 0.0274(7) 0.0324(7) 0.0245(7) 0.0021(6) -0.0036(5) 0.0055(6)
 C14 0.0334(8) 0.0384(8) 0.0359(8) 0.0058(7) 0.0073(6) 0.0044(7)
 C15 0.0400(9) 0.0411(9) 0.0294(8) 0.0013(7) 0.0067(6) 0.0096(7)
 C16 0.0353(8) 0.0402(9) 0.0376(8) 0.0022(7) -0.0062(7) -0.0038(7)

_geom_special_details
;
 All esds (except the esd in the dihedral angle between two l.s. planes)
 are estimated using the full covariance matrix.  The cell esds are taken
 into account individually in the estimation of esds in distances, angles
 and torsion angles; correlations between esds in cell parameters are only
 used when they are defined by crystal symmetry.  An approximate (isotropic)
 treatment of cell esds is used for estimating esds involving l.s. planes.
;
loop_
  _geom_bond_atom_site_label_1
  _geom_bond_atom_site_label_2
  _geom_bond_distance
  _geom_bond_site_symmetry_2
  _geom_bond_publ_flag
 O1 C9 1.2399(18) . ?
 O2 C12 1.2199(17) . ?
 N1 H1 0.95(2) . ?
 N1 C8 1.4591(19) . ?
 N1 C9 1.335(2) . ?
 N2 C13 1.3608(19) . ?
 N2 C14 1.360(2) . ?
 N2 C16 1.466(2) . ?
 N3 C13 1.3304(19) . ?
 N3 C15 1.365(2) . ?
 C1 C2 1.392(2) . ?
 C1 C6 1.394(2) . ?
 C1 C8 1.511(2) . ?
 C2 H2 0.9500 . ?
 C2 C3 1.383(2) . ?
 C3 H3 0.9500 . ?
 C3 C4 1.390(2) . ?
 C4 C5 1.390(2) . ?
 C4 C7 1.506(2) . ?
 C5 H5 0.9500 . ?
 C5 C6 1.390(2) . ?
 C6 H6 0.9500 . ?
 C7 H7A 0.9800 . ?
 C7 H7B 0.9800 . ?
 C7 H7C 0.9800 . ?
 C8 H8 1.0000 . ?
 C8 C11 1.578(2) . ?
 C9 C10 1.504(2) . ?
 C10 H10A 0.9900 . ?
 C10 H10B 0.9900 . ?
 C10 C11 1.527(2) . ?
 C11 H11 1.0000 . ?
 C11 C12 1.514(2) . ?
 C12 C13 1.471(2) . ?
 C14 H14 0.9500 . ?
 C14 C15 1.362(2) . ?
 C15 H15 0.9500 . ?
 C16 H16A 0.9800 . ?
 C16 H16B 0.9800 . ?
 C16 H16C 0.9800 . ?

loop_
  _geom_angle_atom_site_label_1
  _geom_angle_atom_site_label_2
  _geom_angle_atom_site_label_3
  _geom_angle
  _geom_angle_site_symmetry_1
  _geom_angle_site_symmetry_3
  _geom_angle_publ_flag
 C8 N1 H1 120.8(12) . . ?
 C9 N1 H1 123.2(12) . . ?
 C9 N1 C8 115.87(13) . . ?
 C13 N2 C16 128.07(13) . . ?
 C14 N2 C13 106.78(13) . . ?
 C14 N2 C16 124.60(13) . . ?
 C13 N3 C15 104.99(13) . . ?
 C2 C1 C6 118.52(14) . . ?
 C2 C1 C8 119.90(13) . . ?
 C6 C1 C8 121.51(13) . . ?
 C1 C2 H2 119.7 . . ?
 C3 C2 C1 120.65(15) . . ?
 C3 C2 H2 119.7 . . ?
 C2 C3 H3 119.3 . . ?
 C2 C3 C4 121.41(15) . . ?
 C4 C3 H3 119.3 . . ?
 C3 C4 C7 120.77(16) . . ?
 C5 C4 C3 117.72(15) . . ?
 C5 C4 C7 121.49(17) . . ?
 C4 C5 H5 119.3 . . ?
 C4 C5 C6 121.46(15) . . ?
 C6 C5 H5 119.3 . . ?
 C1 C6 H6 119.9 . . ?
 C5 C6 C1 120.24(14) . . ?
 C5 C6 H6 119.9 . . ?
 C4 C7 H7A 109.5 . . ?
 C4 C7 H7B 109.5 . . ?
 C4 C7 H7C 109.5 . . ?
 H7A C7 H7B 109.5 . . ?
 H7A C7 H7C 109.5 . . ?
 H7B C7 H7C 109.5 . . ?
 N1 C8 C1 112.60(12) . . ?
 N1 C8 H8 108.8 . . ?
 N1 C8 C11 102.54(11) . . ?
 C1 C8 H8 108.8 . . ?
 C1 C8 C11 115.16(12) . . ?
 C11 C8 H8 108.8 . . ?
 O1 C9 N1 124.66(15) . . ?
 O1 C9 C10 126.15(15) . . ?
 N1 C9 C10 109.18(13) . . ?
 C9 C10 H10A 110.7 . . ?
 C9 C10 H10B 110.7 . . ?
 C9 C10 C11 105.34(12) . . ?
 H10A C10 H10B 108.8 . . ?
 C11 C10 H10A 110.7 . . ?
 C11 C10 H10B 110.7 . . ?
 C8 C11 H11 108.5 . . ?
 C10 C11 C8 105.37(12) . . ?
 C10 C11 H11 108.5 . . ?
 C12 C11 C8 111.46(11) . . ?
 C12 C11 C10 114.27(12) . . ?
 C12 C11 H11 108.5 . . ?
 O2 C12 C11 123.31(13) . . ?
 O2 C12 C13 121.21(13) . . ?
 C13 C12 C11 115.47(12) . . ?
 N2 C13 C12 124.74(13) . . ?
 N3 C13 N2 111.38(13) . . ?
 N3 C13 C12 123.87(13) . . ?
 N2 C14 H14 126.8 . . ?
 N2 C14 C15 106.41(14) . . ?
 C15 C14 H14 126.8 . . ?
 N3 C15 H15 124.8 . . ?
 C14 C15 N3 110.44(14) . . ?
 C14 C15 H15 124.8 . . ?
 N2 C16 H16A 109.5 . . ?
 N2 C16 H16B 109.5 . . ?
 N2 C16 H16C 109.5 . . ?
 H16A C16 H16B 109.5 . . ?
 H16A C16 H16C 109.5 . . ?
 H16B C16 H16C 109.5 . . ?

loop_
  _geom_torsion_atom_site_label_1
  _geom_torsion_atom_site_label_2
  _geom_torsion_atom_site_label_3
  _geom_torsion_atom_site_label_4
  _geom_torsion
  _geom_torsion_site_symmetry_1
  _geom_torsion_site_symmetry_2
  _geom_torsion_site_symmetry_3
  _geom_torsion_site_symmetry_4
  _geom_torsion_publ_flag
 O1 C9 C10 C11 169.79(14) . . . . ?
 O2 C12 C13 N2 -18.0(2) . . . . ?
 O2 C12 C13 N3 161.33(14) . . . . ?
 N1 C8 C11 C10 -10.49(14) . . . . ?
 N1 C8 C11 C12 -134.97(12) . . . . ?
 N1 C9 C10 C11 -11.09(16) . . . . ?
 N2 C14 C15 N3 0.18(18) . . . . ?
 C1 C2 C3 C4 0.2(3) . . . . ?
 C1 C8 C11 C10 112.16(13) . . . . ?
 C1 C8 C11 C12 -12.32(17) . . . . ?
 C2 C1 C6 C5 -0.8(2) . . . . ?
 C2 C1 C8 N1 -133.89(14) . . . . ?
 C2 C1 C8 C11 109.02(16) . . . . ?
 C2 C3 C4 C5 -0.8(3) . . . . ?
 C2 C3 C4 C7 177.65(17) . . . . ?
 C3 C4 C5 C6 0.5(2) . . . . ?
 C4 C5 C6 C1 0.3(2) . . . . ?
 C6 C1 C2 C3 0.6(2) . . . . ?
 C6 C1 C8 N1 49.30(19) . . . . ?
 C6 C1 C8 C11 -67.79(18) . . . . ?
 C7 C4 C5 C6 -177.87(17) . . . . ?
 C8 N1 C9 O1 -176.49(14) . . . . ?
 C8 N1 C9 C10 4.37(17) . . . . ?
 C8 C1 C2 C3 -176.30(14) . . . . ?
 C8 C1 C6 C5 176.02(14) . . . . ?
 C8 C11 C12 O2 112.11(15) . . . . ?
 C8 C11 C12 C13 -67.16(15) . . . . ?
 C9 N1 C8 C1 -120.30(14) . . . . ?
 C9 N1 C8 C11 4.05(16) . . . . ?
 C9 C10 C11 C8 13.02(15) . . . . ?
 C9 C10 C11 C12 135.71(12) . . . . ?
 C10 C11 C12 O2 -7.21(19) . . . . ?
 C10 C11 C12 C13 173.52(12) . . . . ?
 C11 C12 C13 N2 161.27(13) . . . . ?
 C11 C12 C13 N3 -19.39(19) . . . . ?
 C13 N2 C14 C15 0.12(16) . . . . ?
 C13 N3 C15 C14 -0.41(17) . . . . ?
 C14 N2 C13 N3 -0.40(16) . . . . ?
 C14 N2 C13 C12 179.02(13) . . . . ?
 C15 N3 C13 N2 0.50(16) . . . . ?
 C15 N3 C13 C12 -178.92(13) . . . . ?
 C16 N2 C13 N3 171.31(13) . . . . ?
 C16 N2 C13 C12 -9.3(2) . . . . ?
 C16 N2 C14 C15 -171.95(14) . . . . ?

_smtbx_masks_special_details       ?
loop_
  _smtbx_masks_void_nr
  _smtbx_masks_void_average_x
  _smtbx_masks_void_average_y
  _smtbx_masks_void_average_z
  _smtbx_masks_void_volume
  _smtbx_masks_void_count_electrons
  _smtbx_masks_void_content
 1 0.250 0.250 -0.854 267.9 69.0 ?
 2 0.750 0.750 -0.634 267.9 69.0 ?

_smtbx_masks_void_probe_radius     1.2
_smtbx_masks_void_truncation_radius  1.2
_shelx_res_file
;
TITL cry0037_auto_a.res in Pccn
    cry0037.res
    created by SHELXL-2019/2 at 10:59:09 on 20-Aug-2024
REM Old TITL cry0037_auto in Pccn
REM SHELXT solution in Pccn: R1 0.188, Rweak 0.155, Alpha 0.025
REM <I/s> 0.991 for 435 systematic absences, Orientation as input
REM Formula found by SHELXT: C7 N4 O1
CELL 1.54184 23.5961 14.0616 9.676 90 90 90
ZERR 8 0.0004 0.0003 0.0002 0 0 0
LATT 1
SYMM 0.5-X,0.5-Y,+Z
SYMM -X,0.5+Y,0.5-Z
SYMM 0.5+X,-Y,0.5-Z
SFAC C H N O
UNIT 128 136 24 16

L.S. 4
PLAN  10
TEMP -173
CONF
BOND
MORE -1
BOND $H
fmap 2
acta
ABIN
OMIT 1 1 0
REM <olex2.extras>
REM <HklSrc "%.\\cry0037.hkl">
REM </olex2.extras>

WGHT    0.043800    1.566100
FVAR       3.75611
O1    4    0.594134    0.740615   -0.030861    11.00000    0.04581    0.04724 =
         0.03394   -0.00463    0.01000   -0.01343
O2    4    0.490174    0.462217    0.180256    11.00000    0.03738    0.03706 =
         0.02686   -0.00408    0.00068    0.00014
N1    3    0.512716    0.753241    0.094788    11.00000    0.03374    0.03513 =
         0.02865    0.00194   -0.00204   -0.00295
H1    2    0.498506    0.808856    0.050243    11.00000    0.04921
N2    3    0.401596    0.465920    0.387856    11.00000    0.02814    0.03369 =
         0.03020    0.00323    0.00001    0.00312
N3    3    0.449544    0.584296    0.485399    11.00000    0.03226    0.03518 =
         0.02619    0.00083   -0.00043    0.00681
C1    1    0.421127    0.680753    0.160043    11.00000    0.03136    0.03077 =
         0.02730    0.00417   -0.00222    0.00141
C2    1    0.375411    0.701130    0.245964    11.00000    0.03631    0.03871 =
         0.03035    0.00197    0.00052    0.00578
AFIX  43
H2    2    0.381512    0.734782    0.329788    11.00000   -1.20000
AFIX   0
C3    1    0.321166    0.672858    0.210499    11.00000    0.03069    0.05446 =
         0.03811    0.00726    0.00335    0.00640
AFIX  43
H3    2    0.290539    0.687669    0.270481    11.00000   -1.20000
AFIX   0
C4    1    0.310518    0.623244    0.088977    11.00000    0.02954    0.05145 =
         0.04194    0.01009   -0.00521   -0.00074
C5    1    0.356233    0.603803    0.002918    11.00000    0.03681    0.04184 =
         0.03177    0.00350   -0.00765   -0.00310
AFIX  43
H5    2    0.349969    0.570449   -0.081086    11.00000   -1.20000
AFIX   0
C6    1    0.410933    0.632095    0.037058    11.00000    0.02979    0.03686 =
         0.02757    0.00273   -0.00134    0.00026
AFIX  43
H6    2    0.441467    0.618205   -0.023670    11.00000   -1.20000
AFIX   0
C7    1    0.251592    0.589721    0.054472    11.00000    0.03468    0.08963 =
         0.05558    0.00884   -0.00764   -0.00943
AFIX 137
H7A   2    0.252019    0.556984   -0.034935    11.00000   -1.50000
H7B   2    0.226008    0.644519    0.049615    11.00000   -1.50000
H7C   2    0.238396    0.545840    0.126275    11.00000   -1.50000
AFIX   0
C8    1    0.480514    0.706920    0.204515    11.00000    0.03220    0.03228 =
         0.02581   -0.00104   -0.00096    0.00036
AFIX  13
H8    2    0.478124    0.751053    0.285345    11.00000   -1.20000
AFIX   0
C9    1    0.560270    0.709354    0.055957    11.00000    0.03286    0.03929 =
         0.02661   -0.00640   -0.00094   -0.00730
C10   1    0.565253    0.616577    0.132292    11.00000    0.02961    0.03906 =
         0.03288   -0.00322    0.00152    0.00047
AFIX  23
H10A  2    0.603367    0.609921    0.173957    11.00000   -1.20000
H10B  2    0.558625    0.562316    0.069132    11.00000   -1.20000
AFIX   0
C11   1    0.519731    0.620225    0.244338    11.00000    0.02769    0.03613 =
         0.02428   -0.00212   -0.00272    0.00145
AFIX  13
H11   2    0.538422    0.634454    0.334758    11.00000   -1.20000
AFIX   0
C12   1    0.485872    0.529385    0.259357    11.00000    0.02750    0.03513 =
         0.02361    0.00146   -0.00616    0.00387
C13   1    0.446077    0.526999    0.376315    11.00000    0.02740    0.03239 =
         0.02451    0.00213   -0.00356    0.00551
C14   1    0.375963    0.485219    0.510636    11.00000    0.03337    0.03839 =
         0.03588    0.00579    0.00729    0.00445
AFIX  43
H14   2    0.343633    0.454294    0.548103    11.00000   -1.20000
AFIX   0
C15   1    0.405825    0.557648    0.569206    11.00000    0.03998    0.04113 =
         0.02942    0.00127    0.00665    0.00964
AFIX  43
H15   2    0.397405    0.585670    0.656152    11.00000   -1.20000
AFIX   0
C16   1    0.379083    0.400833    0.282978    11.00000    0.03529    0.04021 =
         0.03759    0.00216   -0.00621   -0.00378
AFIX 137
H16A  2    0.367159    0.437262    0.201678    11.00000   -1.50000
H16B  2    0.346486    0.366427    0.320909    11.00000   -1.50000
H16C  2    0.408556    0.355306    0.256246    11.00000   -1.50000
AFIX   0
HKLF 4


REM  cry0037_auto_a.res in Pccn
REM wR2 = 0.1072, GooF = S = 1.038, Restrained GooF = 1.038 for all data
REM R1 = 0.0420 for 2760 Fo > 4sig(Fo) and 0.0492 for all 3227 data
REM 196 parameters refined using 0 restraints

END

WGHT      0.0434      1.5723

REM Highest difference peak  0.201,  deepest hole -0.236,  1-sigma level  0.039
Q1    1   0.6295  0.7028 -0.0178  11.00000  0.05    0.20
Q2    1   0.5460  0.6189  0.2017  11.00000  0.05    0.14
Q3    1   0.2234  0.5876  0.1406  11.00000  0.05    0.14
Q4    1   0.2580  0.4999  0.0778  11.00000  0.05    0.13
Q5    1   0.4179  0.6374  0.1130  11.00000  0.05    0.13
Q6    1   0.3116  0.6777  0.1220  11.00000  0.05    0.12
Q7    1   0.2492  0.5389 -0.0003  11.00000  0.05    0.12
Q8    1   0.4782  0.6181  0.5100  11.00000  0.05    0.12
Q9    1   0.4488  0.6940  0.1750  11.00000  0.05    0.12
Q10   1   0.3836  0.6128  0.0275  11.00000  0.05    0.11
;
_shelx_res_checksum                20418
_shelx_hkl_file
;
   0   0  -1 21.1459 60.9133   1
   0   0  -2 63790.9 2028.34   1
   0   0  -3 99.1664 144.157   1
   0   0   3 114.067 122.768   6
   0   0  -4 155998. 5044.30   1
   0   0   4 161765. 5042.03   6
   0   0   5 208.934 145.969   6
   0   0   6 2578.36 200.126   6
   0   0   7 464.965 166.854   6
   0   0   8 13023.0 521.536   6
   0   0   8 14009.3 527.522   7
   0   0 -10 57.0424 126.260   3
   0   0 -11 334.181 93.2351   3
   0   0 -12 328.158 46.3427   3
   0   1   0 1.22777 34.7630   5
   0   1   0 7.94796 35.8625   9
   0  -1  -1 196.283 65.8408   1
   0  -1  -2 478685. 15096.6   1
   0  -1  -3 149.499 145.969   1
   0   1   3 64.8500 134.048   6
   0  -1   3 97.5124 114.783   6
   0  -1  -4 7648.27 313.659   1
   0  -1   4 7608.09 294.257   6
   0   1   4 7587.61 308.506   6
   0   1   5 150.482 159.545   6
   0  -1   5 120.840 132.770   6
   0  -1  -6 7259.59 255.011  11
   0   1  -6 6882.71 252.736  11
   0  -1   6 7465.90 303.511   6
   0   1   6 7342.63 324.223   6
   0   1  -7 463.607 98.9448  11
   0  -1  -7 429.727 106.433  11
   0   1   7 255.150 167.895   6
   0  -1   7 350.075 148.397   6
   0   1   8 20913.6 739.022   6
   0  -1  -8 20208.8 666.286  11
   0   1   8 20962.0 740.685   7
   0  -1   8 19229.4 723.605   7
   0   1   9-60.6479 165.475   6
   0   1  -9-53.6789 133.564   3
   0   1 -10 491.087 124.263   3
   0  -1 -11 71.7678 90.9521   3
   0   1 -11 1.12981 85.2998   3
   0   1 -12 2663.39 98.8916   3
   0  -1 -12 2537.28 98.3304   3
   0   2   0 205.899 52.0931   7
   0   2   0 298.507 46.4221   6
   0   2  -1 19.6323 70.0136   1
   0  -2  -1 0.67727 68.0794   1
   0   2   2 3657.49 177.249   6
   0  -2  -2 3667.02 169.843   1
   0   2  -2 3341.27 171.435   1
   0   2   3 12.8086 139.315   6
   0  -2   3-39.8375 96.5617   6
   0  -2  -3 30.9934 142.676   1
   0   2  -3 87.5420 134.198   1
   0  -2   4 7581.53 277.910   6
   0   2   4 7696.70 308.628   6
   0   2  -4 6760.22 302.793   1
   0  -2  -4 7115.36 300.894   1
   0   2   5 297.722 165.928   6
   0  -2   5 469.635 126.385   6
   0   2   6 4567.01 256.639   6
   0  -2   6 4486.19 218.047   6
   0  -2  -6 4361.04 176.749  11
   0   2  -6 4328.20 171.854  11
   0   2   7 118.970 181.499   6
   0  -2   7 215.550 142.633   6
   0   2  -7 156.085 95.3509  11
   0  -2  -7 315.982 104.067  11
   0   2   7 70.8364 182.273   7
   0   2   8 10181.3 443.778   6
   0   2  -8 10755.9 365.258   3
   0  -2  -8 9783.65 360.936  11
   0   2   8 10852.2 449.423   7
   0   2   9 8.03287 179.753   6
   0   2  -9 226.972 130.658   3
   0   2   9-32.9855 194.533   7
   0   2 -10 1248.06 129.090   3
   0   2 -11 165.745 85.9530   3
   0  -2 -11 142.117 89.1884   3
   0  -2 -12 592.840 50.1097   3
   0   2 -12 701.747 49.1633   3
   0   3   0-11.6862 46.4937   8
   0   3   0 52.9626 60.0382   6
   0   3   0-24.5576 73.8261   7
   0   3  -1 79.3603 102.999   5
   0   3   1 62.8062 99.3642   6
   0   3   1 125.582 101.548   7
   0   3  -1 90.5203 105.163   9
   0  -3  -2 35050.0 1106.28   1
   0   3  -2 34539.3 1107.16   1
   0   3  -2 33948.2 1105.41   5
   0  -3   2 34753.3 1093.62   6
   0   3  -2 33623.8 1105.58   9
   0   3  -3 881.208 144.607   1
   0  -3  -3 755.209 135.135   1
   0  -3   3 622.609 86.3386   6
   0   3   3 702.555 155.170   6
   0   3   4 46789.7 1525.64   6
   0  -3   4 46939.4 1501.85   6
   0  -3   5-45.8227 107.836   6
   0   3   5 83.0017 170.648   6
   0   3   6 31.0656 181.937   6
   0  -3  -6-19.9465 92.3278  11
   0   3  -6 10.0866 79.2210  11
   0   3   7 244.327 191.253   7
   0  -3  -7-4.74268 103.836  11
   0   3   7 66.9599 190.574   6
   0   3  -7 54.9574 105.162   3
   0   3  -8 758.358 125.633   3
   0  -3  -8 772.324 121.323  11
   0   3   8 815.923 200.687   6
   0   3   8 667.455 210.097   7
   0   3  -9 82.1382 126.558   3
   0   3   9-149.958 189.062   6
   0   3   9-16.8428 192.206   7
   0   3 -10 2418.46 141.785   3
   0  -3 -11 1.09354 84.8095   3
   0   3 -11 93.7441 81.8433   3
   0   4   0 214.457 53.5108   8
   0   4   0 289.231 85.4558   7
   0   4   0 253.920 64.8876   6
   0   4  -1 163.021 112.853   9
   0   4   1 103.220 109.066   7
   0   4   1 126.352 102.409   6
   0   4  -1 46.6751 110.207   5
   0   4   2 7808.08 302.270   6
   0   4  -2 8029.58 290.486   5
   0   4  -2 8042.09 290.918   9
   0   4   2 8011.24 303.985   7
   0   4  -3 526.836 133.010   9
   0  -4   3 495.452 60.6276   6
   0   4  -3 599.091 131.599   5
   0   4   5 483.774 179.076   6
   0   4  -6 291.769 89.0782   3
   0  -4  -6 299.645 94.0119  11
   0   4   6 303.851 183.312   6
   0   4   6 216.408 186.737   7
   0   4  -7-12.7972 102.003   3
   0  -4  -7 107.209 106.481  11
   0   4   7 102.108 192.975   6
   0   4   7 77.7956 196.764   7
   0   4  -8 350.406 119.517   3
   0  -4  -8 232.265 113.335  11
   0   4   8 373.262 205.573   7
   0   4   8 336.040 201.295   6
   0   4  -9 65.3394 122.514   3
   0   4 -10 1792.29 125.189   3
   0   4 -11 61.2497 72.5268   3
   0  -4 -11 25.4685 81.0799   3
   0   5   0 15.7785 46.5331   8
   0   5   0-101.701 137.553   9
   0   5   0 1.45741 88.9277   7
   0   5   0-50.9208 137.773   5
   0   5   0 23.6170 66.8063   6
   0   5   1-43.3497 99.4008   6
   0   5  -1-3.26375 124.277   5
   0   5   1 42.3763 109.316   7
   0   5  -1-82.8911 122.702   9
   0   5   2 47308.1 1529.44   6
   0   5   2 48739.6 1532.17   7
   0   5  -2 47025.9 1519.54   5
   0   5  -2 47315.5 1519.83   9
   0   5  -3 168.338 123.122   9
   0   5   3-90.6667 145.201   6
   0   5  -3 144.823 120.701   5
   0   5   3 17.6874 141.147   7
   0   5  -4 26349.2 860.034   5
   0   5  -4 26052.1 860.031   9
   0   5  -5 98.9687 79.1471   3
   0   5  -5 66.9508 126.987   9
   0   5  -5 134.727 126.106   5
   0   5   6 23008.2 809.847   7
   0   5   6 23121.3 810.403   6
   0   5  -6 22289.8 761.686   9
   0   5  -6 22794.0 734.318   3
   0  -5  -6 22727.9 734.729  11
   0   5  -6 22134.4 761.380   5
   0   5   7 8.18666 201.736   7
   0   5  -7 121.314 133.058   9
   0   5  -7 176.165 108.846   3
   0  -5  -7 179.281 108.126  11
   0   5  -7 178.286 127.929   5
   0   5   7 206.075 201.028   6
   0   5  -8 16707.8 549.527   3
   0   5   8 15921.6 638.814   6
   0   5   8 15912.0 640.142   7
   0   5  -9-31.1327 116.374   3
   0   5 -10 9847.61 339.235   3
   0   5 -11 49.4228 64.1740   3
   0   6   0 61437.4 1942.20   9
   0   6   0 61289.3 1942.25   5
   0   6   0 60093.7 1926.49   6
   0   6   0 60761.9 1934.72   7
   0   6  -1 219.633 132.705   9
   0   6   1 183.007 112.783   7
   0   6  -1 88.2611 134.274   5
   0   6   1-40.9698 99.0700   6
   0   6   2 143484. 4551.47   6
   0   6  -2 142376. 4542.59   9
   0   6  -2 143169. 4542.80   5
   0   6   2 145155. 4554.17   7
   0   6  -3 674.178 134.970   9
   0   6   3 642.481 155.507   7
   0   6  -3 658.370 132.185   5
   0   6   3 755.149 154.313   6
   0   6   4 17238.0 596.718   6
   0   6   4 17100.8 596.851   7
   0   6  -4 16187.4 561.997   9
   0   6  -4 16334.9 561.448   5
   0   6  -5 324.116 122.545   5
   0   6   5 447.782 180.508   6
   0   6  -5 250.477 86.1108   3
   0   6  -5 239.888 126.520   9
   0  -6  -5 372.824 84.9317  11
   0   6  -6 1403.69 136.244   5
   0   6  -6 1242.02 107.853   3
   0   6  -6 1243.26 140.785   9
   0  -6  -6 1178.97 105.483  11
   0   6   7-102.204 204.528   7
   0   6  -7 31.0098 107.567   3
   0  -6  -7 10.9220 102.484  11
   0   6  -8 121.599 114.715   3
   0   6   8-142.179 201.676   6
   0   6   8 205.427 206.164   7
   0   6  -9 78.6269 115.358   3
   0   6 -10 1950.32 111.459   3
   0   6 -10 1583.95 98.8381  14
   0   6 -11 19.4987 54.1032   3
   0   7   0-41.1293 154.001   9
   0   7   0-38.6446 156.573   5
   0   7   0-21.5686 95.5642   7
   0   7   1 546.194 69.8774   8
   0   7  -1 634.157 149.255   5
   0   7  -1 677.263 149.158   9
   0   7   1 547.068 122.093   7
   0   7   1 519.128 100.587   6
   0   7   2 14613.3 509.564   6
   0   7  -2 14564.4 508.839   9
   0   7  -2 14612.7 508.550   5
   0   7   2 15024.2 517.201   7
   0   7  -3 34.5140 125.671   5
   0   7   3-76.3001 139.976   6
   0   7  -3 145.139 128.216   9
   0   7   3 17.6717 139.608   7
   0   7   4 6113.98 281.076   6
   0   7   4 6092.67 282.036   7
   0   7  -4 5487.25 203.681   3
   0   7  -4 5490.96 239.229   9
   0   7  -4 5576.70 239.125   5
   0   7  -5-18.6047 87.3996   3
   0   7   5-126.256 175.402   7
   0   7  -5 53.9446 118.955   9
   0   7   5 26.2923 172.683   6
   0   7  -5 28.6439 113.045   5
   0   7   6 1975.40 215.089   6
   0   7  -6 1787.00 140.907   5
   0   7  -6 2107.01 124.925   3
   0   7   6 2080.90 226.072   7
   0   7  -6 1723.81 146.663   9
   0  -7  -6 2042.12 116.631  11
   0   7   7-241.185 205.911   6
   0   7  -7 124.440 109.866   3
   0   7  -8 2375.57 145.202   3
   0   7  -9 18.2728 103.124   3
   0   7  -9 24.7979 82.5717  14
   0   7 -10 118.590 79.9213   3
   0   7 -11 72.5873 44.8051   3
   0   8   0 15359.7 517.929   7
   0   8  -1 43.7559 151.215   5
   0   8   1-7.11404 81.3997   6
   0   8   1-47.0485 102.444   7
   0   8  -1 31.1827 151.038   9
   0   8   2 31862.4 1032.40   6
   0   8   2 29782.8 1015.03   8
   0   8  -2 32028.5 1033.09   9
   0   8  -2 31641.6 1032.44   5
   0   8   2 33154.0 1042.01   7
   0   8   3 687.341 158.514   7
   0   8  -3 845.297 138.920   5
   0   8   3 676.307 142.214   6
   0   8  -3 612.283 76.3317   3
   0   8  -3 639.607 142.379   9
   0   8  -3 495.322 87.6390   2
   0   8   3 578.173 86.9139   2
   0   8   4 254.485 160.294   7
   0   8   4 261.460 153.004   6
   0   8  -4 277.885 119.791   5
   0   8  -4 300.746 80.9614   3
   0   8  -4 381.478 75.6298   2
   0   8  -4 228.487 124.246   9
   0   8  -5 3.38016 114.863   5
   0   8   5-13.6872 169.591   6
   0   8  -5-60.4874 91.5742   3
   0   8   5-20.9988 184.676   7
   0   8  -5-26.4315 76.4086  14
   0   8  -5-23.5162 119.607   9
   0   8   6 1639.29 207.901   6
   0   8  -6 1394.12 118.048   3
   0   8  -6 1281.47 99.1160  14
   0   8   6 1151.15 210.558   7
   0   8  -7 51.8711 85.6755  14
   0   8   7-59.6608 190.834   6
   0   8  -7 35.3657 111.958   3
   0   8  -8 16926.6 527.970   3
   0   8  -8 15136.2 516.691  14
   0   8  -9 61.9180 92.0495   3
   0   8 -10 445.551 69.3744   3
   0   9   0-31.3684 98.4448   2
   0   9   0 13.1892 91.7184   3
   0   9  -1 57.2554 83.3945   3
   0   9   1 73.7283 101.522   3
   0   9   1 28.5360 91.2685   2
   0   9  -1-45.1475 158.439   5
   0   9  -1 82.0044 160.362   9
   0   9   1 3.53048 105.813   7
   0   9  -2 5831.74 215.596   2
   0   9   2 5658.94 216.695   2
   0   9  -2 5793.54 262.489   9
   0   9   2 5737.68 253.555   7
   0   9   2 5735.44 235.862   6
   0   9  -2 5184.06 210.661  12
   0   9  -2 5950.81 259.748   5
   0   9  -2 5962.54 209.301   3
   0   9  -3-26.5831 87.8040   2
   0   9   3 202.276 92.8143   2
   0   9   3 165.496 144.299   7
   0   9  -3 104.203 132.393   5
   0   9  -3 94.9166 79.9837   3
   0   9  -3 197.634 140.591   9
   0   9   3 105.575 122.778   6
   0   9  -4 23999.0 783.558   2
   0   9  -4 23946.0 812.469   9
   0   9   4 25855.8 849.543   7
   0   9   4 25532.0 841.272   6
   0   9  -4 24143.7 811.786   5
   0   9  -4 23826.4 781.679   3
   0   9  -5 42.1909 95.1160   3
   0   9   5-7.00080 166.292   6
   0   9   5-188.608 179.666   7
   0   9   6 20350.3 736.191   6
   0   9  -6 19192.0 644.202  14
   0   9  -6 21124.8 655.310   3
   0   9   6 20274.2 737.807   7
   0   9  -7 70.2717 106.006   3
   0   9  -7 15.7818 67.3843  14
   0   9  -8 1219.65 112.942   3
   0   9  -9 49.2784 76.1604   3
   0   9 -10-6.22392 57.2687   3
   0  10   0 4120.50 177.763   3
   0  10   0 3892.93 176.938   2
   0  10   1 156.634 110.387   2
   0  10   1 123.224 71.0419  15
   0  10  -1 171.948 101.850   3
   0  10   1 51.2328 130.977   3
   0  10   2 3962.06 172.207   2
   0  10  -2 3842.75 172.768   2
   0  10  -2 4130.39 223.930   9
   0  10   2 3370.77 193.786   7
   0  10  -2 3268.95 162.092  12
   0  10  -2 3543.03 218.869   5
   0  10  -2 4033.39 165.730   3
   0  10   3 42.2423 107.224   2
   0  10  -3 160.116 104.703   2
   0  10   3 50.3095 141.628   7
   0  10  -3 103.735 136.378   5
   0  10  -3 163.147 95.9554   3
   0  10  -3 39.8091 146.025   9
   0  10   3 56.9859 109.918   6
   0  10   4 30354.2 1081.41   6
   0  10   4 31116.6 1092.38   7
   0  10  -4 31937.6 1032.72   3
   0  10  -4 32778.0 1034.65   2
   0  10   4 32438.5 1035.96   2
   0  10  -5-4.50850 99.4966   3
   0  10   5-189.960 155.246   6
   0  10   5-95.2366 171.479   7
   0  10   6 2001.31 208.672   7
   0  10  -6 1659.88 123.546   3
   0  10   6 1677.33 191.945   6
   0  10  -7-27.7540 103.650   3
   0  10  -8 2842.80 137.773   3
   0  10  -9-129.776 75.6422   3
   0  10 -10 306.933 45.0560   3
   0  11   0-206.029 124.376   2
   0  11   0 60.4322 128.773   3
   0  11   1 85.6759 121.219   2
   0  11  -1-74.5391 106.156  12
   0  11   1-30.8118 77.1521  15
   0  11  -1-34.8732 119.483   3
   0  11   2 683.336 128.869   2
   0  11  -2 744.665 124.688   2
   0  11  -2 547.141 106.366  12
   0  11  -2 796.269 118.067   3
   0  11   2 661.251 88.0952  15
   0  11  -3 34.8351 113.022   3
   0  11   3 42.3416 120.962   2
   0  11  -3 143.254 115.914   2
   0  11  -4 744.369 117.403   3
   0  11   4 929.074 162.513   7
   0  11   4 618.853 114.137   2
   0  11  -4 660.709 111.267   2
   0  11   5 318.672 164.850   7
   0  11  -5-74.3552 113.437   3
   0  11  -6 5539.94 222.948   3
   0  11  -7-188.638 102.754   3
   0  11  -8 596.890 90.1887   3
   0  11  -9-20.6054 61.0910   3
   0  12   0 21326.8 723.347   2
   0  12   0 22248.3 727.672   3
   0  12   1 149.225 136.679   2
   0  12  -1 283.275 111.588  12
   0  12  -1 184.703 141.522   3
   0  12  -2 16981.0 561.972   2
   0  12   2 18320.6 564.628   2
   0  12  -2 17792.2 560.388   3
   0  12   2 15676.5 541.544  15
   0  12  -2 15566.6 553.559  12
   0  12  -3-167.954 125.146   2
   0  12   3 37.7060 123.142   2
   0  12   3 126.379 85.5843  15
   0  12  -3 34.3220 124.905   3
   0  12  -4 263.522 122.828   3
   0  12  -4 189.987 108.354   2
   0  12   4 255.397 113.394   2
   0  12  -5-88.8557 117.790   3
   0  12  -6 7399.01 272.432   3
   0  12  -7-31.4870 95.3003   3
   0  12  -8 68.3540 75.3335   3
   0  13   0 9.35906 146.273   2
   0  13   0-38.6889 120.907  12
   0  13   1 260.016 144.265   2
   0  13  -1 146.535 114.701  12
   0  13  -1 180.359 159.537   3
   0  13  -2 1222.05 154.014   3
   0  13  -2 1124.62 107.442  12
   0  13  -2 1425.28 145.208   2
   0  13   2 1533.91 151.086   2
   0  13  -3-73.6730 137.248   3
   0  13   3 163.664 76.0253  15
   0  13  -3-55.9635 122.274   2
   0  13   3 34.5403 126.039   2
   0  13   4 6129.03 225.567  15
   0  13   4 6391.27 243.511   2
   0  13  -4 6179.80 242.155   2
   0  13  -5 53.4070 115.991   3
   0  13   5 92.5657 76.4137  15
   0  13   6 4545.34 171.342  15
   0  13  -6 4946.68 192.667   3
   0  13  -7 200.860 84.3857   3
   0  13  -8 2477.26 103.985   3
   0  14   0 36698.1 1145.43   2
   0  14   0 33980.3 1139.77  12
   0  14   1-102.597 120.591  12
   0  14  -1 53.4827 97.3979  12
   0  14   1-223.406 146.388   2
   0  14  -2 5706.89 244.648   2
   0  14   2 5787.54 243.877   2
   0  14  -2 6057.82 258.171   3
   0  14  -3-3.60473 116.535   2
   0  14   3-80.0714 120.877   2
   0  14  -3 142.616 143.019   3
   0  14   4 3715.95 171.177   2
   0  14  -4 4281.53 189.132   3
   0  14  -5-37.2379 105.447   3
   0  14  -6-112.626 90.8545   3
   0  14  -7 139.349 65.3981   3
   0  14   7-41.5896 65.6464  12
   0  15   0-311.768 96.4770  12
   0  15   0-13.6569 135.830   2
   0  15   1 290.405 111.042  12
   0  15   1-32.3356 129.469   2
   0  15  -2 5061.49 222.022   2
   0  15   2 5734.46 222.627   2
   0  15   2 5257.35 218.060  12
   0  15   3-221.387 107.924  12
   0  15  -3 12.0729 134.606   3
   0  15  -3-41.1635 108.005   2
   0  15   3-42.5558 104.710   2
   0  15  -4 497.644 117.370   3
   0  15   4 527.105 102.631  12
   0  15  -5 108.653 95.9639   3
   0  15  -6 2517.27 106.321   3
   0  15   6 2071.64 105.809  12
   0  16   0 153.634 116.437   2
   0  16   1 163.112 110.349   2
   0  16   2 639.498 107.107   2
   0  16  -2 662.561 105.337   2
   0  16   2 521.586 94.4928  12
   0  16   3 128.699 83.7873  12
   0  16   4 221.286 77.9756  12
   0  16   5 72.3362 55.3481  12
  -1   0  -1 560.301 75.3137   1
  -1   0   1 525.110 59.4279   6
  -1   0  -2 50276.3 1591.40   1
   1   0  -2 49227.0 1588.92   1
  -1   0   2 50030.8 1587.12   6
  -1   0  -3 11.3474 149.225   1
   1   0  -3-60.4496 141.870   1
  -1   0   3-101.610 118.415   6
  -1   0  -4 10826.6 398.709   1
  -1   0   4 10295.2 385.241   6
  -1   0  -5-109.124 181.085   1
  -1   0   5 69.0519 143.625   6
   1   0   5 206.082 154.665   6
   1   0   6 37248.2 1215.75   6
  -1   0   6 35888.4 1212.17   6
  -1   0   7 826.901 167.405   6
   1   0   7 495.650 173.402   6
  -1   0   7 741.894 182.009   7
  -1   0  -8 2331.88 140.724  11
  -1   0   8 2298.15 204.699   6
   1   0   8 2368.88 210.867   6
  -1   0   8 1943.50 206.049   7
   1   0   8 2511.50 224.722   7
   1   0 -10 1305.09 133.850   3
  -1   0 -10 1364.47 135.823   3
   1   0 -11 67.3180 89.2157   3
  -1   0 -11 155.442 90.9964   3
  -1   0 -12-72.6938 47.3402   3
   1   1   0 2673.88 99.4651   5
   1   1   0 2529.43 100.016   9
  -1  -1   1 17768.5 561.579   6
  -1   1   1 18037.4 568.865   6
  -1  -1  -1 16960.4 567.697   1
  -1   1   2 8772.42 312.354   6
  -1  -1   2 8502.24 298.638   6
  -1  -1  -2 9374.45 318.163   1
   1  -1  -2 8683.49 311.850   1
  -1   1   3 37099.5 1181.72   6
  -1  -1   3 37170.8 1173.51   6
  -1  -1  -3 35467.7 1181.58   1
   1  -1  -3 35983.4 1180.05   1
  -1   1   4 6566.89 281.978   6
  -1  -1   4 7074.36 271.354   6
   1   1   4 6826.73 287.303   6
  -1  -1  -4 6573.71 294.233   1
   1   1   5 19294.0 643.091   6
   1  -1   5 18177.2 629.722   6
  -1  -1   5 18387.7 628.509   6
  -1   1   5 17637.4 637.799   6
  -1  -1  -5 18059.3 644.796   1
   1   1  -6 1760.79 107.414  11
   1  -1  -6 1740.97 110.766  11
  -1   1  -6 1723.86 109.802  11
  -1  -1  -6 1623.04 113.118  11
  -1  -1   6 1746.15 168.364   6
   1  -1   6 1936.30 171.735   6
  -1   1   6 2002.20 186.964   6
   1   1   6 1750.05 191.266   6
  -1   1  -7 820.194 107.075  11
  -1  -1  -7 1044.59 114.428  11
   1   1  -7 767.730 103.108  11
   1  -1  -7 836.196 109.292  11
  -1   1   7 1158.30 189.538   7
  -1  -1   7 1109.94 171.489   7
   1   1   7 819.517 184.141   6
  -1   1   7 651.350 179.693   6
   1  -1   7 799.334 168.409   6
  -1  -1   7 1089.08 166.012   6
  -1   1  -8 285.400 110.501  11
  -1   1   8 22.1378 180.872   6
   1  -1   8 84.8640 161.354   6
   1   1   8 243.370 185.381   6
   1   1   8 554.480 195.331   7
  -1   1   8 564.225 186.287   7
  -1  -1   8 102.522 159.909   7
   1   1   9 14092.0 588.043   6
  -1   1   9 13716.3 584.702   6
   1   1  -9 16575.2 526.959   3
  -1   1  -9 16486.2 527.771   3
   1   1   9 15023.7 600.346   7
  -1   1   9 14161.4 586.047   7
   1   1 -10-3.22844 115.954   3
  -1   1 -10-8.14196 118.347   3
   1  -1 -11 547.176 90.4039   3
   1   1 -11 695.424 91.0901   3
  -1   1 -11 524.406 92.4496   3
  -1  -1 -11 639.447 93.2119   3
  -1  -1 -12 816.741 56.5721   3
  -1   1 -12 861.603 56.1292   3
   1   2   0 9.78276 80.3161   9
  -1   2   0-3.26509 52.5863   8
  -1   2   0 44.5561 53.0873   6
   1   2   0 8.42195 77.3988   5
  -1   2  -1 201930. 6353.79   9
  -1  -2  -1 200817. 6356.26   1
  -1   2  -1 201004. 6356.33   1
  -1   2   1 199062. 6360.27   7
  -1   2  -1 203005. 6353.80   5
  -1  -2   2 21086.9 674.062   6
  -1   2   2 20963.3 690.632   6
  -1   2  -2 20707.6 688.745   1
  -1  -2  -2 21098.3 687.431   1
  -1   2  -3 246.713 141.239   1
  -1  -2  -3 294.112 144.746   1
  -1   2   3 129.379 140.867   6
  -1  -2   3 325.549 93.3283   6
  -1  -2  -4 16952.9 589.868   1
  -1  -2   4 17578.8 570.976   6
  -1   2   4 16755.0 589.993   6
   1   2   4 17092.0 594.121   6
   1  -2   4 18088.6 574.971   6
  -1  -2  -5 15048.5 544.336   1
  -1  -2   5 15176.6 522.489   6
   1  -2   5 15069.1 525.411   6
  -1   2   5 15448.1 547.279   6
   1   2   5 14675.5 545.749   6
   1   2  -6 2345.46 119.342  11
  -1  -2  -6 2474.45 128.610  11
  -1   2  -6 2415.13 120.747  11
   1  -2  -6 2209.87 124.506  11
  -1  -2   6 2421.30 167.244   6
   1   2   6 2727.42 212.332   6
  -1   2   6 2357.75 208.293   6
   1  -2   6 2299.02 173.571   6
  -1   2   7 509.571 183.067   7
  -1  -2   7 204.636 146.711   7
   1  -2   7 241.351 143.151   6
   1   2   7 214.080 182.327   6
  -1   2   7 368.400 185.385   6
  -1  -2  -7 357.996 109.442  11
  -1   2  -7 328.778 94.4965  11
   1  -2  -7 336.248 106.281  11
   1   2   8 512.439 203.947   7
  -1   2   8 235.065 192.652   7
  -1   2  -8 333.823 120.524   3
   1   2  -8 213.382 120.890   3
  -1   2   8 282.516 185.694   6
   1   2   8 679.045 197.877   6
  -1  -2  -8 239.433 116.312  11
  -1   2   9 19653.3 779.592   6
   1   2   9 20158.2 785.682   6
  -1   2  -9 22680.4 716.060   3
   1   2  -9 22717.0 715.629   3
  -1   2   9 20392.1 784.254   7
   1   2   9 20380.8 788.300   7
  -1   2 -10 3899.06 181.698   3
   1   2 -10 4025.89 180.748   3
  -1   2 -11 38.8516 85.5143   3
   1   2 -11 11.7502 84.0029   3
  -1  -2 -11 47.5055 85.6186   3
   1  -2 -11 131.267 86.6735   3
  -1   2 -12 200.172 39.1794   3
  -1  -2 -12 212.338 40.3941   3
   1   3   0 155987. 4942.68   6
  -1   3   0 159783. 4944.44   6
  -1   3   0 153887. 4946.42   9
  -1   3   0 157246. 4943.45   8
   1   3   0 156821. 4943.57   7
  -1   3   0 158999. 4947.50   7
  -1   3   0 153472. 4946.35   5
  -1  -3  -1 391047. 12526.6   1
  -1   3  -1 400955. 12527.1   1
  -1   3  -1 397363. 12527.6   5
  -1   3   1 400060. 12533.5   6
  -1   3  -1 398979. 12527.6   9
  -1  -3  -2 505709. 15903.8   1
  -1   3  -2 500813. 15904.2   1
  -1   3  -2 502333. 15899.9   5
  -1  -3   2 505205. 15892.5   6
  -1   3  -2 505320. 15899.7   9
  -1  -3  -3 1352.33 148.119   1
  -1   3  -3 1072.45 142.178   1
   1   3   3 1299.04 159.292   6
  -1  -3   3 1624.95 93.6088   6
  -1   3   3 1425.51 156.070   6
  -1  -3   4 3310.84 149.720   6
  -1   3   4 3248.53 206.976   6
   1   3   4 3272.53 207.461   6
   1  -3   4 3056.56 154.170   6
  -1   3  -4 3033.32 196.126   1
  -1  -3  -4 3265.62 198.817   1
  -1  -3   5 846.262 112.263   6
  -1   3   5 932.403 181.606   6
   1  -3   5 923.876 120.828   6
   1   3   5 902.106 187.964   6
  -1   3   6 813.934 181.972   7
  -1   3   6 859.482 188.968   6
   1   3   6 889.722 194.261   6
   1  -3   6 643.493 125.162   6
  -1  -3  -6 697.394 100.764  11
   1  -3  -6 796.697 97.7671  11
  -1   3  -6 795.884 87.0772  11
  -1   3   7 43.7273 183.415   7
   1   3   7 114.263 194.566   7
  -1  -3  -7 111.598 106.402  11
  -1   3  -7 89.0950 91.0140  11
   1  -3  -7 149.054 104.394  11
  -1   3  -7 166.730 106.412   3
   1   3   7 180.914 192.828   6
  -1   3   7 133.287 186.936   6
  -1   3  -8 2033.54 139.911   3
   1   3  -8 1770.14 137.556   3
   1   3   8 1986.00 227.812   6
  -1   3   8 1342.21 214.405   6
  -1  -3  -8 1845.37 140.089  11
   1   3   8 1687.96 232.590   7
  -1   3   8 1847.36 223.669   7
   1   3   9 6802.41 346.568   7
  -1   3   9 5979.19 335.974   7
  -1   3  -9 6738.78 256.987   3
   1   3  -9 6782.71 256.225   3
   1   3   9 5821.44 331.325   6
  -1   3   9 5806.40 331.022   6
  -1   3 -10 229.152 111.861   3
   1   3 -10 111.254 111.442   3
  -1   3 -11 6064.90 210.571   3
  -1  -3 -11 5632.64 211.952   3
   1  -3 -11 5705.44 211.933   3
  -1   4   0 7.61205 117.708   9
  -1   4   0 28.2374 90.9469   7
   1   4   0 47.9837 74.4489   7
  -1   4   0-5.83728 72.3633   8
  -1   4   0-69.9391 116.525   5
   1   4   0-34.0578 64.2669   6
  -1   4   0 18.5888 73.0129   6
  -1   4   1 230107. 7218.68   7
   1   4   1 234915. 7216.87   7
  -1   4  -1 233279. 7205.75   1
  -1  -4  -1 224360. 7204.82   1
   1   4   1 230459. 7215.75   6
  -1   4   1 229881. 7216.38   6
   1   4  -1 222461. 7214.12   9
   1   4   1 232995. 7218.24   9
  -1   4  -1 225509. 7211.17   9
   1   4  -1 222452. 7214.15   5
   1   4   1 232886. 7218.55   5
  -1   4  -1 227272. 7211.33   5
  -1   4  -2 11380.4 399.519   1
  -1  -4  -2 11892.3 399.181   1
   1   4   2 11741.1 415.691   6
  -1   4   2 12051.1 417.245   6
   1   4  -2 12322.6 408.993   9
  -1   4  -2 11482.8 399.042   9
  -1   4  -2 11625.3 398.698   5
   1   4  -2 12148.2 409.056   5
  -1   4  -3 320.810 126.601   1
  -1  -4  -3 596.586 127.293   1
   1  -4   3 438.922 69.6978   6
   1   4  -3 836.918 140.141   9
  -1   4  -3 658.963 118.446   9
  -1   4  -3 648.176 116.947   5
   1   4  -3 668.822 139.166   5
   1  -4   4 8145.43 287.004   6
  -1   4   4 7966.57 337.797   6
  -1   4   4 7979.40 339.951   7
  -1   4  -4 8321.34 325.411   1
  -1  -4  -4 8421.44 321.292   1
  -1   4   5 1490.46 191.826   6
   1   4   5 1560.62 196.003   6
  -1   4   5 1595.35 193.667   7
  -1   4  -6 191.093 91.9977   3
  -1   4   6 229.059 179.805   6
   1   4   6 306.854 188.915   6
  -1   4  -6 195.214 75.8491  11
   1  -4  -6 140.746 91.6641  11
  -1  -4  -6 222.313 96.7723  11
  -1   4   6 486.730 187.664   7
  -1   4   7 8436.70 379.105   7
   1   4   7 8830.58 382.987   7
  -1   4   7 8100.74 374.459   6
   1   4   7 8003.95 375.964   6
  -1   4  -7 7508.39 311.356   5
  -1   4  -7 7877.16 284.355   3
  -1  -4  -7 8202.04 287.670  11
   1  -4  -7 7640.43 283.531  11
  -1   4  -7 7255.82 313.146   9
  -1   4   8 1548.24 228.215   7
   1   4   8 1512.65 230.960   7
  -1   4   8 1767.71 222.009   6
   1   4   8 1640.14 223.214   6
   1   4  -8 1231.71 161.020   5
  -1   4  -8 1425.25 133.239   3
   1   4  -8 1646.84 132.471   3
   1   4  -8 1473.99 171.722   9
  -1  -4  -8 1561.74 130.788  11
   1   4  -9 14033.4 471.134   3
  -1   4  -9 13708.2 471.403   3
  -1   4 -10 1656.48 124.380   3
   1   4 -10 1433.23 121.915   3
  -1   4 -11 1388.71 90.2925   3
  -1  -4 -11 1406.44 98.0460   3
   1  -4 -11 1321.42 95.4834   3
  -1   5   0 34585.2 1093.44   6
   1   5   0 33645.9 1090.54   6
  -1   5   0 33897.8 1090.47   8
  -1   5   0 34327.5 1101.13   7
   1   5   0 34862.0 1095.36   7
  -1   5   0 33995.3 1103.83   9
  -1   5   0 34731.0 1104.18   5
   1   5  -1 191.726 135.484   9
  -1   5  -1 179.915 120.499   9
  -1   5   1 154.044 113.679   7
   1   5   1 263.831 106.670   7
   1   5   1 141.104 102.074   6
  -1   5   1 111.842 101.952   6
   1   5  -1 273.549 136.036   5
  -1   5  -1 202.414 118.476   5
  -1   5   2 12191.5 431.002   6
   1   5   2 12155.1 430.913   6
   1   5   2 12637.7 433.881   7
  -1   5   2 12632.1 436.683   7
  -1   5  -2 12160.4 418.323   5
   1   5  -2 12228.2 427.052   5
  -1   5  -2 11966.9 418.277   9
   1   5  -2 12386.0 427.205   9
   1   5  -3 4372.12 209.228   5
  -1   5  -3 4388.26 194.674   5
   1   5   3 4469.77 223.590   6
  -1   5   3 4655.69 226.998   6
  -1   5  -3 4467.63 196.244   9
   1   5  -3 4409.24 208.813   9
  -1   5  -4 3095.67 162.625   9
   1   5  -4 2757.18 182.884   9
   1   5  -4 2856.81 182.792   5
  -1   5  -4 3123.93 160.534   5
  -1   5  -5 41454.6 1351.57   5
   1   5  -5 43530.8 1361.31   5
  -1   5  -5 40827.1 1333.55   3
  -1   5   5 44480.6 1394.05   7
  -1   5  -5 41622.0 1352.14   9
   1   5  -5 42543.3 1360.52   9
  -1   5   6 838.317 193.900   7
   1   5   6 505.567 192.153   7
   1   5  -6 824.892 149.854   5
   1   5   6 683.553 202.678   6
  -1   5   6 590.247 195.130   6
  -1   5  -6 669.725 117.846   5
  -1   5  -6 745.616 96.1140   3
   1  -5  -6 944.028 96.8167  11
  -1  -5  -6 623.077 101.007  11
  -1   5  -6 657.065 125.481   9
   1   5  -6 716.282 153.254   9
  -1   5   7 13356.8 536.701   7
   1   5   7 13128.2 536.537   7
   1   5   7 14101.8 543.131   6
  -1   5   7 12972.3 533.001   6
   1   5  -7 12576.8 478.539   5
  -1   5  -7 13375.5 445.867   3
   1   5  -7 13190.5 444.678   3
   1   5  -7 12930.3 481.455   9
  -1  -5  -7 13192.8 446.537  11
   1  -5  -7 13214.3 444.317  11
  -1   5  -8 250.351 118.424   3
   1   5  -8 232.900 118.993   3
   1   5   8 151.711 203.934   6
  -1   5   8 218.917 199.355   6
  -1  -5  -8 195.917 114.576  11
   1   5   8 279.402 207.250   7
  -1   5   8 254.009 207.569   7
   1   5  -9 5783.90 232.390   3
  -1   5  -9 5902.57 232.965   3
  -1   5 -10 1416.18 114.852   3
   1   5 -10 1583.03 113.644   3
  -1   5 -11 156.555 65.7815   3
  -1   5 -11 194.831 60.7047  14
  -1   6   0 33.0328 56.5990   8
   1   6   0 53.9115 61.4875   6
  -1   6   0 2.07308 106.798   7
   1   6   0 83.9928 84.7623   7
   1   6   0-60.1313 152.384   9
  -1   6   0 8.56603 140.342   9
  -1   6   0-129.351 142.197   5
   1   6   0 4.63189 154.815   5
  -1   6   1 594.561 89.6356   8
   1   6  -1 517.712 143.656   5
   1   6   1 355.848 105.001   6
  -1   6   1 567.517 106.984   6
  -1   6   1 554.767 122.959   7
   1   6   1 603.412 110.122   7
   1   6  -1 589.483 142.048   9
  -1   6  -1 497.576 133.002   9
  -1   6  -1 549.719 131.366   5
  -1   6  -2 692.608 124.816   9
   1   6  -2 401.836 138.682   9
  -1   6   2 471.383 133.905   7
   1   6   2 445.986 131.513   7
  -1   6  -2 575.873 122.329   5
   1   6   2 315.399 123.040   6
   1   6  -2 368.089 138.738   5
  -1   6   2 472.937 124.253   6
   1   6   3 42302.8 1379.04   6
  -1   6   3 42832.7 1378.38   6
   1   6   3 42844.3 1379.88   7
  -1   6   3 44034.3 1382.11   7
   1   6  -3 42368.8 1362.32   9
  -1   6  -3 40957.0 1356.03   9
   1   6  -3 42587.7 1362.70   5
  -1   6  -3 41243.8 1356.29   5
   1   6   4 36722.9 1161.19   6
  -1   6   4 35701.2 1156.98   6
   1   6  -4 34324.8 1130.62   5
  -1   6  -4 33985.4 1122.37   5
  -1   6   4 35361.5 1158.98   7
   1   6   4 36122.8 1158.87   7
   1   6  -4 34018.5 1130.92   9
  -1   6  -4 33792.3 1122.62   9
   1   6   5 4726.03 264.525   7
  -1   6   5 3746.89 252.885   6
   1   6   5 5010.85 266.970   6
   1   6  -5 4294.12 212.829   5
  -1   6  -5 4074.87 193.795   5
  -1   6  -5 4409.33 170.725   3
   1   6  -5 4145.93 215.069   9
  -1   6  -5 4335.08 197.034   9
   1  -6  -5 4271.84 168.919  11
  -1  -6  -5 4583.85 171.874  11
  -1   6  -6 1054.46 117.200   5
   1   6  -6 1189.34 146.522   5
  -1   6  -6 1085.09 105.521   3
  -1   6  -6 1077.11 125.718   9
   1   6  -6 1009.12 150.772   9
  -1  -6  -6 1068.99 105.682  11
   1  -6  -6 1175.74 102.042  11
  -1   6   7 1377.80 223.495   7
   1   6  -7 1037.42 141.477   5
  -1   6   7 1028.44 215.304   6
  -1   6  -7 1259.44 118.504   3
   1   6  -7 1189.15 119.101   3
   1   6  -7 1135.50 150.656   9
  -1  -6  -7 1373.25 120.042  11
  -1   6   8 433.523 198.655   7
   1   6   8 436.973 211.387   7
  -1   6  -8 258.471 116.413   3
   1   6  -8 229.578 117.262   3
  -1   6   8 301.312 201.813   6
   1   6   8 116.941 198.928   6
   1   6  -9 73.2784 113.430   3
  -1   6  -9 30.8145 114.701   3
   1   6 -10 105.290 88.1540   3
  -1   6 -10 80.6727 88.2644   3
  -1   6 -10-70.5636 80.7441  14
  -1   6 -11 89.6783 54.4320   3
   1   7   0 671.312 89.6515   7
  -1   7   0 782.977 111.481   7
   1   7   0 1010.44 168.793   9
   1   7   0 856.240 167.236   5
  -1   7   1 289.889 79.4700   8
   1   7   1 298.059 54.0165   8
   1   7   1 296.033 93.9357   6
  -1   7   1 553.658 97.6719   6
   1   7   1 483.942 113.174   7
  -1   7   1 378.870 118.060   7
  -1   7  -1 317.554 138.013   9
   1   7  -1 446.208 149.284   9
  -1   7  -1 425.975 141.020   5
   1   7  -1 322.503 151.142   5
   1   7   2 72728.1 2360.91   6
  -1   7   2 72530.3 2361.42   6
   1   7  -2 74339.6 2357.92   9
  -1   7  -2 73085.1 2353.76   9
  -1   7   2 75593.9 2368.39   7
   1   7   2 74866.9 2365.14   7
   1   7  -2 74864.4 2358.32   5
  -1   7  -2 72809.6 2353.60   5
   1   7   3 3240.58 197.045   6
  -1   7   3 2877.31 193.454   6
  -1   7  -3 3236.22 172.019   5
   1   7  -3 3082.89 185.871   5
  -1   7  -3 3089.14 169.951   9
   1   7  -3 3211.49 187.165   9
   1   7   3 3514.10 202.986   7
  -1   7   3 3410.91 207.215   7
  -1   7  -4 1346.36 93.0379   3
  -1   7  -4 1267.16 124.799   5
   1   7   4 1486.26 177.775   6
   1   7  -4 1563.22 150.898   5
  -1   7   4 1466.29 175.875   6
   1   7  -4 1546.22 153.909   9
  -1   7  -4 1507.87 131.782   9
  -1   7   4 1683.12 187.312   7
   1   7   4 1541.15 181.122   7
  -1   7   5 3498.28 234.107   6
   1   7   5 3348.25 232.799   6
  -1   7  -5 3119.39 164.770   5
   1   7  -5 3292.43 185.297   5
  -1   7  -5 3284.55 146.210   3
  -1   7  -5 3191.83 171.967   9
   1   7  -5 3258.76 189.781   9
   1   7   5 3264.28 240.214   7
  -1   7   5 3353.92 239.040   7
   1   7   6 1142.52 210.166   7
  -1   7  -6 1188.52 109.569   3
   1   7  -6 1185.04 147.741   9
   1   7  -6 1080.92 138.360   5
  -1   7   6 1371.27 211.979   6
   1   7   6 1183.17 209.228   6
  -1  -7  -6 1345.92 107.078  11
   1   7  -7 813.769 114.686   3
  -1   7  -7 688.137 112.219   3
   1   7   7 499.743 201.651   6
  -1  -7  -7 759.608 107.490  11
   1   7  -8 87.0528 112.515   3
  -1   7  -8-8.12484 114.968   3
   1   7  -9-5.24219 71.0486  14
  -1   7  -9 42.8091 86.7852  14
  -1   7  -9-44.9422 105.127   3
   1   7  -9 125.242 105.262   3
  -1   7 -10 1539.47 98.5947   3
  -1   7 -11 39.1512 42.7821   3
   1   8   0 76.1794 168.539   9
   1   8   0 13.9436 171.329   5
  -1   8   0 17.1695 99.9892   7
   1   8   0-31.4352 77.7686   7
   1   8   1 5762.08 223.507   7
  -1   8   1 5529.62 233.277   7
  -1   8   1 5398.96 212.019   6
   1   8   1 5220.22 207.964   6
   1   8  -1 5033.09 255.411   9
  -1   8  -1 5440.57 247.744   9
   1   8  -1 5328.41 256.334   5
  -1   8  -1 5176.37 246.186   5
  -1   8   2 110.601 83.9065   8
   1   8   2 91.9911 119.349   7
  -1   8   2 148.985 134.734   7
   1   8  -2 133.605 145.637   5
  -1   8  -2 143.702 128.610   5
  -1   8  -2 140.382 70.9823   3
   1   8   2 27.4875 107.256   6
  -1   8   2 211.308 103.371   6
  -1   8  -2 97.5846 130.936   9
   1   8  -2 292.287 145.905   9
  -1   8   3 1668.80 106.095   2
   1   8  -3 1589.91 100.420   2
   1   8   3 1876.31 108.215   2
  -1   8  -3 1548.75 101.542   2
  -1   8  -3 1801.94 143.783   9
   1   8  -3 1962.36 166.196   9
  -1   8   3 1975.24 176.438   7
  -1   8   3 1729.95 158.597   6
   1   8   3 1806.84 171.543   7
  -1   8  -3 1546.12 140.064   5
   1   8  -3 1904.94 162.736   5
   1   8   3 1702.02 158.402   6
  -1   8  -3 1610.20 97.2904   3
   1   8  -4 20774.3 704.431   2
  -1   8  -4 20698.6 704.362   2
   1   8  -4 22123.3 737.853   9
  -1   8  -4 21854.6 728.758   9
   1   8   4 23506.2 770.161   7
  -1   8   4 23196.7 770.898   7
  -1   8   4 23477.7 766.068   6
   1   8   4 23876.9 766.833   6
  -1   8  -4 22160.7 728.112   5
   1   8  -4 21885.1 736.974   5
  -1   8  -4 21868.2 704.984   3
  -1   8  -4 22083.7 701.459  14
   1   8   5 247.791 174.244   6
   1   8  -5 192.153 125.218   5
  -1   8   5 267.160 175.620   6
  -1   8  -5 260.483 93.2399   3
   1   8   5 208.695 170.699   7
  -1   8   5 353.273 182.119   7
  -1   8  -5 196.522 81.6517  14
   1   8  -5 290.642 134.206   9
   1   8   6 814.620 206.810   7
  -1   8   6 490.028 199.170   7
   1   8  -6 764.187 107.431   3
  -1   8  -6 754.097 109.174   3
   1   8   6 611.961 189.459   6
  -1   8   6 581.786 187.121   6
   1   8  -6 735.514 84.1423  14
  -1   8  -6 569.616 91.9950  14
  -1   8   7 4683.89 284.010   6
   1   8   7 4698.64 280.873   6
   1   8  -7 4507.03 187.067   3
  -1   8  -7 4391.42 187.321   3
   1   8  -7 3932.64 166.064  14
  -1   8  -7 4355.64 173.832  14
   1   8   7 3910.00 278.780   7
  -1   8   7 4441.01 288.681   7
   1   8  -8 788.711 117.124   3
  -1   8  -8 794.894 117.419   3
   1   8  -8 659.298 75.8214  14
  -1   8  -8 788.390 92.6902  14
  -1   8  -9 2485.26 130.129   3
   1   8  -9 2468.34 131.000   3
  -1   8 -10 414.376 68.9976   3
  -1   9   0 23651.8 765.847   2
   1   9   0 23381.2 764.922   2
  -1   9   0 23682.7 762.947   3
  -1   9  -1 16957.6 556.488   3
  -1   9   1 17736.2 561.607   3
  -1   9   1 16427.3 586.288   7
   1   9   1 15810.4 575.977   7
   1   9   1 17152.7 562.083   2
  -1   9   1 16771.4 560.877   2
   1   9  -1 17844.7 601.124   5
   1   9  -1 17350.4 600.110   9
   1   9  -2 1357.43 173.440   9
  -1   9  -2 1085.76 149.496   9
  -1   9  -2 1003.53 93.7326   3
   1   9   2 1244.38 130.010   7
  -1   9   2 1237.70 148.616   7
   1   9  -2 1077.17 167.368   5
  -1   9  -2 943.143 143.066   5
  -1   9  -2 1034.83 106.389   2
   1   9   2 1148.11 107.912   2
  -1   9   2 1243.74 107.426   2
   1   9  -2 1173.73 107.130   2
  -1   9   2 1076.75 116.475   6
   1   9   2 1041.89 112.476   6
  -1   9  -2 922.555 101.300  12
  -1   9  -3 9040.94 335.197  12
  -1   9   3 10349.8 338.546   2
   1   9  -3 9930.90 336.469   2
   1   9   3 10279.6 338.903   2
  -1   9  -3 10017.4 336.312   2
   1   9   3 9956.46 386.230   7
  -1   9   3 9529.05 391.526   7
   1   9   3 9762.36 374.565   6
  -1   9   3 10198.7 377.500   6
  -1   9  -3 9127.92 363.568   9
   1   9  -3 9632.05 377.358   9
   1   9  -3 9755.90 376.561   5
  -1   9  -3 9523.80 362.914   5
  -1   9  -3 9217.45 329.973   3
   1   9  -4 3125.11 145.094   2
  -1   9  -4 3144.54 144.489   2
  -1   9  -4 3250.82 177.556   9
   1   9  -4 2999.13 198.589   9
  -1   9   4 3117.98 217.074   6
   1   9   4 3456.03 216.074   6
  -1   9   4 3516.23 230.294   7
   1   9   4 3687.42 223.812   7
  -1   9  -4 3356.17 174.019   5
   1   9  -4 3080.33 193.888   5
  -1   9  -4 3276.84 131.884  14
  -1   9  -4 2993.86 143.594   3
  -1   9  -5 1342.31 113.125   3
   1   9  -5 1619.12 115.302   3
   1   9   5 1680.87 201.853   7
  -1   9   5 1658.04 208.154   7
   1   9   5 1808.58 194.606   6
   1   9  -5 1798.82 151.728   5
  -1   9   5 1572.45 191.983   6
  -1   9  -5 1479.13 97.6743  14
   1   9  -5 1768.09 157.644   9
  -1   9  -6 722.991 111.307   3
   1   9  -6 643.842 108.906   3
   1   9   6 397.467 190.060   7
  -1   9   6 429.998 191.700   7
   1   9   6 602.646 185.210   6
  -1   9   6 1028.50 191.907   6
  -1   9  -6 465.389 84.9529  14
   1   9  -7 347.686 109.976   3
  -1   9  -7 296.374 110.453   3
  -1   9  -7 260.421 77.5783  14
   1   9  -8 2159.95 128.165   3
  -1   9  -8 2332.91 130.552   3
   1   9  -9 38.7913 76.6785   3
  -1   9  -9 44.1854 76.6125   3
  -1   9 -10 23.4643 55.6823   3
  -1  10   0 18.9121 109.352   3
  -1  10   0-36.6965 106.788   2
   1  10   0-34.8728 105.647   2
   1  10   0-12.4983 73.7634  15
  -1  10   1 4813.75 210.169   3
   1  10   1 4799.90 206.965   3
  -1  10  -1 4531.32 191.398   3
  -1  10   1 4241.82 211.146   7
   1  10   1 4748.63 175.031  15
  -1  10  -1 4362.15 191.382  12
  -1  10   1 4781.28 198.794   2
   1  10   1 4571.19 198.383   2
   1  10  -2 78.0562 162.982   9
  -1  10  -2-21.7501 106.349   2
  -1  10   2 7.43481 105.456   2
   1  10   2 13.0193 108.661   2
   1  10  -2 14.5627 102.910   2
  -1  10   2 165.662 125.595   7
   1  10   2 73.9020 106.981   7
   1  10  -2-39.1437 158.101   5
  -1  10  -2-119.711 95.7071   3
   1  10  -2 190.275 84.2602  12
  -1  10  -2 1.81111 94.4292  12
   1  10  -3 695.405 161.928   9
  -1  10  -3 610.544 139.494   9
  -1  10  -3 655.663 133.941   5
   1  10  -3 512.016 155.144   5
  -1  10   3 861.682 155.946   7
   1  10   3 870.688 142.669   7
  -1  10   3 744.309 125.262   6
   1  10   3 682.050 120.708   6
   1  10  -3 701.106 101.094   3
  -1  10  -3 817.937 104.505   3
   1  10  -3 828.478 108.521   2
  -1  10   3 856.237 116.887   2
  -1  10  -3 779.109 112.136   2
   1  10   3 829.377 116.275   2
  -1  10  -3 763.132 101.192  12
   1  10  -4 220.828 143.558   9
  -1  10   4 171.040 103.122   2
  -1  10  -4 167.946 97.5107   2
  -1  10   4 139.209 164.882   7
   1  10   4 63.7758 157.537   7
   1  10  -4-50.0529 141.512   5
  -1  10  -4 234.438 98.8405   3
   1  10  -4 104.306 99.6029   3
   1  10   4 249.761 100.941   2
   1  10  -4 308.891 97.2538   2
  -1  10   4 247.774 140.637   6
   1  10   4-52.7147 140.195   6
  -1  10  -5 9508.78 329.428   3
   1  10  -5 9617.54 328.987   3
  -1  10   5 9072.73 397.393   6
   1  10   5 9162.96 395.089   6
   1  10   5 9430.56 405.792   7
  -1  10   5 8783.00 404.545   7
  -1  10   6 1993.99 212.220   7
   1  10   6 1983.20 213.101   7
   1  10   6 2502.88 205.923   6
  -1  10   6 2222.97 203.373   6
  -1  10  -6 2013.47 130.587   3
   1  10  -6 2223.66 133.084   3
  -1  10  -7 7018.92 259.623   3
   1  10  -7 7254.37 260.032   3
   1  10  -8 221.659 90.2260   3
  -1  10  -8 69.2105 91.2049   3
  -1  10  -9 3361.87 136.369   3
  -1  10 -10-9.47395 39.2771   3
  -1  11   0 253.597 121.751   2
   1  11   0 181.300 123.184   2
   1  11   0 279.049 128.323   3
  -1  11   0 274.967 131.888   3
   1  11   1 4465.87 175.384  15
  -1  11  -1 4687.64 199.822   3
   1  11  -1 4510.42 199.148   3
   1  11  -1 4320.88 190.120  12
  -1  11  -1 4485.12 194.536  12
   1  11   1 4558.36 203.642   2
  -1  11   1 4588.98 206.221   2
  -1  11   2 184.677 76.8908  15
   1  11   2 217.258 86.3536  15
   1  11  -2 250.866 92.9241  12
  -1  11  -2 214.377 106.995  12
   1  11  -2 363.462 116.656   3
  -1  11  -2 290.978 114.038   3
   1  11  -2 302.915 118.683   2
  -1  11  -2 255.330 123.141   2
   1  11   2 131.320 123.186   2
  -1  11   2 145.196 122.872   2
   1  11  -3 6624.07 249.659   3
  -1  11  -3 6451.93 248.434   3
  -1  11   3 5935.24 296.751   7
   1  11  -3 5660.43 288.119   5
  -1  11   3 6553.06 255.601   2
  -1  11  -3 6669.54 252.941   2
   1  11   3 6944.19 255.354   2
   1  11  -3 6683.45 251.638   2
   1  11  -3 5942.90 293.059   9
  -1  11   4 358.321 154.660   7
   1  11   4-165.232 108.984   2
  -1  11  -4 182.356 103.831   2
  -1  11   4-69.4380 109.442   2
   1  11  -4 62.8802 104.455   2
   1  11  -4 93.6975 112.802   3
  -1  11  -4-70.8235 112.401   3
   1  11  -5 12984.4 426.001   3
  -1  11  -5 12474.1 425.872   3
   1  11   5 11841.3 482.522   7
  -1  11   5 11378.9 488.916   7
  -1  11  -6 302.630 113.079   3
   1  11  -6 185.619 109.682   3
   1  11  -7-22.9077 100.314   3
  -1  11  -7 58.3075 100.814   3
  -1  11  -8 164.237 86.2909   3
   1  11  -8 283.671 84.4452   3
  -1  11  -9 98.2789 61.6796   3
   1  12   0 38.7316 135.796   2
  -1  12   0 133.465 140.405   2
  -1  12   0 144.337 116.318  12
   1  12   0 189.876 157.480   3
  -1  12   0-149.454 158.784   3
   1  12  -1 8192.89 306.797  12
  -1  12  -1 8311.47 310.117  12
  -1  12   1 9009.72 320.729   2
   1  12   1 8672.39 321.633   2
  -1  12  -1 8846.77 319.966   3
   1  12  -1 9000.23 320.613   3
   1  12   1 7735.78 290.828  15
  -1  12  -2 711.911 119.051  12
   1  12  -2 572.831 99.3642  12
   1  12   2 1090.48 140.063   2
   1  12  -2 1025.47 138.227   2
   1  12  -2 741.178 135.960   3
  -1  12  -2 857.415 135.072   3
  -1  12   2 674.968 136.968   2
  -1  12  -2 627.562 134.866   2
   1  12   2 1005.26 96.8305  15
   1  12  -3 239.941 128.345   3
  -1  12  -3 128.224 125.361   3
   1  12   3 181.657 125.616   2
  -1  12  -3 253.823 124.915   2
   1  12  -3 140.618 121.639   2
  -1  12   3 360.107 128.035   2
  -1  12   3 47.3562 80.4922  15
   1  12   3 86.5143 89.6502  15
  -1  12  -4 177.322 123.614   3
   1  12  -4 207.906 124.554   3
  -1  12   4 47.5351 112.476   2
  -1  12  -4 238.339 107.940   2
   1  12   4 132.965 112.053   2
   1  12  -4 176.377 110.265   2
   1  12  -5 376.577 121.241   3
  -1  12  -5 350.323 121.332   3
  -1  12  -6 73.8162 106.851   3
   1  12  -6 95.0781 107.546   3
  -1  12  -7 908.220 102.759   3
   1  12  -7 886.127 99.5564   3
  -1  12  -8 345.451 75.5469   3
  -1  13   0 1499.72 158.050   2
   1  13   0 1553.16 160.548   2
   1  13   0 1266.29 134.087  12
  -1  13   0 1698.76 142.452  12
  -1  13   1 3265.10 187.412   2
   1  13   1 2863.87 183.424   2
   1  13  -1 2883.99 197.295   3
  -1  13  -1 3087.79 193.973   3
  -1  13  -1 2935.37 164.354  12
   1  13  -1 2583.81 151.539  12
  -1  13  -2 202.177 145.007   3
   1  13  -2 493.521 146.512   3
  -1  13  -2 220.484 103.199  12
   1  13   2 191.548 82.7591  15
  -1  13   2 247.609 137.632   2
  -1  13  -2 228.844 135.561   2
   1  13  -2 246.302 135.624   2
   1  13   2 262.137 137.369   2
  -1  13  -3 1103.09 146.757   3
   1  13  -3 997.141 144.444   3
   1  13   3 806.082 93.5451  15
  -1  13   3 996.112 135.417   2
   1  13  -3 986.527 130.054   2
   1  13   3 1044.53 136.353   2
  -1  13  -3 1027.95 134.139   2
   1  13  -4 201.277 127.100   3
  -1  13  -4 86.4438 130.814   3
  -1  13   4 139.821 68.4990  15
   1  13   4 63.1164 84.2410  15
  -1  13   4 116.486 112.319   2
   1  13   4 187.489 108.563   2
   1  13  -4 182.787 103.703   2
  -1  13  -4 161.221 110.975   2
  -1  13  -5 4734.53 195.667   3
   1  13  -5 4788.36 194.362   3
   1  13   5 4278.88 169.917  15
  -1  13   5 4153.78 161.151  15
   1  13   6 1057.22 85.1541  15
  -1  13  -6 1123.19 113.508   3
   1  13  -6 949.693 107.917   3
   1  13   7 385.852 62.0700  15
  -1  13  -7 342.406 84.4853   3
  -1  13  -8-18.8656 57.1952   3
   1  14   0-32.9859 108.915  12
  -1  14   0-71.7100 123.815  12
  -1  14   0-39.7789 148.259   2
   1  14   0 100.737 148.441   2
  -1  14  -1 2480.94 153.961  12
   1  14   1 3001.10 162.577  12
   1  14  -1 2797.50 139.485  12
  -1  14   1 2871.35 168.151  12
   1  14   1 3065.60 179.226   2
  -1  14   1 2997.48 181.999   2
  -1  14   2 89.5228 125.045  12
  -1  14  -2 133.722 153.395   3
   1  14  -2-28.2297 154.577   3
   1  14  -2 53.5212 129.093   2
  -1  14   2-160.097 132.506   2
   1  14   2 128.185 131.845   2
  -1  14  -2 240.133 133.612   2
  -1  14  -3 663.924 142.310   3
   1  14  -3 516.200 139.681   3
  -1  14   3 531.135 125.234   2
   1  14  -3 650.726 122.367   2
   1  14   3 586.853 122.934   2
  -1  14  -3 472.332 122.225   2
   1  14  -4 20.1169 122.446   3
  -1  14  -4 93.0899 126.085   3
   1  14   4 93.5398 96.8035   2
  -1  14   4 39.5959 102.039   2
   1  14  -5 1058.45 116.344   3
  -1  14  -5 992.633 115.899   3
  -1  14  -6 721.668 92.4853   3
  -1  14   7 185.662 66.5522  12
  -1  14  -7 24.8175 67.0276   3
  -1  15   0 204.598 108.466  12
   1  15   0 15.6140 132.791   2
  -1  15   0 388.902 136.983   2
  -1  15   1 555.495 114.734  12
   1  15   1 490.535 108.477  12
   1  15   1 673.276 135.039   2
  -1  15   1 699.457 135.184   2
   1  15   2 108.007 106.312  12
  -1  15   2 530.841 116.162  12
   1  15  -2 431.481 119.737   2
   1  15   2 466.675 124.237   2
  -1  15  -2 281.966 122.135   2
  -1  15   2 348.321 125.475   2
   1  15   3 859.314 109.919  12
  -1  15   3 786.792 112.291  12
   1  15  -3 633.483 133.794   3
  -1  15  -3 761.310 138.642   3
   1  15   3 806.011 110.306   2
  -1  15  -3 548.389 113.800   2
  -1  15   3 669.350 113.775   2
   1  15  -3 744.079 106.790   2
   1  15  -4 146.353 112.307   3
  -1  15  -4 95.3558 113.909   3
   1  15   4-99.7055 96.2829  12
  -1  15   5 992.991 96.2079  12
  -1  15  -5 993.164 101.967   3
  -1  15  -6 114.963 68.8518   3
   1  15   6 54.8999 64.6316  12
  -1  15   6-48.2370 65.9842  12
  -1  16   0 96.6135 115.017   2
   1  16   0-15.3508 114.944   2
   1  16   1 2405.65 140.219   2
  -1  16   1 2365.42 144.755   2
  -1  16   2 2289.90 129.986  12
   1  16  -2 2366.64 133.685   2
  -1  16   2 2407.83 137.554   2
   1  16   2 2517.33 136.607   2
  -1  16  -2 2499.24 141.170   2
  -1  16   3 452.223 87.7207  12
   1  16   3 281.825 83.6896  12
   1  16   4 121.884 71.3706  12
  -1  16   4 294.688 79.9713  12
   1  17   0 186.946 90.6155   2
  -2   0   0 999999. 31511.5   8
  -2   0  -1 91.9913 78.8321   1
  -2   0   1 103.843 66.0532   6
  -2   0   1 89.7834 61.1575   7
  -2   0  -2 70076.3 2238.10   1
  -2   0   2 70612.2 2234.10   6
  -2   0  -3 50.9375 154.850   1
  -2   0   3-4.15113 120.166   6
  -2   0  -4 1091.47 174.077   1
  -2   0   4 916.090 140.614   6
  -2   0  -5 116.399 184.035   1
  -2   0   5 122.693 137.250   6
   2   0   5 194.264 154.976   6
   2   0   6 459.058 168.021   6
  -2   0   6 276.097 155.809   6
  -2   0  -6 518.802 198.093   1
  -2   0  -6 373.784 95.4650  11
  -2   0   7 177.706 161.990   7
  -2   0  -7 166.876 104.900  11
   2   0   7-44.3992 161.221   6
  -2   0   7 250.033 155.270   6
   2   0   8 2759.87 221.854   6
  -2   0   8 2217.37 206.377   7
  -2   0  -8 2500.22 147.944  11
  -2   0   8 2078.46 203.155   6
   2   0   9 76.5150 172.438   7
  -2   0 -10 1075.73 132.282   3
  -2   0 -11 24.8710 87.6650   3
  -2   0 -12 236.990 46.0299   3
   2   1   0 70.4665 57.1778   5
  -2  -1   0 31.5232 45.8933   8
  -2   1   0 29.8520 57.4286   8
  -2   1   0 47.2642 63.9241   7
   2   1   0 93.2095 59.2669   9
  -2   1   1 127385. 3979.49   7
  -2  -1   1 124526. 3972.72   7
  -2   1   1 128321. 3979.72   6
  -2  -1   1 126575. 3974.65   6
  -2  -1  -1 124699. 3978.42   1
  -2  -1   2 52272.9 1665.09   6
  -2   1   2 52222.8 1671.79   6
  -2  -1  -2 52765.0 1672.93   1
  -2  -1   3 9070.61 327.151   6
  -2   1   3 9155.70 339.190   6
  -2  -1  -3 9458.84 349.768   1
  -2   1   4 1863.06 169.295   6
  -2  -1   4 2059.64 152.014   6
  -2  -1  -4 1826.88 185.694   1
  -2   1   5 125.032 156.147   6
  -2  -1   5 316.894 136.149   6
  -2  -1  -5 238.442 182.100   1
   2  -1   5 126.581 143.463   6
   2   1   5 186.620 165.481   6
   2  -1   6 3909.30 224.210   6
  -2  -1   6 4133.61 211.772   6
  -2   1   6 3801.28 234.176   6
   2   1   6 4031.71 243.640   6
  -2  -1  -6 4128.53 253.401   1
  -2   1  -6 3952.33 163.428  11
  -2  -1  -6 3839.60 166.520  11
   2  -1  -6 3911.84 162.219  11
   2   1  -6 3884.26 159.844  11
  -2   1   6 4200.52 235.515   7
   2   1   7 3180.74 237.727   6
  -2  -1   7 3009.66 209.148   6
   2  -1   7 3700.09 216.722   6
  -2   1   7 3170.44 230.209   6
   2  -1  -7 3030.48 151.051  11
  -2   1  -7 3373.26 154.103  11
  -2   1   7 3442.72 231.042   7
  -2  -1   7 2825.43 210.638   7
   2   1   8 2908.97 235.542   6
  -2   1   8 2784.78 228.653   6
   2  -1   8 2689.91 213.421   6
  -2   1   8 3023.81 232.205   7
  -2   1  -8 2935.85 153.899  11
  -2   1  -9 425.519 132.980   3
   2   1   9 552.551 179.800   6
  -2   1   9 161.624 165.110   6
   2   1   9 80.9076 187.475   7
  -2   1 -10 636.758 123.382   3
  -2   1 -11 5272.66 194.258   3
  -2  -1 -11 5035.20 195.704   3
  -2  -1 -12 364.481 46.2124   3
  -2   1 -12 366.709 45.0251   3
   2   2   0 42035.2 1337.71   9
   2   2   0 42153.4 1337.62   5
  -2   2   1 28817.0 913.990   7
  -2   2  -1 28329.7 900.760   5
   2   2   1 28647.9 911.872   5
   2   2   1 28538.6 912.133   9
  -2   2  -1 28389.1 900.857   9
  -2   2  -1 28564.3 908.646   1
  -2  -2  -1 27809.7 908.360   1
  -2   2   2 69618.9 2223.34   6
  -2  -2   2 70087.6 2210.57   6
  -2  -2  -2 70123.7 2221.22   1
  -2   2  -2 70219.0 2221.15   1
  -2   2   2 68731.4 2222.54   7
  -2   2  -3 4073.58 214.679   1
  -2  -2  -3 4215.58 214.854   1
  -2  -2   3 4260.50 175.346   6
  -2   2   3 3979.32 205.141   6
  -2   2  -4 95.2776 163.760   1
  -2  -2  -4 68.7328 155.577   1
  -2   2   4 20.9496 150.232   6
  -2  -2   4 108.789 105.271   6
  -2   2   5 26028.3 882.024   7
  -2  -2  -5 25372.7 883.020   1
  -2  -2   5 25881.3 861.119   6
   2  -2   5 26118.2 866.589   6
   2   2   5 26460.3 886.926   6
  -2   2   5 26232.7 881.709   6
  -2   2   6 6412.92 301.786   7
  -2  -2   6 6275.88 265.233   6
   2   2   6 6136.81 308.433   6
  -2   2   6 6254.47 300.810   6
   2  -2   6 6647.70 276.244   6
  -2  -2  -6 6132.46 230.228  11
  -2   2  -6 6135.23 225.423  11
   2  -2  -6 6023.68 226.394  11
  -2   2  -6 6073.01 303.364   1
  -2  -2  -6 6703.51 305.093   1
  -2   2   7 1381.92 194.235   6
   2  -2   7 1573.18 169.747   6
   2   2   7 1607.50 215.072   6
   2  -2  -7 1764.03 120.954  11
  -2   2  -7 1616.65 115.541  11
  -2  -2  -7 1613.19 126.062  11
  -2   2   7 1740.37 199.688   7
   2   2   8 9367.00 424.384   6
  -2   2   8 9064.94 414.640   6
  -2   2  -8 10237.0 343.040   3
  -2   2  -8 9245.98 334.910  11
  -2  -2  -8 9511.57 341.621  11
  -2   2   8 9604.73 420.991   7
   2   2   8 9373.68 430.651   7
   2   2   9 2713.97 237.495   6
  -2   2   9 2440.11 230.102   6
  -2   2  -9 3039.95 169.246   3
  -2   2   9 3225.12 241.441   7
   2   2   9 3079.91 249.675   7
  -2  -2  -9 3082.59 164.566  11
  -2   2 -10 152.264 117.082   3
  -2  -2 -11 133.369 86.4825   3
  -2   2 -11 259.388 83.7784   3
  -2  -2 -12 254.785 42.8888   3
  -2   2 -12 321.607 41.6513   3
   2   3   0 13.5906 116.364   5
  -2   3   0-100.870 77.0164   6
  -2   3   0-29.1161 97.6386   7
   2   3   0-31.5202 116.271   9
  -2   3   0 64.2402 84.7703   8
   2   3   1 25129.0 786.257   5
  -2   3  -1 23961.8 772.539   5
  -2   3   1 23192.1 782.787   6
   2   3   1 24958.2 786.302   9
  -2   3  -1 24223.0 772.750   9
  -2  -3   1 23790.7 764.712   8
  -2   3  -1 24921.2 776.042   1
  -2  -3  -1 24705.0 775.990   1
  -2   3   2 138601. 4502.73   7
  -2   3  -2 141526. 4489.12   5
  -2   3  -2 142089. 4489.13   9
  -2   3  -2 144628. 4498.42   1
  -2  -3  -2 143848. 4498.00   1
  -2  -3   3 32477.4 1036.91   6
  -2   3   3 32478.9 1062.99   6
  -2   3  -3 31784.2 1057.39   1
  -2  -3  -3 32848.6 1056.81   1
  -2   3   3 32542.9 1062.44   7
  -2  -3  -4 986.330 164.365   1
  -2   3  -4 898.136 162.999   1
  -2   3   4 898.604 166.087   7
   2   3   4 792.910 174.287   6
  -2   3   4 787.522 167.188   6
  -2  -3   4 739.002 96.3603   6
   2   3   5 34908.4 1149.87   6
  -2  -3   5 34144.2 1114.24   6
   2  -3   5 33995.1 1120.20   6
  -2   3   5 35286.7 1146.60   6
  -2   3  -5 32597.7 1137.87   1
  -2  -3  -5 34428.9 1138.33   1
  -2   3   5 35403.6 1145.02   7
  -2   3   6 2535.15 212.553   7
  -2   3  -6 2513.26 126.892   3
  -2   3   6 2411.44 219.838   6
   2  -3   6 2651.49 167.695   6
  -2   3  -6 2521.73 122.316  11
   2  -3  -6 2298.75 126.944  11
  -2  -3  -6 2627.40 134.800  11
   2   3   6 2513.58 221.041   6
  -2   3   7 10423.4 437.416   7
  -2   3   7 10002.5 437.632   6
   2   3   7 10255.5 445.278   6
   2  -3  -7 10465.1 356.674  11
  -2  -3  -7 10269.5 360.225  11
  -2   3  -7 10017.7 352.273  11
  -2   3  -7 10814.2 359.199   3
   2   3   8 1981.85 232.767   7
  -2   3   8 1864.15 220.603   7
  -2  -3  -8 1556.78 137.381  11
  -2   3   8 1611.76 216.946   6
   2   3   8 1967.64 229.728   6
  -2   3  -8 1659.48 137.509   3
  -2   3  -9 39.0968 124.426   3
  -2  -3  -9-46.2074 121.328  11
  -2   3 -10 1895.87 129.661   3
  -2   3 -11 257.198 79.9519   3
  -2  -3 -11 191.957 83.6895   3
   2   4   0 252294. 8015.26   6
  -2   4   0 252938. 8018.41   8
  -2   4   0 258014. 8023.50   7
   2   4   0 255755. 8015.40   7
   2   4   0 253318. 8023.04   5
   2   4   0 253015. 8023.01   9
  -2   4   1 271.168 118.134   7
   2   4   1 174.683 149.389   5
   2   4   1 241.416 144.419   9
  -2   4  -1 312.288 101.399   9
  -2   4   1 251.230 108.451   6
  -2   4  -1 244.302 99.0814   5
  -2  -4  -1 274.411 76.5525   1
  -2   4  -1 356.219 81.6792   1
   2   4  -2 171.893 134.607   9
  -2   4  -2 126.635 95.5225   9
  -2   4   2 216.995 130.817   6
   2   4  -2 92.9973 132.990   5
  -2   4  -2 83.3013 92.5438   5
  -2  -4  -2 17.3317 105.246   1
  -2   4  -2-9.73366 106.098   1
  -2   4   3 56017.5 1819.17   7
  -2   4  -3 56070.1 1809.33   1
  -2  -4  -3 57527.8 1808.53   1
   2   4  -3 55444.0 1807.48   9
  -2   4  -3 56132.3 1796.54   9
   2   4  -3 56885.4 1808.26   5
  -2   4  -3 56865.5 1796.41   5
  -2   4   4 15284.4 533.304   7
  -2   4  -4 14689.6 520.785   1
  -2  -4  -4 15069.2 518.683   1
  -2   4   4 14571.6 530.609   6
  -2   4  -4 14571.2 495.801   9
  -2   4  -4 14540.9 495.342   5
  -2  -4  -5 3255.44 213.198   1
  -2   4  -5 3513.92 216.860   1
  -2   4   5 3300.41 230.106   6
   2   4   5 3436.05 238.577   6
  -2   4   5 3493.28 233.706   7
  -2   4   6 10976.5 424.508   7
  -2   4   6 10303.7 422.267   6
   2   4   6 10178.8 425.203   6
  -2   4  -6 9815.80 334.650  11
  -2  -4  -6 9959.02 343.567  11
   2  -4  -6 10177.3 340.781  11
  -2   4  -6 10141.4 339.872   3
  -2   4  -6 9478.72 362.561   9
  -2   4  -6 9536.90 360.790   5
  -2   4  -7 363.544 104.457   3
  -2  -4  -7 329.517 114.749  11
  -2   4   7 154.323 193.225   7
   2   4   7 752.276 218.434   7
  -2   4   7 441.091 196.200   6
   2   4   7 557.504 201.447   6
  -2   4   8 7766.52 379.017   7
   2   4   8 8085.24 386.817   7
   2   4   8 7281.90 377.592   6
  -2   4   8 8400.57 382.646   6
  -2   4  -8 7783.75 287.453   3
  -2  -4  -8 8038.08 290.760  11
   2   4  -8 7281.04 333.178   9
   2   4  -8 7348.33 329.143   5
  -2   4  -9 2160.67 145.669   3
  -2   4 -10 3356.08 158.795   3
  -2   4 -11 50.6058 72.8880   3
  -2  -4 -11 13.7869 79.6480   3
  -2   5   0-43.1237 102.749   7
   2   5   0-23.3481 73.0136   7
   2   5   0 35.5164 64.6410   6
  -2   5   0 98.5745 87.3764   8
   2   5   1 58132.0 1813.07   7
  -2   5   1 58369.9 1818.72   7
  -2   5   1 57705.7 1814.14   6
   2   5   1 57576.5 1812.53   6
  -2  -5  -1 53353.3 1795.84   1
  -2   5  -1 57342.8 1797.18   1
   2   5   1 60513.9 1821.51   5
  -2   5  -1 57610.8 1808.29   5
   2   5   1 59847.5 1820.67   9
  -2   5  -1 57450.9 1808.47   9
   2   5   2 141.796 122.419   6
  -2   5   2-66.5934 132.462   7
  -2   5  -2 213.080 92.7216   1
  -2  -5  -2 261.004 91.8076   1
   2   5  -2 42.9333 138.335   5
  -2   5   2-10.7345 122.622   6
  -2   5  -2 368.378 102.012   5
  -2   5  -2 191.449 101.675   9
   2   5  -2 359.138 138.507   9
  -2   5   3 10425.7 391.765   6
   2   5   3 9959.22 389.842   6
  -2   5  -3 10846.5 370.749   1
  -2  -5  -3 10371.2 366.195   1
  -2   5  -3 10220.8 355.808   5
   2   5  -3 10207.7 376.005   5
   2   5  -3 10135.9 374.958   9
  -2   5  -3 10246.9 356.579   9
   2   5   4 43422.3 1390.74   6
  -2  -5  -4 44517.7 1372.32   1
  -2   5  -4 42400.7 1372.73   1
  -2   5  -4 41779.1 1354.46   5
   2   5  -4 41134.3 1368.39   5
   2   5  -4 41072.0 1367.89   9
  -2   5  -4 42216.7 1355.10   9
   2   5  -5 16420.3 558.865   9
  -2   5  -5 15718.8 535.934   9
  -2   5  -5 15587.1 519.289   3
   2   5  -5 16673.0 559.911   5
  -2   5  -5 15911.3 535.091   5
  -2  -5  -5 15456.0 521.306  11
   2   5  -6 6927.93 297.341   9
  -2   5  -6 6514.68 260.494   9
  -2   5   6 6747.08 330.086   6
   2   5   6 6656.55 338.806   6
  -2   5   6 7310.53 340.082   7
  -2   5  -6 6704.17 244.231   3
  -2   5  -6 6207.18 256.976   5
   2   5  -6 7089.82 296.399   5
   2  -5  -6 7005.68 243.287  11
  -2  -5  -6 6602.24 247.055  11
   2   5  -7 12141.9 473.825   9
  -2   5   7 12983.8 520.267   7
   2   5   7 14128.6 531.557   7
  -2   5  -7 12875.8 432.481   3
   2   5   7 13563.1 530.722   6
  -2   5   7 12201.5 518.403   6
   2   5  -7 11554.9 471.077   5
  -2  -5  -7 13028.6 434.200  11
  -2   5   8 16611.8 642.378   6
   2   5   8 16151.8 643.407   6
  -2   5   8 16165.2 639.366   7
   2   5   8 15843.1 641.148   7
  -2   5  -8 16579.3 551.757   3
  -2  -5  -8 16846.5 553.235  11
  -2   5  -9 1124.01 126.229   3
  -2   5 -10 1523.00 115.311   3
  -2  -5 -11 1343.42 86.9532   3
  -2   5 -11 1364.92 79.2548  14
  -2   5 -11 1365.22 81.5249   3
   2   6   0 24733.8 799.314   6
  -2   6   0 26133.9 820.195   7
   2   6   0 24720.7 804.127   7
  -2   6   0 24861.9 803.811   8
   2   6   1 38432.5 1271.03   6
  -2   6   1 39410.0 1273.87   6
   2   6  -1 40143.5 1279.54   9
  -2   6   1 40761.2 1270.20   8
  -2   6  -1 38404.9 1271.40   9
  -2   6  -1 38810.3 1271.39   5
   2   6  -1 40520.7 1279.99   5
   2   6   1 39796.2 1273.47   7
  -2   6   1 40080.2 1280.67   7
   2   6   2 9358.03 350.576   6
  -2   6   2 9382.56 350.484   6
  -2   6  -2 9440.75 337.409   9
   2   6  -2 9380.50 353.959   9
  -2   6  -2 9450.27 336.277   5
   2   6  -2 9319.26 354.347   5
  -2   6   2 9484.92 358.913   7
   2   6   2 10081.2 354.653   7
   2   6   3 46475.5 1494.25   6
  -2   6   3 44800.9 1492.76   6
  -2   6  -3 45549.3 1468.80   9
   2   6  -3 46500.7 1480.78   9
  -2   6  -3 45260.7 1468.42   5
   2   6  -3 46070.2 1480.63   5
   2   6   3 46885.1 1495.49   7
  -2   6   3 46093.7 1497.10   7
   2   6   4 1741.30 183.220   6
  -2   6   4 1630.78 180.891   6
  -2   6  -4 1631.27 119.888   5
   2   6  -4 1412.01 156.902   5
   2   6  -4 1602.69 159.624   9
  -2   6  -4 1757.18 123.378   9
   2   6   4 1797.43 184.783   7
  -2   6  -5 3360.39 162.321   9
   2   6  -5 3589.21 202.897   9
   2   6   5 3368.61 238.038   6
   2   6   5 3809.17 237.752   7
  -2   6  -5 3285.70 145.542   3
  -2  -6  -5 3433.01 147.908  11
   2  -6  -5 3230.14 139.385  11
   2   6  -5 3448.55 199.800   5
  -2   6  -5 3341.64 158.868   5
  -2   6   6 96.0395 186.194   7
   2   6  -6 104.459 144.830   5
  -2   6  -6 85.9551 92.0020   3
  -2  -6  -6 55.9842 97.7757  11
   2   6  -6 156.340 151.037   9
   2   6  -7 6221.11 290.467   9
  -2   6   7 6920.22 350.918   7
  -2   6   7 6823.74 350.623   6
   2   6  -7 6154.51 284.649   5
  -2   6  -7 6658.35 251.233   3
  -2  -6  -7 7027.74 252.517  11
  -2   6   8 219.517 196.508   7
   2   6   8 327.441 216.098   7
  -2   6  -8 200.521 114.519   3
  -2  -6  -8 198.135 112.787  11
   2   6   8-342.235 205.085   6
  -2   6   8 114.631 192.364   6
  -2   6  -9 2449.87 144.662   3
  -2   6 -10 3125.33 136.047  14
  -2   6 -10 3089.49 141.129   3
  -2   6 -11 102.458 52.7477   3
  -2   7   0 65.7645 59.9717   8
   2   7   0-74.6769 167.368   9
   2   7   0-17.2175 71.9531   7
  -2   7   0 66.9482 113.812   7
   2   7   0 65.7631 48.9437   6
   2   7   0-65.8715 169.075   5
   2   7   1 1839.45 118.717   6
  -2   7   1 2049.80 130.549   6
  -2   7  -1 2006.24 153.960   9
  -2   7   1 1747.83 116.146   8
   2   7  -1 2085.38 180.762   9
   2   7  -1 2210.29 185.980   5
  -2   7  -1 1979.82 151.500   5
   2   7   1 1914.56 129.814   7
  -2   7   1 1975.88 147.052   7
   2   7   2 14515.7 524.534   6
  -2   7   2 15682.2 529.609   6
   2   7  -2 15690.3 530.421   9
  -2   7  -2 14836.9 515.722   9
  -2   7  -2 14719.8 514.741   5
   2   7  -2 15694.4 531.825   5
  -2   7   2 15683.0 537.683   7
   2   7   2 15345.0 529.486   7
   2   7   3 35613.0 1153.67   6
  -2   7   3 34475.4 1151.66   6
  -2   7   3 35711.2 1158.68   7
   2   7   3 36139.0 1155.85   7
   2   7  -3 34477.7 1140.33   9
  -2   7  -3 34593.9 1128.29   9
  -2   7  -3 34545.1 1127.87   5
   2   7  -3 34272.8 1140.36   5
   2   7   4 17608.6 577.814   6
  -2   7   4 15947.3 571.065   6
  -2   7   4 16370.4 577.943   7
   2   7   4 16397.3 574.536   7
  -2   7  -4 15113.0 511.877   3
   2   7  -4 16391.7 549.563   5
  -2   7  -4 14972.5 526.355   5
   2   7  -4 16233.1 549.651   9
  -2   7  -4 15275.8 527.735   9
  -2   7  -5 251.185 86.9008   3
   2   7   5 413.699 176.725   6
  -2   7   5 293.427 175.913   6
   2   7  -5 355.300 142.771   5
   2   7  -5 197.378 145.551   9
   2   7   5 643.617 176.558   7
  -2   7   5 201.165 178.588   7
   2   7  -6 2375.93 186.921   9
   2   7   6 2934.72 244.349   7
  -2   7   6 2577.92 235.596   6
   2   7   6 2862.18 241.867   6
   2   7  -6 2540.86 182.619   5
  -2   7  -6 2722.84 140.416   3
  -2  -7  -6 2881.06 139.014  11
   2   7   7 454.762 197.240   7
  -2  -7  -7 200.783 104.124  11
   2   7   7 227.392 193.266   6
  -2   7  -7 272.927 110.005   3
  -2   7  -8 5101.52 210.151   3
  -2   7  -9 2875.05 135.939  14
  -2   7  -9 2963.10 146.092   3
  -2   7 -10 948.390 87.9121   3
  -2   7 -11 408.179 42.8929   3
  -2  -7 -11 419.396 48.5358   3
   2   8   0 9998.90 368.834   9
  -2   8   0 9381.39 339.311   7
   2   8   0 10086.3 369.052   5
   2   8   1 23297.7 768.010   6
   2   8  -1 23955.5 794.163   5
   2   8  -1 23738.5 793.631   9
   2   8   1 23175.1 773.985   7
  -2   8   1 23665.9 789.755   7
  -2   8   2 455.551 95.0923   8
  -2   8   2 397.931 140.462   7
   2   8   2 489.728 119.084   7
  -2   8   2 466.646 114.142   6
   2   8  -2 487.905 156.752   5
   2   8   2 593.338 110.889   6
  -2   8  -2 409.093 70.8665   3
  -2   8  -2 470.841 123.568   9
   2   8  -2 421.231 157.407   9
  -2   8  -2 477.260 121.126   5
  -2   8  -3 4727.90 206.074   9
   2   8  -3 4826.39 232.659   9
   2   8   3 5252.39 240.189   7
  -2   8   3 5091.89 248.180   7
  -2   8  -3 4144.74 170.608   3
   2   8   3 4879.61 181.203   2
  -2   8  -3 4625.04 179.074   2
   2   8  -3 4269.23 175.643   2
  -2   8   3 4748.86 180.918   2
  -2   8   3 5247.13 234.112   6
   2   8   3 4842.37 229.410   6
  -2   8  -3 4274.86 199.977   5
   2   8  -3 4568.75 231.302   5
  -2   8  -4 451.175 80.8653  14
   2   8  -4 379.561 149.174   9
  -2   8  -4 652.868 109.376   9
  -2   8  -4 620.819 82.5915   2
   2   8   4 575.553 166.613   7
  -2   8   4 597.918 171.027   7
   2   8  -4 364.255 77.1908   2
  -2   8  -4 697.896 85.6122   3
   2   8   4 906.032 165.334   6
   2   8  -4 523.228 149.874   5
  -2   8   4 454.626 160.874   6
  -2   8  -4 471.216 101.750   5
  -2   8   5-41.3692 171.226   6
   2   8  -5 19.9450 141.099   5
   2   8   5-34.8182 170.152   6
  -2   8  -5 106.712 91.3294   3
  -2   8   5-42.8466 179.683   7
   2   8   5-159.875 176.167   7
  -2   8  -5-127.224 85.2809  14
   2   8  -5-19.8379 146.251   9
  -2   8   6 3761.66 263.059   7
   2   8   6 3949.58 264.407   7
  -2   8   6 4029.01 262.985   6
   2   8   6 3484.91 257.455   6
  -2   8  -6 3541.21 164.116   3
   2   8  -6 3340.59 198.811   5
  -2   8  -6 3522.44 156.561  14
   2   8  -6 3922.17 208.089   9
   2   8   7 2886.62 246.374   7
  -2   8   7 2991.83 242.154   6
  -2   8   7 2635.74 251.049   7
   2   8   7 2592.11 238.448   6
  -2   8  -7 2762.76 140.562  14
  -2   8  -7 3015.12 153.566   3
  -2   8  -8 5108.12 202.206  14
  -2   8  -8 5541.45 212.837   3
  -2   8  -9 491.062 94.7075   3
  -2   8  -9 596.631 78.1633  14
  -2   8 -10 963.294 73.9635   3
  -2   9   0 46.1646 96.9034   2
   2   9   0 31.9314 90.9761   2
  -2   9   0 57.1605 93.9998   3
  -2   9  -1 542.624 85.2687   3
  -2   9   1 513.562 107.908   3
   2   9   1 348.806 101.173   2
  -2   9   1 481.239 100.646   2
   2   9  -1 669.649 176.198   5
   2   9  -1 380.631 172.528   9
   2   9   1 475.110 92.2256   7
  -2   9   1 440.456 125.053   7
  -2   9  -2 5420.82 211.514  12
   2   9   2 5254.95 214.720   2
  -2   9  -2 5460.54 214.681   2
   2   9  -2 5678.24 213.469   2
  -2   9   2 5642.57 215.549   2
   2   9  -2 6159.61 272.013   9
   2   9   2 5615.60 240.198   7
  -2   9   2 5701.25 260.239   7
  -2   9   2 5897.25 237.223   6
   2   9   2 5251.73 229.748   6
  -2   9  -2 5395.30 204.565   3
   2   9  -2 6078.76 270.517   5
  -2   9  -3 532.387 116.164   5
   2   9  -3 887.292 163.696   5
  -2   9  -3 578.232 102.811  12
   2   9  -3 647.161 162.960   9
  -2   9  -3 630.245 123.155   9
  -2   9  -3 728.210 99.4481   2
  -2   9   3 694.558 103.249   2
   2   9   3 839.896 143.914   7
  -2   9   3 674.150 159.309   7
  -2   9  -3 685.220 86.8014   3
   2   9   3 803.161 129.760   6
  -2   9   3 794.334 136.269   6
  -2   9  -3 590.484 77.8736  14
   2   9  -3 724.322 97.7412   2
   2   9   3 610.974 97.5104   2
   2   9  -4 20923.4 671.043   2
  -2   9  -4 20530.7 670.215   2
   2   9  -4 21410.4 712.411   9
  -2   9   4 20919.1 709.111   8
   2   9   4 21589.5 728.311   6
  -2   9   4 20028.8 726.873   6
  -2   9   4 21779.9 740.837   7
   2   9   4 21339.4 733.247   7
   2   9  -4 20500.6 709.372   5
  -2   9  -4 20552.4 665.134  14
  -2   9  -4 19545.6 668.118   3
   2   9  -5 9264.07 380.246   9
   2   9   5 9933.73 419.394   7
  -2   9   5 10830.3 431.768   7
  -2   9   5 10446.4 416.561   6
   2   9   5 9543.99 412.543   6
   2   9  -5 9587.17 377.915   5
  -2   9  -5 9640.22 332.321  14
  -2   9  -5 9971.25 338.861   3
  -2   9   6 967.041 203.696   7
   2   9   6 488.945 190.856   7
  -2   9  -6 813.369 92.2571  14
  -2   9  -6 729.288 110.376   3
   2   9   6 782.681 188.272   6
  -2   9   6 889.044 189.241   6
  -2   9  -7 74.3972 105.096   3
  -2   9  -7-64.7615 85.6333  14
  -2   9  -8 165.718 69.5857  14
  -2   9  -8 211.848 101.408   3
  -2   9  -9 793.875 83.9925   3
  -2   9 -10 671.887 61.0153   3
   2  10   0 6611.07 227.386  15
   2  10   0 5851.28 244.590   2
  -2  10   0 6223.52 242.630   2
  -2  10   0 6521.65 243.854   3
  -2  10   1 4983.63 201.881   2
   2  10   1 4491.51 197.934   2
   2  10  -1 5041.85 263.315   9
  -2  10   1 4940.04 210.955   3
  -2  10  -1 4811.68 191.949   3
  -2  10   1 4550.81 224.779   7
   2  10  -1 4956.49 262.850   5
  -2  10  -1 4701.18 195.304  12
   2  10   1 4343.90 178.803  15
   2  10  -1 4887.27 180.684  15
   2  10  -2 958.120 182.893   9
  -2  10  -2 1040.80 108.570   3
  -2  10  -2 1130.53 115.309  12
   2  10  -2 1181.42 117.016   2
  -2  10   2 1121.14 119.007   2
   2  10   2 1129.05 118.688   2
  -2  10  -2 1059.47 115.631   2
   2  10  -2 1129.47 176.931   5
  -2  10   2 959.257 148.734   7
  -2  10  -3 16074.2 529.366  12
   2  10  -3 14620.2 565.828   5
   2  10  -3 15187.5 569.559   9
  -2  10   3 15243.3 580.849   7
   2  10   3 15055.6 564.543   7
  -2  10   3 14955.8 560.207   6
  -2  10  -3 15503.3 523.286   3
  -2  10   3 16203.1 529.797   2
  -2  10  -3 16316.4 527.723   2
   2  10   3 16115.5 529.192   2
   2  10  -3 16330.5 528.452   2
   2  10  -4 1086.91 161.263   5
   2  10  -4 1156.68 171.572   9
  -2  10  -4 1132.64 88.7395  14
  -2  10   4 1001.20 156.913   6
   2  10   4 1383.58 154.659   6
  -2  10  -4 1123.08 111.430   3
   2  10   4 961.532 167.055   7
  -2  10   4 959.175 186.942   7
  -2  10   4 1127.46 114.868   2
  -2  10  -4 1151.29 110.942   2
   2  10   4 1109.52 112.809   2
   2  10  -4 1160.50 107.521   2
  -2  10   5 535.338 166.887   6
   2  10   5 791.937 166.343   6
  -2  10  -5 557.987 103.547   3
  -2  10  -5 750.620 80.7297  14
   2  10   5 239.478 171.304   7
  -2  10   5 404.311 177.253   7
   2  10   6 1236.18 196.000   7
  -2  10   6 1584.80 207.369   7
   2  10   6 1634.44 186.201   6
  -2  10   6 1547.11 186.874   6
  -2  10  -6 1234.97 89.9695  14
  -2  10  -6 1365.08 115.756   3
  -2  10  -7 223.035 63.1096  14
  -2  10  -7 88.1169 101.506   3
  -2  10  -8 419.160 94.1731   3
  -2  10  -9 1302.83 87.9080   3
  -2  11   0 14.6370 131.742   3
  -2  11   0 2.08066 127.787   2
   2  11   0 138.597 120.853   2
   2  11   0 71.6128 85.7385  15
  -2  11  -1 1571.16 138.355   3
   2  11  -1 1481.61 103.984  15
   2  11   1 1520.12 106.409  15
  -2  11  -1 1476.40 131.716  12
   2  11  -1 1753.32 117.902  12
  -2  11   1 2027.54 142.892   2
   2  11   1 1621.79 137.606   2
  -2  11  -2 1153.67 120.522  12
   2  11  -2 1063.30 187.301   5
   2  11  -2 1022.95 193.163   9
   2  11   2 1172.82 130.702   2
   2  11  -2 887.275 125.343   2
  -2  11  -2 992.743 123.567   3
  -2  11   2 1132.72 135.586   2
  -2  11  -2 826.301 128.283   2
   2  11   2 1108.97 100.167  15
  -2  11  -3 6458.64 243.960   3
  -2  11   3 5176.85 291.569   7
   2  11  -3 5865.41 292.621   5
   2  11  -3 5649.24 297.545   9
  -2  11   3 6560.68 252.502   2
   2  11   3 6816.33 252.114   2
  -2  11  -3 6260.18 247.450   2
   2  11  -3 6617.17 249.307   2
  -2  11   4 248.643 163.792   7
   2  11  -4 567.283 109.915   2
   2  11   4 756.010 112.713   2
  -2  11  -4 708.857 116.740   3
   2  11  -4 602.026 144.530   5
  -2  11   4 599.543 115.608   2
  -2  11  -4 670.624 113.072   2
  -2  11   5 58.2652 168.830   7
  -2  11  -5 38.6531 113.426   3
  -2  11  -6 4738.93 199.898   3
  -2  11  -7-76.6110 100.781   3
  -2  11  -8 725.856 91.8543   3
  -2  11  -9 295.436 63.2286   3
  -2  12   0 16445.8 563.664  12
  -2  12   0 17240.0 571.874   3
  -2  12   0 17683.6 568.108   2
   2  12   0 17829.9 568.449   2
   2  12  -1 11848.4 435.914  12
  -2  12  -1 12970.2 448.001  12
  -2  12  -1 13354.4 449.342   3
   2  12   1 12516.0 428.634  15
  -2  12   1 13957.2 451.078   2
   2  12   1 13084.7 449.353   2
  -2  12  -2 17461.0 618.466  12
  -2  12   2 19096.5 622.520   2
   2  12  -2 18373.7 621.353   2
  -2  12  -2 18357.3 621.241   2
   2  12   2 19922.8 624.193   2
   2  12   2 18224.8 605.507  15
  -2  12  -2 18527.6 618.362   3
  -2  12  -3 2035.10 148.319   2
  -2  12   3 2046.57 151.793   2
   2  12  -3 1918.48 145.930   2
   2  12   3 1862.06 147.010   2
  -2  12  -3 1921.73 147.111   3
   2  12   3 2143.11 120.360  15
   2  12  -4 1024.27 115.746   2
  -2  12  -4 849.712 117.424   2
  -2  12   4 831.344 120.675   2
   2  12   4 722.829 115.768   2
  -2  12  -4 710.766 125.819   3
  -2  12  -5 6392.76 247.720   3
  -2  12  -6 48.8294 109.140   3
  -2  12  -7 156.411 95.3507   3
   2  12   8 702.555 67.5850  15
  -2  12  -8 646.768 78.7620   3
   2  13   0 98.7245 141.297   2
   2  13   0-79.8801 107.792  12
  -2  13   0-46.0241 126.709  12
  -2  13   0-161.256 148.205   2
  -2  13   1 3373.36 184.164  12
   2  13  -1 2519.47 149.350  12
  -2  13  -1 3137.58 174.023  12
  -2  13   1 3846.16 190.509   2
   2  13   1 3926.01 192.051   2
  -2  13  -1 3747.47 200.768   3
   2  13   1 2906.89 142.094  15
   2  13   2 916.732 142.404   2
   2  13  -2 1018.54 140.135   2
  -2  13  -2 991.877 153.907   3
  -2  13  -2 894.218 122.233  12
  -2  13  -2 955.069 142.684   2
  -2  13   2 792.795 146.071   2
   2  13   2 751.393 97.4204  15
  -2  13  -3 43.9332 137.934   3
  -2  13   3 64.2525 129.632   2
   2  13  -3-62.7586 123.444   2
   2  13   3-205.306 127.746   2
  -2  13  -3 159.400 122.934   2
   2  13   3-81.6869 91.6236  15
  -2  13  -4-20.2251 127.684   3
   2  13  -4 95.6793 101.836   2
  -2  13  -4 269.292 108.558   2
  -2  13   4 208.536 116.925   2
   2  13   4-32.2947 104.776   2
   2  13   4 69.8331 88.8713  15
  -2  13  -5 80.1524 113.279   3
   2  13   5-50.4432 85.2945  15
  -2  13  -6 7639.58 267.677   3
   2  13   6 7194.76 254.130  15
  -2  13  -7 1569.74 101.208   3
   2  13   7 1483.96 83.1612  15
  -2  13  -8 80.3975 52.3242   3
   2  14   0 6047.08 247.223   2
  -2  14   0 6050.72 249.887   2
  -2  14   0 5890.49 235.927  12
   2  14   1 196.688 141.883   2
  -2  14   1 118.927 141.433   2
   2  14   1 190.497 113.538  12
  -2  14   1 159.288 126.252  12
  -2  14  -1 161.567 120.422  12
  -2  14  -2 2069.36 156.014   2
   2  14   2 2572.83 156.481   2
   2  14  -2 1787.23 154.084   2
  -2  14  -2 2203.57 174.086   3
  -2  14   2 1890.61 152.964  12
  -2  14   2 1557.62 157.364   2
  -2  14  -3 233.383 139.798   3
   2  14   3-63.5181 117.111   2
   2  14  -3 229.744 115.898   2
  -2  14  -3 428.161 122.981   2
  -2  14   3 32.3490 123.342   2
   2  14   3 146.065 69.1887  15
   2  14   4 3535.99 160.877   2
  -2  14  -4 3641.74 178.797   3
  -2  14  -5 57.7588 104.783   3
  -2  14  -6 126.334 88.3614   3
  -2  14  -7 301.518 66.4737   3
  -2  14   7 316.878 64.1157  12
  -2  15   0 224.433 112.430  12
   2  15   0 62.3661 129.456   2
  -2  15   0-206.779 138.597   2
  -2  15   1 2176.20 141.845  12
   2  15   1 1964.55 150.892   2
  -2  15   1 2252.38 156.873   2
   2  15   2 1551.73 121.894  12
  -2  15   2 1604.42 134.903  12
  -2  15   2 1761.82 143.610   2
  -2  15  -2 1721.93 140.799   2
   2  15   2 1951.03 139.108   2
   2  15  -2 1891.53 137.480   2
  -2  15  -3 1358.04 144.634   3
   2  15   3 1163.36 114.465   2
   2  15  -3 1267.36 113.422   2
  -2  15   3 1297.72 125.656  12
   2  15   3 1148.89 113.168  12
  -2  15  -4 232.727 112.649   3
  -2  15   5-9.41944 85.7938  12
  -2  15  -5 4.08368 92.8034   3
  -2  15   6 1700.45 91.5883  12
  -2  15  -6 1677.82 93.3814   3
   2  16   0 332.743 114.287   2
  -2  16   0 373.061 118.524   2
  -2  16   1 83.2566 118.454   2
   2  16   1-155.457 105.867   2
  -2  16   1-43.8546 95.8968  12
   2  16   2 563.581 100.529   2
   2  16  -2 662.253 102.769   2
  -2  16   2 792.791 101.556  12
   2  16   3 511.503 85.8681   2
  -2  16   3 620.062 95.5807  12
   2  16   4 87.3953 66.3029  12
   2  17   0 4.11480 83.3059   2
   2  17   1 1308.89 97.7386   2
  -3   0   0 34.8640 77.4841   8
  -3   0   1 349.594 82.1522   6
  -3   0   1 302.050 75.8823   7
  -3   0   2 123900. 3914.41   6
  -3   0   2 122287. 3912.43   7
  -3   0  -2 125354. 3918.16   1
  -3   0   3 75.2865 121.879   6
  -3   0   3 104.775 112.287   7
  -3   0  -3 66.6885 154.155   1
  -3   0   4 177.308 130.136   6
  -3   0  -4 242.526 175.075   1
  -3   0   5-136.161 143.617   6
  -3   0  -5 93.1478 185.129   1
  -3   0   5-48.6497 133.416   7
  -3   0   6 45758.4 1450.08   7
   3   0   6 46311.0 1459.75   6
  -3   0   6 46592.1 1452.14   6
  -3   0  -6 42508.2 1407.12  11
  -3   0  -6 44081.5 1462.77   1
  -3   0  -7 546.076 111.899  11
  -3   0   7 750.179 170.433   7
  -3   0   7 279.414 162.061   6
   3   0   7 507.464 177.359   6
  -3   0   8 23733.4 856.514   6
   3   0   8 25205.0 870.234   6
  -3   0   8 23356.4 854.072   7
  -3   0  -8 24946.9 799.996  11
   3   0   9 173.346 185.243   7
  -3   0  -9 125.378 114.912  11
  -3   0 -10 4456.30 195.865   3
  -3   0 -11 370.239 86.1894   3
  -3   0 -12 291.576 41.2673   3
   3   0 -12 298.247 41.0142   3
   3   1   0 204.948 72.8541   5
  -3   1   0 244.574 80.7293   8
  -3  -1   0 118.022 68.5754   8
   3   1   0 142.217 74.5724   9
  -3   1   0 116.417 85.0319   7
   3   1   1 5771.48 211.268   5
   3   1   1 5805.90 212.347   9
  -3   1   1 5804.95 219.872   7
  -3  -1   1 5994.45 201.060   7
  -3   1   1 6322.26 218.344   6
  -3   1   2 30420.0 981.935   6
  -3  -1   2 30104.9 974.297   6
  -3  -1   2 30282.6 971.604   7
  -3   1   2 30543.5 980.705   7
  -3  -1  -2 30722.1 985.237   1
  -3   1   3 64059.0 2052.16   6
  -3  -1   3 64072.9 2045.02   6
  -3  -1  -3 65594.4 2056.58   1
  -3   1   3 63315.6 2050.21   7
  -3  -1  -4 1610.92 184.485   1
  -3   1   4 1408.74 157.146   6
  -3  -1   4 1631.15 139.029   6
  -3   1   4 1526.87 156.068   7
  -3  -1  -5 7331.78 343.006   1
  -3   1   5 8040.65 327.445   7
  -3  -1   5 8210.74 311.237   7
  -3   1   5 7919.03 330.262   6
  -3  -1   5 8065.42 313.691   6
  -3   1   6 11283.0 433.583   7
  -3  -1   6 11366.0 421.172   7
  -3  -1   6 11424.5 424.683   6
  -3   1   6 11898.3 440.365   6
   3   1   6 12651.0 451.789   6
   3  -1   6 12498.4 435.706   6
  -3  -1  -6 11418.5 453.826   1
   3  -1  -6 10674.5 377.492  11
  -3   1  -6 10992.6 379.889  11
   3  -1   7 705.426 167.162   6
   3   1   7 996.075 190.457   6
  -3  -1   7 783.138 157.808   6
  -3   1   7 841.505 178.302   6
  -3  -1   7 551.136 148.458   7
  -3   1   7 648.154 172.411   7
  -3   1  -7 769.440 107.652  11
  -3   1   8 1780.13 206.232   6
   3   1   8 2159.79 222.866   6
   3  -1   8 1811.57 198.285   6
  -3   1  -8 2070.28 137.033  11
  -3   1   8 1907.86 202.167   7
   3   1   9 4540.73 285.052   6
   3   1   9 5251.84 299.824   7
  -3   1  -9 5185.37 218.830   3
  -3   1 -10 34.4921 113.083   3
  -3  -1 -10 34.4189 121.350   3
  -3   1 -11 339.433 84.7810   3
  -3  -1 -11 404.261 87.7864   3
  -3   1 -12 1770.61 69.6765   3
  -3  -1 -12 1590.83 69.5698   3
   3   2   0-64.8427 99.2637   5
  -3  -2   0 4.80378 66.2673   8
   3   2   0-18.1924 99.8251   9
   3   2   1 1655.44 130.202   5
  -3   2  -1 1570.10 68.2816   5
   3   2   1 1596.74 130.320   9
  -3   2  -1 1551.79 70.0728   9
  -3   2   1 1684.08 121.608   7
  -3   2  -1 1717.40 119.728   8
  -3   2   2 63172.8 2021.77   6
  -3  -2   2 63407.8 2009.78   6
  -3  -2  -2 63838.1 2021.15   1
  -3   2  -2 63775.6 2020.88   1
  -3  -2   2 62678.6 2006.23   7
  -3   2   2 64787.1 2022.26   7
  -3   2   3 17631.1 593.035   6
  -3  -2   3 17590.6 573.117   6
  -3  -2   3 17312.4 568.992   7
  -3   2   3 17386.9 591.284   7
  -3  -2  -3 17485.3 595.437   1
  -3   2  -3 16809.8 595.666   1
  -3   2  -4 132.217 170.495   1
  -3  -2  -4 211.860 163.234   1
  -3   2   4 88.4598 155.263   6
  -3  -2   4 260.222 104.638   6
  -3   2   4 99.0028 144.348   7
   3   2   5 2336.01 209.924   6
  -3   2   5 2530.26 199.289   6
  -3  -2   5 2306.04 154.162   6
  -3  -2   5 2478.87 154.228   7
  -3   2   5 2223.19 183.068   7
  -3  -2  -5 2298.43 206.948   1
  -3  -2   6 1040.59 136.626   6
  -3   2   6 963.929 179.056   6
  -3   2  -6 1135.79 99.4669  11
   3  -2  -6 971.249 96.0924  11
  -3  -2  -6 1001.55 107.349  11
  -3  -2  -6 1180.94 200.381   1
  -3   2  -6 971.014 195.224   1
   3   2   6 1127.16 196.625   6
  -3   2   6 1078.33 178.246   7
  -3  -2   6 1057.30 137.664   7
   3  -2   6 1108.58 157.132   6
   3  -2   7 2361.13 193.615   6
  -3   2   7 2599.61 226.574   6
   3   2   7 2867.73 240.842   6
  -3   2  -7 2720.31 139.909  11
  -3  -2  -7 2762.22 151.006  11
  -3   2   7 3240.90 228.474   7
  -3   2  -8 1652.87 135.848   3
  -3   2   8 1574.29 204.220   6
   3   2   8 1282.21 214.874   6
  -3  -2  -8 1491.62 138.467  11
  -3   2  -8 1493.72 123.888  11
  -3   2   8 1625.79 206.890   7
  -3   2   9 3890.42 265.723   6
   3   2   9 4610.86 283.924   6
   3   2   9 4570.86 293.521   7
  -3   2   9 4323.30 270.487   7
  -3  -2  -9 4504.79 201.739  11
  -3   2  -9 4883.49 204.282   3
  -3   2 -10 13536.5 456.219   3
   3   2 -11 8.95780 77.0024   3
  -3   2 -11 158.217 80.4911   3
  -3  -2 -11 41.5361 84.0684   3
   3   3   0 307.510 120.554   9
  -3   3   0 132.081 98.6083   8
   3   3   0 276.873 121.675   5
  -3   3  -1 83241.9 2575.43   8
  -3  -3   1 78122.8 2564.10   8
  -3   3  -1 80868.3 2565.71   9
   3   3   1 83583.1 2577.15   9
   3   3  -1 81865.3 2576.71   9
  -3  -3  -1 80693.9 2572.18   1
  -3   3  -1 84156.9 2572.46   1
   3   3  -1 80989.8 2576.69   5
  -3   3  -1 81216.6 2565.63   5
   3   3   1 83901.8 2577.19   5
  -3   3   2 292154. 9159.62   7
  -3   3  -2 287333. 9141.87   5
  -3   3  -2 289005. 9141.96   9
  -3  -3  -2 292754. 9154.67   1
  -3   3  -2 294938. 9155.00   1
  -3   3   3 12876.5 475.597   6
  -3  -3   3 13583.0 440.737   6
  -3  -3   3 13233.2 437.980   7
  -3   3   3 13246.1 473.067   7
  -3   3  -3 13350.4 472.163   1
  -3  -3  -3 13950.7 472.561   1
  -3   3   4 48188.7 1548.38   6
  -3  -3   4 47828.9 1521.77   6
  -3   3   4 49164.6 1547.82   7
  -3  -3   4 46943.3 1519.75   7
  -3   3  -4 46141.4 1542.52   1
  -3  -3  -4 47754.0 1543.27   1
  -3  -3   5 4976.86 213.832   6
  -3   3   5 5144.12 268.618   6
   3   3   5 5365.08 276.665   6
  -3  -3  -5 5229.95 265.286   1
  -3   3  -5 5061.06 266.395   1
  -3  -3   5 5207.56 212.475   7
  -3   3   5 5539.03 268.714   7
  -3   3   6 4158.52 251.344   7
   3   3   6 4391.65 261.125   6
  -3   3   6 4166.72 250.089   6
   3  -3   6 4085.61 207.672   6
  -3   3  -6 4059.95 167.080   3
   3   3  -6 4011.06 166.394   3
  -3   3  -6 3981.19 247.829   1
  -3  -3  -6 4384.86 252.062   1
  -3   3  -6 3933.27 162.814  11
   3  -3  -6 3782.05 165.253  11
  -3  -3  -6 4154.02 173.385  11
  -3   3   7 633.061 195.513   7
   3   3  -7 386.711 104.765   3
  -3   3  -7 395.079 106.970   3
  -3  -3  -7 447.775 115.805  11
  -3   3  -7 387.839 96.9540  11
  -3   3   7 459.780 185.654   6
   3   3   7 703.566 204.443   6
  -3   3  -8 795.840 121.874   3
  -3   3   8 831.823 203.651   6
   3   3   8 693.072 213.520   6
   3   3   8 857.733 226.533   7
  -3   3   8 875.734 200.890   7
  -3  -3  -8 756.648 129.559  11
  -3   3  -8 813.570 107.089  11
  -3  -3  -9 193.618 122.444  11
  -3   3  -9 181.167 122.434   3
  -3   3 -10 113.984 106.582   3
  -3   3 -11 5374.47 187.145   3
   3   3 -11 5020.06 186.102   3
  -3  -3 -11 4924.28 189.003   3
   3   4   0-3.22655 134.700   5
  -3   4   0-98.9444 115.269   7
   3   4   0 18.1996 64.0424   7
   3   4   0 35.3156 132.060   9
  -3   4   0-4.43749 99.1813   8
  -3   4  -1 54577.6 1696.50   8
  -3   4  -1 52594.5 1690.00   5
   3   4   1 54546.8 1704.34   5
  -3   4   1 52187.1 1700.60   6
  -3   4  -1 53719.1 1692.05   1
  -3  -4  -1 52399.3 1691.58   1
   3   4   1 54970.1 1703.98   9
  -3   4  -1 52525.7 1690.19   9
  -3   4  -2 47.2781 79.7684   5
  -3   4   2 14.9648 127.482   6
  -3   4  -2 5.53412 82.6872   9
  -3   4  -2 149.406 116.706   1
  -3  -4  -2 193.157 116.096   1
  -3   4  -3 1712.98 105.519   5
   3   4  -3 1782.88 174.137   5
  -3   4   3 1733.52 170.667   7
  -3   4  -3 1480.78 107.517   9
   3   4  -3 1573.63 168.049   9
  -3  -4  -3 1858.66 150.459   1
  -3   4  -3 1710.27 155.803   1
  -3   4   4 350.410 161.965   6
  -3   4  -4 476.550 95.7037   5
  -3   4   4 484.920 165.090   7
  -3   4  -4 433.920 99.8254   9
  -3  -4  -4 509.380 152.261   1
  -3   4  -4 438.239 152.299   1
  -3   4   5 17179.3 594.415   7
  -3   4   5 15923.6 592.170   6
   3   4   5 16893.8 599.579   6
  -3   4  -5 16101.4 542.887   5
  -3  -4  -5 17287.3 584.549   1
  -3   4  -5 16260.7 583.281   1
  -3   4  -5 15592.1 542.600   9
  -3   4  -6 21691.9 747.553   9
  -3   4   6 23606.0 805.692   6
   3   4   6 23319.8 808.643   6
  -3   4   6 24343.5 807.206   7
  -3   4  -6 22463.0 734.525   3
   3   4  -6 23317.9 734.336   3
  -3  -4  -6 22701.0 737.519  11
   3  -4  -6 22831.9 733.659  11
  -3   4  -6 22409.2 730.404  11
  -3   4  -6 22062.4 747.279   5
   3   4   7 21902.0 773.445   6
  -3   4   7 20567.9 763.222   6
  -3   4   7 21735.8 766.060   7
  -3  -4  -7 20838.1 688.307  11
  -3   4  -7 20545.7 680.160  11
   3   4  -7 21424.3 685.109   3
  -3   4  -7 20865.8 685.488   3
   3   4   8 795.187 213.742   6
  -3   4   8 1149.04 216.169   6
   3   4  -8 1151.15 181.692   5
   3   4   8 1084.44 230.614   7
  -3   4   8 820.543 216.261   7
  -3   4  -8 939.642 125.188   3
  -3  -4  -8 1092.76 132.225  11
   3   4  -8 761.946 185.468   9
  -3   4  -9 8195.64 288.030   3
  -3  -4  -9 7343.96 288.152  11
  -3   4 -10 600.290 107.583   3
  -3   4 -11-36.8652 72.1014  14
   3  -4 -11-69.9628 73.7276   3
  -3  -4 -11 20.7240 74.2505   3
  -3   4 -11 54.6545 68.2904   3
   3   4 -11 38.5498 67.1903   3
   3   5   0 42583.2 1328.41   7
  -3   5   0 42532.2 1337.77   8
   3   5   0 43188.0 1347.58   9
  -3   5   0 42551.0 1345.60   7
   3   5   0 41498.9 1329.43   6
   3   5   0 43206.6 1347.73   5
  -3   5   0 40499.7 1322.45   1
  -3   5   1 54668.8 1747.25   7
  -3   5   1 55157.7 1740.42   8
   3   5   1 56055.1 1747.72   9
  -3   5  -1 53711.7 1732.89   9
  -3   5   1 53713.0 1741.49   6
   3   5   1 56739.3 1748.46   5
  -3   5  -1 53000.6 1732.51   5
  -3   5  -1 56101.2 1728.61   1
  -3  -5  -1 53011.8 1727.69   1
  -3   5   2 47894.7 1594.34   7
  -3   5   2 50524.8 1592.34   6
  -3  -5  -2 49871.4 1577.81   1
  -3   5  -2 48943.6 1578.79   1
  -3   5  -2 49401.3 1573.06   5
   3   5  -2 49809.6 1587.13   5
  -3   5  -2 49269.1 1573.18   9
   3   5  -2 49494.5 1586.77   9
  -3   5   3 13579.9 480.082   6
   3   5   3 13868.7 482.765   6
  -3  -5  -3 13447.6 462.193   1
  -3   5  -3 13769.8 463.557   1
  -3   5  -3 13343.9 443.109   5
   3   5  -3 12504.1 471.499   5
  -3   5  -3 13360.6 443.867   9
   3   5  -3 12534.6 470.632   9
  -3   5   4 1749.30 185.466   7
  -3  -5  -4 2027.11 164.101   1
  -3   5  -4 1516.63 157.672   1
  -3   5  -4 1784.84 109.891   5
   3   5  -4 1618.78 172.564   5
   3   5  -4 1836.61 171.613   9
  -3   5  -4 1698.36 115.174   9
  -3  -5  -5 6647.14 240.564  11
  -3   5   5 7393.57 319.791   7
   3   5  -5 6917.72 292.859   9
  -3   5  -5 6496.53 247.252   9
   3   5  -5 6981.51 234.395   3
  -3   5  -5 6424.98 235.292   3
   3   5  -5 6328.59 290.048   5
  -3   5  -5 6024.43 244.275   5
  -3  -5  -5 7093.67 294.139   1
  -3   5  -5 7438.28 297.117   1
   3   5  -6 6295.15 298.053   9
  -3   5   6 6823.57 330.465   6
  -3   5   6 6553.82 325.642   7
   3   5  -6 6660.60 239.750   3
  -3   5  -6 6567.08 239.234   3
   3   5  -6 6576.05 298.301   5
  -3  -5  -6 6561.57 246.341  11
   3   5  -7 4301.97 248.992   9
  -3   5   7 4565.84 286.100   6
   3   5   7 4327.44 293.880   6
   3   5   7 3784.76 289.060   7
  -3   5   7 4561.95 286.416   7
   3   5  -7 4287.08 184.232   3
  -3   5  -7 4543.74 186.135   3
   3   5  -7 4174.85 244.330   5
  -3  -5  -7 4270.00 191.458  11
  -3  -5  -8 808.383 123.914  11
  -3   5   8 970.560 214.147   7
   3   5   8 996.733 226.138   7
  -3   5  -8 734.508 120.170   3
   3   5  -8 978.989 168.983   9
  -3   5   8 337.960 201.400   6
   3   5   8 483.587 214.350   6
   3   5  -8 643.299 151.496   5
  -3   5  -9 591.537 115.362   3
  -3   5 -10 422.002 95.4222   3
  -3  -5 -11 7527.20 248.414   3
   3  -5 -11 6979.07 246.724   3
  -3   5 -11 7011.88 245.497  14
  -3   5 -11 7681.45 246.179   3
   3   5 -11 7291.72 245.451   3
   3   6   0-3.35019 62.0675   6
  -3   6   0-12.0246 89.2134   8
   3   6   0 43.5378 65.5781   7
  -3   6   0 103.868 121.285   7
   3   6   1 8689.49 309.932   7
  -3   6   1 8340.88 324.206   7
  -3   6   1 8587.78 313.847   6
   3   6   1 8386.47 309.933   6
   3   6   1 8657.93 342.567   9
  -3   6  -1 8670.91 312.295   9
  -3   6   1 8730.72 312.196   8
   3   6   1 9300.17 348.593   5
  -3   6  -1 8424.73 310.767   5
  -3   6   2 6043.86 271.198   7
   3   6   2 6567.72 262.310   7
  -3   6  -2 6354.29 231.485   1
  -3   6   2 6382.42 263.718   6
   3   6   2 6521.07 264.515   6
  -3   6  -2 6280.26 242.519   9
   3   6  -2 6793.90 272.891   9
  -3   6  -2 6290.35 240.896   5
   3   6  -2 6712.02 274.018   5
  -3   6   3 28745.8 943.793   7
  -3   6   3 28384.7 940.651   6
   3   6   3 29086.0 941.642   6
   3   6  -3 27943.6 927.619   9
  -3   6  -3 27991.7 908.392   9
   3   6  -3 27766.7 927.837   5
  -3   6  -3 27740.0 907.956   5
  -3  -6  -3 28425.8 916.115   1
  -3   6  -3 27811.9 917.301   1
  -3   6   4 1701.70 181.558   6
   3   6  -4 1546.39 167.290   5
  -3   6  -4 1764.64 109.179   5
   3   6   4 1753.75 189.585   6
   3   6  -4 1668.10 168.629   9
  -3   6  -4 1753.78 112.973   9
   3   6   5 2267.43 210.289   6
   3   6   5 2311.26 212.555   7
  -3  -6  -5 1962.17 116.233  11
  -3   6  -5 1893.81 108.681   3
   3   6  -5 1958.66 109.922   3
   3   6  -5 2039.33 176.446   5
   3   6  -5 2060.79 178.632   9
   3   6   6 620.424 197.652   7
  -3   6   6 743.885 197.436   7
  -3  -6  -6 786.984 107.865  11
   3   6  -6 867.418 97.6506   3
  -3   6  -6 831.110 100.660   3
   3   6  -6 662.133 161.483   5
   3   6  -6 639.046 169.203   9
  -3   6   7 813.005 214.163   7
  -3  -6  -7 1527.33 123.637  11
   3   6  -7 1296.33 118.296   3
  -3   6  -7 1395.39 121.394   3
   3   6  -7 1037.77 168.424   5
  -3   6   7 1308.12 218.312   6
   3   6  -7 1178.73 179.048   9
  -3   6  -8 655.450 117.022   3
  -3  -6  -8 630.499 117.108  11
  -3   6   8 728.818 206.003   7
  -3   6   8 666.966 192.175   6
   3   6   8 510.049 205.704   6
  -3   6  -9 1015.56 118.804   3
  -3   6 -10 43.4273 85.8577   3
  -3   6 -10 10.6120 83.3489  14
  -3  -6 -11 803.787 67.2718   3
   3  -6 -11 832.150 66.0495   3
   3   6 -11 772.149 56.7632   3
  -3   6 -11 863.718 57.8294   3
   3   7   0 54944.6 1778.51   7
  -3   7   0 58119.9 1784.90   8
   3   7   0 54277.4 1774.91   6
  -3   7   1 297.921 98.2432   8
   3   7  -1 345.046 160.905   9
   3   7  -1 291.209 162.992   5
   3   7   1 282.318 90.4912   6
   3   7   1 349.910 96.0948   7
  -3   7   1 296.576 131.537   7
  -3   7   2 11035.4 395.765   7
   3   7   2 10814.0 382.729   7
  -3   7  -2 9780.89 364.589   9
  -3   7   2 10662.4 375.213   8
   3   7  -2 10755.6 391.762   9
  -3   7  -2 9922.94 363.220   5
   3   7  -2 11167.7 393.607   5
  -3   7   2 10336.9 382.234   6
   3   7   2 9944.98 378.976   6
   3   7   3 26090.3 831.777   7
  -3   7   3 24774.0 834.827   7
  -3   7   3 24078.5 828.033   6
   3   7   3 25311.7 828.775   6
  -3   7  -3 24046.5 797.281   9
   3   7  -3 23931.2 818.013   9
  -3   7  -3 24044.4 796.835   5
   3   7  -3 24282.8 818.904   5
   3   7   4 4239.12 231.925   7
  -3   7   4 4043.70 237.403   7
   3   7   4 4399.05 236.814   6
  -3   7   4 3432.69 225.011   6
  -3   7  -4 3826.93 150.296   3
   3   7  -4 3688.22 151.739   3
   3   7  -4 3891.18 214.655   5
  -3   7  -4 3679.34 163.066   5
  -3   7  -4 3781.39 152.404  14
  -3   7  -4 3654.44 165.800   9
   3   7  -4 3785.79 215.208   9
   3   7   5 1613.94 198.259   7
   3   7  -5 1503.41 175.848   9
  -3   7  -5 1722.47 107.910   3
   3   7  -5 1498.49 104.263   3
  -3  -7  -5 1528.68 107.465  11
   3   7  -5 1600.16 171.834   5
   3   7   5 1825.19 199.939   6
  -3   7   5 1639.98 193.942   6
   3   7   6 3035.42 245.830   7
  -3   7   6 2703.78 239.288   6
   3   7  -6 2656.98 202.007   9
  -3   7  -6 2922.61 143.409   3
   3   7  -6 2756.09 141.615   3
  -3  -7  -6 2968.66 144.831  11
   3   7  -6 2695.94 194.535   5
   3   7   6 2790.64 246.292   6
   3   7   7 8501.10 402.294   7
  -3   7   7 8045.66 397.322   7
   3   7   7 8610.13 404.470   6
  -3  -7  -7 8735.33 302.261  11
  -3   7  -7 8882.53 303.018   3
   3   7  -7 7340.00 336.149   5
   3   7  -7 8005.17 342.281   9
  -3   7  -8 410.207 111.784   3
  -3  -7  -8 499.387 109.787  11
  -3   7  -9 625.491 103.736   3
  -3   7  -9 515.477 96.7433  14
   3   7 -10 6662.53 229.827   3
  -3   7 -10 6821.34 230.986   3
  -3   7 -10 6343.27 227.502  14
   3  -7 -11 222.477 43.7781   3
  -3  -7 -11 154.310 45.8959   3
   3   7 -11 207.548 39.3055   3
  -3   7 -11 127.073 40.3772   3
   3   8   0 48.2180 177.055   5
  -3   8   0-126.785 121.553   7
   3   8   0 22.2052 173.092   9
   3   8  -1 8985.00 356.472   5
   3   8  -1 9034.31 355.163   9
  -3   8   1 9031.94 344.711   7
   3   8   1 8440.53 309.811   6
  -3   8   1 8340.54 312.176   8
   3   8   1 9383.30 317.073   7
  -3   8   2 14367.5 503.406   7
   3   8   2 14194.7 487.035   7
   3   8   2 14186.1 482.907   6
  -3   8   2 13779.2 488.022   6
  -3   8  -2 13396.5 450.868   3
   3   8  -2 13417.6 450.275   3
  -3   8  -2 13745.0 456.305   2
   3   8  -2 14816.5 501.828   5
   3   8  -2 14362.9 500.704   9
  -3   8   2 13772.9 477.254   8
   3   8  -3 1539.20 172.218   9
  -3   8  -3 1453.49 120.915   9
  -3   8   3 1677.96 137.366   8
  -3   8  -3 1293.87 91.5252   3
   3   8  -3 1522.82 89.4665   3
  -3   8   3 1563.54 175.373   7
   3   8   3 1399.52 156.266   7
  -3   8  -3 1507.04 103.181   2
  -3   8   3 1562.59 106.595   2
   3   8  -3 1499.15 101.166   2
   3   8   3 1397.54 103.067   2
  -3   8  -3 1348.72 113.865   5
  -3   8   3 1507.00 153.054   6
   3   8   3 1299.35 152.191   6
   3   8  -3 1534.79 171.108   5
  -3   8  -3 1356.68 110.389  12
   3   8  -4 12660.4 429.863   2
  -3   8  -4 12432.6 430.215   2
   3   8  -4 13709.2 478.091   9
  -3   8   4 13715.2 504.532   7
   3   8   4 13716.3 498.412   7
   3   8   4 13786.2 497.059   6
  -3   8   4 13786.1 496.451   6
   3   8  -4 13762.6 477.328   5
  -3   8  -4 13015.9 430.138   3
   3   8  -4 13228.5 430.703   3
  -3   8  -4 12547.2 428.573  14
   3   8   5 413.099 177.650   6
  -3   8   5 434.336 173.147   6
   3   8  -5 445.428 153.976   5
  -3   8  -5 389.170 92.2937   3
   3   8  -5 490.143 92.3524   3
  -3   8  -5 327.298 90.5979  14
   3   8  -5 425.957 158.827   9
  -3   8   5 531.396 188.848   7
   3   8   5 356.206 179.101   7
   3   8   6 10329.0 457.705   7
  -3   8   6 11319.3 463.014   7
  -3   8   6 11409.1 458.643   6
   3   8   6 11538.8 464.784   6
  -3   8  -6 10597.9 366.211  14
   3   8  -6 10477.0 410.253   5
  -3   8  -6 10653.7 368.686   3
   3   8  -6 10570.3 413.227   9
   3   8   7 19784.1 750.004   7
   3   8   7 18787.7 745.570   6
  -3   8   7 18843.6 743.496   6
  -3   8  -7 20822.1 663.620   3
  -3  -8  -7 20594.8 660.407  11
  -3   8  -7 19948.4 660.217  14
  -3   8  -8 7047.47 257.399  14
  -3   8  -8 7312.05 264.888   3
  -3   8  -9 3698.60 148.434  14
  -3   8  -9 3540.06 155.245   3
   3   8 -10 2171.80 98.0362   3
  -3   8 -10 2235.09 99.0614   3
   3   9   0 35456.0 1162.92   9
   3   9   0 36529.7 1165.26   5
   3   9   0 34876.8 1120.97   2
  -3   9   0 35289.6 1120.91   2
  -3   9   0 34258.6 1117.37   3
   3   9   0 34513.0 1118.15   3
  -3   9  -1 2016.69 129.913  12
   3   9  -1 2141.74 112.587  10
   3   9  -1 2378.03 203.288   9
   3   9   1 2385.72 135.183   3
  -3   9  -1 2186.97 118.566   3
   3   9  -1 2160.60 116.644   3
  -3   9   1 2148.72 135.084   3
  -3   9   1 2163.70 169.614   7
  -3   9   1 2187.91 127.219   2
   3   9   1 2319.02 130.956   2
   3   9  -1 2204.14 202.614   5
   3   9  -2 1297.36 97.3016  15
   3   9   2 1117.69 112.390   6
  -3   9  -2 1167.54 112.395   2
  -3   9  -2 1252.33 105.808  12
   3   9  -2 1152.60 87.6585  10
  -3   9  -2 1235.16 97.5741   3
   3   9  -2 1205.39 95.1658   3
   3   9   2 1231.35 126.766   7
  -3   9   2 1353.47 163.025   7
   3   9   2 1162.57 111.895   2
   3   9  -2 1305.07 110.870   2
  -3   9   2 1172.80 109.987   2
   3   9  -2 1175.07 181.167   5
   3   9  -2 1181.00 183.348   9
  -3   9  -3 3756.05 172.208  12
   3   9   3 3993.84 171.542   2
  -3   9   3 4224.95 172.320   2
   3   9  -3 4152.42 169.390   2
  -3   9  -3 3986.64 169.854   2
   3   9  -3 4216.04 234.959   9
  -3   9   3 3627.30 190.838   8
  -3   9   3 4071.38 236.942   7
   3   9   3 4223.32 212.164   7
  -3   9   3 3817.63 215.308   6
   3   9   3 4044.77 207.137   6
   3   9  -3 4095.77 234.391   5
   3   9  -3 3967.97 160.271   3
  -3   9  -3 3658.85 160.479   3
  -3   9  -3 4008.22 155.643  14
  -3   9  -4 1000.42 101.730   2
   3   9  -4 948.786 98.3022   2
   3   9  -4 732.523 173.118   9
  -3   9   4 1083.81 139.760   8
  -3   9   4 1147.25 183.827   7
   3   9   4 1227.09 176.301   7
   3   9  -4 825.482 91.1667   3
   3   9  -4 937.010 169.010   5
   3   9   4 825.061 160.935   6
  -3   9   4 755.011 157.290   6
  -3   9  -4 1068.48 89.9435  14
  -3   9  -4 1006.16 94.9306   3
   3   9  -5 1403.68 174.405   9
  -3   9   5 796.142 155.108   8
   3   9   5 1093.08 186.707   6
  -3   9   5 1278.20 185.358   6
   3   9  -5 1154.59 166.716   5
   3   9  -5 1132.66 105.694   3
  -3   9  -5 1142.73 105.001   3
  -3   9   5 1278.35 202.130   7
   3   9   5 1304.89 191.657   7
  -3   9  -5 1224.58 99.6122  14
   3   9   6 3984.83 264.250   6
  -3   9   6 4439.26 269.334   6
  -3   9   6 4293.43 276.987   7
   3   9   6 3982.46 270.309   7
  -3   9  -6 4078.43 169.281  14
  -3   9  -6 4193.54 181.182   3
  -3   9  -7 3138.13 143.001  14
  -3   9  -7 3293.29 153.842   3
  -3   9  -8 3558.98 147.717  14
  -3   9  -8 3659.93 158.970   3
   3   9  -9 1093.30 84.2877   3
  -3   9  -9 903.597 87.4048   3
  -3   9 -10 1312.91 73.0264   3
   3   9 -10 1336.29 71.4549   3
   3  10   0-26.8137 109.402   3
  -3  10   0 34.8365 109.291   3
  -3  10   0-122.828 114.810   2
   3  10   0 99.3122 108.559   2
   3  10   0 41.3805 82.5244  15
   3  10  -1 9409.99 382.710   9
  -3  10  -1 9364.99 319.048   3
  -3  10   1 9378.47 331.753   3
   3  10   1 9455.85 331.095   3
   3  10  -1 9200.69 317.359   3
  -3  10   1 8290.40 355.616   7
  -3  10  -1 9116.37 324.162  12
   3  10  -1 8980.89 380.208   5
   3  10   1 8896.59 308.363  15
   3  10  -1 8730.49 310.420  15
  -3  10   1 9164.16 322.942   2
   3  10   1 8641.23 322.707   2
   3  10  -2 2978.22 137.126  10
   3  10  -2 3130.96 227.195   9
   3  10  -2 3194.03 150.402   3
  -3  10  -2 3057.43 151.415   3
  -3  10   2 3039.46 204.291   7
  -3  10  -2 3402.16 160.928   2
  -3  10   2 3428.14 165.940   2
   3  10  -2 3310.02 162.557   2
   3  10   2 3155.23 162.986   2
   3  10  -2 3369.87 226.265   5
   3  10  -2 3199.49 144.503  15
  -3  10  -2 3484.48 159.412  12
  -3  10  -3 10403.6 362.200  12
   3  10  -3 9588.92 411.342   9
  -3  10   3 9374.73 414.369   7
   3  10   3 10041.7 393.338   7
   3  10  -3 10383.2 359.133   2
  -3  10  -3 10799.4 359.871   2
   3  10   3 10540.0 360.863   2
  -3  10   3 10034.4 360.166   2
   3  10  -3 10042.0 409.573   5
  -3  10  -3 10196.8 353.461   3
   3  10  -3 10375.3 354.692   3
   3  10  -4 9248.72 375.633   9
   3  10   4 8305.65 372.107   7
  -3  10   4 8857.67 391.838   7
   3  10   4 8479.13 366.125   6
  -3  10   4 8573.64 372.065   6
   3  10  -4 9194.81 318.479   2
   3  10   4 9552.72 320.621   2
  -3  10  -4 9065.61 318.389   2
  -3  10   4 9361.50 320.619   2
   3  10  -4 8552.13 370.467   5
  -3  10  -4 8955.61 308.769  14
   3  10  -4 9098.13 316.459   3
  -3  10  -4 8739.11 315.625   3
   3  10   5 2467.31 207.822   7
  -3  10   5 2285.93 223.340   7
  -3  10   5 2468.37 205.270   6
   3  10   5 2376.39 198.962   6
  -3  10  -5 2290.42 119.238  14
   3  10  -5 2419.35 183.518   5
  -3  10  -5 2321.69 134.975   3
   3  10  -5 2197.43 190.017   9
  -3  10   6 9263.40 398.668   6
  -3  10   6 8799.95 414.631   7
  -3  10  -6 9317.93 321.317   3
  -3  10  -6 9087.89 312.062  14
  -3  10  -7 4899.15 191.643   3
  -3  10  -7 4609.81 174.642  14
  -3  10  -8 1424.88 105.099   3
  -3  10  -9 2337.27 110.594   3
   3  10  -9 2474.82 108.355   3
  -3  11   0 2095.96 155.745   3
   3  11   0 1959.73 157.333   3
  -3  11   0 2054.44 149.902   2
   3  11   0 2236.45 150.585   2
   3  11   0 2082.78 121.266  15
   3  11  -1 2037.92 142.673   3
  -3  11  -1 1840.83 141.698   3
  -3  11   1 1947.40 148.899   2
   3  11   1 1769.00 146.674   2
  -3  11  -1 1826.53 136.571  12
   3  11  -1 1753.03 117.442  12
   3  11  -1 1924.82 118.225  15
   3  11   1 1779.95 115.303  15
  -3  11  -2 1750.11 145.605   2
   3  11   2 1834.02 145.317   2
   3  11  -2 1903.63 143.483   2
  -3  11   2 1919.14 146.326   2
   3  11  -2 1645.05 213.224   9
   3  11  -2 2143.27 137.917   3
  -3  11  -2 1796.80 136.385   3
  -3  11   2 1627.53 173.237   7
   3  11  -2 2283.86 212.516   5
   3  11   2 1857.91 116.351  15
  -3  11  -2 1863.21 140.713  12
   3  11  -3 412.148 180.519   9
  -3  11  -3 216.903 113.574   3
   3  11  -3 58.2165 116.315   2
   3  11   3 267.863 120.739   2
  -3  11  -3 139.304 118.930   2
  -3  11   3 219.773 122.041   2
   3  11  -3 209.067 171.914   5
  -3  11   3 304.027 163.386   7
  -3  11   4 4086.43 258.085   7
   3  11  -4 4054.66 238.254   5
   3  11   4 4576.79 190.881   2
   3  11  -4 4379.79 186.761   2
  -3  11   4 4430.94 192.101   2
  -3  11  -4 4318.17 188.607   2
   3  11  -4 3825.68 243.709   9
  -3  11  -4 4458.37 190.785   3
  -3  11  -5 3736.89 177.767   3
  -3  11   5 4103.19 253.104   7
  -3  11  -6 224.010 109.133   3
  -3  11  -7 21.1465 95.6440   3
   3  11  -8 303.418 82.7165   3
  -3  11  -8 378.101 84.7340   3
   3  11  -9 7.24583 54.8808   3
  -3  11  -9 142.552 58.2530   3
  -3  12   0 215.941 138.409   2
   3  12   0-24.9183 96.3540  15
  -3  12   0-126.502 161.317   3
  -3  12   0 9.60402 129.353  12
   3  12   0 11.4934 135.956   2
  -3  12   1 1400.89 149.717   2
  -3  12  -1 1139.17 149.897   3
   3  12  -1 992.124 104.665  12
  -3  12  -1 968.303 133.065  12
   3  12   1 1050.26 144.468   2
   3  12   1 1052.79 107.417  15
   3  12  -1 1155.24 102.672  15
   3  12   2 4845.44 212.910   2
  -3  12  -2 4392.25 209.607   2
  -3  12   2 4558.75 213.398   2
   3  12  -2 3938.86 209.327   2
   3  12   2 4702.82 185.277  15
  -3  12  -2 4627.73 207.722   3
  -3  12  -2 4181.12 205.298  12
  -3  12  -3 160.875 123.818   3
   3  12   3 223.035 98.2896  15
  -3  12  -3 28.0911 126.254   2
  -3  12   3-111.437 130.084   2
   3  12  -3 18.7942 121.637   2
   3  12   3 108.137 123.386   2
  -3  12   4 546.876 123.384   2
   3  12  -4 587.877 111.228   2
   3  12   4 452.881 113.909   2
  -3  12  -4 347.303 114.598   2
  -3  12  -4 554.719 123.938   3
  -3  12  -5 61.8645 113.716   3
  -3  12  -6 5200.61 207.789   3
  -3  12  -7 3723.41 158.412   3
   3  12   8 13.7934 62.7761  15
   3  12  -8 39.8188 67.1586   3
  -3  12  -8-158.897 71.5821   3
   3  13   0 2445.15 131.787  15
   3  13   0 3140.15 183.393   2
  -3  13   0 2805.05 184.064   2
   3  13   0 2833.76 148.458  12
  -3  13   0 3055.06 174.351  12
  -3  13   1 781.048 150.726   2
   3  13   1 688.183 98.4593  15
  -3  13  -1 481.765 159.272   3
   3  13   1 688.527 149.739   2
  -3  13   1 921.684 133.163  12
   3  13  -1 496.896 86.6573  12
  -3  13  -1 616.080 135.834  12
  -3  13   2 1249.97 150.099   2
  -3  13  -2 1037.13 143.999   2
  -3  13  -2 960.383 151.029   3
   3  13   2 855.141 104.407  15
   3  13  -2 1074.00 141.638   2
   3  13   2 841.564 142.416   2
  -3  13  -2 957.717 130.168  12
  -3  13  -3 2504.13 166.809   3
   3  13   3 2579.37 157.556   2
  -3  13   3 2497.59 162.193   2
  -3  13  -3 2336.71 158.085   2
   3  13  -3 2277.97 155.364   2
   3  13   3 2426.68 131.285  15
  -3  13  -4 4415.64 195.117   3
   3  13   4 3887.62 182.161   2
   3  13  -4 3814.81 178.953   2
  -3  13  -4 3943.75 185.760   2
  -3  13   4 4087.08 188.456   2
   3  13   4 4304.48 170.236  15
  -3  13  -5 1132.98 123.708   3
   3  13   5 1309.11 100.145  15
  -3  13  -6 1761.27 119.856   3
   3  13   6 1597.88 99.2635  15
  -3  13  -7-41.3020 79.5951   3
   3  13  -7-68.2101 76.2771   3
   3  13   7-118.345 65.9212  15
  -3  13  -8 643.108 56.0469   3
   3  13  -8 521.662 54.5222   3
   3  14   0 129.844 145.839   2
  -3  14   0 15.1874 147.227   2
   3  14   0 36.2609 87.3368  12
  -3  14   0 28.2708 125.966  12
   3  14   1-138.513 139.942   2
   3  14   1 124.205 107.112  12
  -3  14   1 124.099 127.083  12
  -3  14  -1 69.8782 121.908  12
  -3  14   1-181.403 146.057   2
   3  14   2 2175.10 112.815  15
  -3  14  -2 2391.19 172.960   3
  -3  14   2 2165.48 155.808  12
   3  14  -2 2032.80 155.492   2
  -3  14  -2 2275.36 162.255   2
   3  14   2 2383.48 159.784   2
  -3  14   2 2232.64 162.227   2
  -3  14  -3 49.0978 135.506   3
   3  14   3-35.9164 81.8509  15
   3  14  -3 111.730 113.462   2
  -3  14   3 287.881 128.895   2
  -3  14  -3 40.3435 123.191   2
   3  14   3-3.60779 115.882   2
  -3  14  -4-1.50465 121.461   3
   3  14   4 167.035 79.4285  15
   3  14   4 141.773 95.1046   2
  -3  14  -5 202.361 106.514   3
   3  14   5 166.482 73.0800  15
   3  14  -6 1389.53 97.0900   3
  -3  14  -6 1327.29 100.984   3
  -3  14   6 1201.12 104.282  12
   3  14  -7 16.1381 59.6929   3
  -3  14  -7-26.2344 61.8460   3
  -3  14   7 133.635 62.2858  12
   3  15   0 325.504 131.846   2
  -3  15   0 566.298 142.484   2
  -3  15   0 553.297 119.116  12
   3  15   1 777.850 134.051   2
  -3  15   1 857.851 141.269   2
  -3  15   1 729.178 125.462  12
   3  15  -2 370.653 116.563   2
  -3  15   2-18.6798 124.736   2
   3  15   2 120.194 118.472   2
  -3  15  -2 157.200 124.229   2
  -3  15   2 345.358 117.428  12
   3  15   2 230.521 96.0469  12
  -3  15  -3 927.843 137.175   3
   3  15  -3 887.060 107.004   2
   3  15   3 597.752 108.118   2
   3  15   3 680.150 101.985  12
   3  15  -4-77.1333 109.846   3
  -3  15  -4 4.95538 109.491   3
  -3  15  -5 207.260 90.6420   3
  -3  15   5 264.846 88.2351  12
   3  15  -6 105.258 66.1404   3
  -3  15  -6 162.253 67.4829   3
  -3  15   6 0.91705 62.3050  12
   3  16   0-6.01759 108.127   2
   3  16   1 1046.09 111.829   2
  -3  16   1 836.035 104.895  12
   3  16   2 3819.21 163.220   2
   3  16  -2 3636.65 161.668   2
  -3  16   2 3761.45 164.910  12
   3  16   3 5.73239 78.9102   2
  -3  16   3 4.09040 90.7743  12
   3  17   0 1033.68 90.0518   2
   3  17   1 38.4440 79.0391   2
  -4   0   0 1153.31 108.453   8
   4   0   1 62.8920 64.5706   5
   4   0   1 0.88323 67.4091   9
  -4   0   1 49.7435 91.1550   7
  -4   0   2 178271. 5606.66   6
  -4   0   2 176135. 5604.12   7
  -4   0  -2 177947. 5609.99   1
  -4   0  -3-13.5972 156.948   1
  -4   0   3-4.52891 125.543   6
  -4   0   3 2.06387 118.607   7
  -4   0   4 20595.6 715.339   6
  -4   0   4 21328.6 713.073   7
  -4   0  -4 22337.7 734.200   1
  -4   0   5 98.6079 141.586   6
  -4   0  -5-4.66131 189.533   1
  -4   0   5-29.8161 130.336   7
  -4   0  -6 14898.8 513.769  11
   4   0   6 16099.4 575.970   6
  -4   0   6 16192.9 564.355   6
  -4   0   6 16341.2 560.063   7
  -4   0  -6 16273.4 586.437   1
  -4   0   7 293.820 153.344   7
   4   0   7 107.646 168.548   6
  -4   0   7 83.7481 155.034   6
  -4   0  -7 182.650 201.222   1
  -4   0  -7 86.3660 106.174  11
  -4   0  -8 7321.65 271.726  11
   4   0   8 7372.20 350.758   6
  -4   0   8 6843.53 328.874   6
  -4   0  -9-25.0130 116.638  11
   4   0   9 130.199 181.348   7
  -4   0 -10 35.6777 113.963   3
   4   0 -10-10.5232 107.720   3
   4   0 -11-10.9788 77.7941   3
  -4   0 -11-15.5279 78.5504   3
   4   1   0 118.351 88.6409   5
  -4   1   0-55.0857 104.231   8
  -4  -1   0 44.5248 91.1000   8
   4   1   0 153.103 88.4000   9
  -4   1   0 52.7282 108.315   7
   4   1   1 12738.6 407.796   5
   4   1   1 12754.6 408.191   9
  -4   1   1 11848.9 416.046   7
  -4   1  -1 12568.9 422.740   8
  -4   1   1 12370.2 416.554   6
  -4  -1   1 11874.0 404.561   7
  -4   1   2 8365.82 305.173   7
  -4  -1   2 8333.38 287.542   7
  -4  -1  -2 8329.23 315.986   1
  -4   1   2 8363.04 308.413   6
  -4  -1   2 8407.21 294.263   6
  -4   1   3 607.581 138.682   6
  -4  -1   3 794.969 118.488   6
  -4  -1  -3 690.083 162.745   1
  -4   1   3 755.418 131.738   7
  -4  -1   3 847.926 105.687   7
  -4  -1  -4 52360.0 1695.93   1
  -4   1   4 51264.1 1689.08   6
  -4  -1   4 53031.2 1681.67   6
  -4   1   4 52317.2 1686.04   7
  -4  -1   4 52299.9 1677.68   7
  -4  -1  -5 4130.08 250.887   1
  -4   1   5 3893.71 225.132   6
  -4  -1   5 4304.52 208.321   6
  -4  -1   5 4032.20 201.874   7
  -4   1   5 4373.19 223.372   7
   4  -1   6 726.960 167.171   6
   4   1   6 586.933 184.727   6
  -4  -1   6 965.567 144.275   7
  -4   1   6 672.824 163.342   7
  -4  -1   6 923.740 146.992   6
  -4   1   6 738.274 164.458   6
  -4   1  -6 542.938 97.6501  11
  -4  -1  -6 641.756 199.486   1
  -4  -1   7 894.707 149.942   7
  -4   1   7 505.808 168.857   7
  -4  -1   7 740.033 152.211   6
   4  -1   7 654.651 164.675   6
   4   1   7 776.924 192.979   6
  -4   1   7 651.265 173.862   6
  -4   1  -7 847.503 109.300  11
  -4  -1  -7 936.332 212.373   1
  -4   1  -8 710.074 119.612  11
   4   1   8 843.575 200.675   6
   4  -1   8 393.548 173.033   6
  -4   1   8 754.042 174.259   6
  -4   1   8 557.690 168.852   7
   4   1   9 5601.97 330.892   7
   4   1  -9 5978.89 239.320   3
  -4   1  -9 6481.02 243.367   3
  -4   1  -9 5997.74 235.512  11
   4   1   9 5209.11 305.354   6
  -4  -1 -10 59.7437 115.079   3
   4  -1 -10 143.507 111.536   3
  -4   1 -10 56.0617 109.190   3
   4   1 -10 82.0843 101.939   3
  -4   1 -11 4146.34 159.598   3
   4  -1 -11 3764.17 157.996   3
  -4  -1 -11 4160.69 160.629   3
   4   1 -11 4158.43 156.121   3
  -4   1 -12 617.271 48.6233  14
   4   2   0 4233.53 185.408   5
   4   2   0 4430.65 187.022   9
  -4  -2   0 4430.11 172.248   8
  -4   2   0 4528.10 195.234   7
   4   2   1 125538. 3983.90   5
   4   2   1 125964. 3983.91   9
  -4  -2   1 126985. 3981.87   8
  -4   2   1 126540. 3989.79   7
  -4   2   1 124688. 3989.00   6
  -4   2   2 96728.5 3015.39   6
  -4   2  -2 94131.2 2994.03   9
  -4   2  -2 94705.4 2994.03   5
  -4  -2   2 94645.3 2999.18   7
  -4   2   2 95396.3 3014.84   7
  -4   2  -2 97316.1 3014.21   1
  -4  -2  -2 96482.0 3014.28   1
  -4   2   3 351.915 138.923   7
  -4  -2   3 336.732 86.5334   7
  -4   2  -3 439.431 157.912   1
  -4  -2  -3 432.705 152.413   1
  -4   2   3 374.943 141.957   6
  -4  -2   3 259.802 96.4446   6
  -4  -2   4 37898.5 1208.94   7
  -4   2   4 38084.3 1228.36   7
  -4   2  -4 34910.6 1231.67   1
  -4  -2  -4 38719.6 1235.12   1
  -4  -2   4 37831.5 1212.90   6
  -4   2   4 37189.2 1229.16   6
  -4  -2   5-55.1157 114.225   6
  -4   2   5 27.7831 160.446   6
  -4  -2   5 38.4890 109.186   7
  -4   2   5 17.8620 151.998   7
  -4  -2  -5 79.4059 181.916   1
  -4  -2   6 4341.10 212.562   6
   4  -2   6 4428.20 233.341   6
   4   2   6 5039.35 277.732   6
  -4   2   6 4524.52 255.082   6
  -4  -2   6 4126.98 207.817   7
  -4   2   6 4548.43 247.928   7
  -4   2  -6 4163.48 266.637   1
  -4  -2  -6 4607.46 268.585   1
  -4   2  -6 4376.29 175.298  11
  -4  -2  -6 4186.58 182.383  11
  -4   2  -7 346.286 103.809  11
  -4  -2  -7 359.260 113.576  11
  -4   2   7 233.573 169.985   7
   4   2   7 338.375 190.501   6
  -4   2   7 309.172 176.924   6
   4  -2   7 98.8172 143.880   6
  -4   2   8 374.201 187.167   7
   4   2   8 109.580 202.032   6
  -4   2   8 398.162 179.019   6
  -4  -2  -8 344.765 125.867  11
  -4   2  -8 423.836 111.833  11
  -4   2  -8 466.337 120.159   3
   4   2  -8 222.737 115.392   3
   4   2   9 3733.82 262.402   6
   4   2   9 3820.29 276.055   7
  -4  -2  -9 4003.97 190.673  11
   4   2  -9 4204.77 185.957   3
  -4   2  -9 4153.65 187.743   3
   4   2 -10 18445.6 610.881   3
  -4   2 -10 18862.0 612.657   3
  -4  -2 -11 177.601 79.0973   3
   4   2 -11 108.928 73.4876   3
   4  -2 -11 137.546 74.7153   3
  -4   2 -11 153.294 75.0433   3
   4   3   0-84.4405 127.739   9
  -4   3   0-27.5864 115.242   8
   4   3   0-95.7461 127.934   5
   4   3   1 44234.7 1365.94   9
   4   3  -1 41903.1 1366.01   9
  -4   3  -1 44426.0 1366.52   8
  -4  -3   1 40971.5 1353.42   8
  -4   3   1 42414.7 1369.19   7
   4   3  -1 42269.6 1366.46   5
   4   3   1 44328.5 1366.03   5
  -4   3   2 170555. 5188.70   7
  -4   3  -2 161461. 5165.50   5
  -4   3  -2 160460. 5165.50   9
  -4  -3  -2 173355. 5184.96   1
  -4   3  -2 175297. 5185.06   1
  -4  -3   3 1163.49 75.8645   7
  -4   3   3 1061.72 152.469   7
  -4   3  -3 855.119 160.147   1
  -4  -3  -3 1000.98 161.551   1
  -4   3  -3 924.883 85.9898   9
  -4   3  -3 1038.51 83.1370   5
  -4   3   3 1028.91 152.043   6
  -4   3   4 636.600 172.429   6
  -4  -3   4 753.283 95.5232   6
  -4   3  -4 655.655 170.352   1
  -4  -3  -4 731.700 168.571   1
  -4   3   4 754.386 163.001   7
  -4  -3   4 766.578 89.0637   7
  -4  -3   5 98.0409 96.1423   6
  -4   3   5 129.755 161.746   6
  -4   3   5 138.826 163.577   7
  -4   3  -5 192.256 170.799   1
  -4  -3  -5 192.030 173.318   1
  -4   3   6 12501.9 474.765   7
   4   3  -6 11978.3 404.917   3
  -4   3  -6 12440.6 406.327   3
  -4   3   6 12722.3 480.510   6
   4  -3   6 12325.3 448.281   6
   4   3   6 12919.4 491.836   6
  -4  -3  -6 11599.7 409.690  11
  -4   3  -6 11861.1 403.442  11
  -4   3  -6 12264.3 479.401   1
  -4  -3  -6 12204.3 477.963   1
   4   3   7 19895.8 725.462   6
  -4   3   7 19937.5 717.080   6
   4   3  -7 19991.2 640.881   3
  -4   3  -7 20041.2 641.926   3
  -4  -3  -7 19059.4 645.423  11
  -4   3  -7 18954.1 638.658  11
  -4   3   7 19733.9 714.414   7
  -4   3  -8 1016.89 124.239   3
   4   3  -8 1016.69 119.756   3
   4   3   8 1079.18 218.547   6
  -4   3   8 733.062 196.052   6
  -4   3   8 835.759 197.556   7
  -4   3  -8 1241.26 113.119  11
  -4  -3  -8 1094.80 130.616  11
  -4  -3  -9-128.134 122.997  11
   4   3  -9 190.162 114.257   3
  -4   3  -9 116.962 118.120   3
   4   3 -10 826.883 105.599   3
  -4   3 -10 932.791 108.748   3
  -4   3 -11 839.212 78.6468   3
   4   3 -11 798.941 75.6951   3
  -4  -3 -11 851.253 80.6012   3
   4   4   0 10462.6 381.139   5
  -4   4   0 10555.8 370.176   8
   4   4   0 10455.1 379.473   9
  -4   4   0 11010.9 380.326   7
  -4   4   1 80682.5 2581.53   6
  -4   4  -1 82421.5 2578.84   8
   4   4  -1 77737.2 2579.84   5
   4   4   1 83494.9 2581.87   5
  -4   4  -1 82638.0 2573.70   1
  -4  -4  -1 79587.6 2573.19   1
  -4   4   1 82645.8 2580.69   8
   4   4   1 83302.0 2581.52   9
   4   4  -1 78186.4 2579.63   9
  -4   4  -2 41340.3 1340.72   5
  -4   4  -2 41467.9 1340.92   9
  -4  -4   2 42845.9 1342.74   8
  -4  -4  -2 43899.8 1358.67   1
  -4   4  -2 43903.3 1359.12   1
  -4   4  -3 1206.97 84.6865   5
  -4   4  -3 1403.63 152.326   1
  -4  -4  -3 1319.57 158.040   1
  -4   4  -3 1252.58 88.4638   9
  -4   4   3 1358.87 159.489   7
  -4   4   4 9533.48 382.849   6
  -4   4   4 9590.76 380.648   7
  -4   4  -4 9454.96 323.710   5
  -4   4  -4 9690.84 372.590   1
  -4  -4  -4 9896.77 370.140   1
  -4   4  -4 9537.90 324.349   9
  -4   4  -5 3644.53 158.828   9
  -4   4   5 3745.59 231.348   7
   4   4   5 4016.61 251.560   6
  -4   4   5 3487.20 234.344   6
  -4   4  -5 3668.54 156.331   5
  -4  -4  -5 3773.30 160.084  11
  -4  -4  -5 4014.46 229.082   1
  -4   4  -5 4038.56 231.690   1
  -4   4   6 513.752 176.735   7
   4   4   6 325.833 193.814   6
  -4   4   6 310.242 180.651   6
  -4   4  -6 282.314 90.5847   3
   4   4  -6 249.292 88.6816   3
  -4  -4  -6 233.660 104.911  11
  -4   4  -6 431.181 82.9208  11
  -4   4  -6 267.853 177.458   1
  -4  -4  -6 417.127 177.744   1
  -4   4   7 6600.98 337.625   6
   4   4   7 6051.84 338.128   6
  -4   4  -7 6267.81 239.439   3
   4   4  -7 6738.69 238.531   3
  -4   4  -7 6138.18 232.299  11
  -4  -4  -7 6355.96 247.692  11
  -4   4   7 6157.77 327.999   7
   4   4   8 3728.40 285.614   7
  -4   4   8 3508.63 261.574   7
   4   4   8 3779.39 284.516   6
  -4   4   8 3245.61 259.204   6
  -4   4  -8 3646.11 174.732   3
   4   4  -8 3896.10 172.620   3
  -4  -4  -8 3821.04 182.915  11
   4   4  -8 3265.75 235.082   5
   4   4  -8 3242.47 244.237   9
  -4  -4  -9 88.7434 119.680  11
  -4   4  -9 63.7273 112.639   3
   4   4  -9 64.7445 109.479   3
  -4   4 -10 3395.48 149.547   3
   4   4 -10 2943.08 145.392   3
   4   4 -11 627.896 65.7877   3
  -4   4 -11 491.025 69.3222   3
  -4   4 -11 676.746 76.0175  14
  -4  -4 -11 608.059 76.2354   3
   4  -4 -11 509.936 71.8961   3
   4   5   0-74.2050 157.074   5
  -4   5   0-96.7931 108.872   8
   4   5   0 52.2703 151.915   9
  -4   5   0-15.3073 125.390   7
   4   5   0 33.5400 65.0289   7
  -4   5   1 78750.3 2501.45   6
   4   5   1 81123.0 2505.80   5
  -4   5  -1 79417.4 2497.36   8
  -4   5   1 77454.8 2506.54   7
  -4   5  -1 78886.3 2490.33   1
  -4  -5  -1 75950.3 2489.63   1
  -4   5   1 77659.2 2500.36   8
   4   5   1 81099.0 2505.50   9
  -4  -5  -2 516.401 113.374   1
  -4   5  -2 543.352 114.944   1
  -4   5   2 487.918 134.808   6
  -4   5  -2 463.714 81.8642   5
  -4   5  -2 350.962 85.9834   9
   4   5  -3 11154.6 415.683   5
  -4   5  -3 11260.0 375.083   5
  -4   5   3 10915.5 417.571   6
   4   5  -3 11302.0 415.416   9
  -4   5  -3 11080.5 375.757   9
  -4   5  -3 11718.9 407.500   1
  -4  -5  -3 12046.2 406.241   1
  -4   5   4 18559.0 620.223   7
   4   5   4 19302.8 624.605   6
   4   5  -4 17836.2 604.074   5
  -4   5  -4 16894.2 564.351   5
  -4  -5  -4 18026.6 601.277   1
  -4   5  -4 17098.5 600.719   1
  -4   5  -4 16660.4 564.771   9
   4   5  -4 17670.9 602.724   9
   4   5  -5 30801.6 1002.26   9
  -4   5   5 31572.9 1025.02   7
  -4   5   5 30135.7 1023.06   6
   4   5  -5 30462.4 1002.09   5
   4   5  -5 30137.3 960.923   3
  -4   5  -5 29644.9 961.547   3
  -4  -5  -5 29187.5 964.004  11
  -4  -5  -5 31292.7 1008.23   1
  -4   5  -5 30098.7 1009.75   1
  -4   5   6 2624.84 221.660   7
  -4   5   6 2571.15 230.097   6
   4   5  -6 2778.25 208.984   5
  -4   5  -6 2573.55 131.826   3
   4   5  -6 2532.66 129.777   3
   4   5  -6 2568.99 209.788   9
  -4  -5  -6 2897.51 145.831  11
  -4   5   7 6107.35 334.294   7
   4   5   7 6045.46 338.337   6
  -4   5   7 6848.12 337.317   6
   4   5  -7 6206.89 295.952   5
   4   5  -7 6290.72 231.851   3
  -4   5  -7 5869.37 233.659   3
  -4  -5  -7 5835.80 241.258  11
   4   5  -7 6572.05 301.380   9
  -4   5   8 2173.63 237.735   7
   4   5   8 2389.29 253.085   7
  -4   5  -8 2381.10 139.669   3
   4   5  -8 2117.63 137.877   3
   4   5  -8 2322.18 203.287   9
   4   5   8 2263.08 244.947   6
   4   5  -8 2292.63 194.436   5
  -4   5   8 1833.28 225.612   6
  -4  -5  -8 2134.84 148.746  11
  -4  -5  -9 199.086 115.756  11
   4   5  -9 190.135 105.889   3
  -4   5  -9 283.664 109.682   3
   4   5 -10 803.727 94.1155   3
  -4   5 -10 915.174 97.9090   3
   4   5 -11 67.7182 54.8801   3
  -4   5 -11 172.633 58.1066   3
  -4   5 -11 207.179 64.3903  14
   4  -5 -11 76.3182 61.6721   3
  -4  -5 -11 93.5945 64.7023   3
  -4   6   0 1948.22 149.488   7
   4   6   0 1529.12 87.4623   6
   4   6   0 1574.27 80.9742   7
  -4   6   0 1816.83 125.958   8
   4   6   0 1646.45 184.603   5
   4   6   0 1871.40 179.312   9
  -4   6   0 1206.67 63.8093   1
   4   6   1 2802.59 148.143   7
  -4   6   1 3226.26 178.995   7
  -4   6  -1 2852.09 121.316   1
   4   6   1 2983.69 153.305   6
  -4   6   1 2944.21 161.561   8
   4   6   1 3095.13 209.137   9
   4   6   1 3312.02 217.766   5
  -4   6   2 7481.94 298.498   7
  -4   6   2 7344.69 287.965   6
   4   6   2 6994.44 286.898   6
  -4   6  -2 7142.86 253.403   5
   4   6  -2 7390.82 298.088   5
  -4   6  -2 6961.56 254.673   9
   4   6  -2 7384.51 295.906   9
  -4  -6  -2 6668.70 253.690   1
  -4   6  -2 6900.39 256.039   1
  -4   6   3 14976.0 536.785   6
   4   6   3 15829.3 539.622   6
  -4   6  -3 14965.7 496.286   5
   4   6  -3 14997.1 531.811   5
  -4   6  -3 14869.7 497.039   9
   4   6  -3 14785.6 529.433   9
  -4  -6  -3 15299.7 513.587   1
  -4   6  -3 15302.1 513.648   1
  -4   6   4 3758.50 225.348   6
   4   6   4 3317.22 229.624   6
  -4   6  -4 3601.80 188.762   1
  -4  -6  -4 3688.61 191.566   1
   4   6  -4 3255.96 209.290   9
   4   6  -4 3486.87 211.858   5
  -4   6   5 736.594 182.113   7
   4   6  -5 702.745 164.210   9
   4   6  -5 601.903 86.0706   3
  -4   6  -5 777.138 86.6878   3
  -4  -6  -5 710.709 97.4023  11
   4   6   5 913.697 188.142   6
   4   6  -5 649.153 163.174   5
  -4   6   6 2285.42 223.876   7
   4   6   6 2465.30 237.885   7
   4   6   6 2269.90 234.178   6
   4   6  -6 2338.09 196.598   5
   4   6  -6 2287.06 124.904   3
  -4   6  -6 2348.09 126.604   3
   4   6  -6 2210.55 200.408   9
  -4  -6  -6 2166.82 136.640  11
  -4   6   7 2366.51 243.925   7
   4   6  -7 2564.32 204.280   5
  -4   6   7 2514.23 239.217   6
   4   6  -7 2831.65 144.631   3
  -4   6  -7 3013.40 149.095   3
   4   6  -7 2597.82 209.243   9
  -4  -6  -7 2976.64 155.564  11
   4   6  -8 382.034 109.174   3
  -4   6  -8 520.822 113.568   3
  -4   6   8 311.142 202.966   7
  -4  -6  -8 393.150 119.482  11
   4   6   8 476.208 199.203   6
  -4   6   8 384.767 190.004   6
   4   6  -9 5050.97 201.476   3
  -4   6  -9 5102.18 203.748   3
  -4   6 -10 221.542 83.1483  14
   4   6 -10 297.713 77.9770   3
  -4   6 -10 454.847 83.4359   3
  -4  -6 -11 1377.65 73.0472   3
  -4   6 -11 1446.07 67.7416  14
   4   6 -11 1372.83 64.9756   3
  -4   6 -11 1506.91 67.7449   3
   4   7   0 58.7932 51.1086   6
  -4   7   0 71.1325 89.9505   8
   4   7   0 2.77982 48.8462   7
  -4   7   0-34.9794 135.556   7
  -4   7   1 2409.49 148.050   8
   4   7   1 2636.26 132.743   7
   4   7   1 2332.97 212.687   9
   4   7   1 2643.11 219.413   5
   4   7   1 2429.00 134.713   6
  -4   7   1 2576.13 178.425   7
  -4   7   2 67711.2 2183.07   7
   4   7   2 69393.9 2172.92   7
  -4   7   2 67986.0 2171.61   8
   4   7  -2 67967.9 2174.31   9
   4   7  -2 67919.1 2175.20   5
   4   7   2 66454.1 2172.54   6
  -4   7   2 66440.2 2175.10   6
  -4   7   3 4914.20 262.794   7
   4   7   3 5695.90 254.913   7
  -4   7   3 5169.69 250.813   6
   4   7   3 5862.49 254.896   6
  -4   7  -3 5154.34 201.728   5
   4   7  -3 5523.47 254.348   5
   4   7  -3 5501.13 253.483   9
  -4   7  -3 5278.56 204.846   9
  -4   7   4 1364.11 183.930   7
   4   7   4 1321.30 174.581   7
   4   7  -4 1261.66 90.7098   3
  -4   7  -4 1259.07 88.9300   3
   4   7  -4 1523.56 171.074   5
   4   7   4 1241.93 172.211   6
  -4   7   4 1137.35 172.753   6
  -4   7  -4 1314.64 98.5483  14
   4   7  -4 1288.49 169.981   9
   4   7   5 2957.66 228.912   7
   4   7   5 3103.17 228.578   6
  -4   7   5 2368.60 217.240   6
   4   7  -5 2942.98 201.754   5
  -4   7  -5 2747.78 132.391   3
   4   7  -5 2874.23 131.393   3
   4   7  -5 2554.19 201.735   9
  -4  -7  -5 2837.50 136.821  11
   4   7   6 667.189 203.641   7
   4   7  -6 608.510 163.469   5
   4   7   6 722.337 207.409   6
  -4   7   6 501.429 187.371   6
  -4   7  -6 602.817 100.399   3
   4   7  -6 548.339 97.3280   3
   4   7  -6 509.970 170.715   9
  -4  -7  -6 518.284 105.363  11
  -4   7   7-103.138 198.500   7
   4   7   7 138.325 196.573   7
   4   7  -7 61.5661 161.978   9
   4   7  -7-52.8477 105.045   3
  -4   7  -7 184.890 106.095   3
  -4  -7  -7-3.30669 107.947  11
   4   7  -7-61.8255 152.003   5
   4   7   7 70.9034 200.237   6
  -4  -7  -8 304.453 107.437  11
  -4   7  -8 195.296 104.050  14
  -4   7  -8 367.211 109.232   3
   4   7  -8 320.294 106.656   3
  -4   7  -9 65.4241 93.5776  14
  -4   7  -9 69.1219 94.1323   3
   4   7  -9 122.125 92.2153   3
  -4   7 -10 1378.87 89.1910   3
   4   7 -10 1363.44 83.6832   3
  -4   7 -10 1439.48 87.7799  14
  -4   8   0 386.432 132.934   7
  -4   8   0 127.349 76.0920   8
   4   8  -1 29558.1 952.345   5
   4   8  -1 29668.5 951.219   9
   4   8   1 28061.4 920.754   6
  -4   8   1 29198.3 950.795   7
   4   8   1 27992.0 921.182   7
  -4   8   1 27166.2 925.562   8
  -4   8  -2 28344.2 883.529  12
  -4   8   2 26663.8 903.916   8
   4   8  -2 27741.8 917.162   9
  -4   8   2 27107.6 922.484   7
   4   8   2 27704.8 905.769   7
   4   8   2 27154.1 905.228   6
  -4   8   2 27154.7 909.863   6
  -4   8  -2 27106.2 880.142   2
   4   8  -2 26700.5 880.967   2
  -4   8   2 27320.6 880.630   2
   4   8   2 28640.3 882.164   2
   4   8  -2 28514.2 918.430   5
  -4   8  -2 27009.1 875.088   3
   4   8  -2 26551.2 875.031   3
  -4   8  -3 19979.7 649.499  12
  -4   8   3 21101.8 646.432   2
   4   8  -3 19252.2 644.490   2
   4   8   3 20732.8 647.124   2
  -4   8  -3 19791.4 644.758   2
  -4   8   3 21079.3 701.478   7
   4   8   3 21226.9 688.582   7
   4   8   3 21267.0 689.843   6
  -4   8   3 21069.2 692.329   6
   4   8  -3 20497.8 685.865   9
  -4   8   3 21019.9 681.900   8
   4   8  -3 20739.1 686.764   5
  -4   8  -3 19658.7 639.873  14
  -4   8  -3 18177.0 638.494   3
   4   8  -3 18598.2 638.490   3
  -4   8  -4 8641.89 303.782   2
   4   8  -4 8722.38 303.176   2
   4   8  -4 9503.57 361.785   9
  -4   8   4 9591.96 386.068   7
   4   8   4 9122.96 371.283   7
   4   8   4 8719.57 372.510   6
  -4   8   4 9215.22 372.570   6
   4   8  -4 9483.38 360.657   5
  -4   8  -4 8463.70 302.774  14
   4   8  -4 8939.20 302.515   3
  -4   8  -4 8781.29 302.254   3
  -4   8  -5 413.153 94.7964  14
  -4   8   5 749.209 197.231   7
   4   8   5 187.403 176.283   7
   4   8  -5 468.302 92.0174   3
  -4   8  -5 363.661 92.0064   3
   4   8  -5 311.907 165.059   9
   4   8   5 356.458 173.996   6
   4   8  -5 522.100 162.767   5
  -4   8   5 298.364 174.788   6
  -4  -8  -6 31976.8 1011.90  11
   4   8   6 31788.2 1094.98   7
  -4   8   6 31959.8 1099.06   7
   4   8   6 31955.2 1096.03   6
  -4   8   6 31658.6 1090.30   6
   4   8  -6 31905.3 1012.23   3
  -4   8  -6 31677.1 1012.54   3
   4   8  -6 29692.1 1052.64   5
  -4   8  -6 31180.1 1012.23  14
   4   8  -6 29483.3 1053.59   9
  -4   8  -7 3016.20 150.342   3
   4   8  -7 2657.38 145.020   3
   4   8   7 2732.53 244.784   6
  -4   8   7 2894.94 245.999   6
  -4  -8  -7 3065.06 146.970  11
  -4   8  -7 2846.27 146.705  14
   4   8  -8 1288.17 112.871   3
  -4   8  -8 1270.43 110.307  14
  -4   8  -8 1289.62 112.824   3
  -4   8  -9 328.880 81.0672  14
   4   8  -9 281.360 81.5250   3
  -4   8  -9 349.391 86.7853   3
   4   8 -10 1411.40 76.3494   3
  -4   8 -10 1341.68 79.3053   3
   4   9   0 68.8788 190.852   5
   4   9   0-41.2041 184.597   9
   4   9   0-64.6115 91.5989  10
  -4   9   0 105.331 103.972   2
   4   9   0 174.179 91.9282   3
  -4   9   0-9.44544 91.5620   3
   4   9   0-71.6817 81.2602  15
   4   9   0 51.6941 91.7193   2
   4   9  -1 2965.46 135.790  10
   4   9  -1 2766.05 223.228   9
   4   9   1 3200.62 155.324   3
  -4   9   1 3208.20 155.564   3
   4   9  -1 2799.93 136.687   3
  -4   9  -1 3130.91 139.235   3
  -4   9   1 3002.82 198.901   7
  -4   9  -1 2894.28 146.981  12
   4   9  -1 3403.41 229.292   5
   4   9  -1 3016.05 136.406  15
   4   9   1 3170.91 132.320  15
  -4   9   1 2986.87 147.733   2
   4   9   1 3136.04 152.661   2
   4   9  -2 3228.95 139.049  15
   4   9  -2 2977.83 221.705   5
   4   9  -2 3145.85 131.938  10
   4   9  -2 3162.77 224.566   9
   4   9   2 3090.15 164.112   7
  -4   9   2 2840.35 210.899   7
   4   9   2 3063.55 159.156   6
  -4   9  -2 2788.80 154.381  12
   4   9  -2 2930.31 135.275   3
  -4   9  -2 2797.37 135.362   3
   4   9  -2 2941.11 147.968   2
  -4   9   2 2885.55 147.230   2
  -4   9  -2 3013.06 149.226   2
   4   9   2 3334.42 151.550   2
  -4   9  -3 5723.50 207.402  14
   4   9  -3 5918.55 277.163   5
   4   9  -3 5532.54 202.480  10
  -4   9   3 5173.48 245.020   8
   4   9  -3 5739.71 278.587   9
   4   9   3 5666.32 256.541   7
  -4   9   3 5885.02 287.163   7
   4   9   3 5524.99 254.960   6
  -4   9   3 5895.67 265.383   6
  -4   9   3 5586.95 218.805   2
   4   9  -3 5798.39 218.117   2
   4   9   3 5647.20 218.231   2
  -4   9  -3 5903.75 218.624   2
   4   9  -3 5515.72 208.701   3
  -4   9  -3 5698.34 208.591   3
  -4   9  -3 5882.12 222.527  12
  -4   9  -4 3776.53 161.505   2
   4   9  -4 3561.14 157.536   2
   4   9  -4 3922.12 231.021   9
  -4   9   4 3653.14 207.507   8
  -4   9   4 3797.25 227.730   6
   4   9   4 3830.80 228.016   6
   4   9   4 3713.31 225.779   7
  -4   9   4 3633.97 245.462   7
   4   9  -4 4103.59 231.519   5
  -4   9  -4 3620.59 152.725  14
   4   9  -4 3387.83 151.938   3
  -4   9  -4 3497.63 152.305   3
   4   9  -5 4520.73 240.436   9
  -4   9   5 3720.94 229.322   8
  -4   9   5 3828.56 263.283   7
   4   9   5 4084.58 252.986   7
   4   9   5 3670.90 250.448   6
  -4   9   5 4396.16 254.896   6
   4   9  -5 3564.21 229.348   5
  -4   9  -5 3857.17 167.769   3
   4   9  -5 3812.61 164.757   3
  -4   9  -5 4214.06 165.654  14
   4   9  -6 200.929 158.134   9
  -4   9   6 763.784 160.919   8
  -4   9   6 164.788 191.900   7
   4   9   6 316.236 179.125   7
  -4   9   6 250.087 177.698   6
   4   9   6 597.638 187.221   6
   4   9  -6 540.609 151.523   5
   4   9  -6 190.119 96.0514   3
  -4   9  -6 185.097 100.849   3
  -4   9  -6 172.859 94.2783  14
   4   9  -7 292.452 98.0805   3
  -4   9  -7 283.621 103.126   3
  -4   9  -7 342.624 90.6232  14
  -4   9  -8 147.998 79.8758  14
   4   9  -8 70.8941 88.3202   3
  -4   9  -8-43.9202 92.7806   3
   4   9  -9 890.499 80.4221   3
  -4   9  -9 869.147 82.4806   3
   4   9 -10 128.489 47.0519   3
  -4   9 -10 46.3963 51.3773   3
   4  10   0 7285.21 259.272  15
  -4  10   0 7270.22 270.297   3
   4  10   0 7459.78 270.276   3
  -4  10   0 7252.43 272.426   2
   4  10   0 7228.23 272.967   2
  -4  10   1 1129.11 128.101   2
   4  10  -1 1137.86 104.871  15
   4  10   1 1394.47 101.128  15
   4  10   1 1309.12 142.323   3
   4  10  -1 869.924 111.290   3
  -4  10   1 1083.41 143.603   3
   4  10  -1 1174.47 104.074  10
   4  10  -1 1259.42 203.670   9
  -4  10  -1 1440.48 114.287   3
  -4  10   1 1082.50 156.272   7
  -4  10  -1 1225.88 125.856  12
   4  10   1 1188.73 126.453   2
   4  10  -1 1171.34 201.505   5
  -4  10  -2 8006.03 287.876  12
   4  10  -2 7615.39 345.254   9
  -4  10  -2 7608.79 277.197   3
   4  10  -2 7840.51 276.941   3
  -4  10   2 7554.10 340.408   7
   4  10  -2 7439.69 269.132  10
   4  10  -2 8089.65 345.594   5
   4  10  -2 7574.16 274.063  15
   4  10  -2 7740.48 283.778   2
  -4  10   2 8141.32 286.695   2
  -4  10  -2 7556.63 285.237   2
   4  10   2 7875.79 285.545   2
  -4  10  -3 10053.9 359.789  12
   4  10  -3 9698.92 336.741  10
   4  10  -3 10282.1 411.935   9
   4  10  -3 9841.35 346.743   3
  -4  10  -3 10247.7 347.418   3
  -4  10   3 9307.82 416.436   7
   4  10  -3 9937.49 408.772   5
  -4  10   3 10616.7 356.530   2
   4  10  -3 10087.2 354.127   2
  -4  10  -3 10108.5 352.904   2
   4  10   3 10358.9 354.957   2
   4  10  -4 642.643 173.731   5
   4  10  -4 609.495 183.324   9
  -4  10   4 610.052 115.916   2
  -4  10  -4 720.563 110.476   2
   4  10   4 848.696 144.923   7
  -4  10   4 668.146 182.639   7
  -4  10  -4 583.497 105.396   3
   4  10  -4 463.076 100.012   3
   4  10   4 634.874 137.678   6
  -4  10  -4 713.769 93.4039  14
   4  10   4 758.198 106.755   2
   4  10  -4 586.008 102.765   2
   4  10  -5 6001.96 290.681   9
   4  10   5 5643.40 293.920   7
  -4  10   5 5518.04 316.835   7
   4  10   5 5828.52 291.333   6
  -4  10   5 5855.75 296.445   6
   4  10  -5 5588.38 282.263   5
  -4  10  -5 6184.53 227.765   3
   4  10  -5 6153.80 227.424   3
  -4  10  -5 5920.44 219.179  14
   4  10  -6 190.332 101.328   3
  -4  10  -6 334.154 104.529   3
  -4  10  -6 228.621 86.0532  14
   4  10  -7 1120.72 106.463   3
  -4  10  -7 1221.06 111.026   3
  -4  10  -7 1109.54 93.5531  14
   4  10  -8 2516.52 128.966   3
  -4  10  -8 2866.76 132.040   3
   4  10  -9 406.220 68.6844   3
  -4  10  -9 577.146 71.8714   3
  -4  11   0 24.9194 121.252  12
  -4  11   0 51.3376 134.471   3
   4  11   0 45.4502 129.567   3
   4  11   0 192.335 121.977   2
  -4  11   0-2.09198 127.193   2
   4  11   0-9.73364 96.0756  15
  -4  11  -1 2.28699 123.423  12
   4  11   1-10.6866 126.890   2
   4  11  -1-41.8885 120.750   3
  -4  11  -1 203.127 119.845   3
  -4  11   1-186.985 131.622   2
   4  11  -1 117.872 98.4186  15
   4  11   1 70.1858 95.5904  15
   4  11   2 7211.94 261.346  15
   4  11  -2 7346.53 341.499   9
   4  11  -2 7378.36 271.968   3
  -4  11  -2 6882.38 272.157   3
   4  11  -2 7709.58 280.375   2
  -4  11  -2 7265.88 277.753   2
  -4  11   2 7445.99 281.203   2
   4  11   2 6891.68 279.530   2
  -4  11   2 6532.20 324.410   7
   4  11  -2 7318.42 338.961   5
  -4  11  -2 7609.06 281.917  12
   4  11  -3 337.456 189.293   9
  -4  11   3 228.841 171.630   7
   4  11  -3 527.138 122.711   2
   4  11   3 759.564 125.598   2
  -4  11  -3 445.134 122.880   2
  -4  11   3 609.011 130.128   2
   4  11  -3 590.466 180.868   5
   4  11  -3 468.665 113.768   3
  -4  11  -3 570.020 113.320   3
   4  11  -4 638.264 179.617   9
  -4  11  -4 330.729 111.345   3
   4  11  -4 234.454 112.339   3
  -4  11  -4 531.702 117.433   2
  -4  11   4 377.394 120.660   2
   4  11  -4 396.855 164.143   5
  -4  11   4 148.524 175.044   7
   4  11   4 409.274 110.542   2
   4  11  -4 363.078 105.461   2
  -4  11  -5 490.239 112.815   3
   4  11  -5 439.024 108.087   3
  -4  11   5 463.572 187.370   7
  -4  11  -6 536.122 110.983   3
   4  11  -6 689.278 108.303   3
   4  11  -7 276.312 93.3680   3
  -4  11  -7 115.829 95.4427   3
   4  11  -8 148.144 76.8227   3
  -4  11  -8 135.018 79.7097   3
   4  11  -9-45.2603 52.2510   3
  -4  11  -9-47.7859 52.9826   3
  -4  12   0 2258.28 179.162   3
   4  12   0 2168.18 181.314   3
   4  12   0 1848.48 129.275  15
  -4  12   0 2310.79 165.855   2
   4  12   0 2303.11 164.502   2
  -4  12   0 2149.88 154.644  12
  -4  12   1 165.729 141.019   2
   4  12  -1-23.0202 139.404   3
  -4  12  -1-103.849 137.916   3
   4  12   1 41.4174 136.424   2
  -4  12  -1-144.785 127.659  12
   4  12  -1-246.848 103.013  15
   4  12   1-95.5940 102.120  15
  -4  12  -2 12718.0 439.113   3
   4  12  -2 12490.8 439.803   3
   4  12   2 12906.7 426.874  15
  -4  12  -2 12752.0 442.076   2
  -4  12   2 12438.1 443.545   2
   4  12   2 13254.8 443.966   2
   4  12  -2 12440.0 442.601   2
  -4  12  -2 12000.6 441.918  12
   4  12   3 254.974 126.255   2
   4  12  -3 296.606 123.155   2
  -4  12   3 402.327 135.920   2
  -4  12  -3 280.945 128.222   2
   4  12  -3 345.401 125.822   3
  -4  12  -3 284.312 127.020   3
   4  12  -3 248.356 172.016   5
   4  12  -3 524.953 181.585   9
   4  12   3 255.138 102.600  15
   4  12   4 5597.27 210.747  15
   4  12  -4 5157.45 217.959   2
   4  12   4 5136.03 219.926   2
  -4  12  -4 5141.08 222.625   2
  -4  12   4 5506.54 225.880   2
  -4  12  -4 5535.58 222.614   3
   4  12  -4 5721.53 222.987   3
   4  12  -5 137.123 110.067   3
  -4  12  -5 87.3577 110.679   3
  -4  12  -6 3826.19 166.899   3
   4  12  -6 3401.94 163.227   3
   4  12  -7 659.362 90.6160   3
  -4  12  -7 711.098 93.3525   3
   4  12   8 520.109 68.2536  15
   4  12  -8 707.084 69.9451   3
  -4  12  -8 740.268 74.1894   3
  -4  12   8 412.287 71.3672  12
  -4  13   0 100.024 150.012   2
   4  13   0-112.719 95.8431  15
   4  13   0-157.940 143.856   2
   4  13   0-26.3056 92.7584  12
  -4  13   0 78.6632 133.840  12
  -4  13   1 324.347 146.448   2
   4  13   1 64.2869 100.502  15
   4  13  -1 275.666 158.458   3
  -4  13  -1-2.00615 157.720   3
   4  13   1 494.214 144.293   2
  -4  13  -1 293.264 130.492  12
  -4  13   1 177.012 137.791  12
  -4  13   2 231.241 142.610   2
  -4  13  -2 203.519 136.275   2
  -4  13  -2-14.1143 126.289  12
  -4  13  -2-77.8288 142.285   3
   4  13  -2 103.708 137.860   3
   4  13   2 52.7944 99.7213  15
   4  13   2 29.0661 134.162   2
   4  13  -2 2.23169 132.761   2
   4  13  -3 609.996 130.387   3
  -4  13  -3 658.660 135.226   3
  -4  13  -3 657.470 134.170   2
  -4  13   3 694.558 138.818   2
   4  13   3 537.787 128.695   2
   4  13  -3 500.879 126.205   2
   4  13   3 564.025 103.356  15
   4  13   4 14062.4 447.499  15
   4  13   4 13078.3 452.798   2
   4  13  -4 14061.7 457.509   3
  -4  13  -4 14309.2 459.306   3
  -4  13  -5 1611.73 126.162   3
   4  13  -5 1573.85 124.660   3
   4  13   5 1598.03 107.976  15
   4  13   6 6.00164 79.1161  15
   4  13  -6 13.0202 92.1173   3
  -4  13  -6 123.836 95.7905   3
   4  13  -7 223.716 75.1040   3
  -4  13  -7 88.7848 77.3744   3
  -4  13   7 66.8081 78.9565  12
   4  13   7 78.6844 66.0104  15
  -4  14   0 550.131 154.935   2
   4  14   0 255.520 145.328   2
  -4  14   0 366.069 127.973  12
   4  14   1 531.825 139.775   2
  -4  14   1 700.973 148.426   2
  -4  14  -1 593.016 130.034  12
   4  14   1 518.189 99.6219  12
  -4  14   1 750.209 137.193  12
   4  14   1 554.772 86.8134  15
   4  14  -2 1539.00 158.354   3
  -4  14  -2 1085.98 157.842   3
   4  14   2 1040.09 100.145  15
  -4  14   2 1411.00 151.352   2
  -4  14  -2 1007.30 145.802   2
   4  14  -2 1506.91 141.923   2
   4  14   2 1170.93 140.880   2
   4  14  -3 830.822 119.956   2
   4  14   3 974.559 119.719   2
   4  14   3 934.965 95.8145  15
   4  14  -3 1079.96 137.160   3
  -4  14  -3 776.519 140.371   3
   4  14  -4-20.2470 115.394   3
  -4  14  -4 187.168 118.314   3
   4  14   4 159.678 82.9179  15
   4  14   4 197.589 94.5401   2
  -4  14   4 60.6314 114.018  12
   4  14   5 4452.60 174.999  15
  -4  14   5 4675.47 196.178  12
  -4  14  -5 5047.55 192.132   3
   4  14  -5 4809.91 190.033   3
   4  14   6 1679.49 89.5522  15
  -4  14   6 1921.79 111.642  12
  -4  14  -6 1849.50 108.714   3
   4  14  -6 1865.72 105.740   3
   4  14  -7 968.436 66.4694   3
  -4  14  -7 1082.97 68.8981   3
  -4  15   0 40.9496 136.835   2
   4  15   0-103.561 130.920   2
  -4  15   0-135.151 118.728  12
  -4  15   1 2326.35 165.713   2
   4  15   1 2223.82 152.290   2
  -4  15   1 2048.72 146.908  12
   4  15  -2 100.314 115.787   2
   4  15   2 94.6441 112.860   2
  -4  15   2 126.520 117.674  12
   4  15  -3 3059.77 145.464   2
   4  15   3 2954.11 146.105   2
   4  15  -4 681.554 111.030   3
  -4  15  -4 832.935 111.200   3
  -4  15   4 795.601 106.804  12
   4  15  -5 37.4382 87.2835   3
  -4  15  -5 2.81548 88.7330   3
  -4  15   5 97.4635 86.0475  12
   4  15   6 264.067 59.7732  12
  -4  15   6 454.941 64.0225  12
   4  16   0 613.083 109.694   2
  -4  16   1 13.9816 98.9403  12
   4  16   1-122.782 103.064   2
   4  16   2-57.9570 93.2271   2
   4  16  -2 43.5517 91.4627   2
  -4  16   2 46.7752 95.2740  12
   4  16   3 225.914 75.5439   2
   4  17   0-21.1136 80.7191   2
   4  17   1 2139.11 108.432   2
   4  17   2 795.414 70.5360   2
  -5   0   0 39.7344 118.782   8
   5   0   1 238.425 69.7211   5
  -5   0   1 408.442 113.787   8
  -5   0  -1 368.989 130.271   8
   5   0   1 332.744 73.3069   9
  -5   0   1 266.313 103.368   7
  -5   0   2 31728.1 1029.37   7
  -5   0  -2 32655.7 1040.10   1
  -5   0   2 31630.2 1033.36   6
  -5   0   3 46.0971 125.897   6
  -5   0  -3 47.4547 165.242   1
  -5   0   3-145.158 115.932   7
  -5   0   4 35092.8 1156.88   7
  -5   0  -4 35558.4 1176.56   1
  -5   0   4 36082.0 1162.25   6
  -5   0  -5 118.658 190.041   1
  -5   0   5 33.9567 128.211   7
  -5   0   5-187.369 141.717   6
  -5   0  -6 5900.42 315.409   1
  -5   0   6 6344.37 281.761   6
  -5   0   6 6241.75 275.547   7
  -5   0  -6 5829.98 225.763  11
   5   0   7-27.9526 174.760   6
  -5   0   7 136.005 154.392   7
  -5   0  -7 65.6819 209.180   1
  -5   0  -7 89.1473 107.643  11
  -5   0   7 155.424 145.770   6
  -5   0  -8 237.322 121.417  11
   5   0   8 445.494 178.667   6
  -5   0   8 570.642 157.970   6
  -5   0  -9 30.5847 117.851  11
   5   0 -10 11109.7 385.045   3
  -5   0 -10 11561.1 387.040   3
   5   0 -11-90.3153 72.2749   3
  -5   0 -11 89.8476 74.0524   3
  -5   1   0 57351.7 1797.01   7
   5   1   0 56492.0 1787.07   9
   5   1   0 56324.2 1786.98   5
  -5  -1   0 55038.5 1792.77   8
  -5   1   0 56575.2 1796.33   8
  -5  -1   1 122964. 4018.65   7
  -5   1   1 128564. 4024.80   7
  -5   1  -1 127842. 4027.52   8
  -5  -1   1 128206. 4022.16   8
  -5   1   1 131808. 4026.42   8
   5   1   1 127035. 4016.09   9
   5   1   1 126552. 4016.08   5
  -5  -1   2 1743.96 112.055   7
  -5   1   2 1716.88 141.163   7
  -5  -1  -2 1855.01 164.044   1
  -5   1   2 1987.56 145.050   6
  -5   1   3 28235.9 940.019   7
  -5  -1   3 29033.3 930.402   7
  -5  -1  -3 28717.5 951.209   1
  -5  -1   3 28755.7 935.624   6
  -5   1   3 28791.1 944.460   6
  -5  -1  -4 264.534 184.469   1
  -5   1   4 51.7424 136.871   7
  -5  -1   4 131.418 111.401   7
  -5   1   4 106.907 146.145   6
  -5  -1   4-158.000 119.022   6
  -5  -1  -5 327.046 190.098   1
  -5   1   5 373.841 143.535   7
  -5  -1   5 285.521 123.556   7
  -5   1   5 284.974 157.592   6
  -5  -1   5 114.990 127.066   6
  -5  -1  -6 16478.7 605.054   1
  -5   1   6 17079.4 590.373   6
  -5  -1   6 16538.5 573.284   6
  -5  -1   6 16346.5 568.315   7
  -5   1   6 15903.8 579.545   7
  -5   1  -6 15734.1 531.847  11
  -5  -1  -7 7236.36 356.921   1
  -5   1   7 7241.95 331.730   6
  -5  -1   7 6787.90 307.291   6
   5  -1   7 7164.26 331.121   6
   5   1   7 7045.34 343.818   6
  -5   1  -7 7103.32 263.110  11
  -5   1   7 7203.61 324.083   7
   5  -1   8 1776.76 194.791   6
   5   1   8 1667.29 221.872   6
  -5   1   8 1882.98 196.980   6
  -5   1  -8 1640.27 134.642  11
  -5   1   8 1699.43 190.750   7
   5   1  -9 1869.24 133.935   3
  -5   1  -9 1914.46 140.193   3
  -5   1  -9 1681.92 134.357  11
   5   1 -10 907.306 106.349   3
  -5   1 -10 705.826 109.067   3
   5  -1 -10 854.112 109.730   3
  -5  -1 -10 807.666 115.376   3
   5  -1 -11 3456.66 146.485   3
   5   1 -11 3619.87 144.366   3
  -5   1 -11 3972.31 148.829   3
  -5  -1 -11 4108.05 149.702   3
   5   2   0 64.4463 116.496   5
  -5  -2   0-86.2645 98.5996   8
   5   2   0 16.3755 116.848   9
  -5   2   0-22.6924 127.675   7
   5   2   1 150391. 4736.20   5
   5   2   1 149720. 4736.12   9
  -5  -2   1 149558. 4736.51   8
  -5   2   1 149789. 4743.55   7
  -5  -2  -2 946.795 149.121   1
  -5   2  -2 942.078 150.481   1
  -5   2   2 799.823 134.187   6
  -5   2   2 756.417 137.570   7
  -5  -2   2 758.907 79.7244   7
  -5   2   3 12109.2 428.491   6
  -5  -2   3 11765.9 405.882   6
  -5   2  -3 11781.6 435.007   1
  -5  -2  -3 12534.3 433.828   1
  -5   2   3 12022.5 425.611   7
  -5  -2   3 11480.6 397.325   7
  -5  -2   4 4243.96 197.851   6
  -5   2   4 4318.34 227.872   6
  -5  -2  -4 4889.12 255.752   1
  -5  -2   4 4437.03 188.211   7
  -5   2   4 4820.83 228.046   7
  -5  -2   5 29906.0 984.124   6
  -5   2   5 30100.6 1006.39   6
  -5   2   5 30144.4 1001.74   7
  -5  -2   5 29512.8 978.832   7
  -5  -2  -5 30272.4 1012.22   1
  -5  -2  -6 3589.06 163.731  11
  -5   2  -6 3764.20 157.914  11
  -5   2   6 3437.56 231.308   6
  -5  -2   6 3152.00 192.284   6
   5   2   6 4168.51 258.175   6
  -5   2   6 3736.78 231.417   7
  -5  -2  -6 3720.22 251.695   1
  -5   2  -6 3677.97 259.472   1
  -5   2  -7 20088.7 665.934  11
  -5  -2  -7 20569.9 670.721  11
  -5   2   7 20215.0 733.801   6
   5  -2   7 20340.1 722.152   6
   5   2   7 21029.7 749.044   6
  -5   2   7 19998.7 729.465   7
  -5   2  -7 20485.3 745.846   1
  -5  -2  -7 20599.3 744.767   1
   5   2   8 2852.49 258.177   6
  -5   2   8 2445.01 230.611   6
  -5  -2  -8 3237.01 170.053  11
  -5   2  -8 3124.48 158.672  11
  -5   2   8 3128.16 236.839   7
   5   2  -8 3096.67 155.605   3
  -5   2  -8 3298.61 161.127   3
   5   2  -9 2789.06 151.208   3
  -5   2  -9 2857.22 156.593   3
  -5  -2  -9 2708.62 160.608  11
  -5   2  -9 2580.49 146.836  11
   5   2 -10 5317.32 214.149   3
  -5   2 -10 5972.90 216.575   3
   5  -2 -11 163.998 68.3100   3
  -5  -2 -11 275.137 74.6230   3
   5   2 -11 131.630 67.1236   3
  -5   2 -11 112.775 71.0492   3
   5   3   0 120518. 3831.78   5
  -5   3   0 122408. 3836.79   8
   5   3   0 120493. 3831.68   9
   5   3   1 127148. 3997.00   5
   5   3  -1 126207. 3998.09   5
   5   3   1 127335. 3996.88   9
   5   3  -1 125971. 3997.88   9
  -5  -3   1 124354. 3990.69   8
  -5   3   1 126368. 4003.43   7
  -5   3  -1 127612. 4001.87   8
  -5   3   2 71922.8 2445.30   6
  -5   3  -2 79273.9 2445.07   1
  -5  -3  -2 78855.7 2444.59   1
  -5   3   2 76625.4 2448.29   7
  -5  -3   3 962.016 70.6130   7
  -5   3  -3 805.608 58.0445   5
  -5   3   3 1161.20 154.767   6
  -5   3   3 925.193 149.928   7
  -5   3  -3 832.811 60.4673   9
  -5   3  -3 905.100 162.681   1
  -5  -3  -3 901.877 165.091   1
  -5   3   4 15792.1 556.121   7
  -5   3   4 15857.8 558.151   6
  -5   3  -4 16023.0 561.918   1
  -5  -3  -4 16819.0 562.911   1
  -5   3  -4 15367.2 508.704   9
  -5   3  -4 15500.2 507.955   5
  -5  -3   5 140.197 100.681   6
  -5   3   5-15.3209 161.857   6
  -5   3   5-69.3304 158.887   7
  -5  -3  -5-113.393 175.935   1
  -5   3  -5 34.5728 173.367   1
  -5   3   6 3687.71 239.055   7
  -5  -3  -6 3421.07 166.658  11
  -5   3  -6 3468.78 156.651  11
  -5   3  -6 3539.10 155.386   3
   5   3  -6 4026.56 154.026   3
  -5   3   6 3844.85 247.050   6
   5  -3   6 3437.75 209.620   6
   5   3   6 4196.75 262.175   6
  -5   3  -6 3872.57 257.002   1
  -5  -3  -6 4043.61 258.706   1
  -5   3   7 17987.5 669.386   7
  -5   3   7 18310.9 672.364   6
   5   3   7 18328.2 684.536   6
  -5  -3  -7 18200.8 602.586  11
  -5   3  -7 17454.6 594.509  11
   5   3  -7 18641.2 595.362   3
  -5   3  -7 18097.0 596.092   3
  -5   3  -7 18189.0 674.572   1
  -5  -3  -7 18290.2 672.032   1
   5   3  -8 597.998 111.959   3
  -5   3  -8 562.289 115.308   3
  -5  -3  -8 473.714 132.012  11
  -5   3  -8 675.907 108.175  11
  -5   3   8 1069.32 196.231   7
   5   3   8 714.146 211.200   6
  -5   3   8 415.402 185.285   6
  -5   3  -9 7397.74 271.691   3
   5   3  -9 7459.10 268.473   3
  -5  -3  -9 6979.10 277.863  11
   5   3 -10 477.035 94.2058   3
  -5   3 -10 609.073 101.544   3
   5  -3 -11 629.601 72.4615   3
  -5  -3 -11 756.263 75.1109   3
  -5   3 -11 734.329 70.9590   3
   5   3 -11 570.833 67.3959   3
   5   4   0 123.357 145.500   5
  -5   4   0-15.2449 124.474   8
   5   4   0-24.1935 142.098   9
   5   4  -1 1574.39 156.090   5
   5   4   1 1428.86 161.778   5
  -5  -4   1 1221.22 78.1652   8
  -5   4   1 1505.13 134.790   8
  -5   4  -1 1441.58 136.081   8
   5   4   1 1426.88 158.089   9
   5   4  -1 1265.51 152.451   9
  -5   4   2 5823.12 260.392   7
   5   4  -2 5835.60 263.219   5
  -5  -4  -2 6417.45 248.848   1
  -5   4  -2 6175.68 247.185   1
  -5  -4   2 5826.69 214.295   8
   5   4  -2 5858.43 260.857   9
  -5   4   3 10960.9 374.216   7
  -5   4  -3 9268.79 312.032   9
  -5   4  -3 9337.49 311.388   5
  -5  -4  -3 10616.3 366.137   1
  -5   4  -3 11018.8 369.433   1
  -5   4   4 5396.92 260.385   7
  -5   4   4 5242.49 264.376   6
  -5   4  -4 5175.06 186.082   9
  -5   4  -4 5192.92 184.811   5
  -5  -4  -4 6113.75 265.858   1
  -5   4  -4 6052.09 261.945   1
  -5   4   5 14421.7 538.619   6
  -5  -4  -5 15331.5 534.620   1
  -5   4  -5 14381.6 533.513   1
  -5   4  -5 14342.3 472.866   3
  -5   4   5 14090.0 535.645   7
   5   4   6 662.851 201.446   6
  -5   4   6 747.851 184.391   7
  -5   4  -6 746.088 188.814   1
  -5  -4  -6 608.389 188.370   1
   5   4  -6 646.686 89.6346   3
  -5   4  -6 729.711 91.8880   3
  -5   4   6 823.078 185.597   6
  -5   4  -6 777.642 87.1245  11
  -5  -4  -6 724.480 109.042  11
  -5   4   7 19046.3 687.776   6
   5   4   7 19736.2 702.499   6
  -5   4   7 18645.7 684.133   7
   5   4  -7 18411.0 603.592   3
  -5   4  -7 18277.9 604.479   3
  -5   4  -7 18356.5 600.818  11
  -5  -4  -7 17959.3 610.816  11
  -5  -4  -8 458.965 131.154  11
  -5   4  -8 452.968 114.156   3
   5   4  -8 410.969 106.260   3
  -5   4   8 798.458 199.930   7
   5   4   8 405.308 210.342   6
   5   4  -8 533.816 183.252   5
  -5   4   8 289.466 195.726   6
   5   4  -8 451.913 191.633   9
  -5  -4  -9 3316.40 171.660  11
  -5   4  -9 3433.32 160.728   3
   5   4  -9 3157.90 157.993   3
   5   4 -10-42.6002 88.0369   3
  -5   4 -10-55.5493 92.4335   3
  -5   4 -11 6748.05 227.675  14
   5   4 -11 6481.80 221.563   3
  -5   4 -11 6723.41 223.223   3
   5  -4 -11 6197.43 222.934   3
  -5  -4 -11 6690.54 224.714   3
   5   5   0 44461.9 1426.27   5
   5   5   0 43324.8 1404.01   7
  -5   5   0 44897.5 1423.58   8
   5   5   0 45344.5 1426.04   9
  -5   5   0 44686.7 1430.45   7
  -5   5   1 5411.64 255.437   7
  -5   5  -1 6324.53 245.357   8
   5   5   1 6354.26 272.044   5
   5   5  -1 5590.90 267.133   5
   5   5   1 6360.20 268.739   9
  -5   5   1 6040.66 247.426   8
   5   5  -1 5839.82 264.920   9
  -5   5  -1 6378.42 231.240   1
  -5  -5  -1 5974.83 228.440   1
  -5   5   2 2984.81 177.687   6
  -5   5  -2 2747.43 157.960   1
  -5  -5  -2 2586.98 158.257   1
  -5   5   3 1109.62 161.222   7
  -5   5  -3 866.883 144.583   1
  -5  -5  -3 849.098 142.070   1
  -5   5  -3 726.786 62.4040   5
  -5   5  -3 811.362 66.4119   9
  -5   5   4 5175.42 262.090   7
   5   5  -4 5366.02 259.350   5
   5   5  -4 5058.00 255.887   9
  -5  -5  -4 5242.21 243.688   1
  -5   5  -4 4740.60 243.887   1
  -5   5   5 5985.24 295.639   7
  -5   5   5 5938.23 295.143   6
   5   5  -5 6343.04 284.742   5
  -5   5  -5 5648.67 210.975   3
   5   5  -5 5884.28 210.785   3
  -5   5  -5 5618.56 280.115   1
  -5  -5  -5 6110.02 283.761   1
   5   5  -5 6143.02 282.470   9
  -5  -5  -6 303.495 171.278   1
  -5   5  -6 159.336 167.886   1
  -5   5   6 176.327 180.642   7
   5   5  -6 335.399 174.555   5
  -5   5   6 234.694 180.591   6
   5   5  -6 187.970 86.2421   3
  -5   5  -6 264.912 90.4272   3
  -5  -5  -6 237.160 106.643  11
   5   5  -6 475.823 180.362   9
   5   5  -7 3217.77 236.356   9
   5   5   7 3124.86 265.080   6
  -5   5   7 3307.27 257.692   6
  -5   5   7 3133.81 252.330   7
   5   5  -7 3392.36 152.406   3
  -5   5  -7 3265.45 155.762   3
  -5  -5  -7 3110.50 169.784  11
   5   5  -7 3564.54 234.562   5
   5   5  -8 9408.19 378.398   9
  -5   5   8 8749.03 406.281   7
   5   5   8 7927.76 419.685   7
   5   5   8 8281.51 415.435   6
  -5   5   8 8346.85 402.342   6
   5   5  -8 9244.13 315.954   3
  -5   5  -8 9240.58 317.513   3
  -5  -5  -8 8814.55 323.794  11
   5   5  -8 8214.42 368.492   5
  -5   5  -9 1640.18 120.153   3
   5   5  -9 1750.25 119.193   3
  -5  -5  -9 1334.77 131.002  11
   5   5 -10 367.858 83.1267   3
  -5   5 -10 390.723 89.0371   3
  -5   5 -10 484.610 97.0874  14
  -5   5 -11 366.798 63.4482  14
   5   5 -11 171.743 49.1804   3
  -5   5 -11 316.536 53.4610   3
   5  -5 -11 192.942 55.7195   3
  -5  -5 -11 259.374 57.4080   3
  -5   6   0-106.761 117.611   8
  -5   6   0-83.7570 145.099   7
   5   6   0 24.0431 50.3297   7
   5   6   0 205.082 166.800   9
   5   6   0 128.789 175.859   5
  -5   6  -1 3904.76 185.685   8
   5   6   1 4075.98 176.589   7
  -5   6   1 3866.64 212.914   7
  -5   6  -1 3969.90 161.694   1
  -5   6   1 4071.93 196.111   8
   5   6   1 3885.53 233.004   9
   5   6   1 4284.39 239.894   5
  -5   6  -2 114.826 96.3350   1
  -5  -6  -2 188.398 100.471   1
  -5   6   2 243.215 144.300   7
  -5   6   2 107.742 132.525   6
  -5   6   2 170.457 128.316   8
  -5   6   3 25345.8 898.676   6
   5   6   3 28368.2 906.758   6
   5   6  -3 26072.6 891.807   9
   5   6  -3 26921.7 894.071   5
  -5  -6  -3 26606.4 880.727   1
  -5   6  -3 27394.2 881.939   1
   5   6   4 341.625 167.842   6
   5   6  -4 111.627 162.184   9
   5   6  -4 103.842 70.3591   3
  -5   6  -4 189.272 69.8552   3
  -5  -6  -4 207.234 132.764   1
  -5   6  -4 75.7711 127.515   1
   5   6  -4 175.247 165.387   5
  -5   6   4 256.597 158.333   6
   5   6   5 1711.42 205.350   6
   5   6  -5 1747.95 185.257   5
  -5   6  -5 1642.46 102.550   3
   5   6  -5 1679.78 100.054   3
  -5   6   5 1256.34 199.695   7
   5   6  -5 1698.34 185.758   9
  -5  -6  -5 1617.25 115.368  11
  -5   6  -5 1657.40 168.538   1
  -5  -6  -5 1893.89 170.374   1
  -5   6   6 1626.22 214.194   7
   5   6   6 1638.71 219.164   6
   5   6  -6 1590.69 189.731   5
   5   6  -6 1571.37 109.904   3
  -5   6  -6 1603.47 110.960   3
   5   6  -6 1297.07 192.677   9
  -5  -6  -6 1518.24 124.506  11
  -5   6   7 159.588 200.273   7
   5   6   7 87.4776 207.367   7
   5   6  -7 82.0119 166.356   5
  -5   6   7 224.116 195.736   6
   5   6  -7-97.1827 178.075   9
   5   6  -7 187.308 98.1688   3
  -5   6  -7 204.281 104.549   3
  -5  -6  -7 243.657 117.144  11
  -5   6   8 3113.62 246.745   6
  -5   6   8 2605.68 252.450   7
   5   6  -8 3275.51 154.063   3
  -5   6  -8 3090.83 156.344   3
  -5  -6  -8 3128.39 165.676  11
  -5  -6  -9 1070.02 115.800  11
  -5   6  -9 1159.38 112.419  14
   5   6  -9 1071.46 104.065   3
  -5   6  -9 1119.67 110.522   3
  -5   6 -10 478.204 86.4995  14
   5   6 -10 344.016 74.3982   3
  -5   6 -10 451.859 79.3424   3
  -5  -6 -11 3246.14 117.257   3
  -5   6 -11 3523.42 117.264  14
  -5   6 -11 3323.42 113.646   3
   5   6 -11 3228.15 112.651   3
   5   7   0 31398.5 969.394   9
  -5   7   0 30467.5 948.062   8
   5   7   0 31619.6 970.996   5
  -5   7   0 30788.5 967.560   7
  -5   7   1 349.138 143.073   7
   5   7   1 227.463 86.4923   7
  -5   7   1 292.713 119.511   8
   5   7   1 432.476 190.389   9
   5   7   1 461.501 96.7008   6
   5   7   1 303.652 195.272   5
  -5   7   2 1602.94 147.221   8
   5   7   2 1890.88 140.128   7
   5   7  -2 1662.18 188.720   5
   5   7  -2 1513.07 182.724   9
  -5   7   2 1412.71 165.703   7
   5   7   2 2004.04 145.232   6
  -5   7   2 1741.05 151.865   6
   5   7  -3 662.467 167.882   9
  -5   7   3 695.490 141.579   8
  -5   7   3 687.592 162.182   7
   5   7   3 815.738 148.845   6
   5   7   3 751.901 149.316   7
  -5   7  -3 767.753 98.9678   1
   5   7  -3 634.784 167.142   5
  -5   7   3 737.547 152.981   6
   5   7  -4 7505.90 326.536   9
   5   7   4 8122.12 339.794   7
  -5   7   4 7335.36 334.925   6
   5   7   4 8261.21 340.470   6
  -5   7  -4 7483.60 265.690   3
   5   7  -4 7894.73 327.855   5
   5   7  -4 7694.76 265.612   3
  -5   7  -4 7866.85 270.323  14
   5   7  -5 2387.93 202.313   9
   5   7   5 2652.33 219.207   7
  -5   7   5 2752.66 213.709   6
   5   7  -5 2501.02 122.856   3
  -5   7  -5 2421.01 123.365   3
   5   7  -5 2491.80 203.203   5
   5   7   5 2344.13 216.506   6
  -5  -7  -5 2353.71 131.349  11
  -5   7  -5 2384.63 130.727  14
   5   7   6 344.410 200.094   6
   5   7  -6 553.468 172.433   5
  -5   7   6 656.310 195.034   6
   5   7  -6 587.822 97.1295   3
  -5   7  -6 537.640 99.3050   3
  -5   7   6 843.400 207.467   7
   5   7   6 544.632 198.723   7
  -5  -7  -6 525.996 111.169  11
   5   7  -6 811.497 180.118   9
  -5   7  -7 2133.82 135.871  14
   5   7  -7 1968.71 191.062   5
   5   7   7 2312.44 242.732   6
   5   7  -7 2123.09 128.596   3
  -5   7  -7 2247.72 132.885   3
  -5   7   7 2291.10 240.369   7
   5   7   7 1777.49 231.640   7
   5   7  -7 1932.74 200.333   9
  -5  -7  -7 2217.07 139.064  11
  -5  -7  -8 12187.6 410.194  11
   5   7  -8 11854.3 405.279   3
  -5   7  -8 12256.7 407.091   3
  -5   7  -8 11638.3 408.566  14
  -5   7  -9 912.300 102.371  14
   5   7  -9 856.849 93.3997   3
  -5   7  -9 900.964 98.4623   3
  -5   7 -10 54.2238 68.7515  14
   5   7 -10-52.1915 60.7947   3
  -5   7 -10 16.4531 63.5257   3
   5   8   0 70.9334 89.6963   2
  -5   8   0 17.8364 86.6455   8
  -5   8   0 50.7216 91.3350   2
  -5   8  -1 245.825 96.3903  12
   5   8   1 252.804 204.264   5
   5   8   1 220.225 197.097   9
   5   8   1 105.232 92.0734  10
  -5   8   1-31.9594 103.569   8
   5   8   1 265.101 76.1147   7
  -5   8   1 107.778 140.651   7
  -5   8   1 225.554 91.7962   2
   5   8   1 135.520 92.5172   2
   5   8  -1 302.758 91.9080   2
   5   8   1 123.490 80.5155   6
  -5   8  -2 8750.00 287.349  12
   5   8  -2 8076.91 339.583   9
  -5   8   2 8018.38 313.667   8
   5   8   2 8286.97 306.557   7
  -5   8   2 8370.91 339.436   7
   5   8   2 7914.95 307.020   6
   5   8  -2 7452.84 280.080   2
  -5   8  -2 8005.13 282.409   2
  -5   8   2 7966.76 281.845   2
   5   8   2 7895.60 283.061   2
   5   8  -2 8380.30 341.983   5
  -5   8  -2 8246.42 274.597  14
  -5   8  -2 7930.36 272.007   3
   5   8  -2 7520.03 271.477   3
  -5   8  -3 1701.67 131.465  12
  -5   8   3 2069.93 117.625   2
  -5   8  -3 1724.18 110.076   2
   5   8   3 1637.72 111.030   2
   5   8  -3 2097.15 113.859   2
   5   8  -3 1891.26 192.745   9
  -5   8   3 1792.61 157.649   8
   5   8   3 1798.29 156.793   7
  -5   8   3 2201.33 190.143   7
  -5   8   3 2133.11 171.863   6
   5   8  -3 2083.01 190.222   5
   5   8   3 1746.77 160.558   6
  -5   8  -3 1570.63 93.8814   3
   5   8  -3 1642.10 93.6052   3
  -5   8  -3 1776.21 105.278  14
  -5   8  -4 696.791 92.5837  14
   5   8  -4 731.549 175.555   9
  -5   8   4 650.674 156.003   8
  -5   8   4 813.761 185.276   7
   5   8   4 854.863 168.988   7
  -5   8   4 819.037 173.470   6
   5   8   4 744.730 167.190   6
   5   8  -4 820.732 172.713   5
   5   8  -4 709.449 84.3624   3
  -5   8  -4 745.599 87.3252   3
   5   8  -4 722.403 85.2561   2
  -5   8  -4 725.841 93.7856   2
  -5   8  -5 512.490 97.9211  14
  -5   8   5 517.528 194.141   7
   5   8   5 513.705 181.019   7
   5   8  -5 551.049 90.1818   3
  -5   8  -5 453.357 93.1079   3
   5   8  -5 247.668 172.263   9
  -5   8   5 430.236 176.466   6
   5   8   5 875.911 186.318   6
   5   8  -5 697.985 173.725   5
  -5  -8  -6 6346.51 243.096  11
   5   8   6 5944.30 333.049   7
   5   8   6 6226.00 335.744   6
  -5   8   6 7038.47 337.431   6
   5   8  -6 6095.87 307.202   9
   5   8  -6 6491.61 303.736   5
  -5   8  -6 6334.90 244.250  14
   5   8  -6 7088.80 241.953   3
  -5   8  -6 6450.32 241.651   3
  -5  -8  -7 21579.5 679.072  11
  -5   8   7 19407.2 753.141   8
   5   8  -7 19447.4 720.003   9
   5   8   7 19204.2 764.642   7
  -5   8   7 20271.1 763.821   6
   5   8   7 19912.8 766.418   6
   5   8  -7 18695.9 716.860   5
   5   8  -7 20928.1 677.509   3
  -5   8  -7 21515.6 679.280   3
  -5   8  -7 21287.0 678.870  14
  -5   8  -8 53.7309 96.0155  14
  -5  -8  -8 97.3479 92.7655  11
   5   8  -8 108.053 91.9974   3
  -5   8  -8-16.5323 97.2125   3
  -5   8  -9 624.962 85.5252  14
   5   8  -9 495.566 79.5090   3
  -5   8  -9 733.654 86.0798   3
  -5   8 -10 133.420 56.3559   3
   5   8 -10 28.4164 52.3432   3
  -5   9   0 2808.98 140.408   3
   5   9   0 2681.38 139.233   3
   5   9   0 2845.56 137.536  10
   5   9   0 2914.68 131.158  15
  -5   9   0 2418.23 145.898   2
   5   9   0 2978.44 147.934   2
  -5   9  -1 9446.19 326.171  12
   5   9  -1 8915.87 311.120  10
   5   9  -1 9128.81 380.725   9
  -5   9   1 9311.28 324.158   3
   5   9   1 9095.22 324.229   3
   5   9  -1 8657.78 312.435   3
  -5   9  -1 9064.71 313.051   3
  -5   9   1 8677.14 370.719   7
   5   9  -1 8887.44 380.817   5
  -5   9   1 9182.68 323.176   2
   5   9   1 9281.31 323.992   2
   5   9   1 9378.46 310.646  15
   5   9  -1 9168.66 312.911  15
  -5   9  -2 119.241 101.086   2
  -5   9   2 185.079 104.056   2
   5   9  -2 232.121 93.3863  15
   5   9   2-10.9644 93.9309   6
   5   9  -2 188.214 83.3407   3
  -5   9  -2 180.756 84.0735   3
  -5   9  -2 64.4466 103.272  12
   5   9  -2 69.3042 84.9927  10
   5   9  -2 32.5924 178.375   9
  -5   9   2 54.5318 105.801   8
  -5   9   2 40.4303 159.590   7
   5   9  -2 177.737 179.229   5
   5   9   2 177.331 103.995   2
   5   9  -2 157.899 101.025   2
   5   9  -3 450.450 101.241   2
   5   9   3 447.975 98.8177   2
   5   9  -3 588.193 84.6488  10
  -5   9  -3 459.766 117.856  12
   5   9  -3 471.534 177.768   9
  -5   9   3 419.588 122.814   8
  -5   9   3 558.144 172.086   7
   5   9   3 654.611 128.193   7
   5   9  -3 485.921 87.5741   3
  -5   9  -3 509.565 86.5759   3
   5   9   3 565.908 125.098   6
   5   9  -3 397.223 173.646   5
  -5   9  -3 480.097 86.3592  14
  -5   9   3 298.578 103.617   2
  -5   9  -3 552.038 105.024   2
   5   9   4 238.473 94.9661   2
   5   9  -4 12.8740 91.2879   2
   5   9  -4 263.416 78.1242  10
   5   9  -4 382.373 180.140   9
  -5   9   4 98.0427 136.596   8
  -5   9   4 341.580 177.988   7
   5   9   4 210.665 142.531   7
   5   9  -4 287.436 85.2782   3
  -5   9  -4 142.536 84.1821   3
  -5   9   4 112.696 153.814   6
   5   9   4 195.520 150.767   6
   5   9  -4 374.922 173.453   5
  -5   9  -4 278.807 88.3577  14
  -5   9  -4 401.792 103.047   2
  -5   9   5 1046.46 166.744   8
  -5   9   5 1324.05 209.191   7
   5   9   5 1360.63 186.773   7
   5   9  -5 969.260 98.4582   3
  -5   9  -5 888.777 99.3523   3
  -5   9   5 916.366 176.756   6
   5   9  -5 1244.07 180.621   5
   5   9   5 1417.77 187.879   6
  -5   9  -5 1059.72 103.126  14
   5   9  -5 1166.16 184.017   9
   5   9  -6 2582.74 199.547   9
  -5   9   6 2457.41 202.202   8
   5   9   6 2504.37 222.107   7
  -5   9   6 2348.85 230.676   7
   5   9  -6 1829.19 185.168   5
   5   9   6 2111.50 215.570   6
  -5   9   6 2121.08 211.900   6
  -5   9  -6 2160.56 127.403   3
   5   9  -6 2154.30 123.299   3
  -5   9  -6 2130.99 126.665  14
   5   9  -7 16.1305 89.4420   3
  -5   9  -7 6.91765 94.1084   3
  -5   9  -7 104.734 95.0702  14
  -5   9  -8 2126.28 113.753   3
   5   9  -8 1961.87 110.194   3
  -5   9  -8 2129.83 114.893  14
   5   9  -9 251.815 69.2903   3
  -5   9  -9 266.759 71.7305   3
  -5   9 -10 901.113 56.2287   3
   5   9 -10 812.065 52.6939   3
   5  10   0-80.4371 109.418   2
   5  10   0 46.3748 92.8957  15
   5  10   0 68.2071 110.666   3
  -5  10   0 23.9842 109.022   3
  -5  10   0 91.4732 109.984  12
  -5  10   0-53.2252 119.464   2
  -5  10  -1 2010.26 136.739  12
   5  10  -1 1633.85 117.844  10
   5  10  -1 1740.49 212.024   9
   5  10  -1 1800.42 123.813   3
  -5  10  -1 1995.43 125.630   3
  -5  10   1 1723.39 134.768   2
   5  10   1 1788.16 135.263   2
  -5  10   1 1539.70 181.532   7
   5  10   1 1705.46 113.808  15
   5  10  -1 1587.78 117.888  15
   5  10  -1 2094.32 216.422   5
   5  10   2 87.8102 90.4607  15
   5  10  -2 141.908 97.5197  15
   5  10  -2 29.4268 96.5618   3
  -5  10  -2-82.8707 95.6359   3
   5  10  -2-99.4745 195.675   9
   5  10   2 210.493 111.107   2
   5  10  -2 79.7460 112.422   2
  -5  10   2 140.269 164.863   7
   5  10  -2 16.2996 89.7575  10
  -5  10  -2 19.7854 116.355  12
   5  10  -2-78.6094 189.080   5
  -5  10   2 162.820 119.501   2
  -5  10  -2-14.9247 110.869   2
   5  10  -3 612.779 187.458   5
   5  10  -3 642.259 89.2684  10
   5  10  -3 381.245 188.123   9
  -5  10   3 499.761 120.609   2
  -5  10  -3 749.926 118.514   2
  -5  10   3 632.758 182.736   7
   5  10  -3 518.827 99.9661   3
  -5  10  -3 768.367 101.910   3
   5  10  -3 634.787 109.706   2
   5  10   3 509.478 113.296   2
   5  10   4 2645.87 143.987   2
  -5  10   4 2932.14 153.285   2
  -5  10  -4 2576.70 149.504   2
   5  10  -4 2660.42 142.655   2
   5  10  -4 2431.98 220.275   9
  -5  10   4 2711.05 232.407   7
   5  10   4 2339.26 180.771   6
   5  10  -4 2628.94 217.045   5
  -5  10  -4 2835.81 132.233  14
  -5  10  -4 2446.31 138.821   3
   5  10  -4 2486.51 137.185   3
   5  10   5 782.097 163.154   7
  -5  10   5 884.090 198.901   7
   5  10   5 996.489 158.733   6
   5  10  -5 950.099 178.053   5
   5  10  -5 1419.47 191.048   9
   5  10  -5 990.681 107.084   3
  -5  10  -5 852.259 107.826   3
  -5  10  -5 936.789 99.3568  14
   5  10  -6 138.691 96.2822   3
  -5  10  -6 61.3481 98.3946   3
  -5  10  -6 26.1093 86.6004  14
  -5  10  -7 9876.43 334.381   3
   5  10  -7 9634.55 333.344   3
  -5  10  -7 9603.59 328.708  14
   5  10  -8 3747.78 157.610   3
  -5  10  -8 4081.54 159.555   3
   5  10  -9 566.200 65.1936   3
  -5  10  -9 729.857 70.2788   3
   5  11   0 943.808 111.209  15
   5  11   0 1060.43 140.799   3
  -5  11   0 971.193 141.904   3
  -5  11   0 997.813 139.132   2
  -5  11   0 1090.30 127.672  12
   5  11   0 1188.53 137.211   2
  -5  11  -1-99.4054 118.672  12
   5  11  -1-17.6991 206.091   9
   5  11   1 47.7359 128.057   2
   5  11  -1 178.631 201.353   5
   5  11  -1 55.4664 120.217   3
  -5  11  -1-34.9838 120.878   3
   5  11   1-83.6654 99.3209  15
   5  11  -1 124.791 102.359  15
  -5  11   1-6.34851 133.971   2
  -5  11  -2 571.587 134.551  12
  -5  11  -2 821.427 137.735   2
  -5  11   2 826.434 137.723   2
   5  11  -2 808.227 214.835   9
   5  11  -2 898.705 103.001  10
   5  11  -2 925.858 130.153   2
   5  11   2 753.616 131.452   2
  -5  11   2 981.081 170.704   7
   5  11  -2 950.791 120.432   3
  -5  11  -2 693.529 118.272   3
   5  11   2 792.115 106.998  15
   5  11  -2 895.492 205.180   5
   5  11  -3 12206.3 503.188   9
  -5  11  -3 13608.4 440.809   3
   5  11  -3 13585.9 441.074   3
  -5  11   3 10709.8 504.242   7
   5  11  -3 12321.1 428.838  10
   5  11  -3 12127.4 500.254   5
   5  11   3 13325.9 436.309  15
   5  11   3 13078.6 448.281   2
   5  11  -3 12531.0 446.018   2
  -5  11   3 13207.5 449.099   2
  -5  11  -3 13695.4 447.413   2
   5  11  -4 1397.41 196.163   9
   5  11  -4 1638.92 124.175   3
  -5  11  -4 1694.01 125.970   3
  -5  11  -4 1593.71 139.652   2
   5  11  -4 1741.44 126.292   2
  -5  11   4 1718.35 139.856   2
   5  11   4 1665.73 129.829   2
  -5  11   4 1377.11 204.641   7
   5  11  -4 1047.74 185.209   5
  -5  11  -5 2125.05 134.085   3
   5  11  -5 1827.06 129.787   3
   5  11  -6 88.7376 100.492   3
  -5  11  -6 47.5038 102.886   3
   5  11  -7 344.195 90.5234   3
  -5  11  -7 267.914 94.1431   3
  -5  11  -8 75.3924 76.0114   3
   5  11  -8 116.842 72.7072   3
   5  11  -9 782.680 57.1294   3
  -5  11  -9 1056.01 60.0863   3
  -5  12   0-26.3164 161.012   3
  -5  12   0 118.933 144.848   2
   5  12   0-52.4218 106.749  15
  -5  12   0 118.586 127.013  12
   5  12   0 139.510 138.712   2
   5  12  -1 427.535 138.033   3
  -5  12  -1 459.756 139.504   3
  -5  12   1 259.471 145.437   2
   5  12   1 460.617 107.692  15
   5  12  -1 223.635 105.834  15
   5  12   1 270.242 137.720   2
  -5  12  -1 698.303 141.011  12
  -5  12  -2 1421.82 148.996   2
  -5  12   2 1449.96 153.021   2
  -5  12  -2 1251.18 141.583   3
   5  12  -2 1127.81 137.878   3
   5  12   2 1435.68 145.471   2
   5  12  -2 829.354 142.494   2
  -5  12  -2 1431.01 147.587  12
   5  12   2 1330.47 117.084  15
   5  12  -3 4601.83 199.694   3
  -5  12  -3 4610.71 199.972   3
   5  12  -3 3631.49 254.440   5
  -5  12   3 4493.20 209.951   2
  -5  12  -3 4543.21 207.435   2
   5  12   3 4536.83 205.455   2
   5  12  -3 4079.25 201.030   2
   5  12  -3 4424.84 268.443   9
   5  12   3 4490.36 186.606  15
   5  12   4 1412.92 125.912   2
   5  12  -4 1669.24 128.327   2
   5  12  -4 1739.25 131.631   3
  -5  12  -4 1554.20 133.719   3
   5  12   4 1650.08 121.398  15
   5  12  -5 1822.03 126.167   3
  -5  12  -5 1848.52 129.847   3
   5  12   5 1791.71 119.298  15
   5  12  -6 1001.71 105.658   3
  -5  12  -6 1159.95 108.186   3
   5  12  -7 2871.46 132.423   3
  -5  12  -7 2918.92 135.650   3
   5  12   7 3101.70 132.634  15
   5  12  -8 1.41020 60.0970   3
  -5  12  -8 169.013 62.7110   3
  -5  12   8 160.091 59.7099  12
   5  12   8-32.2472 61.7155  15
  -5  13   0 6718.76 255.160  12
   5  13   0 5862.28 230.951  15
  -5  13   0 6775.65 263.130   2
   5  13   0 6574.83 259.219   2
  -5  13  -1 2491.01 165.411  12
  -5  13   1 2145.83 168.933  12
   5  13   1 2029.66 170.616   2
  -5  13   1 2352.88 176.641   2
   5  13  -1 2530.25 179.611   3
  -5  13  -1 1956.70 178.299   3
   5  13   1 2145.92 135.734  15
   5  13   2 35.5723 133.753   2
   5  13  -2-8.89848 134.101   2
  -5  13   2 66.6428 144.271   2
  -5  13  -2 231.726 141.509   2
   5  13   2 113.379 104.144  15
   5  13  -2 110.893 138.807   3
  -5  13  -2-46.5905 140.694   3
   5  13  -3 559.820 125.147   2
   5  13   3 758.581 127.779   2
  -5  13   3 574.740 142.633   2
  -5  13  -3 448.545 135.741   2
   5  13   3 742.663 104.684  15
   5  13  -3 656.173 132.632   3
  -5  13  -3 642.304 134.773   3
   5  13   4 222.415 105.014   2
   5  13  -4 126.334 97.7977   2
   5  13  -4 89.8483 118.653   3
  -5  13  -4 52.6366 121.809   3
   5  13   4 189.928 98.1176  15
   5  13  -5 145.581 104.616   3
  -5  13  -5 155.181 108.836   3
   5  13   5 279.773 91.1383  15
   5  13  -6 129.247 89.5402   3
  -5  13  -6 146.700 92.5838   3
  -5  13   6 11.5190 97.0143  12
   5  13   6 344.232 81.5547  15
   5  13  -7 476.700 73.0129   3
  -5  13  -7 630.752 77.5641   3
   5  13   7 571.693 69.9270  15
  -5  13   7 599.051 79.3376  12
   5  14   0 162.996 144.569   2
  -5  14   0 55.7048 131.301  12
  -5  14   0 31.7561 156.359   2
  -5  14   1 329.347 149.233   2
  -5  14   1 186.384 130.591  12
   5  14   1 338.503 85.7235  12
  -5  14  -1 464.906 130.574  12
   5  14   1 188.348 92.5184  15
   5  14   1 513.585 141.245   2
   5  14  -2 475.783 130.229   2
   5  14   2 725.959 129.925   2
   5  14  -2 409.506 145.651   3
  -5  14  -2 651.441 145.298   3
   5  14   2 357.541 97.3915  15
  -5  14   2 461.639 147.667   2
  -5  14  -2 649.679 144.373   2
   5  14  -3 348.715 126.961   3
  -5  14  -3 308.444 131.079   3
  -5  14   3 395.907 128.042  12
   5  14   3 554.535 93.7815  15
   5  14  -3 267.909 115.495   2
   5  14   3 421.885 115.647   2
   5  14  -4 41.4415 109.220   3
  -5  14  -4 356.109 113.295   3
  -5  14   4 110.931 116.198  12
   5  14   4-34.0631 84.2518  15
   5  14   4 170.509 90.5630   2
  -5  14   5 103.670 102.654  12
   5  14   5 15.8004 76.4219  15
   5  14  -5 85.8561 91.3445   3
  -5  14  -5-16.4666 97.0849   3
  -5  14   6 1203.79 97.1020  12
   5  14  -6 1091.61 86.3345   3
  -5  14  -6 1225.17 91.0337   3
   5  14   6 1026.88 75.6576  15
  -5  15   0 10345.8 373.160  12
   5  15   0 10684.7 375.296   2
   5  15   1 105.735 123.913   2
  -5  15   1-2.07367 118.979  12
   5  15   2 72.7812 112.785   2
   5  15  -2 293.164 113.717   2
   5  15   3 1056.64 102.408   2
   5  15  -3 984.017 103.248   2
  -5  15   4 1048.65 110.343  12
  -5  15  -4 1056.84 114.535   3
  -5  15   5 133.397 81.7933  12
  -5  15  -5-8.71373 83.8173   3
   5  16   0 49.8279 101.067   2
  -5  16   1 58.6447 98.9709  12
   5  16   1 203.421 98.0795   2
   5  16   2 172.438 91.3091   2
   5  16  -2 159.214 88.0072   2
  -5  16   2 214.039 96.9165  12
   5  16   3 150.510 70.1290   2
  -5  16   4 525.344 76.3165  12
   5  17   0 861.397 82.4839   2
   5  17   1 787.237 78.4611   2
  -6   0   0 68031.2 2167.22   8
   6   0   1-12.1459 71.8089   5
   6   0   1 68.3289 75.3086   9
  -6   0   1 18.3951 118.376   8
  -6   0  -1 93.5431 134.405   8
  -6   0   1-72.2004 113.553   7
  -6   0   2 495128. 15619.4   7
  -6   0   3 28.9509 124.782   6
  -6   0   3 13.8568 114.388   7
  -6   0  -3 82.8379 172.212   1
  -6   0   4 27867.9 900.062   7
  -6   0   4 26796.8 903.558   6
  -6   0  -4 26960.0 921.568   1
  -6   0   5-133.666 140.851   6
  -6   0  -5-342.445 196.142   1
  -6   0   5 3.82149 126.393   7
  -6   0   6 4740.07 245.204   6
  -6   0   6 5414.21 243.440   7
  -6   0  -6 4658.87 284.188   1
  -6   0  -6 4638.24 193.670  11
  -6   0   7-6.02747 151.897   6
  -6   0   7 201.706 141.418   7
   6   0   7 36.2178 180.075   6
  -6   0  -7-53.0403 215.421   1
  -6   0  -7-67.4744 114.956  11
  -6   0   8-256.018 171.661   6
   6   0   8-219.957 178.523   6
  -6   0  -8 82.4997 123.365  11
  -6   0  -9 43.2185 117.983  11
  -6   0  -9-3.45166 118.136   3
   6   0  -9-29.8273 111.467   3
   6   0 -10 15339.0 516.268   3
  -6   0 -10 15992.5 517.996   3
   6   0 -11 57.0513 63.4653   3
  -6   0 -11-31.1027 67.6902   3
   6   1   0 23.8319 107.948   9
   6   1   0 58.2500 106.178   5
  -6   1   0 83.9361 129.878   8
  -6  -1   0 113.039 120.903   8
  -6   1   1 6619.29 257.592   7
  -6  -1   1 6625.55 244.996   7
  -6   1   1 6636.18 257.837   8
   6   1   1 6262.76 237.765   9
  -6  -1   1 7025.41 254.291   8
   6   1   1 6415.92 237.016   5
  -6   1  -1 6401.66 265.739   8
  -6  -1   2 3951.99 170.739   7
  -6   1   2 4029.06 191.315   7
  -6   1   2 4069.16 194.815   6
  -6   1   3 16924.9 579.825   7
  -6  -1   3 17218.9 567.837   7
  -6  -1  -3 17068.9 594.294   1
  -6   1   3 16996.5 583.321   6
  -6  -1   3 17050.8 576.186   6
  -6  -1  -4 612.242 193.816   1
  -6   1   4 648.784 136.587   7
  -6  -1   4 472.833 112.863   7
  -6   1   4 629.298 148.897   6
  -6  -1   4 889.090 131.942   6
  -6  -1  -5 580.865 203.146   1
  -6   1   5 294.832 143.662   7
  -6  -1   5 361.792 117.546   7
  -6   1   5 443.938 156.990   6
  -6  -1   5 348.164 129.747   6
  -6  -1  -6 5926.74 310.125   1
  -6   1   6 5483.99 280.199   6
  -6  -1   6 5827.13 261.644   6
  -6   1  -6 5716.25 217.112  11
  -6  -1   6 5598.43 253.995   7
  -6   1   6 5479.34 271.548   7
  -6  -1  -7 4939.38 310.464   1
  -6   1  -7 5288.09 211.550  11
  -6  -1   7 4852.59 253.326   6
   6   1   7 5308.68 298.733   6
   6  -1   7 5139.45 284.593   6
  -6   1   7 5535.84 280.840   6
  -6   1   7 5568.98 272.101   7
  -6   1  -8 12687.6 418.135  11
   6   1   8 12791.6 505.548   6
   6  -1   8 11925.0 484.978   6
  -6   1   8 11494.8 480.580   6
  -6   1   8 10988.1 473.602   7
  -6   1  -9 146.673 114.536  11
  -6   1  -9 130.445 114.617   3
   6   1  -9-84.8743 104.846   3
   6   1 -10 2478.74 129.458   3
  -6   1 -10 2514.32 134.231   3
   6  -1 -10 2556.54 130.063   3
  -6  -1 -10 2349.57 135.814   3
   6  -1 -11 584.265 71.1960   3
  -6  -1 -11 792.135 73.7367   3
   6   1 -11 522.803 67.9588   3
  -6   1 -11 755.997 71.8297   3
  -6   2   0 7790.29 296.759   7
   6   2   0 7405.79 277.384   9
   6   2   0 7362.89 276.640   5
  -6  -2   0 7460.31 275.521   8
   6   2   1 120265. 3827.30   9
   6   2  -1 122318. 3831.82   9
  -6   2   1 120749. 3836.64   8
   6   2  -1 121772. 3831.95   5
   6   2   1 119531. 3827.32   5
  -6   2   1 120528. 3837.06   7
  -6  -2   1 122109. 3830.68   8
  -6   2   2 4911.94 218.918   7
  -6   2   2 5043.16 222.205   6
  -6  -2   2 4576.18 184.558   7
  -6  -2   2 5275.31 206.131   8
  -6  -2  -3 30375.3 983.312   1
  -6   2  -3 29033.4 982.770   1
  -6   2   3 28992.9 976.245   6
  -6   2   3 30201.1 975.422   7
  -6  -2   3 29597.0 953.792   7
  -6  -2  -4 59828.9 1860.83   1
  -6   2   4 57006.0 1852.63   6
  -6  -2   4 57012.9 1837.14   6
  -6  -2   4 56344.7 1830.18   7
  -6   2   4 57564.3 1849.59   7
  -6  -2  -5 13526.1 496.709   1
  -6   2   5 12470.1 479.061   6
  -6  -2   5 12788.0 454.289   6
  -6   2   5 12629.5 473.756   7
  -6  -2   5 12727.3 444.138   7
  -6   2  -6 25529.3 909.191   1
  -6  -2  -6 26257.8 908.699   1
  -6   2   6 26162.0 899.749   6
  -6  -2   6 25902.0 873.543   6
  -6  -2  -6 26054.8 844.372  11
  -6   2  -6 26082.9 841.479  11
  -6   2   6 26396.5 895.393   7
  -6   2   7 6701.84 315.776   7
   6  -2   7 6062.04 304.634   6
  -6   2   7 6844.71 322.140   6
   6   2   7 6011.68 333.889   6
  -6  -2  -7 6598.44 347.037   1
  -6   2  -7 6229.72 342.835   1
  -6  -2  -7 6311.98 250.405  11
  -6   2  -7 6208.16 244.425  11
   6   2  -7 6622.69 238.501   3
  -6   2  -7 6524.46 241.267   3
   6   2  -8 1163.06 118.145   3
  -6   2  -8 1192.09 123.199   3
   6   2   8 1118.72 213.690   6
  -6   2   8 1358.23 195.012   6
  -6   2   8 1505.34 191.726   7
  -6  -2  -8 1258.87 137.347  11
  -6   2  -8 1197.09 124.718  11
  -6   2  -9 7039.46 262.918  11
  -6  -2  -9 6938.26 272.359  11
   6   2  -9 7011.22 261.230   3
  -6   2  -9 7268.38 264.891   3
   6  -2 -10 10865.9 376.183   3
  -6  -2 -10 11427.1 378.193   3
   6   2 -10 10781.4 373.509   3
  -6   2 -10 11400.7 375.511   3
  -6   2 -11 744.393 71.8252   3
   6   2 -11 777.434 67.3631   3
   6  -2 -11 794.954 69.8964   3
  -6  -2 -11 909.085 74.5386   3
  -6   3   0 81.5667 134.700   8
   6   3   0-127.148 130.168   9
   6   3   0-71.9200 131.693   5
  -6   3   0 35.2670 135.254   7
  -6   3   1 96775.4 3111.30   7
  -6  -3   1 96637.3 3099.21   8
  -6   3  -1 96008.0 3110.59   8
   6   3   1 98742.8 3103.30   5
   6   3  -1 98578.1 3105.71   5
   6   3   1 98352.4 3103.04   9
   6   3  -1 99419.5 3105.32   9
  -6   3   2 194599. 6234.70   7
  -6  -3  -2 197385. 6231.89   1
  -6   3  -2 199565. 6232.24   1
  -6  -3   2 196206. 6221.92   8
  -6   3   2 196842. 6234.40   6
  -6   3   3 213.384 148.567   6
  -6   3  -3 442.839 166.128   1
  -6  -3  -3 85.5435 162.272   1
  -6   3   3 214.698 145.051   7
  -6  -3   3 81.3082 63.6906   7
  -6   3   4 13759.9 525.814   7
  -6   3   4 14522.1 531.191   6
  -6   3  -4 15156.2 537.144   1
  -6  -3  -4 15532.1 540.341   1
  -6  -3  -5 12953.2 445.134  13
  -6   3   5 13258.4 503.378   6
  -6   3   5 14118.6 502.162   7
  -6   3  -5 13952.2 510.851   1
  -6  -3  -5 13772.5 508.404   1
  -6   3   6 10039.2 418.129   7
  -6   3   6 10140.6 421.768   6
   6   3   6 11084.1 444.600   6
  -6   3  -6 10088.0 347.836  11
  -6  -3  -6 9856.63 354.743  11
   6   3  -6 10711.4 345.897   3
  -6   3  -6 10022.5 346.503   3
  -6   3  -6 10117.8 428.485   1
  -6  -3  -6 10194.0 430.684   1
  -6   3   7 100.205 175.078   7
  -6   3  -7-42.5351 100.423  11
  -6  -3  -7-42.6516 118.623  11
   6   3  -7 73.9195 95.1739   3
  -6   3  -7 12.2840 95.1993   3
   6   3   7 133.779 201.585   6
  -6   3   7-124.782 182.861   6
  -6   3  -7-37.0985 208.792   1
  -6  -3  -7-29.5812 206.373   1
   6   3  -8 42.7946 102.335   3
  -6   3  -8 66.1482 106.377   3
  -6   3  -8-66.7163 104.163  11
  -6  -3  -8-29.5254 130.336  11
  -6   3   8-146.734 185.141   7
   6   3   8-116.993 201.218   6
  -6   3   8-7.97882 179.449   6
   6   3  -9 14799.7 486.327   3
  -6   3  -9 14628.4 489.351   3
  -6  -3  -9 14298.2 495.660  11
   6   3 -10 176.725 85.3953   3
  -6   3 -10 150.585 90.6469   3
  -6   3 -11 1100.73 71.4782   3
   6   3 -11 1093.10 68.0428   3
   6  -3 -11 991.432 71.6051   3
  -6  -3 -11 1011.03 73.9939   3
   6   4   0 15691.6 544.151   9
  -6   4   0 16208.9 548.081   8
   6   4   0 16155.2 545.834   5
   6   4   1 41846.2 1342.00   9
  -6   4   1 43026.8 1346.33   8
   6   4  -1 42746.1 1343.18   9
  -6   4  -1 41430.6 1345.15   8
  -6  -4   1 39692.2 1325.19   8
   6   4   1 42486.2 1342.49   5
   6   4  -1 42733.4 1343.75   5
  -6   4   2 18327.5 628.956   7
  -6  -4   2 17793.4 600.029   8
   6   4  -2 18764.7 625.160   9
  -6  -4  -2 19063.1 621.766   1
  -6   4  -2 18552.8 621.422   1
   6   4  -2 18385.9 626.139   5
  -6   4   3 17382.8 616.363   7
  -6  -4   3 17969.0 588.050   8
  -6  -4  -3 17687.2 613.186   1
  -6   4  -3 17637.4 612.641   1
  -6   4   4 3858.11 228.980   6
  -6   4   4 3673.14 227.506   7
  -6   4  -4 4266.44 237.216   1
  -6  -4  -4 3746.89 229.766   1
  -6   4   5 22136.9 775.449   6
   6   4  -5 22463.0 712.941   3
  -6   4  -5 21438.9 712.994   3
  -6   4   5 22997.7 775.810   7
  -6  -4  -5 23375.6 774.511   1
  -6   4  -5 22187.1 771.118   1
  -6   4   6 471.025 178.415   7
   6   4   6 460.989 199.840   6
  -6  -4  -6 338.626 111.519  11
  -6   4  -6 137.883 83.2538  11
   6   4  -6 346.283 84.0706   3
  -6   4  -6 239.805 86.7608   3
  -6   4   6 60.8373 177.021   6
  -6  -4  -6 329.065 190.731   1
  -6   4  -6 222.818 183.445   1
  -6   4   7 5989.98 319.141   7
  -6   4   7 5730.10 321.432   6
   6   4   7 6302.67 342.557   6
  -6   4  -7 5918.79 224.509  11
  -6  -4  -7 6193.00 244.002  11
   6   4  -7 6291.50 226.799   3
  -6   4  -7 5921.64 229.109   3
  -6   4  -7 5995.78 324.579   1
  -6  -4  -8 2567.20 158.755  11
  -6   4  -8 2013.92 124.383  11
   6   4  -8 2478.90 131.902   3
  -6   4  -8 2341.16 137.970   3
  -6   4   8 2554.44 235.501   7
   6   4   8 2661.86 258.165   6
  -6   4   8 1965.04 226.999   6
   6   4  -8 2235.14 216.335   5
   6   4  -8 2001.91 222.581   9
  -6  -4  -9 11105.6 393.421  11
   6   4  -9 11133.8 383.770   3
  -6   4  -9 11635.2 386.155   3
   6   4 -10 113.222 81.3638   3
  -6   4 -10 410.955 87.1738   3
   6  -4 -11 632.988 60.4543   3
  -6  -4 -11 636.985 64.0495   3
  -6   4 -11 744.965 60.7155   3
   6   4 -11 676.897 56.3921   3
   6   5   0-2.44904 155.639   9
  -6   5   0 52.2462 141.273   7
  -6   5   0 71.5020 133.613   8
   6   5   0-113.213 159.529   5
   6   5  -1 26492.9 872.741   9
   6   5   1 26538.1 874.155   9
  -6   5   1 25702.9 871.459   8
   6   5   1 27068.5 875.847   5
   6   5  -1 26644.0 874.139   5
  -6   5  -1 26029.2 869.910   8
  -6   5   2 3733.79 202.237   8
   6   5  -2 4030.93 222.723   9
   6   5  -2 3917.43 225.635   5
  -6   5  -2 3994.95 193.421   1
  -6  -5  -2 3880.85 195.482   1
  -6   5   2 3847.90 206.597   6
  -6   5  -3 42500.1 1357.34   1
  -6  -5  -3 41911.6 1357.42   1
  -6   5   3 40384.4 1366.75   7
  -6  -5  -4 15259.9 537.064   1
  -6   5  -4 14307.1 535.221   1
  -6   5   4 15299.3 548.500   7
  -6   5   5 4636.86 264.881   7
  -6   5   5 4397.32 263.153   6
   6   5  -5 4549.53 257.607   9
   6   5  -5 4738.26 175.615   3
  -6   5  -5 4748.30 177.705   3
   6   5  -5 4895.48 259.717   5
  -6  -5  -5 4978.93 255.600   1
  -6   5  -5 4494.01 255.648   1
  -6   5  -6 1095.06 196.795   1
  -6  -5  -6 1168.27 191.160   1
  -6   5   6 1053.78 201.294   7
  -6  -5  -6 1231.36 119.158  11
   6   5  -6 1182.34 95.9878   3
  -6   5  -6 1286.82 100.667   3
   6   5  -6 1188.65 197.372   5
  -6   5   6 1084.52 199.215   6
   6   5  -6 1339.83 199.964   9
  -6   5   7 386.528 196.281   7
  -6  -5  -7 422.307 124.838  11
   6   5  -7 556.650 98.5920   3
  -6   5  -7 518.176 99.8559   3
   6   5   7 586.466 215.369   6
   6   5  -7 860.983 189.821   5
  -6   5   7 484.498 195.403   6
   6   5  -7 545.129 191.315   9
   6   5  -8 10405.7 418.642   9
  -6   5   8 9970.02 447.588   7
  -6   5   8 9398.70 446.082   6
   6   5   8 9740.40 463.231   6
   6   5  -8 10732.0 354.354   3
  -6   5  -8 10195.0 355.814   3
  -6  -5  -8 10449.2 366.213  11
   6   5  -8 9528.29 411.691   5
   6   5  -9 70.0999 93.2283   3
  -6   5  -9-35.4064 95.9063   3
  -6  -5  -9 77.1286 115.674  11
  -6   5 -10 3083.47 130.834   3
   6   5 -10 2776.70 126.511   3
  -6   5 -10 3063.48 138.616  14
   6  -5 -11 1055.89 61.8076   3
  -6  -5 -11 1240.06 63.9837   3
  -6   5 -11 1275.76 71.1354  14
   6   5 -11 1057.38 56.6515   3
  -6   5 -11 1112.84 60.3138   3
  -6   6   0 13917.5 455.436   8
  -6   6   0 14359.2 471.250   7
   6   6   0 14795.2 472.490   9
   6   6   0 14634.7 475.506   5
  -6   6   1 10644.0 389.778   8
  -6   6  -1 10785.4 381.737   8
  -6  -6  -1 9801.30 363.788   1
  -6   6  -1 10538.3 363.713   1
  -6   6   1 11088.3 403.161   7
   6   6  -1 10612.5 399.667   9
   6   6   1 10895.8 406.678   9
   6   6   1 11058.3 410.905   5
   6   6  -1 10615.2 402.572   5
  -6   6   2 912.415 162.805   7
  -6  -6  -2 854.325 119.547   1
  -6   6  -2 1026.88 115.042   1
  -6   6   2 752.497 137.801   8
  -6   6   2 948.862 144.993   6
  -6  -6  -3 312.097 124.861   1
  -6   6  -3 272.540 123.276   1
  -6   6   3 251.589 153.527   6
  -6   6   4 26794.9 927.036   7
   6   6   4 27463.7 929.807   6
  -6   6   4 26939.2 923.368   6
  -6   6  -4 26653.8 905.313   1
  -6  -6  -4 27687.2 905.134   1
   6   6  -4 27039.5 865.251   3
  -6   6  -4 26917.1 865.718   3
   6   6  -4 27338.0 911.004   9
   6   6  -4 26788.9 910.632   5
  -6   6   5 8937.49 386.068   7
   6   6   5 8772.13 385.152   6
   6   6  -5 8764.60 360.242   9
  -6   6  -5 8366.12 295.229   3
   6   6  -5 8559.90 294.148   3
   6   6  -5 9156.19 361.922   5
  -6   6  -5 8324.41 352.935   1
  -6  -6  -5 9186.86 358.093   1
  -6   6   6 53.5805 184.998   7
   6   6   6 251.728 192.470   6
   6   6  -6-95.7045 175.856   5
   6   6  -6 98.4285 85.6601   3
  -6   6  -6 105.669 90.6723   3
   6   6  -6 125.420 181.355   9
  -6  -6  -6 248.403 112.595  11
  -6   6   7-58.9179 197.356   7
   6   6   7-53.1209 207.717   7
   6   6  -7 5.32242 176.703   9
  -6  -6  -7 1.83941 121.180  11
   6   6  -7-29.6689 93.5414   3
  -6   6  -7-35.2043 99.4414   3
   6   6  -7-160.008 173.507   5
  -6   6   7 83.3792 187.891   6
   6   6  -8 1733.27 119.840   3
  -6   6  -8 1771.39 122.747   3
  -6  -6  -8 1972.75 139.915  11
  -6   6  -9 123.929 102.979  14
  -6   6  -9 139.174 93.1811   3
   6   6  -9 86.5692 87.6960   3
  -6  -6  -9 199.818 104.030  11
  -6   6 -10 1197.20 91.5926  14
   6   6 -10 985.960 77.3891   3
  -6   6 -10 1004.54 81.0440   3
  -6   7   0-107.330 149.892   7
  -6   7   0-15.3927 114.623   8
   6   7   0 10.7581 187.905   5
   6   7   0-10.6302 60.6233   6
   6   7   0 103.773 180.936   9
   6   7   1 1028.40 201.844   5
  -6   7   1 1103.12 138.705   8
  -6   7   1 1118.98 163.393   7
   6   7   1 1028.48 112.358   6
   6   7   1 1047.70 95.1831   7
   6   7   1 1277.05 196.359   9
   6   7   2 47832.8 1519.27   6
  -6   7   2 47084.7 1520.45   8
  -6   7  -2 44400.3 1494.88   1
  -6   7   2 48449.6 1533.97   7
   6   7   2 48709.7 1514.01   7
  -6   7  -3 25.2273 93.7106   1
   6   7  -3 163.813 170.269   9
  -6   7   3 228.749 140.637   8
  -6   7   3 279.799 162.488   7
   6   7   3 38.8205 143.029   6
   6   7  -3 162.661 63.9983   3
  -6   7  -3 91.7251 64.1224   3
   6   7  -3 105.672 171.941   5
  -6   7   3 63.0987 147.426   6
  -6   7  -3 246.111 82.1175  14
  -6   7  -4 1488.60 109.488  14
  -6   7   4 1827.07 187.036   6
   6   7  -4 1561.19 186.150   5
   6   7  -4 1721.78 187.948   9
  -6   7  -4 1426.95 93.8442   3
   6   7  -4 1562.72 93.1196   3
   6   7   4 1774.18 189.949   6
   6   7  -4 1485.65 93.0860   2
  -6   7  -4 1671.25 134.751   1
  -6   7  -5 2142.09 125.709  14
   6   7   5 2191.99 215.420   6
  -6   7   5 2170.72 208.974   6
   6   7  -5 1902.65 198.529   5
  -6   7  -5 2122.95 113.522   3
   6   7  -5 2157.67 112.087   3
  -6  -7  -5 1912.84 126.543  11
   6   7  -5 2155.44 204.295   9
   6   7  -6 229.991 179.011   9
  -6   7   6 420.014 199.059   7
   6   7   6-79.7993 189.524   7
   6   7  -6 301.922 172.146   5
   6   7   6 99.4605 198.212   6
  -6   7   6 157.719 188.163   6
   6   7  -6 312.319 90.8388   3
  -6   7  -6 80.7359 93.9575   3
  -6   7  -6 39.3903 106.278  14
  -6  -7  -6 259.621 111.030  11
   6   7  -7 643.119 176.285   9
  -6   7  -7 811.174 117.038  14
   6   7  -7 879.792 103.255   3
  -6   7  -7 828.298 105.305   3
  -6   7   7 563.642 205.853   7
   6   7   7 800.102 203.333   7
  -6  -7  -7 897.065 121.225  11
   6   7  -7 624.289 169.693   5
   6   7   7 979.847 212.069   6
   6   7  -8 50.4809 91.7784   3
  -6   7  -8 166.549 95.8670   3
  -6  -7  -8 129.086 111.217  11
  -6   7  -8 213.018 109.018  14
  -6   7  -9 403.925 96.6746  14
   6   7  -9 480.293 82.0485   3
  -6   7  -9 424.349 87.9786   3
   6   7 -10 2216.08 97.2101   3
  -6   7 -10 2290.83 101.144   3
   6   8   0 1142.77 199.793   5
   6   8   0 979.280 95.9351  10
   6   8   0 1010.02 194.917   9
  -6   8   0 667.454 111.292   8
   6   8   0 996.453 89.7176  15
   6   8   0 959.316 105.854   2
  -6   8   0 973.187 103.312   2
  -6   8   1 178.261 95.9559   2
   6   8   1 93.3598 77.1989  15
   6   8  -1-10.1418 85.9668  15
   6   8   1 93.8112 79.3563   6
  -6   8  -1 22.0501 100.473  12
   6   8  -1-63.2128 84.8604  10
   6   8   1 88.2565 96.6631  10
   6   8   1-62.6177 196.306   9
  -6   8   1 32.8675 111.868   8
  -6   8   1 40.5226 154.286   7
   6   8   1 9.31157 86.7218   2
   6   8   1 265.659 202.312   5
  -6   8  -2 214.391 80.5503  14
   6   8  -2 340.578 91.3321  15
   6   8   2 19.1498 102.209   6
   6   8  -2 37.9015 178.880   5
   6   8  -2 162.890 70.5405   3
  -6   8  -2 170.205 72.7991   3
  -6   8  -2 243.386 100.978  12
   6   8  -2 196.963 176.577   9
  -6   8   2 174.472 119.453   8
  -6   8   2 87.5844 157.650   7
   6   8   2 254.566 101.411   7
   6   8  -2 68.2435 87.9069   2
   6   8   2 126.838 85.9313   2
  -6   8   2 74.8795 91.7531   2
  -6   8  -2 107.663 96.3367   2
   6   8  -2 122.459 80.6180  10
   6   8  -3 13557.2 501.272   9
  -6   8   3 13640.7 495.211   8
  -6   8   3 14110.6 517.703   7
   6   8   3 14170.2 491.742   7
   6   8   3 14427.2 497.553   6
  -6   8  -3 13798.4 445.982  14
   6   8  -3 13409.7 500.736   5
   6   8   3 13646.0 451.404   2
  -6   8   3 13875.7 451.513   2
  -6   8  -3 13956.9 451.203   2
   6   8  -3 14192.9 451.811   2
   6   8  -3 12693.7 440.986   3
  -6   8  -3 12428.3 440.849   3
   6   8  -4 7464.31 332.454   9
  -6   8   4 7536.82 331.188   8
   6   8   4 7797.95 333.365   7
  -6   8   4 7522.32 347.001   7
  -6   8   4 8287.77 340.107   6
   6   8   4 7907.39 340.761   6
  -6   8  -4 7621.09 267.440  14
   6   8  -4 7457.48 332.352   5
   6   8  -4 7537.61 265.668   2
   6   8  -4 7298.15 260.445   3
  -6   8  -4 7379.22 261.330   3
   6   8   5 7656.92 350.033   7
  -6   8   5 6991.61 359.306   7
   6   8   5 7637.75 356.026   6
  -6   8   5 7731.91 353.433   6
  -6   8   5 7631.40 346.200   8
   6   8  -5 7883.68 339.526   9
   6   8  -5 7591.98 334.228   5
  -6   8  -5 7518.64 270.698  14
  -6   8  -5 7256.17 265.372   3
   6   8  -5 7578.59 264.615   3
  -6  -8  -6 8911.93 311.696  11
   6   8  -6 8153.58 371.450   9
  -6   8   6 8401.71 390.440   8
   6   8   6 8586.92 397.899   7
   6   8   6 8767.61 401.548   6
  -6   8   6 9162.19 399.087   6
   6   8  -6 8365.86 367.672   5
   6   8  -6 8774.73 305.806   3
  -6   8  -6 8717.81 307.493   3
  -6   8  -6 9067.10 311.918  14
  -6   8  -7 368.514 105.262  14
   6   8  -7 295.986 96.0512   3
  -6   8  -7 370.183 100.040   3
   6   8   7 190.690 192.660   7
  -6   8   7 228.867 187.392   6
   6   8   7 232.753 196.615   6
  -6  -8  -7 270.969 104.858  11
   6   8  -8 119.141 86.7112   3
  -6   8  -8 86.7583 89.2114   3
  -6   8  -8 76.0258 98.1604  14
  -6  -8  -8-115.714 95.4137  11
   6   8  -9 358.039 70.6872   3
  -6   8  -9 353.518 73.6451   3
  -6   8  -9 232.616 84.0748  14
   6   8 -10 80.7277 47.4630   3
  -6   8 -10-9.25141 51.1365   3
   6   9   0 141.737 88.1687  15
   6   9   0 17.5827 92.8233   3
  -6   9   0-76.7105 96.4928   3
   6   9   0 46.2518 98.8738   2
   6   9   0 8.54261 97.7472  10
  -6   9   0 96.2704 102.690   2
   6   9  -1 10794.3 375.496  10
  -6   9   1 10862.3 386.254   2
   6   9   1 11475.5 387.112   2
   6   9  -1 10973.0 376.308   3
  -6   9  -1 11361.7 376.820   3
  -6   9   1 11732.7 387.392   3
  -6   9   1 10755.3 437.959   7
   6   9  -1 11326.1 378.274  15
   6   9   1 11108.6 374.962  15
  -6   9  -1 11320.4 389.000  12
   6   9   2 1121.95 112.160   2
   6   9  -2 1152.54 109.759   2
  -6   9   2 1201.81 120.971   2
  -6   9  -2 974.661 114.104   2
   6   9  -2 1105.77 108.466  15
   6   9  -2 1012.43 93.2108   3
  -6   9  -2 1024.64 124.666  12
   6   9  -2 1016.28 195.266   9
  -6   9   2 892.726 129.504   8
  -6   9   2 983.635 181.473   7
   6   9  -2 1050.51 198.163   5
   6   9  -2 1176.17 98.6281  10
  -6   9  -2 986.140 94.6928   3
   6   9  -3 3070.74 150.168   2
  -6   9  -3 3189.03 155.581   2
  -6   9   3 2868.34 155.120   2
   6   9   3 3106.88 153.471   2
   6   9  -3 3030.25 228.387   9
   6   9   3 2879.77 175.225   7
  -6   9   3 3134.61 190.287   8
   6   9   3 2918.22 184.464   6
  -6   9   3 3163.22 230.930   7
   6   9  -3 3132.34 138.013  10
   6   9  -3 3132.92 229.099   5
  -6   9  -3 3029.02 141.014  14
  -6   9  -3 2980.85 137.421   3
   6   9  -3 2989.69 136.163   3
   6   9  -4 11579.7 385.777   2
   6   9   4 12208.5 387.720   2
   6   9  -4 11156.5 377.605  10
   6   9   4 11171.2 440.565   7
  -6   9   4 10970.8 464.158   7
   6   9   4 11641.0 447.858   6
   6   9  -4 11110.2 446.845   9
  -6   9   4 11081.3 437.784   8
   6   9  -4 11023.6 444.249   5
  -6   9  -4 11738.6 383.213  14
   6   9  -4 10902.7 379.690   3
  -6   9  -4 10811.9 380.664   3
   6   9  -5 4376.21 168.877  10
  -6   9   5 4282.65 249.093   8
   6   9  -5 4729.08 259.508   9
   6   9   5 4146.77 257.248   7
  -6   9   5 4849.12 283.173   7
   6   9   5 4465.49 264.016   6
   6   9  -5 4746.90 255.659   5
  -6   9  -5 4633.24 182.519  14
   6   9  -5 4284.78 173.938   3
  -6   9  -5 4258.58 175.506   3
  -6   9   6 926.416 210.759   7
   6   9   6 1211.41 183.644   7
   6   9   6 695.474 184.585   6
   6   9  -6 1133.41 173.243   5
  -6   9  -6 930.958 107.593  14
   6   9  -6 943.328 97.3338   3
  -6   9  -6 959.722 101.017   3
   6   9  -6 978.148 182.292   9
   6   9  -7-49.5097 81.3174   3
  -6   9  -7 31.5461 89.6142   3
  -6   9  -7 30.4308 94.6767  14
   6   9  -8 235.928 79.6984   3
  -6   9  -8 151.648 81.0914   3
  -6   9  -8 116.625 87.7292  14
  -6   9  -9 1165.59 81.6695  14
  -6   9  -9 1415.49 84.6904   3
   6   9  -9 1276.41 79.1405   3
   6   9  10 943.874 59.7383  15
   6  10   0 283.969 99.6964  15
   6  10   0 150.413 110.940   3
  -6  10   0 246.013 114.242   3
   6  10   0 235.585 115.051   2
  -6  10   0 273.763 120.273   2
   6  10  -1 2811.21 144.279  15
   6  10   1 2712.26 138.485  15
   6  10  -1 2740.59 140.512  10
   6  10  -1 2861.55 239.269   9
  -6  10  -1 2801.64 145.456   3
   6  10  -1 2498.42 141.929   3
  -6  10  -1 2932.68 155.506  12
  -6  10   1 2663.74 163.113   2
   6  10   1 2699.63 159.921   2
   6  10  -1 2696.39 234.861   5
  -6  10  -2 6307.21 248.730  12
   6  10  -2 5946.28 224.388  10
   6  10  -2 6144.62 228.839   3
  -6  10  -2 5961.59 229.140   3
  -6  10   2 5417.45 300.072   7
   6  10  -2 5794.55 312.675   9
   6  10  -2 5640.69 308.990   5
   6  10  -2 6172.75 231.936  15
   6  10   2 6118.93 226.550  15
   6  10   2 6037.13 239.825   2
  -6  10   2 6074.96 244.294   2
   6  10  -2 6108.68 238.846   2
  -6  10  -2 6215.36 242.492   2
   6  10  -3 3522.10 159.189  10
   6  10  -3 3754.80 165.427   3
  -6  10  -3 3987.73 165.958   3
  -6  10   3 3809.46 252.952   7
   6  10  -3 3730.87 256.197   9
   6  10  -3 3825.45 255.515   5
   6  10   3 4011.95 179.379   2
  -6  10   3 3976.74 187.769   2
  -6  10  -3 3813.79 181.663   2
   6  10  -3 3723.93 177.092   2
   6  10  -4 5097.30 189.572  10
   6  10  -4 4881.36 279.941   9
  -6  10  -4 5144.24 199.992   3
   6  10  -4 5120.80 198.265   3
  -6  10   4 4946.27 296.465   7
   6  10  -4 5315.99 278.354   5
  -6  10  -4 4913.45 197.599  14
   6  10  -4 4775.63 202.706   2
   6  10   4 4954.23 204.388   2
  -6  10   5-65.6113 190.805   7
   6  10  -5 123.624 170.236   5
   6  10   5 60.1734 141.114   6
   6  10  -5 65.8167 94.6405   3
  -6  10  -5-46.0950 97.6373   3
   6  10  -5-171.715 183.014   9
  -6  10  -5 14.0701 95.1593  14
  -6  10  -6 97.2202 97.2321   3
   6  10  -6 23.8045 93.7940   3
  -6  10  -6-14.8170 92.3262  14
   6  10  -7 757.419 92.6641   3
  -6  10  -7 735.961 98.3383   3
  -6  10  -7 648.031 89.0317  14
   6  10  -8 324.485 77.6755   3
  -6  10  -8 573.196 83.1349   3
   6  10  -9 128.618 54.5067   3
  -6  10  -9 30.1890 57.6808   3
   6  11   0 58.2857 106.591  15
   6  11   0 92.3566 135.629   3
  -6  11   0 166.286 137.345   3
  -6  11   0-161.812 135.921   2
  -6  11   0-134.456 131.181  12
   6  11   0-20.0027 128.168   2
  -6  11  -1 703.047 125.886  12
   6  11  -1 507.246 207.894   5
   6  11  -1 758.929 214.587   9
   6  11   1 557.087 132.945   2
   6  11  -1 591.324 122.368   3
  -6  11  -1 616.072 124.109   3
   6  11   1 676.272 108.899  15
   6  11  -1 683.419 112.552  15
  -6  11   1 674.835 143.942   2
   6  11  -2 5762.17 225.250  10
   6  11  -2 6040.97 316.259   9
   6  11  -2 5805.68 234.008   3
  -6  11  -2 6000.67 235.331   3
  -6  11   2 5246.16 301.055   7
   6  11   2 6016.41 227.742  15
   6  11  -2 5841.55 313.804   5
  -6  11  -2 6076.46 247.208  12
  -6  11  -2 5722.42 246.552   2
  -6  11   2 6023.56 248.392   2
   6  11   2 6289.71 246.363   2
   6  11  -2 6183.25 246.465   2
   6  11  -3 1705.74 210.344   5
   6  11  -3 1863.71 114.928  10
   6  11  -3 1364.05 217.474   9
   6  11  -3 1800.98 132.343   3
  -6  11  -3 1847.10 134.407   3
  -6  11   3 1720.43 206.573   7
   6  11   3 2161.15 129.802  15
  -6  11   3 1560.31 153.469   2
  -6  11  -3 2307.39 153.351   2
   6  11  -3 1794.77 140.720   2
   6  11   3 2208.86 144.701   2
   6  11  -4 633.003 193.775   9
   6  11  -4 717.152 109.281   3
  -6  11  -4 661.727 109.449   3
   6  11  -4 347.260 178.717   5
   6  11   4 782.812 113.768   2
   6  11  -4 530.461 110.095   2
   6  11  -4 465.449 79.4366  10
  -6  11   4 1032.41 192.990   7
   6  11  -5 386.995 104.490   3
  -6  11  -5 396.884 107.017   3
   6  11  -6 39.3069 95.0332   3
  -6  11  -6-68.1571 99.6310   3
   6  11  -7 953.051 94.1035   3
  -6  11  -7 861.719 95.8221   3
   6  11  -8 413.089 70.3302   3
  -6  11  -8 584.848 74.5675   3
   6  11   9 2168.17 91.0283  15
   6  12   0 1062.04 149.029   2
  -6  12   0 1128.79 156.995   2
  -6  12   0 922.383 143.343  12
   6  12   0 991.829 120.238  15
   6  12   1 11342.0 390.020   2
  -6  12   1 10501.5 391.559   2
  -6  12  -1 10851.5 385.052   3
   6  12  -1 10635.2 383.806   3
  -6  12  -1 11246.4 391.532  12
   6  12   1 10637.6 372.444  15
   6  12  -1 10211.6 372.470  15
   6  12   2 5111.16 200.631  15
   6  12  -2 3993.63 278.434   5
   6  12  -2 4856.30 211.695   3
  -6  12  -2 4763.99 214.170   3
  -6  12  -2 4878.54 226.537  12
  -6  12   2 4537.00 223.704  12
  -6  12   2 5033.88 227.223   2
  -6  12  -2 5060.99 224.733   2
   6  12  -2 4787.73 219.681   2
   6  12   2 4778.77 219.964   2
   6  12  -2 4677.19 293.263   9
   6  12   3 302.090 124.070   2
   6  12  -3 140.956 120.792   2
   6  12  -3 233.093 118.217   3
  -6  12  -3 152.791 120.833   3
  -6  12   3 147.128 144.365   2
  -6  12  -3 234.024 138.596   2
   6  12  -3 401.630 184.125   5
   6  12  -3 243.770 189.171   9
   6  12   3 231.233 107.715  15
   6  12  -4 5882.88 250.441   2
   6  12   4 6340.39 252.387   2
  -6  12  -4 6751.39 251.906   3
   6  12  -4 6648.15 251.694   3
   6  12   4 7302.79 247.763  15
   6  12   5 994.737 106.528  15
   6  12  -5 947.308 110.604   3
  -6  12  -5 814.597 111.162   3
   6  12   6 2484.43 126.345  15
  -6  12  -6 2276.77 127.730   3
   6  12  -6 2187.20 126.198   3
   6  12   7 753.295 86.0720  15
   6  12  -7 752.485 83.2638   3
  -6  12  -7 736.076 86.1801   3
  -6  12   7 668.012 90.2722  12
   6  12  -8 198.600 53.4123   3
  -6  12  -8 234.932 58.8448   3
  -6  13   0-13.4574 156.198   2
   6  13   0-61.0941 108.991  15
   6  13   0 35.1067 144.712   2
  -6  13   0-59.7601 137.364  12
   6  13  -1 616.240 156.682   3
  -6  13  -1 513.094 159.872   3
  -6  13   1 362.577 158.689   2
   6  13   1 478.392 111.413  15
   6  13   1 553.345 145.801   2
  -6  13  -1 431.336 141.419  12
   6  13  -2 1223.43 148.055   3
  -6  13  -2 1308.36 148.431   3
  -6  13  -2 1340.39 158.029   2
  -6  13   2 1507.30 159.100   2
   6  13   2 1131.08 117.735  15
   6  13   2 1245.01 145.088   2
   6  13  -2 1465.41 146.885   2
  -6  13   2 1264.19 149.332  12
   6  13   3 519.478 105.220  15
  -6  13   3 440.727 136.780  12
   6  13   3 715.937 124.998   2
   6  13  -3 486.182 121.296   2
   6  13  -3 640.093 126.922   3
  -6  13  -3 711.404 128.293   3
  -6  13   4 11177.8 369.206  12
   6  13   4 10967.4 351.002  15
   6  13   4 9411.80 354.713   2
   6  13  -4 9089.69 351.665   2
   6  13  -4 10383.4 357.400   3
  -6  13  -4 10494.2 359.087   3
   6  13   5 1291.37 105.043  15
  -6  13   5 1133.21 126.339  12
   6  13  -5 1209.26 111.204   3
  -6  13  -5 1241.32 114.722   3
   6  13   6 1508.83 98.1337  15
  -6  13   6 1302.00 113.028  12
   6  13  -6 1385.15 99.6936   3
  -6  13  -6 1427.39 103.827   3
   6  13  -7 332.322 64.4305   3
  -6  13  -7 381.196 69.4199   3
  -6  13   7 434.294 70.6197  12
   6  13   7 396.397 66.8408  15
   6  14   0 2257.01 168.060   2
  -6  14   0 2739.60 187.561   2
  -6  14   0 2368.23 164.795  12
  -6  14   1 4185.51 209.027   2
   6  14   1 3660.04 195.622   2
  -6  14   1 3955.52 194.887  12
  -6  14  -1 3612.23 189.532  12
   6  14   1 3386.28 162.758  15
   6  14   2 63.0045 97.5234  15
   6  14  -2 159.011 126.182   2
   6  14   2 104.767 121.958   2
  -6  14  -2 110.491 141.061   3
   6  14   3 534.771 95.8929  15
   6  14   3 542.885 115.243   2
   6  14  -3 728.424 116.547   2
  -6  14   3 673.319 128.381  12
   6  14  -3 545.134 123.069   3
  -6  14  -3 537.581 129.431   3
  -6  14   4 4835.40 204.254  12
   6  14   4 4922.61 182.418  15
  -6  14  -4 5045.29 194.543   3
   6  14  -4 4719.06 195.574   3
   6  14   5 999.142 87.7021  15
  -6  14   5 894.100 109.979  12
   6  14  -5 971.246 98.4448   3
  -6  14  -5 1113.42 102.762   3
  -6  14   6 904.089 88.5183  12
   6  14   6 994.881 71.8850  15
   6  14  -6 778.118 77.5565   3
  -6  14  -6 838.812 81.2724   3
  -6  15   0-167.294 120.777  12
   6  15   0-142.860 125.800   2
   6  15   1 337.719 119.772   2
  -6  15   1 160.327 121.313  12
   6  15   2 660.124 112.827   2
   6  15  -2 565.016 113.254   2
   6  15  -3 481.709 95.2549   2
   6  15   3 610.676 94.4155   2
  -6  15   3 352.677 109.854  12
  -6  15   4 2993.07 147.103  12
  -6  15   5 121.962 79.5019  12
   6  16   0 634.364 104.561   2
   6  16   1 1837.53 118.824   2
  -6  16   1 1636.79 118.414  12
  -6  16   2 153.006 94.4225  12
   6  16   2-40.6615 84.9037   2
   6  16  -2 195.618 83.9284   2
   6  16   3 1520.94 86.9038   2
  -6  16   4 762.183 77.0157  12
   6  17   0 94.4173 69.1572   2
   6  17   1 340.827 61.5361   2
  -7   0   0 61.7251 135.798   8
   7   0   0 32.1076 96.4944   5
   7   0   0-28.0231 98.5799   9
  -7   0   1 125.498 120.865   7
   7   0   1 117.704 78.1739   9
  -7   0   1 91.9442 134.779   8
  -7   0  -1 230.905 148.067   8
   7   0   1 139.103 74.8555   5
  -7   0   2 8244.53 303.576   7
  -7   0   3 188.276 117.538   7
  -7   0   3 99.9059 131.963   6
  -7   0  -3 3.43168 176.736   1
  -7   0   4 223281. 7067.64   7
  -7   0   4 225879. 7073.82   6
  -7   0  -4 219894. 7082.65   1
  -7   0   5 199.578 131.752   7
  -7   0   5-4.37760 136.297   6
  -7   0  -5 22.4014 206.451   1
  -7   0   6 13277.1 493.723   7
  -7   0   6 13361.1 504.659   6
  -7   0  -6 14329.6 538.521   1
  -7   0  -7 412.487 222.754   1
  -7   0   7 285.300 146.702   7
   7   0   7 30.2085 188.806   6
  -7   0   7 49.0741 157.438   6
  -7   0  -7 122.785 117.009  11
  -7   0  -8 31859.7 1116.27   1
   7   0   8 30780.2 1107.31   6
  -7   0  -8 32404.2 1036.82  11
  -7   0  -9 32.3783 119.206  11
  -7   0  -9-63.1309 106.955   3
   7   0  -9 159.224 102.562   3
   7   0 -10 3150.20 138.174   3
  -7   0 -10 2823.00 140.415   3
   7   0 -11 141.187 56.2987   3
  -7   0 -11 66.1636 60.1952   3
  -7   1   0 171.278 142.107   8
  -7  -1   0 215.136 135.308   8
   7   1   0 195.271 105.853   5
   7   1   0 195.712 107.586   9
  -7   1   1 2338.22 161.620   7
  -7  -1   1 2514.03 155.530   8
  -7   1  -1 2089.99 173.835   8
   7  -1   1 2427.21 87.7353   5
   7   1   1 2189.65 129.307   5
   7   1   1 2319.03 131.276   9
   7  -1   1 2337.38 88.7527   9
  -7   1   1 2042.20 165.499   8
  -7   1   2 2757.74 169.399   7
  -7  -1   2 3031.48 168.170   8
  -7  -1   2 2898.71 151.087   7
  -7   1   3 9703.90 365.677   6
  -7  -1  -3 10191.8 383.145   1
  -7  -1   3 9527.78 342.637   7
  -7   1   3 9476.27 356.827   7
  -7  -1   4 18765.0 642.135   6
  -7   1   4 18576.1 649.822   6
  -7  -1  -4 19065.3 669.224   1
  -7   1   4 19165.0 645.664   7
  -7  -1   4 18840.4 633.342   7
  -7  -1   5 2500.95 170.151   6
  -7   1   5 2244.10 189.194   6
  -7  -1  -5 2373.00 236.479   1
  -7  -1   5 2214.95 155.287   7
  -7   1   5 2602.13 180.904   7
  -7  -1   6 7258.40 302.099   6
  -7   1   6 6860.42 320.020   6
  -7   1   6 7155.71 312.722   7
  -7  -1   6 7100.64 291.766   7
  -7  -1  -6 6921.82 346.243   1
  -7   1  -6 7042.47 258.115  11
  -7  -1  -7 577.460 220.081   1
  -7   1   7 472.268 171.682   6
  -7   1   7 277.635 161.438   7
   7  -1   7 586.465 183.776   6
   7   1   7 429.053 204.648   6
  -7   1  -7 492.919 116.355  11
   7   1  -8 25.6088 100.452   3
  -7   1  -8 115.483 107.305   3
  -7   1  -8 73.4894 121.222  11
  -7   1   8 176.794 165.046   6
   7   1   8-16.9242 189.845   6
   7  -1   8 263.476 178.523   6
  -7   1  -9 270.157 114.362  11
   7   1  -9 310.723 101.962   3
  -7   1  -9 271.063 106.788   3
   7   1 -10 11043.6 373.041   3
  -7   1 -10 11469.2 374.838   3
   7  -1 -10 10946.0 373.853   3
  -7  -1 -10 11114.6 376.442   3
   7   1 -11 3708.61 137.872   3
  -7   1 -11 4028.06 140.701   3
  -7  -1 -11 3977.28 140.798   3
   7   2   0-45.1117 120.002   5
  -7  -2   0-5.95200 120.333   8
   7   2   0 1.45272 120.620   9
  -7   2   1 74622.4 2342.19   7
   7   2  -1 74999.2 2334.82   5
   7   2   1 70892.8 2328.52   5
   7   2  -1 75212.2 2334.49   9
  -7   2   1 74674.8 2341.96   8
   7   2   1 70524.4 2328.58   9
  -7  -2   1 74929.8 2335.63   8
  -7  -2   2 1947.70 140.965   8
  -7  -2   2 2039.24 118.931   7
  -7   2   2 1953.69 160.692   7
  -7  -2  -3 63915.7 2026.71   1
  -7   2  -3 60057.1 2024.42   1
  -7   2   3 64358.0 2023.91   6
  -7   2   3 63371.7 2020.62   7
  -7  -2   3 62795.9 2002.25   7
  -7   2   4 9270.03 374.849   6
  -7  -2   4 9423.51 336.109   7
  -7   2   4 9140.01 364.977   7
  -7   2   5 13338.8 498.997   6
  -7   2   5 13931.9 494.657   7
  -7  -2  -5 13833.0 517.537   1
  -7  -2  -5 13113.5 444.975  13
  -7   2   6 818.664 166.848   7
  -7  -2  -6 1193.78 214.197   1
  -7   2  -6 903.434 211.686   1
  -7   2   6 863.641 180.869   6
  -7   2  -6 842.980 105.211  11
  -7   2   7 13180.4 503.052   7
   7  -2   7 12481.4 496.751   6
   7   2   7 13345.3 528.011   6
  -7   2   7 12555.2 505.173   6
  -7   2  -7 12606.0 524.742   1
  -7  -2  -7 13154.3 526.201   1
   7   2  -7 13028.9 428.659   3
  -7   2  -7 12737.2 430.466   3
  -7  -2  -7 12714.5 438.962  11
  -7   2  -7 12566.7 434.885  11
   7   2  -8 921.985 106.808   3
  -7   2  -8 972.749 114.746   3
  -7  -2  -8 695.322 137.962  11
  -7   2  -8 796.169 120.609  11
  -7   2   8 777.881 183.715   6
   7   2   8 1012.18 211.686   6
  -7   2   8 881.115 184.144   7
  -7  -2  -9 100.400 125.056  11
  -7   2  -9 124.771 107.698  11
   7   2  -9 193.217 97.6242   3
  -7   2  -9 62.6861 103.516   3
   7   2 -10 482.148 83.1560   3
  -7   2 -10 501.860 90.1847   3
   7  -2 -10 376.014 89.9325   3
  -7  -2 -10 310.272 93.1928   3
   7   2 -11 884.858 62.5516   3
  -7   2 -11 992.545 66.2871   3
   7  -2 -11 862.804 63.8549   3
  -7  -2 -11 926.063 68.5376   3
   7   3   0 3516.33 179.635   5
   7   3   0 3268.32 178.987   9
  -7  -3   0 3454.97 168.547   8
  -7   3   0 3325.31 203.006   7
   7   3   1 109016. 3448.08   5
   7   3  -1 110710. 3451.28   5
   7   3   1 108673. 3448.06   9
   7   3  -1 110687. 3450.90   9
  -7   3  -1 105377. 3458.55   8
  -7  -3   1 106759. 3446.32   8
  -7   3   1 109859. 3459.52   7
  -7  -3   2 4144.69 180.174   8
   7   3  -2 4254.76 220.371   9
   7   3  -2 3928.41 222.031   5
  -7  -3  -2 3708.22 211.207   1
  -7   3  -2 3700.91 208.826   1
  -7   3   2 4003.39 206.803   7
  -7   3   3 34421.8 1178.42   6
  -7  -3   3 36776.0 1164.16   8
  -7  -3  -3 36807.1 1181.65   1
  -7   3  -3 36124.0 1181.04   1
  -7   3   3 35007.3 1177.89   7
  -7   3  -4 8559.66 360.079   1
  -7  -3  -4 8574.82 362.965   1
  -7   3   4 8371.17 350.797   6
  -7   3   4 8887.19 349.593   7
  -7   3   5 16785.8 586.089   7
  -7   3   5 15776.3 586.495   6
  -7  -3  -5 15511.6 531.969  13
   7  -3  -5 16297.3 531.893   4
   7   3  -5 16388.2 532.137   4
  -7   3  -5 15698.4 595.996   1
  -7  -3  -5 17122.1 600.180   1
  -7   3   6 1888.13 196.660   7
  -7   3   6 2134.67 208.637   6
   7   3  -6 2252.36 111.122   3
  -7   3  -6 1991.38 113.080   3
  -7  -3  -6 2429.86 230.690   1
  -7   3  -6 2021.40 229.292   1
  -7   3  -6 2053.59 121.725  11
  -7   3   7 476.532 181.948   7
   7   3   7 838.322 215.440   6
  -7   3   7 777.875 189.867   6
   7   3  -7 489.454 94.2144   3
  -7   3  -7 580.914 99.0240   3
  -7   3  -7 740.268 218.212   1
  -7  -3  -7 406.775 215.858   1
  -7  -3  -7 737.530 126.026  11
  -7   3  -7 692.646 107.851  11
   7   3  -8 12775.9 429.297   3
  -7   3  -8 12890.4 433.026   3
  -7   3   8 11796.4 511.205   6
   7   3   8 12733.8 535.005   6
  -7  -3  -8 13162.4 444.198  11
  -7   3  -8 12815.1 434.041  11
  -7   3   8 12306.3 509.829   7
   7   3  -9 7254.48 260.555   3
  -7   3  -9 7302.11 262.897   3
  -7  -3  -9 7089.54 276.714  11
  -7   3 -10 4233.04 169.313   3
   7   3 -10 4179.86 166.026   3
  -7  -3 -10 4718.84 183.291  11
   7  -3 -11 226.603 51.7434   3
  -7  -3 -11 170.921 54.9139   3
   7   3 -11 173.607 48.4345   3
  -7   3 -11 273.333 52.8844   3
  -7   3 -11 273.323 71.3784  14
   7   4   0 139.099 147.811   5
  -7   4   0-64.4533 141.636   8
   7   4   0 229.301 146.154   9
  -7   4   1 1022.23 150.843   7
   7   4  -1 863.312 159.449   5
  -7   4   1 1257.97 150.158   8
  -7   4  -1 781.450 148.526   8
  -7  -4   1 854.995 96.7004   8
   7   4   1 1021.95 157.015   5
   7   4   1 980.566 155.167   9
   7   4  -1 825.344 157.347   9
  -7   4   2 3851.36 202.621   8
   7   4  -2 3787.62 216.095   9
  -7   4   2 3522.80 206.301   7
  -7  -4   2 3583.94 163.985   8
  -7  -4  -2 3445.97 197.893   1
  -7   4  -2 4164.79 201.610   1
   7   4  -2 3346.81 219.781   5
  -7  -4   3 36806.0 1187.92   8
   7   4  -3 37522.5 1205.50   9
  -7   4   3 36615.3 1212.09   7
   7   4  -3 37687.8 1207.75   5
  -7   4   3 33339.7 1208.93   6
  -7   4  -3 37428.9 1209.57   1
  -7  -4  -3 38162.9 1210.44   1
  -7   4   4 2828.45 208.947   6
  -7   4  -4 3008.84 211.399   1
  -7  -4  -4 2963.18 217.399   1
  -7   4   4 2638.68 202.546   7
  -7   4   5 724.875 176.233   7
  -7  -4  -5 1143.43 108.537  13
   7   4  -5 1097.34 81.8002   3
  -7   4  -5 1133.87 82.5631   3
  -7   4   5 923.700 178.455   6
  -7   4  -5 1367.22 195.231   1
  -7  -4  -5 1146.31 196.782   1
  -7   4   6 1451.07 195.580   7
   7   4   6 1491.93 226.376   6
  -7  -4  -6 1315.57 125.145  11
  -7   4  -6 1207.79 100.869  11
   7   4  -6 1288.81 93.2970   3
  -7   4  -6 1172.31 96.1507   3
  -7   4   6 1409.80 197.148   6
  -7   4  -6 1357.45 207.003   1
  -7  -4  -6 977.833 200.844   1
  -7  -4  -7 140.704 197.580   1
  -7   4  -7 7.48723 196.606   1
  -7   4   7 115.442 185.342   7
  -7  -4  -7 36.6958 126.105  11
  -7   4  -7 75.5681 93.2262  11
   7   4  -7-78.3492 90.1498   3
  -7   4  -7 7.43164 93.2246   3
   7   4  -7-17.4304 202.089   5
   7   4   7 97.4027 210.209   6
  -7   4   7 141.027 185.453   6
   7   4  -7-80.9977 203.782   9
  -7   4   8 1714.94 218.299   7
   7   4  -8 1908.33 119.615   3
  -7   4  -8 1877.15 123.266   3
  -7   4  -8 1845.36 115.508  11
  -7  -4  -8 2077.55 153.549  11
  -7   4   8 1629.43 215.683   6
   7   4   8 1443.37 225.724   6
   7   4  -8 1747.47 208.082   5
   7   4  -8 1542.77 215.221   9
  -7  -4  -9 485.317 124.476  11
   7   4  -9 452.932 94.0880   3
  -7   4  -9 475.814 100.287   3
   7   4 -10 77.4145 71.5560   3
  -7   4 -10 207.710 78.0865   3
  -7  -4 -11 3309.06 122.090   3
  -7   4 -11 3415.83 121.096   3
   7   5   0 15288.6 545.987   5
  -7   5   0 15432.2 554.947   7
   7   5   0 15723.1 545.306   9
  -7   5   0 16250.0 546.592   8
   7   5   1 23146.7 776.807   9
   7   5  -1 23789.1 776.325   9
  -7   5  -1 22291.8 774.500   8
  -7   5   1 22941.9 776.607   8
   7   5   1 23408.3 778.090   5
   7   5  -1 23434.7 776.901   5
   7   5  -2 4551.84 234.140   9
  -7   5   2 4280.28 217.451   8
  -7  -5  -2 3974.21 208.132   1
  -7   5  -2 4101.20 205.756   1
   7   5  -2 4622.36 239.926   5
  -7   5   3 92709.7 3029.46   7
   7   5  -3 92351.3 3018.39   9
   7   5  -3 92118.3 3018.83   5
  -7   5  -3 97889.7 3022.24   1
  -7  -5  -3 97504.8 3021.89   1
  -7   5  -4 8243.42 348.114   1
  -7  -5  -4 8408.27 347.105   1
  -7   5   4 8336.10 356.913   7
  -7   5   5 8242.66 358.472   7
  -7   5   5 7992.92 354.970   6
   7   5  -5 8494.83 352.440   5
   7   5  -5 7809.31 269.527   3
  -7   5  -5 7684.78 271.104   3
  -7   5  -5 8119.82 349.478   1
  -7  -5  -5 8192.39 343.897   1
   7   5  -5 8029.04 348.615   9
   7   5  -6 4977.50 268.587   9
  -7   5   6 4690.86 281.266   7
  -7   5   6 4268.91 275.003   6
  -7  -5  -6 4744.95 202.092  11
   7   5  -6 4507.98 180.498   3
  -7   5  -6 4857.11 183.738   3
   7   5  -6 5095.90 270.164   5
  -7   5  -6 5029.40 279.273   1
  -7  -5  -6 4711.87 273.125   1
  -7   5   7 3138.68 248.560   7
  -7   5   7 2943.86 250.342   6
   7   5  -7 3219.93 241.741   9
   7   5  -7 2875.06 141.674   3
  -7   5  -7 3048.57 145.964   3
   7   5  -7 3124.19 233.900   5
   7   5   7 2950.79 266.098   6
  -7  -5  -7 3165.49 167.802  11
  -7   5   8 16324.2 651.110   7
   7   5   8 17060.1 670.615   6
  -7   5   8 16341.3 650.059   6
  -7  -5  -8 17716.7 577.897  11
   7   5  -8 16587.6 622.241   5
   7   5  -8 17708.5 628.264   9
   7   5  -8 16925.0 565.502   3
  -7   5  -8 17599.0 567.702   3
  -7  -5  -9 450.667 117.126  11
   7   5  -9 357.640 88.4679   3
  -7   5  -9 381.461 95.0409   3
   7   5 -10 998.637 76.5259   3
  -7   5 -10 1134.26 83.0885   3
  -7   5 -11 932.112 66.1260  14
   7   6   0-117.775 171.062   9
   7   6   0 54.2045 179.246   5
  -7   6   0 40.3759 136.918   8
  -7   6   0 54.1154 150.788   7
   7   6   1 1905.94 197.867   5
   7   6  -1 1796.73 187.523   9
   7   6   1 2314.51 197.439   9
  -7   6   1 1617.94 165.793   8
  -7   6  -1 2004.16 158.119   8
  -7  -6  -1 1877.63 132.893   1
  -7   6  -1 1942.73 127.698   1
   7   6  -1 1789.33 193.766   5
  -7   6   1 1813.82 178.561   7
  -7   6  -2 16196.4 545.140   1
  -7  -6  -2 15485.8 545.866   1
  -7   6   2 15581.6 561.728   8
   7   6  -2 16255.3 564.099   9
   7   6  -2 16629.6 567.645   5
  -7   6   3 1242.11 161.013   8
  -7   6  -3 1213.86 142.923   1
  -7  -6  -3 1289.41 145.092   1
  -7   6   3 1033.28 161.293   6
  -7   6  -4 10486.7 346.582  14
  -7   6   4 9965.26 415.724   7
  -7   6   4 9684.91 409.323   6
  -7   6  -4 10444.0 340.304   3
   7   6  -4 9845.64 338.771   3
  -7   6  -4 10341.1 392.844   1
  -7  -6  -4 10688.2 393.307   1
  -7  -6  -4 10197.0 347.882  13
  -7   6   5 6900.04 331.408   7
   7   6   5 6956.36 337.805   6
   7   6  -5 7128.19 313.313   5
   7   6  -5 6584.14 234.445   3
  -7   6  -5 6548.59 236.120   3
  -7   6  -5 6585.47 304.760   1
  -7  -6  -5 6584.78 302.183   1
   7   6  -5 7049.68 312.456   9
   7   6  -6 5324.60 293.860   9
  -7   6   6 5473.12 310.360   7
  -7   6   6 4917.51 302.572   6
   7   6   6 5770.62 325.242   6
   7   6  -6 5284.78 289.335   5
   7   6  -6 5801.97 209.429   3
  -7   6  -6 5622.43 211.284   3
  -7  -6  -6 5712.85 226.226  11
  -7   6  -6 5746.17 286.286   1
  -7  -6  -6 5711.41 286.347   1
  -7   6   7 7548.33 372.416   7
  -7   6   7 7534.02 375.127   6
   7   6  -7 7625.95 275.301   3
  -7   6  -7 8092.81 278.564   3
  -7  -6  -7 7865.87 293.125  11
   7   6  -7 7666.15 351.039   9
   7   6  -7 7566.45 345.878   5
  -7   6  -8-97.9090 113.397  14
  -7  -6  -8-30.6144 119.273  11
   7   6  -8 1.37390 92.2744   3
  -7   6  -8 1.43892 96.4439   3
   7   6  -9 969.070 90.3339   3
  -7   6  -9 1054.37 109.786  14
  -7  -6  -9 940.295 114.161  11
  -7   6  -9 1146.70 96.4883   3
  -7   6 -10-11.8541 81.5521  14
   7   6 -10-6.64590 57.2527   3
  -7   6 -10-29.5965 62.0895   3
   7   7   0 2655.76 125.175   6
   7   7   0 3106.59 216.607   9
   7   7   0 3168.55 223.873   5
  -7   7   0 2925.32 172.110   8
  -7   7   1 8376.61 342.989   7
   7   7   1 7464.21 286.006   7
  -7   7   1 8235.02 323.256   8
   7   7   1 8859.16 347.716   9
   7   7  -1 8264.47 338.530   9
   7   7   1 8792.38 353.988   5
   7   7  -1 8002.57 341.881   5
  -7   7  -2 5727.00 236.245   1
  -7   7  -2 6275.96 236.236  12
  -7   7   2 6028.99 291.922   7
   7   7   3-35.9846 82.3637   2
   7   7  -3 9.89264 82.0420   2
   7   7  -3 11.1273 61.5833   3
  -7   7  -3-25.8144 62.2901   3
  -7   7   3 63.8933 146.219   8
  -7   7   3 158.882 164.053   7
   7   7   3 96.8385 152.191   6
  -7   7  -3 89.0061 99.8250   1
  -7   7   3 150.993 92.6293   2
  -7   7  -3 116.125 96.7977   2
  -7   7  -3 28.2545 85.9914  14
  -7   7   4 6794.92 313.728   8
   7   7  -4 7392.31 315.740   9
  -7   7  -4 6705.83 236.991   3
   7   7  -4 6484.35 235.596   3
  -7   7   4 7204.70 318.203   6
   7   7   4 7101.77 320.619   6
   7   7  -4 6856.56 240.306   2
   7   7  -4 7014.27 313.186   5
  -7   7  -4 6898.35 244.871  14
  -7   7  -4 6451.20 277.591   1
  -7   7  -5 2323.70 172.848   1
  -7  -7  -5 2089.61 134.271  11
  -7   7   5 2278.37 213.999   8
   7   7  -5 2430.93 213.614   9
  -7   7   5 2212.83 224.077   7
  -7   7   5 2334.09 212.703   6
   7   7  -5 2570.23 213.890   5
   7   7   5 2375.00 224.107   6
  -7   7  -5 2421.56 118.848   3
   7   7  -5 2333.93 115.678   3
  -7   7  -5 2386.90 132.010  14
  -7   7   6 6514.10 341.863   8
   7   7  -6 7265.88 331.460   9
  -7   7   6 6815.25 351.413   7
   7   7   6 7112.31 355.168   7
   7   7   6 6928.65 356.774   6
   7   7  -6 7137.50 250.972   3
  -7   7  -6 6831.21 251.905   3
   7   7  -6 7231.51 327.836   5
  -7   7  -6 6939.93 261.469  14
  -7  -7  -6 7155.88 264.325  11
  -7  -7  -7 498.525 118.960  11
   7   7  -7 770.642 184.020   9
  -7   7   7 438.117 197.604   8
  -7   7   7 492.261 197.532   7
   7   7   7 256.681 198.155   7
  -7   7  -7 673.358 115.777  14
   7   7  -7 563.644 172.835   5
   7   7   7 791.031 208.497   6
   7   7  -7 377.313 93.7188   3
  -7   7  -7 520.426 98.7653   3
  -7   7  -8 7158.97 260.997  14
  -7  -7  -8 7294.53 263.145  11
  -7   7  -8 7061.52 253.962   3
   7   7  -8 6743.29 251.006   3
  -7   7  -9 1821.73 116.165  14
   7   7  -9 1648.15 97.8900   3
  -7   7  -9 1780.61 102.103   3
  -7  -7  -9 1943.23 114.155  11
   7   7 -10 181.760 49.3434   3
  -7   7 -10 249.266 53.0452   3
  -7   8   0-25.6621 99.0806  12
   7   8   0 3.31794 89.9803  10
   7   8   0 159.426 189.197   9
  -7   8   0-91.4567 112.094   8
   7   8   0 13.2992 196.770   5
   7   8   0 50.4276 83.0164  15
  -7   8   0 81.1397 95.0223   2
   7   8   0 114.761 98.2913   2
   7   8  -1 2236.05 115.185  15
   7   8   1 1727.03 106.657  15
   7   8   1 2079.54 225.077   5
   7   8  -1 1876.80 111.654  10
   7   8   1 1824.79 218.680   9
  -7   8   1 1992.56 155.271   8
  -7   8   1 1889.62 191.347   7
   7   8   1 1656.47 116.219   6
  -7   8   1 1807.72 126.787   2
   7   8   1 2006.87 120.576   2
  -7   8   1 2035.70 123.025   3
  -7   8  -1 1773.95 102.887   3
  -7   8  -2 1257.48 124.195  12
  -7   8   2 1113.94 114.003   2
  -7   8  -2 859.693 105.045   2
   7   8  -2 1057.30 82.8494   3
  -7   8   2 943.797 145.794   8
  -7   8   2 1109.90 173.581   7
   7   8   2 971.102 113.002   7
  -7   8  -2 903.985 81.8932   3
   7   8   2 895.718 122.200   6
   7   8   2 1066.27 106.947   2
   7   8  -2 1042.72 102.274   2
   7   8  -2 1198.27 106.418  15
  -7   8  -2 1066.57 97.5507  14
  -7   8  -3 1078.73 111.392   2
  -7   8   3 1335.51 116.941   2
   7   8  -3 1418.92 188.955   9
  -7   8   3 1432.07 160.994   8
  -7   8   3 1359.59 190.864   7
   7   8   3 1193.81 139.084   7
  -7   8  -3 1140.13 98.5204  14
   7   8  -3 1430.26 193.430   5
   7   8   3 1012.28 150.044   6
   7   8   3 1212.34 107.430   2
   7   8  -3 1127.73 102.983   2
  -7   8  -3 1014.73 84.4946   3
   7   8  -3 1204.85 84.2994   3
   7   8  -4 1437.13 194.484   9
  -7   8   4 1559.29 181.148   8
  -7   8   4 1431.79 199.886   7
   7   8   4 1295.53 172.408   7
  -7   8  -4 1525.53 110.502  14
   7   8   4 1497.10 180.105   6
   7   8  -4 1463.10 192.817   5
   7   8  -4 1412.32 103.625   2
   7   8  -4 1341.95 91.3059   3
  -7   8  -4 1402.51 93.6684   3
   7   8   5 10399.4 432.915   7
   7   8   5 10662.6 441.478   6
   7   8  -5 10401.2 422.796   5
   7   8  -5 10022.7 351.671   3
  -7   8  -5 10249.7 353.686   3
  -7   8   5 10968.4 434.171   8
   7   8  -5 10932.0 426.962   9
  -7   8  -5 10940.6 360.732  14
   7   8  -6 2436.79 216.657   9
  -7   8  -6 2478.13 127.333   3
   7   8  -6 2122.08 123.215   3
   7   8   6 2371.78 232.000   6
   7   8  -6 2359.67 209.785   5
  -7  -8  -6 2525.93 141.322  11
  -7   8  -6 2723.09 142.458  14
  -7   8   6 2290.09 220.434   8
   7   8   6 2914.40 232.322   7
  -7  -8  -7 2377.84 135.946  11
  -7   8  -7 2266.94 135.961  14
   7   8  -7 2227.11 120.226   3
  -7   8  -7 2164.25 125.329   3
  -7  -8  -8 322.506 98.2722  11
  -7   8  -8 190.123 97.9304  14
   7   8  -8 321.259 78.3018   3
  -7   8  -8 225.267 86.1273   3
  -7   8  -9 864.619 88.0176  14
   7   8  -9 750.865 70.0881   3
  -7   8  -9 730.287 72.8090   3
  -7   8 -10 3611.88 129.898   3
  -7   8 -10 3793.91 133.645  14
   7   9   0 6708.90 327.649   9
   7   9   0 6459.94 236.754  15
   7   9   0 6796.18 330.060   5
  -7   9   0 6192.86 248.490   2
   7   9   0 6748.08 251.167   2
   7   9   0 6523.65 240.153  10
   7   9   0 6409.22 238.405   3
  -7   9   0 6433.56 239.202   3
  -7   9  -1 9052.57 305.179   3
   7   9  -1 8869.94 304.523   3
  -7   9   1 7844.87 332.297   8
  -7   9   1 8762.35 379.099   7
  -7   9   1 8721.18 317.714   2
   7   9   1 8965.79 317.670   2
   7   9  -1 9203.85 308.972  15
   7   9   1 8872.82 305.201  15
   7   9  -1 8595.34 306.154  10
   7   9  -2 3340.98 149.568  15
   7   9  -2 3118.33 239.126   5
  -7   9  -2 2915.37 164.119  12
   7   9  -2 2900.97 138.646  10
   7   9  -2 2797.48 237.997   9
  -7   9   2 2771.07 180.459   8
  -7   9   2 3068.71 223.732   7
   7   9  -2 2821.13 133.423   3
  -7   9  -2 2786.87 134.083   3
  -7   9   2 2974.94 159.546   2
  -7   9  -2 2862.04 153.891   2
   7   9  -2 3092.64 155.579   2
   7   9   2 2834.50 153.628   2
   7   9   3 60.5775 103.797   2
   7   9  -3 39.8715 100.127   2
   7   9  -3-4.64245 88.8000  10
   7   9  -3 61.7128 184.980   9
  -7   9   3 27.3080 136.496   8
  -7   9   3-183.279 181.459   7
   7   9  -3 110.272 81.3198   3
  -7   9  -3-62.3877 82.7723   3
   7   9  -3 61.9543 185.845   5
   7   9   3-72.0437 120.519   6
  -7   9  -3 13.7204 91.9022  14
  -7   9   3 87.0858 116.045   2
  -7   9  -3 171.347 115.784   2
   7   9  -4 2551.49 134.607   2
   7   9   4 2595.28 139.050   2
   7   9  -4 2421.73 127.726  10
  -7   9   4 2601.94 200.898   8
   7   9  -4 2537.47 224.084   9
   7   9   4 2170.10 184.074   7
  -7   9   4 2814.31 238.485   7
   7   9   4 2897.91 202.253   6
   7   9  -4 2352.44 220.282   5
  -7   9  -4 2751.62 136.684  14
   7   9  -4 2355.50 125.519   3
  -7   9  -4 2648.56 127.178   3
  -7   9   5 419.999 165.448   8
  -7   9   5 684.414 199.033   7
   7   9   5 606.248 170.626   7
   7   9  -5 530.087 88.5640   3
  -7   9  -5 545.887 91.0092   3
   7   9  -5 498.834 181.598   5
   7   9   5 444.164 172.068   6
   7   9  -5 603.676 188.738   9
  -7   9  -5 535.986 103.999  14
   7   9  -6 2882.42 122.272  10
   7   9  -6 2775.61 222.895   9
  -7   9   6 2918.46 224.132   8
   7   9   6 3320.51 230.063   7
  -7   9   6 2576.73 246.634   7
   7   9   6 2616.98 224.290   6
   7   9  -6 2994.27 216.597   5
  -7   9  -6 2731.52 135.435   3
   7   9  -6 2798.79 133.339   3
  -7   9  -6 2951.25 146.287  14
   7   9  -7 750.949 89.0025   3
  -7   9  -7 881.593 93.8778   3
  -7   9  -7 883.445 105.126  14
  -7   9  -8 2363.70 117.882   3
   7   9  -8 2419.75 114.983   3
  -7   9  -8 2508.47 121.044  14
  -7   9  -9 772.094 71.6125  14
   7   9  -9 580.103 64.0817   3
  -7   9  -9 609.459 67.8251   3
   7  10   0-22.7830 113.861   2
   7  10   0-78.9380 108.736  10
   7  10   0-91.6975 113.695   3
  -7  10   0-80.3973 114.772   3
   7  10   0-27.9138 102.999  15
  -7  10   0 120.881 122.383   2
  -7  10   1 388.239 126.201   2
   7  10   1 357.989 119.106   2
  -7  10  -1 444.536 127.588  12
  -7  10   1 275.355 119.103  12
   7  10  -1 192.046 100.598   3
  -7  10  -1 288.868 102.243   3
   7  10  -1 350.694 105.330  10
   7  10   1 217.505 100.264  15
   7  10  -1 209.921 104.033  15
   7  10  -2 413.423 201.702   5
  -7  10  -2 747.678 137.966  12
   7  10  -2 589.108 104.700  10
   7  10  -2 843.969 211.613   9
   7  10   2 714.340 124.926   2
   7  10  -2 635.058 122.014   2
  -7  10   2 858.911 190.948   7
   7  10  -2 734.151 102.542   3
  -7  10  -2 742.117 103.045   3
   7  10  -2 731.742 116.663  15
   7  10   2 584.135 102.660  15
  -7  10   2 441.116 130.255   2
  -7  10  -2 578.106 127.927   2
   7  10  -3 9437.06 338.197  10
  -7  10  -3 10193.7 341.788   3
   7  10  -3 9823.50 340.373   3
  -7  10   3 8948.09 424.632   7
  -7  10  -3 10232.8 355.886   2
  -7  10   3 9758.49 356.890   2
   7  10   3 10742.4 354.565   2
   7  10  -3 9674.03 351.263   2
   7  10  -3 9758.17 415.923   5
   7  10  -3 9454.33 415.473   9
   7  10  -4-45.4895 190.218   9
   7  10  -4 241.746 102.439   2
   7  10   4 190.391 104.291   2
  -7  10   4-48.1415 186.936   7
   7  10  -4 124.806 93.1998   3
  -7  10  -4 101.631 98.2432   3
   7  10  -4 17.0948 184.258   5
   7  10  -4 120.657 90.5799  10
   7  10  -5 1764.36 207.926   9
   7  10  -5 2088.88 121.729   3
  -7  10  -5 2089.40 123.629   3
   7  10  -5 1861.42 202.699   5
   7  10  -5 1914.96 105.818  10
  -7  10   5 1728.30 221.834   7
  -7  10  -5 1896.92 122.218  14
   7  10  -6 2207.82 125.623   3
  -7  10  -6 2472.65 128.570   3
  -7  10  -6 2292.19 128.457  14
  -7  10  -7 116.767 88.4681  14
   7  10  -7 121.617 83.0835   3
  -7  10  -7 58.8848 88.3070   3
   7  10  -8 1653.04 93.1944   3
  -7  10  -8 1638.74 96.9316   3
   7  10   9 1095.04 74.4371  15
  -7  10  -9 867.875 61.9747   3
   7  11   0 4252.34 189.582  15
   7  11   0 4337.15 208.155   3
  -7  11   0 4233.91 209.737   3
   7  11   0 4436.02 206.060   2
  -7  11   0 4469.88 214.800   2
   7  11   1 1178.07 120.945  15
   7  11  -1 1359.41 125.495  15
   7  11  -1 1290.61 132.217   3
  -7  11  -1 1304.20 132.417   3
   7  11  -1 1253.48 226.411   9
   7  11   1 1154.40 141.433   2
  -7  11   1 1034.65 143.616  12
  -7  11  -1 1375.65 148.422  12
   7  11  -1 1357.38 125.925  10
  -7  11   1 1308.35 150.869   2
   7  11  -1 1233.52 224.454   5
   7  11  -2 177.349 201.270   5
  -7  11  -2 168.824 139.502  12
   7  11  -2 227.528 107.626  10
   7  11  -2 366.166 207.081   9
  -7  11   2 168.674 143.867   2
  -7  11  -2 126.905 139.215   2
   7  11  -2 277.433 112.822   3
  -7  11  -2 139.996 109.444   3
   7  11   2 280.014 129.957   2
   7  11  -2 211.148 128.411   2
   7  11   2 313.761 109.991  15
   7  11  -3 16653.3 575.932  10
   7  11  -3 18059.5 581.950   3
  -7  11  -3 17703.4 582.782   3
  -7  11   3 15984.1 657.342   7
   7  11  -3 16113.1 643.788   9
   7  11  -3 16199.4 641.873   5
   7  11   3 18551.6 591.247   2
   7  11  -3 17734.8 589.093   2
   7  11   3 18601.1 581.455  15
   7  11  -4 7360.22 264.194  10
   7  11  -4 7467.74 349.742   9
   7  11  -4 7883.68 275.903   3
  -7  11  -4 7514.45 276.652   3
  -7  11   4 7204.73 367.686   7
   7  11  -4 7081.67 344.033   5
   7  11   4 7653.63 280.878   2
   7  11  -4 7672.29 279.383   2
   7  11   4 7661.95 276.340  15
   7  11  -5 20.1529 95.5880   3
  -7  11  -5-50.0406 101.176   3
   7  11  -6 1214.29 105.009   3
  -7  11  -6 1303.17 106.846   3
  -7  11   7 292.205 92.9133  12
   7  11  -7 277.695 79.5925   3
  -7  11  -7 256.105 83.5547   3
   7  11  -8 52.0313 60.6684   3
  -7  11  -8-8.74123 65.3030   3
   7  11   8 113.852 72.8736  15
   7  11   9 712.686 53.7761  15
   7  12   0 104.873 114.905  15
   7  12   0 44.6011 138.868   2
  -7  12   0 121.839 155.054   2
  -7  12   1 1403.80 166.431   2
   7  12  -1 1671.69 152.142   3
  -7  12  -1 1365.19 151.238   3
  -7  12  -1 1474.92 150.408  12
   7  12   1 1403.87 152.039   2
   7  12   1 1381.57 128.547  15
   7  12  -1 1542.67 129.003  15
   7  12  -2 4470.73 283.289   9
   7  12  -2 4149.63 194.670   3
  -7  12  -2 3854.89 193.266   3
   7  12   2 4071.24 184.188  15
   7  12  -2 3911.52 271.802   5
  -7  12   2 4605.17 217.058   2
  -7  12  -2 4250.32 211.400   2
   7  12   2 3781.91 201.879   2
   7  12  -2 4379.78 203.614   2
  -7  12  -2 3899.76 208.095  12
  -7  12   2 4425.77 207.587  12
   7  12   3 1562.36 122.035  15
  -7  12   3 1114.16 145.221  12
   7  12   3 1268.21 134.662   2
   7  12  -3 1088.89 133.521   2
   7  12  -3 1115.82 127.818   3
  -7  12  -3 1049.73 126.587   3
   7  12   4 930.970 112.507  15
   7  12   4 776.812 115.559   2
   7  12  -4 845.490 111.216   2
   7  12  -4 756.443 112.095   3
  -7  12  -4 778.530 119.209   3
   7  12  -5 4940.84 199.891   3
  -7  12  -5 5093.91 203.176   3
   7  12   5 5214.52 202.069  15
   7  12   6 132.339 92.2049  15
   7  12  -6 160.329 86.1634   3
  -7  12  -6 153.342 90.5169   3
  -7  12   6 230.348 103.864  12
  -7  12   7 1019.36 94.9286  12
  -7  12  -7 1200.74 87.0186   3
   7  12  -7 1142.29 82.8956   3
  -7  12  -8 31.7776 49.4112   3
   7  13   0 19235.2 658.600  15
   7  13   0 20596.9 672.939   2
  -7  13   0 20167.8 676.050   2
  -7  13   0 20571.3 674.774  12
  -7  13   1 195.818 160.599   2
   7  13   1 90.2320 112.313  15
   7  13   1 84.5539 142.461   2
  -7  13  -1 265.717 135.307  12
   7  13   2 574.843 112.623  15
  -7  13   2 589.718 137.896  12
   7  13   2 609.673 136.426   2
   7  13  -2 706.263 137.902   2
   7  13  -2 711.951 137.586   3
  -7  13  -2 663.853 137.405   3
   7  13   3 74.7602 106.434  15
  -7  13   3 273.290 135.934  12
   7  13   3 54.8040 119.361   2
   7  13  -3 292.286 119.479   2
   7  13  -3 263.732 119.043   3
  -7  13  -3 324.988 122.973   3
  -7  13   4 9887.71 320.368  12
   7  13   4 9289.46 300.771  15
   7  13  -4 8471.54 304.383   3
  -7  13  -4 9073.19 304.657   3
   7  13   4 7207.77 301.106   2
   7  13  -4 7608.78 298.297   2
  -7  13   5 548.947 114.169  12
   7  13  -5 418.212 95.1626   3
  -7  13  -5 499.961 99.7185   3
   7  13   5 562.860 96.2973  15
  -7  13   6 342.901 92.9460  12
   7  13  -6 75.9030 76.8300   3
  -7  13  -6 386.435 82.9921   3
   7  13   6 361.733 81.7429  15
  -7  13   7 10.6407 65.2006  12
   7  13   7 126.443 63.0504  15
  -7  13  -7 162.291 58.8010   3
   7  14   0-19.1306 133.255   2
  -7  14   0 82.3204 136.607  12
   7  14   1 251.250 135.812   2
   7  14   1 263.603 100.452  15
  -7  14  -1 258.482 133.373  12
  -7  14   2 162.722 130.644  12
   7  14   2 287.847 98.9523  15
   7  14  -2 188.220 122.327   2
   7  14   2 229.398 121.710   2
  -7  14   3 774.795 127.418  12
   7  14   3 739.719 116.876   2
   7  14  -3 784.520 116.204   2
   7  14   3 874.557 101.809  15
   7  14  -3 884.033 124.714   3
  -7  14  -3 943.827 127.124   3
  -7  14   4 201.104 112.804  12
   7  14   4 190.968 83.5877   2
   7  14  -4 268.801 103.112   3
  -7  14  -4 127.876 102.428   3
   7  14   4 178.190 86.9304  15
  -7  14   5-1.53838 94.9261  12
   7  14  -5 212.689 85.6414   3
  -7  14  -5-46.0129 87.5063   3
   7  14   5 72.2431 76.8508  15
  -7  14   6 510.853 80.6732  12
   7  14   6 493.826 65.2120  15
  -7  14  -6 462.703 69.1520   3
  -7  15   0 5086.90 212.661  12
   7  15   0 4803.25 211.851   2
  -7  15   1 1541.08 135.755  12
   7  15   1 1379.58 131.811   2
   7  15   2 66.4782 107.849   2
   7  15  -2 136.717 104.579   2
  -7  15   3 352.694 110.096  12
   7  15   3 275.252 88.3340   2
   7  15  -3 187.681 88.6866   2
  -7  15   4 403.375 96.6577  12
  -7  15   5 36.9342 73.8299  12
   7  16   0 110.763 95.6931   2
   7  16   1 2036.42 120.025   2
   7  16   2 897.792 90.4389   2
   7  16  -2 935.313 90.0456   2
  -7  16   3 1286.47 93.8627  12
   7  16   3 851.303 70.0663   2
  -7  16   4 11.8735 64.4308  12
   7  17   0 96.3935 62.6864   2
   7  17   1 890.019 67.3372   2
   7  17  -1 792.626 67.4619   2
   8   0   0 40013.0 1267.07   5
   8   0   0 39582.0 1267.05   9
  -8   0   0 39427.2 1286.56   8
   8   0   1 4.04869 74.8968   5
   8   0   1-50.9488 78.3597   9
  -8   0   1-51.4848 139.063   8
  -8   0  -1 53.1757 146.142   8
  -8   0   1-81.8545 139.001   7
  -8   0   2 124698. 3936.66   8
  -8   0   2 123233. 3932.52   7
  -8   0   3 377.116 120.642   7
  -8   0  -3 428.314 179.975   1
  -8   0  -4 132154. 4218.80   1
  -8   0   4 132072. 4199.85   7
  -8   0   5 24.4532 127.815   7
   8   0  -5 37.4926 102.119   4
  -8   0   5 215.356 139.169   6
  -8   0  -5-126.358 205.855   1
  -8   0  -5 11.9284 92.3390  13
  -8   0   6 6062.73 286.647   6
  -8   0   6 6040.63 275.697   7
  -8   0  -6 6555.21 333.381   1
  -8   0  -7-152.596 219.739   1
  -8   0  -7 27.3888 119.695  11
  -8   0  -8 119.988 216.531   1
   8   0   8 172.658 182.256   6
  -8   0  -8 263.802 127.126  11
  -8   0  -9-133.125 101.036   3
   8   0  -9-22.8171 94.2901   3
  -8   0  -9 118.031 118.162  11
  -8   0 -10 666.724 102.403  11
  -8   0 -10 781.000 88.4250   3
   8   0 -10 831.709 83.9758   3
  -8   0 -11 22.9800 50.1552   3
   8   1   0-47.3832 109.203   5
   8   1   0-3.94143 111.977   9
  -8   1   0-160.284 153.044   8
  -8  -1   0 4.86970 137.932   8
   8  -1   1 13191.7 427.987   5
   8   1   1 13331.3 444.538   5
  -8   1   1 13512.9 473.588   8
   8   1   1 13326.7 445.393   9
   8  -1   1 13323.5 428.450   9
  -8  -1   1 14315.5 467.672   8
  -8   1  -1 13288.7 479.155   8
  -8  -1  -1 14531.8 476.443   8
  -8   1   1 13467.7 471.452   7
  -8  -1   2 4867.36 223.952   8
  -8   1   2 4845.14 226.705   8
  -8   1   2 4749.63 222.502   7
  -8  -1   2 4752.16 206.902   7
  -8  -1  -3 3700.07 229.501   1
  -8   1   3 3755.59 194.597   7
  -8  -1   3 3349.41 174.585   7
  -8   1   4 16.2596 147.575   6
  -8  -1  -4 205.053 196.192   1
  -8   1   4-92.9758 137.450   7
  -8  -1   4-40.7585 108.883   7
  -8   1   5 18.1070 138.943   7
  -8  -1   5 3.56608 112.613   7
  -8  -1  -5 120.569 202.567   1
  -8   1   5 44.5250 150.415   6
  -8   1  -5 24.5244 91.4550  13
   8  -1  -5-48.7907 106.036   4
  -8   1   6 82.3964 155.071   6
  -8   1   6 129.772 148.729   7
  -8  -1  -6-105.498 208.621   1
   8   1   7 3451.43 259.644   6
  -8   1   7 2815.37 223.329   6
  -8   1   7 3265.30 218.850   7
  -8  -1  -7 3139.89 275.647   1
  -8   1  -7 3008.86 162.319  11
   8   1  -8 4328.01 181.961   3
  -8   1  -8 4551.31 184.676   3
   8  -1   8 3704.07 264.045   6
   8   1   8 4422.46 289.917   6
  -8  -1  -8 4343.64 298.369   1
  -8   1  -8 4705.19 200.169  11
   8  -1  -9 1042.60 106.057   3
  -8  -1  -9 1128.90 110.221   3
  -8   1  -9 1186.11 123.257  11
  -8   1  -9 929.279 109.226   3
   8   1  -9 888.841 99.3816   3
  -8  -1 -10 765.108 108.996  11
   8  -1 -10 779.805 84.0982   3
  -8  -1 -10 621.408 86.2763   3
   8   1 -10 700.836 80.9408   3
  -8   1 -10 662.611 86.1636   3
  -8   1 -11 291.423 51.6442   3
  -8  -1 -11 197.933 52.7937   3
   8   2   0 93647.9 2994.40   9
   8   2   0 93968.1 2994.47   5
  -8  -2   0 94446.0 3002.83   8
  -8   2   0 96557.5 3010.20   8
   8   2   1 113.696 118.515   9
   8   2  -1 114.062 140.337   9
   8   2   1 205.912 119.746   5
   8   2  -1 276.366 143.815   5
  -8   2   1 266.730 147.997   7
  -8   2   1 95.3082 143.175   8
  -8  -2   1 112.197 123.750   8
  -8   2   2 769.898 147.636   7
  -8  -2   2 448.801 122.883   8
  -8   2   2 469.779 149.804   8
  -8   2   3 1099.34 151.670   7
  -8  -2   3 1250.65 110.832   7
  -8  -2  -3 1385.69 184.323   1
  -8   2   3 1262.06 159.853   6
  -8  -2   3 1376.05 143.678   8
  -8   2   4 14207.2 509.399   7
  -8  -2   4 14046.0 479.150   7
  -8  -2  -4 14141.9 527.529   1
  -8   2   4 13969.2 512.123   6
  -8   2   5 111.394 158.280   6
   8   2  -5 121.915 101.405   4
   8  -2  -5-21.0864 99.6469   4
  -8   2  -5 47.9827 200.193   1
  -8  -2  -5 173.450 195.654   1
  -8  -2  -5-35.3519 100.641  13
  -8   2   5 99.6766 150.510   7
  -8   2  -6 10558.2 452.475   1
  -8  -2  -6 10919.7 452.646   1
  -8   2   6 10386.8 430.088   6
  -8   2   6 10291.1 421.662   7
   8   2  -6 10949.0 355.542   3
  -8   2  -6 10520.8 357.325   3
  -8   2  -6 10357.4 364.040  11
   8  -2   7 581.110 180.939   6
  -8   2   7 578.114 177.471   7
   8   2   7 444.014 214.488   6
  -8  -2  -7 667.008 129.283  11
  -8   2  -7 840.472 118.296  11
  -8   2  -7 680.907 97.6880   3
   8   2  -7 861.596 94.9012   3
  -8   2   7 592.912 182.825   6
  -8   2  -7 640.740 224.094   1
  -8  -2  -7 854.105 229.804   1
  -8   2  -8 5714.50 339.867   1
  -8  -2  -8 6221.80 347.539   1
  -8   2   8 5616.27 306.105   7
   8   2   8 6170.83 341.690   6
   8   2  -8 6446.40 232.460   3
  -8   2  -8 6396.39 236.068   3
  -8  -2  -8 6174.89 256.320  11
  -8   2  -8 6359.46 244.530  11
   8   2  -9 228.901 90.3479   3
  -8   2  -9 131.821 94.5915   3
  -8   2  -9 173.311 106.980  11
  -8  -2  -9 79.4150 125.228  11
   8   2 -10 1566.42 90.7305   3
  -8   2 -10 1461.48 94.4867   3
   8  -2 -10 1291.01 93.0551   3
  -8  -2 -10 1327.42 98.5074   3
  -8   2 -11 821.164 56.5437   3
  -8  -2 -11 681.954 57.1377   3
   8   3   0 36.8331 133.148   9
   8   3   0 34.9878 133.911   5
  -8  -3   0 20.3501 116.067   8
   8   3   1 5044.95 218.903   9
   8   3  -1 4184.60 224.098   9
  -8   3   1 4387.04 231.950   7
   8   3   1 4745.54 217.975   5
   8   3  -1 4523.05 227.442   5
  -8  -3   1 4497.62 205.621   8
   8   3  -2 12507.0 442.549   5
   8   3   2 11854.8 424.482   5
  -8  -3   2 12041.7 419.013   8
  -8   3   2 11567.9 436.341   7
   8   3   2 11850.6 423.355   9
   8   3  -2 12263.1 437.952   9
  -8   3   3 2107.88 176.247   7
  -8  -3   3 2242.88 150.821   8
  -8  -3  -3 2297.40 197.661   1
  -8   3  -3 2285.33 199.387   1
  -8   3   3 2161.88 182.606   6
  -8   3  -4 3871.80 240.389   1
  -8  -3  -4 4115.70 245.385   1
  -8   3   4 3489.42 217.223   7
  -8   3   4 3451.77 223.750   6
  -8   3   5 6017.67 288.189   6
  -8   3  -5 5972.12 305.075   1
  -8  -3  -5 5971.17 307.399   1
  -8  -3  -5 5394.38 220.585  13
  -8   3   5 6058.23 285.738   7
   8   3  -5 5902.21 220.724   4
   8  -3  -5 5583.81 219.741   4
  -8   3   6 10814.8 450.184   7
  -8   3  -6 11210.8 470.654   1
  -8  -3  -6 12278.9 474.227   1
   8   3  -6 11267.3 376.065   3
  -8   3  -6 11171.1 377.274   3
  -8   3   6 11298.4 459.748   6
  -8   3  -6 11382.3 383.405  11
  -8   3  -7 1992.53 245.702   1
  -8  -3  -7 1829.43 243.422   1
   8   3  -7 2300.64 120.680   3
  -8   3  -7 2161.06 122.840   3
  -8   3   7 2235.17 217.565   7
  -8   3   7 2265.63 222.789   6
   8   3   7 2141.18 248.665   6
  -8  -3  -7 2117.22 154.851  11
  -8   3  -7 2200.37 134.811  11
   8   3   8 3843.05 284.742   6
  -8   3  -8 3624.01 171.052  11
  -8  -3  -8 3720.70 190.258  11
   8   3  -8 3899.20 161.645   3
  -8   3  -8 3604.54 164.217   3
  -8   3   8 3651.39 251.334   7
   8   3  -9 4184.66 161.065   3
  -8   3  -9 3916.30 166.853   3
  -8   3  -9 3686.64 168.602  11
  -8  -3  -9 4109.93 192.112  11
  -8  -3 -10 1847.44 106.940   3
   8   3 -10 1933.90 98.1929   3
  -8   3 -10 1762.69 101.524   3
   8  -3 -10 2068.25 104.118   3
  -8  -3 -10 2085.54 125.704  11
  -8   3 -11 3827.86 137.131   3
  -8  -3 -11 3755.06 137.934   3
   8   4   0 113433. 3618.56   5
  -8   4   0 115034. 3628.99   8
   8   4   0 113664. 3618.40   9
   8   4   1 5265.98 244.322   5
   8   4  -1 5778.51 250.808   5
  -8   4   1 5518.82 246.985   8
  -8  -4   1 4814.87 211.193   8
  -8   4  -1 5072.97 248.413   8
   8   4   1 5181.13 243.531   9
   8   4  -1 5565.72 247.261   9
  -8   4   1 5427.26 256.007   7
   8   4   2 1008.01 164.843   9
   8   4  -2 1005.27 176.515   9
  -8   4   2 1229.33 166.814   7
  -8  -4   2 1006.70 116.376   8
  -8   4   2 1114.59 156.513   8
   8   4  -2 1120.47 183.710   5
   8   4   2 998.588 164.077   5
  -8  -4  -2 912.051 156.218   1
  -8   4  -2 1206.26 160.907   1
  -8  -4   3 3649.42 180.191   8
   8   4  -3 4302.14 232.848   9
  -8   4   3 3985.22 221.252   7
   8   4  -3 4338.19 240.175   5
  -8   4  -3 3705.59 226.541   1
  -8  -4  -3 3840.36 229.571   1
  -8   4   3 3353.33 217.974   6
   8   4  -4 3196.43 229.894   9
  -8  -4   4 3231.77 171.822   8
  -8   4   4 3167.58 216.729   7
  -8   4   4 2943.00 219.564   6
   8   4  -4 3213.80 234.231   5
  -8   4  -4 3662.73 233.961   1
  -8  -4  -4 3776.26 231.947   1
  -8   4  -5 6708.89 316.226   1
  -8  -4  -5 6863.46 317.380   1
  -8   4   5 6985.46 306.516   7
  -8   4   5 6795.79 310.835   6
   8   4  -5 6735.16 236.226   4
   8  -4  -5 6462.39 235.505   4
  -8  -4  -5 6360.26 237.689  13
   8   4  -5 5951.19 217.632   3
  -8   4  -5 5837.33 219.041   3
  -8   4   6 1238.69 193.188   7
  -8   4   6 878.548 195.115   6
   8   4  -6 736.382 84.8513   3
  -8   4  -6 781.518 87.1643   3
  -8   4  -6 612.771 200.077   1
  -8  -4  -6 852.617 200.920   1
  -8   4  -6 878.049 95.4356  11
   8   4  -7 395.841 210.197   9
   8   4   7 516.573 215.106   6
  -8   4   7 7.66978 184.997   7
  -8   4   7 410.314 188.251   6
   8   4  -7 498.691 203.123   5
   8   4  -7 564.050 86.9364   3
  -8   4  -7 387.867 93.2446   3
  -8  -4  -7 329.224 202.837   1
  -8   4  -7-69.8162 208.648   1
  -8  -4  -7 311.631 128.840  11
  -8   4  -7 353.565 95.7725  11
   8   4   8 435.181 201.903   6
   8   4  -8 474.894 184.974   5
   8   4  -8 590.630 93.5746   3
  -8   4  -8 467.687 96.6906   3
  -8  -4  -8 738.913 133.837  11
  -8   4  -8 622.517 93.8658  11
   8   4  -8 608.515 202.126   9
  -8   4   8 539.082 181.552   7
  -8  -4  -9 10237.3 353.129  11
   8   4  -9 9718.09 335.307   3
  -8   4  -9 9926.51 337.874   3
  -8  -4 -10 2830.01 134.463  11
  -8   4 -10 2615.66 128.272  14
   8  -4 -10 2434.23 114.011   3
   8   4 -10 2441.52 107.920   3
  -8   4 -10 2400.91 112.187   3
  -8   5   0 145.469 142.510   8
   8   5   0 30.7198 157.901   9
   8   5   0 98.3273 165.859   5
  -8   5  -1 12568.4 468.979   8
  -8   5   1 13187.4 470.059   8
   8   5   1 12456.3 469.287   5
   8   5  -1 13350.8 471.753   5
   8   5   1 12714.4 469.004   9
   8   5  -1 13462.3 468.330   9
  -8  -5  -2 36406.3 1228.37   1
  -8   5  -2 38297.2 1229.35   1
  -8   5   2 36501.5 1241.29   7
   8   5  -2 38717.3 1234.98   5
  -8   5   2 37345.4 1237.13   8
   8   5  -2 38628.9 1233.75   9
  -8   5  -3 18038.6 599.473   1
  -8  -5  -3 17684.1 599.646   1
  -8   5   3 16210.4 604.992   7
   8   5  -3 16647.1 599.628   5
  -8   5   3 16023.1 598.736   8
   8   5  -3 17184.8 597.985   9
  -8   5   4 15977.2 581.377   7
  -8  -5  -4 15479.3 522.945  13
  -8   5  -4 16901.4 580.442   1
  -8  -5  -4 16367.1 577.816   1
  -8   5   5 5208.23 277.828   7
  -8   5   5 5532.05 281.452   6
  -8   5  -5 4940.62 274.657   1
  -8  -5  -5 4916.53 271.212   1
  -8  -5  -5 4938.76 204.609  13
   8   5  -5 5048.22 182.911   3
  -8   5  -5 4945.98 184.374   3
   8   5  -6 10388.0 423.598   9
  -8   5   6 10240.7 435.519   7
  -8   5   6 10224.5 436.687   6
  -8   5  -6 10645.9 434.931   1
  -8  -5  -6 10730.2 433.492   1
   8   5  -6 9835.41 344.988   3
  -8   5  -6 10426.7 346.807   3
   8   5  -6 10482.7 424.793   5
  -8  -5  -6 10409.3 363.408  11
  -8  -5  -7 742.584 130.314  11
  -8   5   7 425.455 187.834   7
   8   5  -7 558.936 90.3000   3
  -8   5  -7 474.109 95.1896   3
   8   5  -7 409.569 194.097   9
  -8   5   7 431.737 193.757   6
   8   5  -7 724.966 196.096   5
  -8   5  -7 400.785 196.462   1
  -8  -5  -7 393.738 191.195   1
  -8  -5  -8 2495.62 161.534  11
   8   5  -8 2466.23 129.155   3
  -8   5  -8 2787.61 134.191   3
  -8  -5  -9 65.2527 112.060  11
   8   5  -9 39.5665 77.6223   3
  -8   5  -9 132.532 83.8611   3
   8   5 -10 1722.74 84.5937   3
  -8   5 -10 1797.61 88.7001   3
  -8   6   0 28960.5 990.493   8
   8   6   0 30722.3 995.124   5
   8   6   0 30020.0 992.856   9
   8   6   1 254.179 172.023   9
   8   6  -1 293.264 170.004   9
  -8   6   1 207.980 161.267   7
   8   6   1 170.842 176.551   5
  -8   6   1 349.546 154.627   8
  -8   6  -1 224.955 140.339   8
   8   6  -1 342.058 174.378   5
  -8  -6  -1 196.860 117.391   1
  -8   6  -1 307.057 110.386   1
  -8   6   2 15950.4 562.833   8
   8   6  -2 16031.2 561.621   9
   8   6  -2 16173.7 564.943   5
  -8   6  -2 15939.9 546.487   1
  -8  -6  -2 15046.5 546.231   1
  -8   6   3 25105.3 870.720   8
   8   6  -3 25174.8 864.765   9
  -8   6  -3 26423.6 860.156   1
  -8  -6  -3 25927.1 860.708   1
   8   6  -3 25101.3 866.194   5
  -8   6  -4 10575.6 356.015   3
  -8   6  -4 11390.1 417.715   1
  -8  -6  -4 11460.1 417.137   1
  -8   6   4 10693.9 428.500   8
  -8   6   4 10957.6 438.034   7
   8   6  -4 10608.5 355.219   3
  -8  -6  -4 10872.6 366.695  13
  -8   6   5 4530.64 271.168   7
   8   6   5 5096.29 283.452   6
   8   6  -5 4696.14 262.134   5
  -8   6  -5 4485.77 173.717   3
   8   6  -5 4544.70 173.022   3
  -8   6  -5 4884.01 253.432   1
  -8  -6  -5 4546.39 252.787   1
   8   6  -5 4774.41 261.303   9
   8   6  -6 2573.07 229.698   9
  -8   6   6 3331.52 248.420   7
  -8   6   6 2815.10 241.996   6
   8   6   6 3346.36 263.394   6
   8   6  -6 3184.45 233.977   5
   8   6  -6 2845.71 133.581   3
  -8   6  -6 3178.68 137.680   3
  -8  -6  -6 2901.85 164.245  11
  -8   6  -6 3074.22 228.289   1
  -8   6   7 10509.0 457.968   7
  -8   6   7 10058.8 449.885   6
   8   6   7 10475.4 468.687   6
   8   6  -7 10381.0 354.032   3
  -8   6  -7 10380.3 355.737   3
  -8  -6  -7 11023.8 371.933  11
  -8   6   7 10335.9 455.610   8
   8   6  -7 10449.2 429.607   9
   8   6  -7 9828.05 423.646   5
   8   6  -8 3121.66 139.869   3
  -8   6  -8 3070.70 144.121   3
  -8  -6  -8 3253.64 167.217  11
   8   6  -9 239.841 72.6809   3
  -8   6  -9 432.723 80.0104   3
  -8  -6  -9 442.072 104.303  11
  -8   6 -10 88.9884 53.2396   3
  -8   6 -10 99.0650 76.6529  14
   8   7   0 7.93701 177.814   9
  -8   7   0-88.6323 127.141   8
  -8   7   0-9.46140 90.6615  12
  -8   7   0-61.8032 101.239   2
   8   7   0 139.298 184.344   5
   8   7   1 6526.84 300.030   5
   8   7  -1 5830.94 285.259   5
   8   7   1 5961.52 216.596  10
   8   7   1 6198.90 294.152   9
   8   7  -1 6117.24 283.114   9
   8   7   1 5401.19 219.455   7
  -8   7   1 5787.83 266.188   8
  -8   7   1 5930.61 287.743   7
  -8   7  -1 6333.42 225.931  12
  -8   7  -1 5832.61 228.513   1
  -8   7   1 5635.62 222.587   2
  -8   7   2 5551.85 217.055   2
  -8   7  -2 5106.15 213.259   2
   8   7  -2 5352.06 211.094   2
   8   7   2 5541.52 213.295   2
   8   7   2 5526.47 212.326  10
   8   7  -2 5748.11 277.780   9
  -8   7   2 6015.48 267.629   8
  -8   7   2 5765.06 282.524   7
   8   7  -2 5761.89 281.988   5
  -8   7  -2 5208.62 226.009   1
   8   7  -2 6136.96 211.389  15
  -8   7  -2 5521.47 205.441  14
  -8   7  -3-3.69961 88.4928  14
   8   7  -3 118.763 58.3046   3
  -8   7  -3 78.8505 58.6564   3
  -8   7   3 84.8550 148.770   8
  -8   7  -3 159.036 110.589   1
   8   7   3 80.5374 90.1620   2
   8   7  -3 92.9215 88.8107   2
   8   7  -4 3888.25 164.710   2
   8   7  -4 4288.59 246.139   9
  -8   7   4 4265.80 244.870   8
  -8   7  -4 4191.52 158.274   3
   8   7  -4 3837.28 155.818   3
   8   7   4 4639.65 257.082   6
  -8  -7  -4 4302.74 173.593  13
   8   7  -4 4354.05 247.565   5
  -8   7  -4 4256.56 210.926   1
  -8   7  -4 4488.79 175.407  14
   8   7  -5 3471.68 241.034   9
  -8   7   5 3137.27 232.264   8
  -8   7   5 3072.96 242.461   7
   8   7   5 3467.64 249.337   6
  -8   7  -5 3305.68 153.413  14
   8   7  -5 3055.75 233.557   5
   8   7  -5 2982.60 134.376   3
  -8   7  -5 3052.21 135.977   3
  -8   7  -5 3250.55 198.325   1
  -8  -7  -6 24155.0 766.397  11
  -8   7   6 23602.9 840.450   8
   8   7  -6 24184.9 820.586   9
  -8   7   6 23030.1 847.466   7
   8   7   6 22924.3 848.051   6
   8   7  -6 24843.4 821.016   5
   8   7  -6 22841.6 755.676   3
  -8   7  -6 22757.2 756.993   3
  -8   7  -6 23841.9 764.403  14
  -8  -7  -7 713.796 121.924  11
  -8   7   7 468.536 195.425   8
  -8   7   7 442.152 198.471   7
   8   7   7 780.231 200.210   7
  -8   7  -7 552.748 116.093  14
   8   7  -7 484.105 89.9132   3
  -8   7  -7 481.159 94.2986   3
   8   7  -7 114.971 184.878   9
   8   7  -7 461.281 172.731   5
   8   7   7 485.010 203.163   6
  -8  -7  -8 96.3728 112.370  11
   8   7  -8 222.821 78.2089   3
  -8   7  -8 65.9836 86.3748   3
  -8   7  -8 92.3880 104.702  14
  -8  -7  -9 154.708 91.0824  11
  -8   7  -9 273.071 92.3835  14
   8   7  -9 124.964 64.0081   3
  -8   7  -9 151.618 68.6830   3
  -8   7 -10 539.779 66.6189  14
  -8   7 -10 391.435 50.2155   3
  -8   8   0 4146.98 192.862   2
   8   8   0 4372.57 185.629   2
   8   8   0 4428.37 267.933   9
  -8   8   0 5153.42 222.267   8
  -8   8   0 4329.33 192.700  12
   8   8   0 4600.83 272.565   5
  -8   8   0 4598.30 175.636   3
   8   8   0 4742.67 179.201  15
   8   8  -1 16063.9 538.686  10
   8   8  -1 17205.2 601.323   9
   8   8   1 16904.0 603.608   9
  -8   8   1 16983.0 581.969   8
  -8   8   1 16851.8 606.355   7
  -8   8   1 15821.1 546.310   2
   8   8   1 16501.7 547.577   2
   8   8  -1 17034.5 601.539   5
   8   8   1 16557.9 604.749   5
   8   8  -1 16948.8 541.105  15
   8   8  -1 16312.6 535.625   3
  -8   8  -1 16424.6 536.075   3
  -8   8   2 2344.88 184.263   8
  -8   8   2 2180.18 207.463   7
   8   8   2 1940.22 150.416   6
  -8   8  -2 2448.98 140.769  12
   8   8   2 2263.70 132.513   2
  -8   8   2 2311.68 141.378   2
  -8   8  -2 2136.58 138.682   2
   8   8  -2 2418.64 134.070   2
   8   8  -2 2673.43 131.889  15
  -8   8  -2 2157.18 123.318  14
  -8   8  -2 2116.18 108.791   3
   8   8  -2 2306.23 107.848   3
   8   8   3 5084.95 197.933   2
   8   8  -3 5167.21 198.101   2
   8   8   3 4515.78 229.138   7
  -8   8   3 4847.06 276.205   7
   8   8   3 5291.76 249.101   6
  -8   8   3 5053.22 257.949   8
  -8   8  -3 4917.54 192.611  14
  -8   8  -3 4670.92 180.428   3
   8   8  -3 4875.40 181.006   3
   8   8  -4 6006.68 213.940   2
  -8   8   4 5716.49 289.869   8
   8   8  -4 5966.37 294.339   9
   8   8   4 5662.11 275.348   7
  -8   8   4 5712.98 308.346   7
   8   8   4 5519.57 287.244   6
   8   8  -4 6289.32 295.981   5
   8   8  -4 5292.61 201.566   3
  -8   8  -4 5364.89 201.748   3
  -8   8  -4 5766.80 214.838  14
  -8   8  -5 1072.84 116.152  14
  -8  -8  -5 1054.54 114.912  11
   8   8  -5 1227.33 198.346   9
  -8   8   5 922.437 190.710   8
   8   8   5 930.270 189.028   7
   8   8  -5 862.827 87.4991   3
   8   8   5 1328.98 196.159   6
   8   8  -5 1264.58 193.650   5
  -8   8  -5 1197.59 93.1798   3
  -8  -8  -6 1321.02 123.756  11
   8   8  -6 1470.76 199.641   9
  -8   8   6 953.387 195.391   8
   8   8   6 1284.92 203.471   7
   8   8   6 1261.97 206.703   6
   8   8  -6 1232.03 193.788   5
  -8   8  -6 1353.62 120.985  14
   8   8  -6 1359.31 98.7811   3
  -8   8  -6 1246.27 99.6475   3
  -8   8  -7 879.071 112.958  14
  -8  -8  -7 747.540 111.943  11
   8   8  -7 562.159 85.3366   3
  -8   8  -7 654.643 90.7290   3
  -8   8  -8-9.41937 97.9321  14
   8   8  -8 53.4018 68.1919   3
  -8   8  -8 12.8787 75.5991   3
  -8  -8  -8 109.596 94.7197  11
  -8   8  -9 988.023 71.9180   3
   8   8  -9 845.634 67.0182   3
  -8   8  -9 853.118 87.2473  14
   8   8  10 146.188 51.5984  15
  -8   8 -10 114.860 49.6718  14
  -8   9   0-47.6189 114.440  12
   8   9   0-25.3478 104.845  10
   8   9   0 37.3542 201.114   9
   8   9   0 138.006 111.674   2
  -8   9   0-31.2532 121.695   2
   8   9   0-66.3917 95.9514   3
  -8   9   0 4.16859 97.5417   3
   8   9   0-28.8659 95.9113  15
   8   9   0 171.144 208.384   5
  -8   9   1 660.594 114.440  12
   8   9  -1 747.331 106.260  10
  -8   9   1 592.388 122.963   8
  -8   9   1 885.067 184.181   7
   8   9  -1 684.078 106.264  15
   8   9   1 888.461 101.056  15
   8   9  -1 794.708 91.3179   3
  -8   9  -1 822.926 94.5471   3
  -8   9   1 713.180 123.526   2
   8   9   1 983.870 120.027   2
  -8   9  -2 358.943 119.956  12
   8   9  -2 164.342 97.8518  10
   8   9  -2 258.505 108.049  15
   8   9  -2 230.989 83.9676   3
  -8   9  -2 176.694 86.8215   3
  -8   9   2 212.949 134.538   8
  -8   9   2 297.710 182.194   7
   8   9   2 166.452 107.478   2
   8   9  -2 114.891 109.299   2
  -8   9   2 362.218 128.297   2
  -8   9  -2 229.201 119.129   2
   8   9  -3 65.0651 95.5842  10
   8   9  -3 198.524 193.314   9
  -8   9   3 164.323 143.433   8
  -8   9   3 162.957 183.975   7
   8   9  -3 44.6998 80.3040   3
  -8   9  -3 199.994 83.0527   3
   8   9  -3 344.732 191.549   5
   8   9   3-21.0057 121.625   6
   8   9   3 113.661 107.960   2
   8   9  -3 13.1396 104.353   2
  -8   9  -3 137.723 97.8503  14
   8   9  -4 4609.56 271.681   9
   8   9   4 4385.66 235.427   7
  -8   9   4 4424.01 253.733   8
   8   9   4 4300.36 246.467   6
  -8   9   4 4592.51 283.675   7
  -8   9  -4 4796.26 187.485  14
   8   9  -4 4651.83 270.732   5
   8   9   4 4589.48 190.313   2
   8   9  -4 4310.61 188.317   2
   8   9  -4 4244.77 176.757   3
  -8   9  -4 4677.71 178.010   3
   8   9   5 7505.58 352.441   7
   8   9   5 7927.39 368.998   6
  -8   9   5 7742.00 388.758   7
   8   9  -5 7940.21 282.514   3
  -8   9  -5 8164.77 283.526   3
   8   9  -5 8190.67 358.068   5
   8   9  -5 8314.77 364.605   9
  -8   9   5 8230.92 367.371   8
  -8   9  -5 8477.28 291.392  14
  -8   9   6 8607.10 421.887   7
   8   9  -6 9322.40 322.017   3
  -8   9  -6 9399.40 323.999   3
   8   9  -6 9201.40 318.154  10
   8   9  -7 19.8433 79.3171   3
  -8   9  -7 108.743 81.7331   3
  -8   9  -7 83.3722 95.6647  14
  -8   9  -8 200.749 75.2163   3
   8   9  -8 4.75402 70.4050   3
  -8   9  -8 269.063 86.8133  14
  -8   9  -9 160.134 56.3424   3
  -8   9  -9 25.4043 64.8357  14
   8  10   0-6.04661 215.496   9
   8  10   0 41.8213 115.600  10
   8  10   0-25.6107 119.218   2
   8  10   0-164.043 105.049  15
   8  10   0-138.913 119.364   3
  -8  10   0 120.714 117.072   3
  -8  10   0-30.5768 137.807   2
   8  10   0 139.641 210.658   5
  -8  10   0 20.9863 124.829  12
  -8  10   1 790.399 138.909   2
   8  10   1 734.198 128.382   2
  -8  10   1 1115.57 133.529  12
   8  10  -1 720.296 107.334   3
  -8  10  -1 888.688 111.034   3
   8  10  -1 904.033 112.620  10
   8  10  -1 832.667 115.098  15
   8  10   1 856.601 110.319  15
   8  10  -2 2946.77 156.288  15
   8  10   2 2804.51 145.884  15
   8  10  -2 2647.37 248.913   9
   8  10  -2 2538.87 139.915   3
  -8  10  -2 2751.09 142.501   3
  -8  10   2 2829.62 240.284   7
   8  10  -2 2826.84 145.484  10
  -8  10  -2 2900.80 175.158  12
   8  10  -2 2369.64 244.274   5
  -8  10   2 2988.72 179.897   2
  -8  10  -2 2978.76 173.575   2
   8  10   2 2746.92 159.767   2
   8  10  -2 2989.79 163.228   2
   8  10  -3 1613.06 115.389   3
  -8  10  -3 1910.14 116.631   3
  -8  10   3 1729.33 219.031   7
   8  10  -3 1466.74 222.959   9
   8  10  -3 1497.20 118.440  10
   8  10  -3 1479.27 216.501   5
   8  10  -3 1588.35 135.190   2
   8  10   3 1855.39 137.178   2
   8  10  -4 13190.7 444.432  10
   8  10  -4 13264.3 445.286   3
  -8  10  -4 13755.1 446.698   3
  -8  10   4 12567.0 538.759   7
   8  10  -4 13134.8 519.292   9
   8  10  -4 12828.1 514.715   5
   8  10   4 13614.6 453.383   2
   8  10  -4 13134.1 452.220   2
   8  10  -5 4179.73 257.476   9
   8  10  -5 4004.83 165.772   3
  -8  10  -5 3899.44 169.486   3
  -8  10   5 3763.76 275.740   7
   8  10  -5 3795.07 248.111   5
  -8  10  -5 4010.94 173.860  14
   8  10  -5 4091.13 161.549  10
   8  10  -6 431.287 86.2538   3
  -8  10  -6 525.327 94.6872   3
  -8  10  -6 380.287 100.606  14
  -8  10  -7 3372.97 144.647  14
   8  10  -7 3250.97 137.170   3
  -8  10  -7 3222.63 139.647   3
  -8  10   7 2834.45 148.272  12
   8  10  -8 1618.21 87.4447   3
  -8  10  -8 1737.81 91.0569   3
   8  10   9 548.810 64.1879  15
   8  11   0-59.8753 114.487  15
  -8  11   0 78.9732 151.857   2
   8  11   0 96.2610 134.665   2
   8  11  -1 76.8783 214.928   5
   8  11  -1 274.374 216.422   9
   8  11  -1 163.099 115.768  10
   8  11   1 22.7779 130.759   2
   8  11  -1 266.379 117.334   3
  -8  11  -1 192.671 123.928   3
  -8  11   1 320.561 153.638   2
   8  11   1 45.6334 112.531  15
   8  11  -1 33.9795 115.884  15
  -8  11   1-22.4571 124.348  12
  -8  11  -1 57.2393 139.917  12
  -8  11   2 2932.81 175.775  12
  -8  11  -2 2924.23 181.130  12
   8  11  -2 2980.48 150.440  10
   8  11  -2 2612.48 248.936   9
   8  11  -2 2810.04 153.621   3
  -8  11  -2 2680.14 153.663   3
   8  11  -2 2799.51 245.430   5
   8  11   2 2956.55 153.972  15
   8  11  -2 3113.90 173.094   2
  -8  11   2 3000.51 189.869   2
   8  11   2 2826.64 170.416   2
   8  11  -3 900.118 109.673  10
   8  11  -3 910.479 129.156   2
   8  11   3 1003.12 131.116   2
  -8  11   3 1078.64 203.852   7
   8  11  -3 923.221 113.886   3
  -8  11  -3 1124.01 114.127   3
   8  11   3 1099.77 118.715  15
   8  11  -3 753.435 197.256   5
   8  11  -4 5836.83 319.386   9
   8  11  -4 6554.00 234.960   3
  -8  11  -4 6724.90 238.564   3
   8  11  -4 5705.68 309.679   5
  -8  11   4 6000.35 332.655   7
   8  11  -4 6257.48 242.726   2
   8  11   4 5873.15 243.503   2
   8  11  -4 6205.05 228.432  10
  -8  11  -5 3798.47 164.046   3
   8  11  -5 3662.62 163.190   3
   8  11  -6 39.7625 85.1886   3
  -8  11  -6-148.632 88.4267   3
  -8  11   6 160.382 107.254  12
   8  11  -7 97.7913 70.9945   3
  -8  11  -7 7.06697 74.9483   3
  -8  11   7 182.889 84.4237  12
   8  11   7 119.917 89.2068  15
  -8  11  -8 1201.56 75.0864   3
   8  11   8 1429.87 87.3670  15
  -8  12   0 1054.45 169.476   2
   8  12   0 858.815 146.136   2
   8  12   0 771.082 124.622  15
   8  12  -1 3165.89 166.924  15
   8  12   1 3165.71 161.150  15
  -8  12  -1 2868.79 181.311   3
   8  12  -1 3034.10 179.130   3
  -8  12   1 3127.46 202.796   2
   8  12   1 3064.00 183.045   2
  -8  12   1 3407.85 191.149  12
  -8  12  -1 3272.25 188.990  12
   8  12  -2 15796.9 657.816   9
   8  12  -2 17523.0 594.139   3
  -8  12  -2 17884.8 594.992   3
   8  12  -2 15490.0 656.804   5
   8  12   2 18421.2 603.152   2
   8  12  -2 18597.5 603.549   2
  -8  12   2 18267.2 607.060  12
   8  12   2 18296.0 592.723  15
  -8  12   3 2037.43 162.565  12
   8  12  -3 1882.00 137.769   3
  -8  12  -3 2131.60 140.482   3
   8  12  -3 2008.88 147.741   2
   8  12   3 2457.81 150.811   2
   8  12   3 2251.95 137.510  15
  -8  12   4 10043.7 337.287  12
   8  12   4 9731.90 322.378  15
   8  12  -4 9159.84 320.714   3
  -8  12  -4 9262.12 322.604   3
   8  12   4 8294.20 323.950   2
   8  12  -4 8447.44 321.915   2
   8  12   5 916.154 110.816  15
   8  12  -5 866.801 100.708   3
  -8  12  -5 838.147 103.823   3
  -8  12   5 1216.14 124.958  12
  -8  12   6 1433.00 117.460  12
   8  12  -6 1532.59 100.779   3
  -8  12  -6 1796.13 105.817   3
  -8  12  -7 43.0961 67.0371   3
  -8  12   7-48.9140 73.3290  12
   8  13   0-17.6060 112.276  15
   8  13   0 103.012 143.446   2
   8  13   1-6.44170 113.301  15
  -8  13   1 69.4903 134.305  12
   8  13   1-148.556 140.688   2
  -8  13  -1 335.802 139.041  12
   8  13  -2 3416.54 185.244   3
  -8  13  -2 3590.96 184.166   3
  -8  13   2 3916.45 196.210  12
   8  13   2 3598.31 170.890  15
   8  13   2 3513.30 186.579   2
   8  13  -2 3736.60 188.325   2
  -8  13   3 746.176 136.658  12
   8  13   3 506.957 120.688   2
   8  13  -3 713.630 122.891   2
   8  13   3 718.086 111.041  15
   8  13  -3 690.382 116.055   3
  -8  13  -3 678.018 119.239   3
   8  13  -4 6519.53 234.419   3
  -8  13  -4 5896.14 234.981   3
  -8  13   4 6647.46 249.670  12
   8  13   4 6745.85 233.743  15
  -8  13   5 10.7874 105.400  12
   8  13  -5 138.272 86.5785   3
  -8  13  -5 74.7863 88.7419   3
   8  13   5 99.1415 90.3603  15
   8  13   6 0.96191 77.7460  15
   8  13  -6 147.562 70.9543   3
  -8  13  -6 89.9560 75.2189   3
   8  13   7 1472.34 81.2707  15
   8  14   0 2042.31 156.359   2
  -8  14   0 1709.47 153.089  12
   8  14   1 209.215 102.011  15
   8  14   1 139.036 128.403   2
   8  14   2 1004.77 107.349  15
   8  14   2 797.491 126.635   2
   8  14  -2 745.943 127.919   2
  -8  14   2 785.407 136.905  12
   8  14   3 654.641 98.8798  15
   8  14  -3 491.466 107.867   2
   8  14   3 360.841 106.575   2
  -8  14   3 409.459 122.936  12
   8  14  -4 1604.56 116.867   3
  -8  14  -4 2034.00 119.393   3
   8  14   4 1822.09 108.961  15
   8  14   4 1456.74 102.052   2
  -8  14   4 1939.06 130.938  12
  -8  14   5 210.830 94.6205  12
   8  14   5 148.616 76.2858  15
  -8  14  -5 408.932 82.9365   3
   8  14   6 685.342 63.9381  15
  -8  14   6 439.561 73.2093  12
   8  15   0-121.871 113.759   2
   8  15   1-40.9087 113.436   2
   8  15   2 1457.47 94.8882  15
   8  15   2 1434.55 118.280   2
   8  15  -2 1414.10 117.240   2
  -8  15   2 1105.14 127.334  12
  -8  15   3 712.678 109.209  12
   8  15   3 794.713 78.5116  15
   8  15   3 479.671 88.7833   2
   8  15  -3 492.350 88.1847   2
   8  15   4 1741.85 90.1802  15
  -8  15   4 1759.45 113.759  12
  -8  15   5 0.96998 68.3755  12
   8  16   0 1463.97 105.712   2
   8  16   1 1534.56 103.711   2
   8  16   2 1145.01 89.7084   2
   8  16  -2 1134.39 87.6368   2
  -8  16   3 3177.01 138.159  12
   9   0   0-34.1382 99.4395   5
  -9   0   0 29.4598 147.462   8
   9   0   0 63.1208 102.226   9
   9   0   1 163.216 76.8761   5
   9   0   1 115.393 80.6310   9
  -9   0   1 269.497 146.295   8
  -9   0  -1 176.187 159.919   8
  -9   0   2 28932.3 950.112   8
  -9   0   2 28603.7 945.927   7
  -9   0  -3 103.290 186.454   1
  -9   0   3 200.274 129.632   7
  -9   0   3 142.881 146.697   8
  -9   0   4 9751.52 366.050   7
  -9   0  -4 9967.16 411.798   1
   9   0  -5 89.4971 104.206   4
  -9   0  -5 120.098 203.000   1
  -9   0  -5 84.4224 95.8914  13
  -9   0   5-71.4913 129.674   7
  -9   0   6 4370.02 229.713   7
   9   0  -6 4644.28 205.054   4
  -9   0  -6 4762.08 301.365   1
  -9   0  -7 82.6341 221.491   1
  -9   0  -7 56.4074 122.753  11
   9   0   8 117.232 187.859   6
  -9   0  -8 45.1812 128.799  11
   9   0  -8 84.1554 91.2227   3
  -9   0  -8 76.2518 93.9797   3
  -9   0  -8 174.565 219.290   1
   9   0  -9-47.4581 83.0877   3
  -9   0  -9 54.3049 90.5322   3
  -9   0  -9 29.9503 117.232  11
  -9   0 -10 45.3514 72.1282   3
   9   0 -10-72.3187 66.6488   3
  -9   0 -10-108.063 95.0739  11
  -9   0 -11-44.6559 64.2273  14
   9   1   0 18717.4 618.286   9
   9   1   0 18815.1 617.791   5
  -9   1   0 19452.9 645.895   8
  -9  -1   0 18367.2 638.339   8
   9   1   1 4825.22 194.903   9
   9  -1   1 4806.59 168.356   9
  -9   1   1 5001.97 237.504   7
   9  -1   1 4786.58 166.866   5
   9   1   1 5099.08 193.857   5
  -9  -1   1 5500.99 238.037   8
  -9   1   1 5366.62 238.638   8
  -9   1  -1 4886.90 243.967   8
  -9  -1  -1 5051.96 237.332   8
  -9   1   2 28342.3 932.954   8
  -9  -1   2 28040.0 927.910   8
  -9   1   2 28120.8 930.103   7
  -9  -1   2 28030.7 920.891   7
  -9  -1  -3 255.726 178.286   1
  -9   1   3 169.397 137.106   7
  -9  -1   3-2.74540 114.903   7
  -9  -1   3 87.2281 142.045   8
  -9   1   3 107.850 151.113   8
  -9  -1  -4 25630.9 851.345   1
  -9  -1   4 24288.4 812.312   7
  -9   1   4 24046.7 824.490   7
   9  -1  -5 7172.54 258.557   4
  -9   1   5 6635.59 298.723   7
  -9  -1   5 6722.26 282.928   7
  -9   1  -5 6882.58 251.980  13
  -9  -1  -6 4525.16 299.289   1
   9  -1  -6 4643.58 202.023   4
  -9   1   6 4168.73 240.006   7
  -9  -1  -7 5435.64 327.714   1
  -9   1   7 5183.63 268.141   7
   9   1  -7 4978.19 195.864   3
  -9   1  -7 5375.59 199.364   3
  -9   1  -7 5160.61 215.229  11
  -9  -1  -8 2426.70 258.496   1
   9  -1   8 2456.64 221.468   6
  -9   1  -8 2478.36 154.053  11
   9   1  -8 2232.41 124.726   3
  -9   1  -8 2262.85 126.422   3
   9   1   8 2439.37 241.889   6
   9   1  -9 1632.94 103.867   3
  -9   1  -9 1809.51 112.363   3
   9  -1  -9 1569.19 108.388   3
  -9  -1  -9 1821.02 114.021   3
  -9   1  -9 1739.32 130.963  11
   9  -1 -10-142.834 65.6756   3
   9   1 -10 24.0796 63.7618   3
  -9  -1 -10-35.5748 71.8684   3
  -9   1 -10 68.4699 70.1706   3
  -9  -1 -10 125.698 99.3970  11
  -9   1 -11 1048.57 75.5528  14
   9   2   0-66.4851 123.536   9
   9   2   0-70.2611 124.383   5
  -9   2   0 23.0029 153.134   8
  -9  -2   0 130.659 143.582   8
   9   2   1 23864.7 789.556   9
   9   2  -1 24929.6 798.855   9
  -9   2   1 24391.9 813.684   7
   9   2  -1 24418.7 798.791   5
   9   2   1 23982.7 789.182   5
  -9  -2   1 24498.5 803.380   8
  -9   2   1 24447.4 812.998   8
  -9   2  -1 23202.0 813.552   8
  -9   2   2 61570.1 2013.13   8
  -9  -2   2 63132.5 2005.97   8
  -9   2   2 62738.3 2012.27   7
  -9  -2   3 39024.8 1298.66   7
  -9  -2   3 40719.0 1312.35   8
  -9   2   3 41502.9 1325.01   8
  -9  -2  -3 41857.4 1329.20   1
  -9   2   3 39826.3 1318.26   7
  -9   2   4 773.896 150.321   7
  -9  -2   4 765.859 145.613   8
  -9   2   5 3750.88 226.837   7
  -9   2   5 4172.81 238.737   6
   9   2  -5 4146.21 178.274   4
   9  -2  -5 4272.19 177.496   4
  -9   2  -5 3947.23 168.484  13
  -9  -2  -5 4002.38 174.948  13
  -9   2  -5 4005.64 276.640   1
  -9  -2  -5 4432.74 278.473   1
   9   2  -6 2203.80 110.332   3
  -9   2  -6 2373.07 112.632   3
  -9   2   6 2028.38 203.619   6
  -9   2  -6 2272.48 245.480   1
  -9  -2  -6 2528.55 247.314   1
  -9   2   6 2198.66 195.911   7
  -9   2  -7 2884.78 266.795   1
  -9  -2  -7 2863.23 264.630   1
  -9   2   7 3011.49 220.880   7
   9   2  -7 2844.01 135.056   3
  -9   2  -7 2999.46 136.688   3
  -9  -2  -7 2979.93 167.925  11
  -9   2  -7 3017.16 157.755  11
   9   2   7 2417.92 252.399   6
  -9   2  -8 4024.47 297.248   1
  -9  -2  -8 4043.70 298.517   1
   9   2   8 4240.18 289.355   6
   9   2  -8 4311.71 173.847   3
  -9   2  -8 4357.00 177.788   3
  -9   2  -8 4495.29 193.933  11
  -9  -2  -8 4362.82 207.559  11
   9   2  -9 589.739 82.8351   3
  -9   2  -9 489.328 87.1986   3
  -9   2  -9 674.468 109.206  11
   9   2 -10-35.8006 62.6988   3
  -9   2 -10 1.84466 68.2526   3
   9  -2 -10-34.3592 66.3749   3
  -9  -2 -10-9.66660 71.0079   3
  -9   2 -11 2029.76 97.0578  14
   9   3   0 45278.7 1426.67   9
   9   3   0 44700.9 1426.74   5
  -9  -3   0 42882.8 1430.52   8
   9   3   1 1741.09 152.624   9
   9   3  -1 1675.27 164.088   9
  -9   3   1 1639.71 178.372   7
   9   3  -1 1624.26 165.529   5
   9   3   1 1770.50 153.413   5
  -9  -3   1 1699.27 145.990   8
   9   3   2 15315.9 524.847   9
   9   3  -2 15527.1 536.818   9
  -9   3   2 15600.1 545.074   7
   9   3  -2 15685.4 539.689   5
   9   3   2 14653.5 524.121   5
  -9  -3   2 15418.1 527.641   8
  -9   3   3 40557.7 1334.43   8
  -9  -3   3 41495.7 1318.32   8
  -9  -3  -3 39882.7 1335.59   1
  -9   3  -3 40602.4 1335.87   1
  -9   3   3 39972.5 1331.90   7
  -9  -3   4 20445.3 691.048   8
  -9   3   4 19271.1 704.034   7
  -9   3  -4 20866.9 721.543   1
  -9  -3  -4 20754.7 720.222   1
  -9   3  -5 77.1360 202.544   1
  -9  -3  -5 159.558 199.370   1
  -9  -3   5 190.237 140.550   8
  -9   3   5 56.2169 156.467   7
  -9  -3  -5 176.912 108.036  13
  -9   3   5 82.2270 161.861   6
   9  -3  -5 242.342 105.486   4
   9   3  -5 308.144 107.805   4
  -9  -3   6 1249.05 166.234   8
  -9   3   6 1061.48 182.125   7
  -9   3  -6 1014.69 109.343  11
  -9   3  -6 972.462 88.0677   3
   9   3  -6 1252.78 86.1280   3
  -9   3   6 1080.04 189.401   6
  -9   3  -6 1063.54 222.375   1
  -9  -3  -6 1085.03 223.557   1
   9   3   7 109.087 209.235   6
  -9   3   7 79.3685 174.134   7
  -9  -3  -7 161.898 132.459  11
  -9   3  -7 117.233 108.462  11
   9   3  -7 276.521 82.2979   3
  -9   3  -7 75.2726 84.3423   3
  -9   3  -7 285.431 214.310   1
  -9  -3  -7 250.750 214.574   1
  -9  -3  -8 5840.93 242.356  11
  -9   3  -8 5658.82 223.440  11
  -9   3   8 4776.73 295.227   7
   9   3   8 5844.04 334.091   6
  -9   3  -8 5447.87 323.604   1
   9   3  -8 6061.21 306.978   5
   9   3  -8 6086.08 316.173   9
   9   3  -8 5732.91 211.434   3
  -9   3  -8 5742.42 214.608   3
   9   3  -9 1157.53 93.2263   3
  -9   3  -9 1514.68 99.9930   3
  -9   3  -9 1460.17 106.713  11
  -9  -3  -9 1371.23 136.076  11
   9   3 -10 1017.05 69.8860   3
  -9   3 -10 926.190 74.9422   3
   9  -3 -10 1003.41 75.4821   3
  -9  -3 -10 903.969 79.4907   3
  -9   3 -10 1148.11 101.800  14
  -9  -3 -10 1108.13 107.396  11
  -9   3 -11 224.481 59.9718  14
   9   4   0 83.2346 150.367   5
   9   4   0 2.51055 149.337   9
  -9   4   0-179.246 153.430   8
   9   4   1 40322.6 1287.95   5
   9   4  -1 40853.6 1291.43   5
   9   4   1 39997.9 1287.18   9
   9   4  -1 40655.9 1290.28   9
  -9   4   1 39739.9 1305.34   7
  -9   4   1 39848.1 1302.23   8
  -9  -4   1 37250.2 1279.34   8
  -9   4  -1 40185.6 1301.92   8
  -9  -4   2 641.940 115.140   8
  -9   4   2 404.859 162.741   7
   9   4  -2 680.438 174.907   5
  -9  -4  -2 775.497 158.471   1
  -9   4  -2 605.542 159.709   1
   9   4   2 653.260 158.354   5
   9   4   2 736.896 160.952   9
   9   4  -2 607.901 161.813   9
   9   4  -3 2956.02 223.696   5
  -9   4   3 2969.67 207.058   7
  -9  -4   3 2685.37 159.871   8
  -9  -4  -3 3041.18 215.080   1
  -9   4  -3 3288.97 219.587   1
   9   4  -3 2870.91 214.247   9
  -9  -4   4 6522.44 275.590   8
   9   4  -4 7293.67 318.442   9
  -9   4   4 6476.83 312.075   7
   9   4  -4 7122.66 322.895   5
  -9   4  -4 7298.80 328.276   1
  -9  -4  -4 7433.59 327.966   1
  -9  -4  -4 7030.88 254.672  13
   9   4  -5 4594.89 188.667   4
   9  -4  -5 4560.98 187.657   4
   9   4  -5 4633.74 265.315   9
  -9   4   5 4433.71 259.151   7
  -9   4   5 4339.89 257.882   6
  -9  -4  -5 4431.48 190.251  13
   9   4  -5 4384.64 164.483   3
   9   4  -5 4505.37 267.550   5
  -9   4  -5 4529.29 274.752   1
  -9  -4  -5 4675.80 275.934   1
  -9   4   6 3324.11 236.016   7
  -9   4   6 2824.02 235.546   6
   9   4  -6 2939.16 129.723   3
  -9   4  -6 3044.82 132.546   3
  -9   4  -6 3115.99 142.725  11
  -9   4  -6 3488.09 256.917   1
  -9  -4  -6 3397.86 253.978   1
  -9   4  -7 486.983 206.731   1
  -9  -4  -7 47.2715 210.310   1
  -9   4   7 254.085 184.279   7
   9   4   7-36.8430 210.894   6
  -9  -4  -7 14.0811 128.922  11
  -9   4  -7 165.892 96.4134  11
   9   4  -7-7.80167 82.1373   3
  -9   4  -7 24.4748 85.4076   3
   9   4  -7-114.087 202.069   9
   9   4  -7 169.730 195.978   5
  -9   4   8 944.744 212.388   8
  -9   4   8 518.486 179.664   7
  -9  -4  -8 499.641 136.058  11
  -9   4  -8 442.210 90.2476  11
   9   4   8 481.328 206.771   6
   9   4  -8 399.406 188.008   5
   9   4  -8 533.394 198.694   9
   9   4  -8 566.849 85.8737   3
  -9   4  -8 466.744 91.4344   3
  -9  -4  -9 44.6358 119.290  11
   9   4  -9 137.779 74.7062   3
  -9   4  -9 60.5308 79.8341   3
  -9  -4 -10 46.7505 93.4548  11
  -9   4 -10 125.487 59.3775   3
  -9  -4 -10 31.6411 65.6455   3
  -9   4 -10-34.6586 86.5518  14
  -9   4 -11 1748.39 82.2471  14
   9   5   0 58604.1 1900.90   9
   9   5   0 59527.9 1901.99   5
  -9   5   0 59215.6 1912.13   8
   9   5   1 3834.56 220.588   9
   9   5  -1 4007.44 224.222   9
   9   5   1 3926.98 223.500   5
   9   5  -1 4140.48 229.248   5
  -9   5  -1 3687.13 217.172   8
  -9   5   1 3695.88 219.305   8
  -9   5   2 322.308 161.263   8
  -9   5   2 245.454 167.299   7
   9   5  -2 285.276 177.382   5
  -9  -5  -2 176.682 146.208   1
  -9   5  -2 18.4532 149.549   1
   9   5  -2 668.289 172.629   9
  -9   5   3 26510.2 932.497   8
   9   5  -3 28452.0 926.917   9
   9   5  -3 28482.6 928.208   5
  -9   5   3 26987.0 935.676   7
  -9   5  -3 27115.9 884.084  14
  -9   5  -3 28179.7 930.846   1
  -9  -5  -3 28250.6 930.971   1
  -9   5  -4 11187.3 414.217   1
  -9  -5  -4 10881.2 406.618   1
  -9   5   4 9983.99 407.422   8
   9   5  -4 10407.6 402.304   9
  -9   5   4 9733.58 406.525   7
   9   5  -4 10380.1 403.529   5
  -9  -5  -4 9614.57 341.756  13
  -9   5  -4 9456.16 336.781  14
  -9   5   5 474.280 183.859   8
  -9   5   5 621.936 181.098   7
  -9   5  -5 715.303 190.215   1
  -9  -5  -5 879.208 187.495   1
  -9   5  -5 591.350 73.9890   3
   9   5  -5 730.642 73.0075   3
  -9  -5  -5 642.221 113.328  13
  -9   5   6 309.066 189.754   7
  -9   5  -6 287.766 190.206   1
  -9  -5  -6 234.416 189.590   1
   9   5  -6 484.582 79.0902   3
  -9   5  -6 347.815 81.0438   3
   9   5  -6 161.784 200.152   9
   9   5  -6 448.714 199.634   5
   9   5  -7 141.657 189.983   5
  -9   5   7 193.847 187.349   7
   9   5  -7-11.6225 80.5813   3
  -9   5  -7 137.946 87.1150   3
  -9  -5  -7 37.9532 132.264  11
  -9  -5  -7 110.350 186.548   1
  -9   5  -7 37.6167 194.629   1
   9   5  -7-35.2478 195.507   9
   9   5  -8 2614.09 125.276   3
  -9   5  -8 2789.97 132.816   3
  -9  -5  -8 2856.14 165.370  11
  -9   5  -9 704.974 109.187  14
   9   5  -9 747.232 75.0919   3
  -9   5  -9 718.093 80.6477   3
  -9  -5  -9 798.253 117.820  11
  -9  -5 -10 1641.03 82.5677   3
  -9   5 -10 1529.14 76.8659   3
   9   6   0 43.0373 181.104   5
  -9   6   0 139.923 145.485   8
   9   6   0 21.4834 174.004   9
   9   6   1 5494.16 270.597   5
   9   6  -1 5427.15 268.017   5
   9   6  -1 5049.85 262.334   9
   9   6   1 5530.94 267.687   9
  -9   6   1 4988.27 257.375   8
  -9   6  -1 5007.07 249.531   8
  -9   6   2 2472.83 193.705   8
   9   6  -2 2647.92 213.593   5
  -9  -6  -2 2424.05 173.143   1
  -9   6  -2 3048.39 175.271   1
   9   6  -2 2719.05 208.294   9
   9   6   2 2646.69 133.199  10
  -9   6   3 33448.9 1130.79   7
  -9  -6  -3 33020.2 1074.03  13
  -9   6  -3 34618.6 1113.53   1
  -9  -6  -3 34761.4 1113.79   1
   9   6  -3 34078.8 1116.66   5
  -9   6   3 32250.8 1122.06   8
   9   6  -3 33505.7 1115.46   9
  -9   6  -4 15847.3 543.649   1
  -9  -6  -4 15965.8 544.850   1
   9   6  -4 14846.5 484.325   4
  -9   6   4 14706.4 550.984   8
  -9   6   4 15284.2 558.142   7
   9   6  -4 13859.8 476.542   3
   9   6  -4 14721.8 484.085   2
  -9  -6  -4 15272.5 490.014  13
   9   6   5 310.683 190.331   6
  -9   6   5 173.964 186.353   7
  -9   6  -5 106.682 163.303   1
  -9  -6  -5 156.132 164.490   1
  -9   6   5 90.9268 176.588   8
   9   6  -5 268.249 68.5840   3
  -9   6  -5 233.946 74.8301   3
   9   6  -6 269.334 195.425   9
  -9   6   6 172.924 190.254   8
  -9   6   6 448.258 196.324   7
   9   6   6 400.242 204.920   6
  -9   6  -6 260.530 180.204   1
   9   6  -6 312.535 79.8191   3
  -9   6  -6 394.043 83.0719   3
   9   6  -6 404.837 192.840   5
  -9  -6  -6 416.767 123.279  11
  -9   6   7 3806.40 279.589   7
   9   6   7 4174.64 291.934   6
   9   6  -7 4248.91 167.733   3
  -9   6  -7 4088.01 170.114   3
  -9  -6  -7 4303.93 200.058  11
   9   6  -7 4286.40 257.800   5
  -9   6   7 4384.07 285.220   8
   9   6  -7 4936.62 269.315   9
  -9  -6  -8 1348.61 131.518  11
   9   6  -8 1243.22 89.2922   3
  -9   6  -8 1189.54 97.0415   3
   9   6  -9 639.270 68.0160   3
  -9   6  -9 610.274 74.2256   3
  -9   6 -10 452.862 46.0088   3
  -9  -6 -10 551.557 54.3822   3
   9   7   0 843.136 196.904   5
   9   7   0 619.046 188.291   9
  -9   7   0 556.690 146.257   8
  -9   7   0 756.991 115.040   2
  -9   7   0 529.368 101.004  12
  -9   7  -1 1695.64 125.171  12
  -9   7   1 1413.53 111.789  12
   9   7   1 1648.07 113.485  10
   9   7  -1 1484.58 195.436   9
   9   7   1 1969.63 203.194   9
  -9   7   1 1422.34 173.586   8
  -9   7   1 1529.69 196.612   7
  -9   7  -1 1436.13 120.684   1
  -9   7   1 1135.22 119.026   2
   9   7  -1 1469.50 201.814   5
   9   7   1 1493.73 98.9748  15
   9   7   1 1935.21 208.911   5
   9   7   2 22927.5 751.672  10
   9   7  -2 23936.1 798.452   9
  -9   7   2 22781.9 800.461   8
  -9   7   2 22878.9 811.539   7
   9   7  -2 24391.5 800.469   5
  -9   7  -2 22325.0 773.867   1
   9   7  -2 23487.5 755.802   2
   9   7  -2 23294.4 751.790  15
   9   7  -3 3919.71 155.690   3
  -9   7  -3 4287.39 210.201   1
   9   7  -3 4607.19 251.849   5
  -9   7   3 4374.03 245.980   8
   9   7  -3 4599.32 253.608   9
   9   7  -3 4466.33 175.851   2
   9   7   3 4496.14 178.164   2
   9   7  -4 1375.86 82.6388   3
  -9   7  -4 1411.96 85.5865   3
  -9   7   4 1424.29 188.292   8
   9   7   4 1806.37 191.163   6
  -9  -7  -4 1576.06 117.663  13
   9   7  -4 1453.18 103.317   2
  -9   7  -4 1730.74 152.039   1
  -9   7   5 12576.0 499.373   7
   9   7   5 12743.0 499.830   6
  -9   7   5 11457.9 485.061   8
   9   7  -5 12359.7 476.583   9
   9   7  -5 12981.7 476.495   5
  -9   7  -5 12630.2 458.939   1
   9   7  -5 11607.0 396.569   3
  -9   7  -5 11971.4 398.372   3
  -9  -7  -6 44781.4 1385.24  11
   9   7   6 43210.2 1467.01   6
  -9   7   6 44445.1 1464.87   7
   9   7  -6 44780.3 1436.12   9
  -9   7   6 42491.4 1456.41   8
   9   7  -6 45625.3 1437.11   5
   9   7  -6 42317.4 1374.21   3
  -9   7  -6 42007.9 1375.43   3
  -9   7   7 3221.61 257.342   7
  -9  -7  -7 3456.17 168.363  11
   9   7  -7 2979.32 133.534   3
  -9   7  -7 3078.38 138.624   3
   9   7   7 3210.06 266.456   6
   9   7  -8 1689.25 94.0897   3
  -9   7  -8 1575.00 100.043   3
  -9   7  -9 3722.63 145.885  14
  -9  -7  -9 3804.48 147.165  11
  -9   7  -9 3163.14 126.126   3
   9   7  -9 3006.47 122.649   3
  -9   7 -10 67.5269 61.6560  14
   9   8   0 19.4577 81.8410   3
  -9   8   0-136.868 103.741  12
   9   8   0-24.4160 200.944   5
   9   8   0-117.081 194.665   9
  -9   8   0 213.499 130.492   8
  -9   8   0 185.705 109.899   2
   9   8   0 32.3738 103.128   2
   9   8  -1 8291.57 283.483  15
   9   8  -1 8718.65 361.141   5
   9   8   1 8224.99 361.907   5
   9   8  -1 7640.93 279.616  10
   9   8   1 7484.50 283.652  10
   9   8  -1 8760.85 359.662   9
   9   8   1 8000.80 359.240   9
  -9   8   1 7964.30 333.013   8
  -9   8   1 7958.63 361.973   7
   9   8   1 8028.64 291.412   2
  -9   8   1 8200.16 295.236   2
   9   8  -1 7705.39 271.903   3
  -9   8  -1 8018.46 293.124  12
  -9   8   1 8036.51 288.854  12
   9   8   2 2468.75 128.541  15
   9   8  -2 2839.12 143.114  15
   9   8  -2 2802.78 230.240   5
  -9   8   2 2477.98 200.400   8
  -9   8   2 2540.06 216.476   7
   9   8   2 2484.59 162.772   6
   9   8  -2 2784.34 230.187   9
   9   8  -2 2950.06 146.298   2
   9   8   2 2726.84 144.428   2
  -9   8  -2 2498.75 116.849   3
   9   8  -2 2443.74 116.374   3
  -9   8   3 440.331 166.239   8
  -9   8   3 413.362 188.731   7
   9   8   3 129.387 139.957   6
   9   8   3 342.602 119.249   7
   9   8  -3 139.645 71.2268   3
  -9   8  -3 140.772 71.0392   3
  -9   8  -3 102.355 95.3663  14
   9   8   3 222.429 102.631   2
   9   8  -3 84.8944 99.7105   2
  -9   8   4 8326.41 372.069   8
   9   8  -4 9416.38 376.405   9
   9   8   4 8428.66 354.330   7
   9   8   4 8469.73 368.714   6
   9   8   4 8586.26 298.581   2
   9   8  -4 8354.99 297.419   2
   9   8  -4 8480.68 370.271   5
  -9   8  -4 8706.47 298.563  14
   9   8  -4 8078.00 284.789   3
  -9   8  -4 8161.04 285.388   3
  -9   8   5 12846.1 496.392   8
   9   8  -5 12683.8 484.904   9
   9   8   5 12969.6 491.598   7
   9   8   5 13461.2 506.128   6
  -9   8  -5 13394.8 418.859  14
   9   8  -5 13057.6 484.654   5
  -9  -8  -5 13013.8 419.746  11
   9   8  -5 11334.4 405.353   3
  -9   8  -5 11574.5 405.709   3
  -9   8   6 5074.54 290.335   8
   9   8  -6 5100.55 281.269   9
  -9   8  -6 4875.83 189.715   3
   9   8  -6 4826.64 187.567   3
   9   8   6 4598.33 298.588   6
  -9   8   6 5120.73 312.096   7
   9   8  -6 5198.85 278.615   5
   9   8   6 4664.86 285.769   7
  -9  -8  -6 5910.58 212.902  11
  -9   8  -6 5517.46 209.758  14
  -9  -8  -7 1597.48 125.066  11
  -9   8  -7 1489.44 96.5825   3
   9   8  -7 1322.28 89.6720   3
  -9   8  -7 1686.84 121.206  14
  -9  -8  -8 1634.48 110.440  11
  -9   8  -8 1700.49 112.519  14
   9   8  -8 1313.40 83.9238   3
  -9   8  -8 1348.19 87.8574   3
  -9   8  -9 2217.63 107.076  14
  -9   8  -9 1831.23 87.8330   3
   9   9   0 12309.0 418.198  10
   9   9   0 13196.6 495.472   9
   9   9   0 11984.6 415.990   3
  -9   9   0 12591.8 416.387   3
   9   9   0 12608.7 418.200  15
   9   9   0 13248.0 497.439   5
  -9   9   0 12470.3 430.034  12
   9   9   0 11692.5 427.566   2
  -9   9   0 12214.7 429.946   2
   9   9   1 1598.18 129.251   2
  -9   9   1 1563.07 133.309  12
   9   9  -1 1476.29 119.916  10
   9   9  -1 1778.26 215.277   9
  -9   9   1 1344.87 150.662   8
  -9   9   1 1508.29 144.377   2
   9   9  -1 1448.60 106.038   3
  -9   9  -1 1677.05 108.463   3
   9   9  -1 1604.83 212.176   5
   9   9  -1 1665.50 124.175  15
   9   9  -2 4123.64 178.378  10
   9   9  -2 4030.06 166.587   3
  -9   9  -2 4400.96 170.473   3
  -9   9   2 3893.41 229.394   8
  -9   9   2 3948.81 271.504   7
   9   9  -2 4383.90 187.337  15
   9   9  -2 4273.53 192.831   2
   9   9   2 4574.63 192.694   2
   9   9   3-56.5943 111.194   2
   9   9  -3 174.996 105.772   2
  -9   9   3 371.626 155.011   8
  -9   9   3 132.191 195.764   7
   9   9  -3 69.3692 79.3066   3
  -9   9  -3 6.44554 80.7873   3
   9   9  -3 49.0824 98.9827  10
   9   9   3-42.9473 119.889   6
  -9   9  -4 4222.20 178.556  14
   9   9  -4 3846.75 258.325   5
   9   9  -4 4332.66 267.095   9
  -9   9   4 3772.28 252.543   8
   9   9   4 3758.58 234.276   6
  -9   9   4 3820.37 271.821   7
  -9   9  -4 4087.18 165.352   3
   9   9  -4 4091.43 163.674   3
   9   9   4 4228.33 180.485   2
   9   9  -4 3967.11 178.336   2
  -9   9   5 50.3443 175.741   8
  -9   9   5 154.540 205.832   7
   9   9  -5 137.898 180.677   5
   9   9   5 240.867 167.019   6
   9   9  -5 111.229 81.6217   3
  -9   9  -5 27.5988 84.9219   3
   9   9  -5 17.1356 183.967   9
  -9   9  -5-73.6966 106.445  14
  -9   9  -6 65.9118 86.1841   3
   9   9  -6 76.0020 81.3397   3
  -9   9  -6 70.1893 104.332  14
   9   9  -7 233.253 74.6765   3
  -9   9  -7 208.981 80.6903   3
  -9  -9  -7 125.047 91.6363  11
  -9   9  -7 324.304 99.7411  14
   9   9  -8 580.764 66.4603   3
  -9   9  -8 504.845 71.5505   3
  -9   9  -8 573.440 88.0760  14
  -9   9  -9 15.6406 46.8297   3
   9   9   9 3.84415 66.4617  15
   9  10   0-99.5147 223.828   9
   9  10   0 108.610 118.067  10
  -9  10   0-71.1915 144.219   2
  -9  10   0 21.7540 128.143  12
   9  10   0-81.0427 127.429   2
  -9  10   0 118.964 123.463   3
   9  10   0 312.247 220.252   5
   9  10   0-109.119 111.068  15
   9  10   1 336.389 122.608   2
   9  10  -1 347.112 115.443  15
   9  10   1 282.550 108.815  15
   9  10  -1 357.308 103.563   3
  -9  10  -1 338.921 104.393   3
  -9  10   1 299.314 128.044  12
  -9  10   1 209.992 151.920   2
   9  10  -1 202.262 114.921  10
   9  10   2 4064.18 194.428   2
   9  10  -2 4149.05 193.507   2
  -9  10  -2 3778.00 171.418   3
   9  10  -2 4050.29 172.062   3
  -9  10   2 3718.89 271.567   7
   9  10  -2 4027.31 178.012  10
   9  10  -2 4297.78 189.616  15
  -9  10  -2 4022.85 207.323  12
  -9  10   2 4214.32 198.032  12
   9  10  -3 17733.3 653.028   9
  -9  10   3 16818.6 667.342   7
   9  10  -3 17320.0 576.261   3
  -9  10  -3 17225.3 576.574   3
   9  10  -3 17258.3 577.526  10
   9  10  -3 18087.2 651.076   5
   9  10  -3 18445.2 588.558   2
   9  10   3 17941.8 588.892   2
   9  10  -4 8339.56 380.722   9
  -9  10  -4 8467.78 294.216   3
   9  10  -4 8471.82 292.500   3
   9  10   4 8662.81 303.550   2
   9  10  -4 8131.24 300.705   2
   9  10  -4 8176.68 376.445   5
  -9  10   4 7439.46 394.061   7
   9  10  -4 8218.13 294.282  10
   9  10  -5 8075.34 287.488   3
  -9  10  -5 8552.17 289.377   3
   9  10  -5 8112.82 286.557  10
  -9  10   6 3376.06 169.645  12
  -9  10  -6 3771.86 153.584   3
   9  10  -6 3525.94 150.982   3
  -9  10  -6 3871.79 162.771  14
   9  10  -7 216.169 72.7395   3
  -9  10  -7 327.621 76.9859   3
  -9  10  -8-12.7538 58.9862   3
   9  10   8 69.1543 79.5066  15
   9  10   9 303.897 56.8013  15
   9  11   0 5137.52 215.062  15
  -9  11   0 5033.48 235.330  12
   9  11   0 5009.60 230.584   2
   9  11   1 16.1367 131.430   2
   9  11  -1 49.0453 120.526  15
   9  11   1 20.1682 116.668  15
   9  11  -1 89.7472 120.261   3
  -9  11  -1 114.860 121.984   3
   9  11  -1 157.405 119.651  10
  -9  11   1 63.8793 136.003  12
  -9  11   2 2985.02 172.113  12
   9  11  -2 2570.22 246.310   9
  -9  11  -2 2518.19 146.172   3
   9  11  -2 2579.74 143.156   3
   9  11  -2 2525.60 148.331  10
   9  11   2 2710.70 151.107  15
   9  11  -2 2077.00 239.821   5
   9  11  -2 2633.55 168.180   2
   9  11   2 2360.41 167.397   2
  -9  11   3 2816.51 170.287  12
   9  11  -3 2638.16 240.619   9
   9  11  -3 2716.55 143.492   3
  -9  11  -3 2992.67 146.601   3
  -9  11   3 2382.45 244.199   7
   9  11  -3 2590.72 233.785   5
   9  11  -3 2574.18 146.215  10
   9  11   3 3190.35 164.545   2
   9  11  -3 2481.11 160.501   2
  -9  11  -4 1094.04 108.806   3
   9  11  -4 859.373 104.278  10
  -9  11   4 1041.80 131.546  12
   9  11  -4 1064.39 105.522   3
   9  11   4 893.161 119.080   2
   9  11  -4 1030.44 117.303   2
  -9  11   5 6691.67 251.891  12
   9  11  -5 6220.39 230.127   3
  -9  11  -5 6135.93 232.383   3
  -9  11   6 1152.99 114.969  12
   9  11  -6 1384.92 95.8040   3
  -9  11  -6 1342.76 99.3106   3
   9  11   7 113.276 86.1394  15
  -9  11  -7 59.4249 69.8002   3
  -9  11   7 94.6716 80.1177  12
   9  11   8-58.8207 68.4501  15
   9  12   0 92.0363 139.331   2
   9  12   0-10.4269 119.310  15
  -9  12   1 1193.13 155.642  12
   9  12   1 1607.46 155.726   2
   9  12   1 1410.82 132.133  15
   9  12  -1 1644.44 135.691  15
   9  12   2 5435.14 236.713   2
   9  12  -2 5462.86 235.092   2
   9  12   2 5438.77 222.530  15
  -9  12   2 5818.51 240.770  12
   9  12  -2 5409.94 222.073   3
  -9  12  -2 5391.12 223.082   3
   9  12  -3 391.202 106.594   3
  -9  12  -3 585.810 108.674   3
   9  12   3 710.815 116.607  15
   9  12   3 422.860 121.759   2
   9  12  -3 479.323 123.932   2
   9  12  -3 619.916 104.644  10
  -9  12   3 648.959 136.496  12
  -9  12   4 4927.49 204.414  12
   9  12  -4 4356.61 177.220   3
  -9  12  -4 4220.99 178.430   3
   9  12  -4 3654.28 179.709   2
   9  12   4 3815.85 183.085   2
   9  12   4 4424.47 183.315  15
  -9  12   5 5755.99 224.255  12
   9  12  -5 5353.38 204.337   3
  -9  12  -5 5362.33 206.094   3
  -9  12   6 126.920 93.1185  12
   9  12  -6 173.873 71.4260   3
  -9  12  -6 83.3833 77.4311   3
  -9  12  -7 115.571 56.9815   3
   9  12   7 107.932 75.4071  15
   9  12   8-61.9820 51.3037  15
   9  13   0 976.815 121.776  15
   9  13   0 915.949 148.725   2
   9  13   1 2763.61 149.226  15
  -9  13   1 2530.28 171.619  12
  -9  13  -1 2306.60 170.183  12
   9  13   1 2186.28 166.679   2
   9  13   2 8653.77 302.516  15
   9  13   2 8315.77 313.767   2
   9  13  -2 7879.97 313.557   2
  -9  13   2 8496.43 322.419  12
   9  13  -3 1366.31 126.363   3
  -9  13   3 1543.00 145.928  12
   9  13   3 1692.94 124.816  15
  -9  13  -3 1526.54 127.188   3
   9  13   3 1569.74 133.640   2
   9  13  -3 1783.11 130.687   2
  -9  13   4 722.315 122.460  12
   9  13   4 509.901 95.5220   2
   9  13  -4 569.375 98.6083   3
  -9  13  -4 545.971 101.205   3
   9  13   4 613.430 104.686  15
   9  13  -5 56.2908 77.6856   3
  -9  13  -5-5.11705 84.2334   3
   9  13   5-60.0091 90.2457  15
  -9  13   5 184.809 103.141  12
  -9  13  -6 407.108 67.7676   3
  -9  13   6 376.105 81.8760  12
   9  14   0 167.417 130.987   2
   9  14   1 992.657 110.049  15
  -9  14   1 975.823 139.303  12
   9  14   1 718.115 130.903   2
   9  14   2 759.912 105.067  15
  -9  14   2 465.840 130.908  12
   9  14   2 619.363 120.783   2
   9  14  -2 764.346 121.873   2
   9  14   3 1012.46 101.617  15
  -9  14   3 1028.21 123.503  12
   9  14   3 745.586 108.008   2
   9  14  -3 791.029 107.776   2
   9  14   4 1037.08 94.6749  15
  -9  14   4 811.350 112.116  12
   9  14   5 430.570 76.0769  15
  -9  14   5 391.059 90.4182  12
   9  14   6 1080.17 68.8775  15
   9  15   0 5580.57 222.086   2
   9  15   1 436.263 107.714   2
   9  15   2 1704.82 101.592  15
   9  15   2 1636.94 116.341   2
   9  15  -2 1638.47 117.190   2
  -9  15   2 1950.43 130.973  12
   9  15   3 131.449 80.2863   2
   9  15   3 393.422 74.7951  15
  -9  15   3 208.798 98.7519  12
   9  15   4 88.3692 62.4910  15
  -9  15   4 2.49843 82.1347  12
   9  16   0-188.080 82.3131   2
   9  16   1 2047.50 108.618   2
   9  16   2 3516.06 133.275   2
   9  16  -2 3170.38 134.879   2
  10   0   0 252767. 8003.11   5
 -10   0   0 258706. 8026.27   8
  10   0   0 252333. 8003.10   9
  10   0   1 24.6276 79.0958   5
 -10   0   1 224.618 160.094   8
 -10   0  -1 7.23028 161.937   8
  10   0   1 68.6368 82.4066   9
 -10   0   2 54966.6 1757.75   7
 -10   0   2 53927.6 1760.49   8
 -10   0   3-84.5906 143.296   8
 -10   0  -3-131.731 191.878   1
 -10   0   3-100.006 131.466   7
 -10   0   4 3631.65 215.697   8
 -10   0  -4 3734.35 264.031   1
 -10   0   4 3369.66 194.968   7
  10   0  -5 360.354 115.304   4
 -10   0  -5 352.463 106.113  13
 -10   0  -5 449.484 219.714   1
 -10   0   5 253.846 134.527   7
 -10   0   6 13976.3 538.801   7
 -10   0  -6 15756.3 597.547   1
  10   0  -6 15336.0 509.240   4
 -10   0  -7 308.239 124.574  11
 -10   0  -7-42.6064 225.460   1
  10   0   8 4063.18 278.191   6
 -10   0   8 4049.14 271.735   8
  10   0  -8 4163.36 168.064   3
 -10   0  -8 4263.03 171.035   3
 -10   0  -8 4034.86 297.592   1
 -10   0  -8 4257.74 199.300  11
  10   0  -9 47.3335 74.2733   3
 -10   0  -9 147.985 80.7548   3
 -10   0  -9 117.231 116.227  11
 -10   0 -10-3.25693 60.2157   3
 -10   0 -10 91.0747 91.9501  11
 -10   0 -11 120.992 57.2571  14
  10   1   0-1.59982 108.246   5
  10  -1   0-16.8645 87.1666   5
  10   1   0 99.2093 113.967   9
  10  -1   0-57.0797 88.4606   9
 -10   1   0 70.5861 161.963   8
 -10  -1   0-81.7336 153.087   8
  10   1  -1 6189.98 255.302   5
  10   1   1 6162.48 231.596   5
  10   1   1 6116.95 233.028   9
  10   1  -1 5991.87 255.495   9
 -10   1   1 6063.14 277.089   8
 -10  -1   1 6518.44 272.548   8
 -10   1  -1 5945.13 282.131   8
 -10  -1  -1 6242.94 282.530   8
 -10   1   2 5661.42 268.575   8
 -10  -1   2 5887.71 260.083   8
 -10   1   2 6108.42 264.247   7
 -10  -1   3 8702.19 341.737   8
 -10   1   3 8800.88 354.761   8
 -10   1   3 9001.70 342.225   7
 -10  -1   3 8540.78 329.586   7
 -10  -1  -3 8432.05 374.272   1
 -10   1   4 718.842 146.042   7
 -10  -1   4 687.653 122.450   7
 -10  -1  -4 459.555 207.466   1
 -10  -1   4 626.386 154.687   8
 -10   1   4 780.738 170.970   8
 -10  -1   5 170.044 159.533   8
 -10   1   5 306.896 142.408   7
 -10   1  -5 106.026 99.3757  13
  10  -1  -5 104.289 115.650   4
 -10  -1  -5 275.045 213.155   1
  10   1  -6 1267.93 85.6885   3
  10  -1  -6 1405.91 140.231   4
 -10  -1  -6 1204.54 234.900   1
 -10   1   6 1097.93 167.171   7
 -10  -1   7 363.065 178.663   8
 -10  -1  -7-25.4584 223.636   1
 -10   1  -7 108.284 120.443  11
  10   1  -7 164.558 80.1208   3
 -10   1  -7 173.212 82.9735   3
  10  -1   8 6501.11 327.533   6
  10   1   8 6648.69 349.659   6
 -10   1   8 6329.50 336.851   8
 -10  -1   8 6059.65 320.096   8
  10   1  -8 6191.22 228.874   3
 -10   1  -8 6151.33 231.815   3
 -10  -1  -8 6797.19 354.711   1
 -10   1  -8 7096.50 254.774  11
  10  -1  -9 879.953 86.8402   3
  10   1  -9 1110.56 84.5487   3
 -10   1  -9 1066.69 90.2822   3
 -10  -1  -9 1109.61 92.4952   3
 -10  -1  -9 988.941 129.188  11
 -10   1  -9 1240.91 122.798  11
 -10  -1 -10 27.7290 61.2334   3
 -10   1 -10 51.8246 58.2319   3
 -10  -1 -10 67.3898 96.2108  11
 -10  -1 -11 358.877 54.3468  14
 -10   1 -11 300.670 60.8398  14
  10   2   0 57863.9 1845.67   9
  10   2   0 57252.8 1845.74   5
 -10   2   0 58670.3 1868.72   8
 -10  -2   0 57798.8 1860.49   8
  10   2   1 989.654 131.294   9
  10   2  -1 1101.41 149.079   9
 -10   2   1 1173.76 169.248   7
  10   2   1 995.307 129.701   5
  10   2  -1 1211.13 150.093   5
 -10   2   1 1089.16 175.745   8
 -10  -2   1 1166.85 150.659   8
 -10   2  -1 1177.95 177.880   8
 -10   2   2 64624.8 2130.81   8
 -10  -2   2 67330.3 2125.24   8
 -10   2   2 66246.2 2130.34   7
 -10   2   3 1340.51 158.785   7
 -10  -2  -3 1001.64 193.727   1
 -10  -2   3 1117.10 145.618   8
 -10   2   3 842.006 172.183   8
 -10   2   4 3989.57 220.024   7
 -10  -2  -4 3605.52 161.561  13
 -10   2   4 3631.01 230.119   8
 -10  -2   4 3447.59 203.715   8
 -10  -2  -4 3858.92 259.477   1
 -10   2   5 330.925 155.707   7
 -10   2  -5 292.573 97.4982  13
 -10  -2  -5 375.729 106.823  13
 -10  -2   5 305.871 155.770   8
 -10   2  -5 319.402 211.113   1
 -10  -2  -5 446.002 209.214   1
  10   2  -5 117.619 109.872   4
  10  -2  -5 359.933 113.586   4
 -10  -2   6 6122.12 292.790   8
 -10   2   6 5746.20 291.214   7
  10   2  -6 5946.82 242.356   4
  10  -2  -6 6243.46 243.587   4
  10   2  -6 5569.64 207.911   3
 -10   2  -6 6756.58 342.723   1
 -10  -2  -6 6284.68 336.852   1
 -10  -2  -6 6097.76 238.740  13
 -10   2   7 122.028 164.263   7
 -10  -2   7 182.745 167.623   8
  10   2  -7 183.118 78.1589   3
 -10   2  -7 124.058 81.7647   3
 -10  -2  -7 246.105 134.260  11
 -10   2  -7 98.6043 114.788  11
 -10   2  -7 304.259 220.507   1
 -10  -2  -7 210.038 217.077   1
 -10   2  -8 5665.40 323.311   1
 -10  -2  -8 5557.31 321.877   1
  10   2   8 5771.72 321.808   6
 -10   2  -8 5366.55 218.143  11
 -10  -2  -8 5407.81 232.479  11
 -10   2   8 5029.71 312.255   8
  10   2  -8 5368.44 196.616   3
 -10   2  -8 4964.34 198.890   3
 -10  -2  -9 1799.39 107.918   3
  10   2  -9 1755.12 97.3157   3
 -10   2  -9 1807.76 102.288   3
  10  -2  -9 1759.11 102.031   3
 -10   2  -9 2043.35 126.816  11
 -10   2 -10 1430.24 76.1319   3
 -10  -2 -10 1292.38 77.9029   3
 -10   2 -10 1420.01 101.814  14
 -10   2 -11 106.041 56.9808  14
  10   3   0 22.8558 137.038   9
  10   3   0 73.4405 136.696   5
 -10  -3   0 30.7718 137.159   8
  10   3   1 26766.6 874.780   9
  10   3  -1 26472.1 880.452   9
 -10   3   1 26419.8 899.069   7
  10   3   1 26398.4 874.236   5
  10   3  -1 27376.2 881.429   5
 -10  -3   1 26515.2 880.717   8
 -10   3   2 16952.6 618.822   8
  10   3   2 17715.4 596.379   9
  10   3  -2 17923.2 609.787   9
 -10   3   2 18221.4 621.087   7
  10   3  -2 17368.6 610.292   5
  10   3   2 17136.9 595.522   5
 -10  -3   2 18031.2 603.231   8
 -10   3   3 2542.48 194.371   7
 -10  -3  -3 2449.71 210.409   1
 -10   3  -3 2889.60 214.502   1
  10   3  -3 2679.32 216.677   5
  10   3  -3 2600.11 211.353   9
 -10  -3   3 2366.77 167.754   8
 -10   3   3 2221.89 197.100   8
 -10   3   4 30424.6 1047.11   7
  10  -3  -4 30592.3 1000.34   4
  10   3  -4 31313.0 1000.64   4
 -10  -3  -4 31220.0 1001.90  13
 -10  -3   4 31360.2 1033.97   8
 -10   3   4 30376.6 1051.32   8
 -10   3  -4 33024.9 1063.82   1
 -10  -3  -4 32326.3 1060.71   1
 -10   3   5 177.591 160.754   7
 -10  -3  -5-97.0159 111.444  13
 -10   3  -5 70.7671 92.9450  13
 -10  -3   5 122.276 144.535   8
 -10   3  -5-138.523 208.632   1
 -10  -3  -5-102.944 211.749   1
  10  -3  -5 124.536 112.367   4
  10   3  -5-26.8941 106.421   4
 -10   3  -6 2378.35 132.839  11
 -10   3   6 2171.43 205.763   7
 -10  -3   6 2132.26 184.940   8
 -10   3  -6 2352.39 245.210   1
 -10  -3  -6 2392.31 251.344   1
  10   3  -6 2069.19 103.957   3
 -10   3   7 772.691 210.601   8
 -10   3   7 1029.10 189.912   7
  10   3   7 1027.42 228.672   6
 -10  -3  -7 1035.31 140.054  11
 -10   3  -7 1109.12 118.741  11
 -10   3  -7 751.759 222.092   1
 -10  -3  -7 1008.86 226.342   1
  10   3  -7 858.041 82.0331   3
 -10   3  -7 777.686 87.7746   3
 -10   3  -8 1992.62 134.025  11
 -10  -3  -8 2177.44 158.187  11
  10   3  -8 2115.12 110.186   3
 -10   3  -8 2035.03 113.895   3
 -10   3   8 1799.01 228.641   8
  10   3  -8 2043.00 226.584   9
 -10  -3  -8 2173.92 237.855   1
 -10   3  -8 2241.84 244.624   1
  10   3   8 2464.30 247.369   6
  10   3  -8 1995.67 218.233   5
  10   3  -9 112.483 67.5031   3
 -10   3  -9 22.7115 73.6784   3
 -10  -3  -9-48.9281 121.217  11
 -10   3  -9 68.1435 83.5793  11
 -10  -3 -10 3976.62 159.796  11
 -10   3 -10 3784.34 153.275  14
 -10   3 -10 3491.29 133.394   3
 -10   3 -11 1961.35 87.5094  14
  10   4   0 91412.9 2923.23   9
  10   4   0 92102.3 2923.68   5
 -10   4   0 91657.4 2939.71   8
  10   4   1 6996.35 277.814   9
  10   4  -1 6439.35 282.925   9
 -10   4   1 6284.03 302.276   7
  10   4   1 6733.62 277.382   5
  10   4  -1 6624.56 286.100   5
 -10   4   1 6274.82 292.811   8
 -10   4  -1 6672.76 295.639   8
 -10  -4   1 6020.44 257.877   8
  10   4   2 23838.4 794.881   9
  10   4  -2 24391.2 802.464   9
 -10   4   2 24122.3 816.138   7
  10   4  -2 24465.2 803.739   5
  10   4   2 23652.2 794.469   5
 -10  -4   2 22791.9 787.346   8
 -10  -4   3 521.007 122.548   8
 -10   4   3 514.193 170.604   7
 -10  -4  -3 836.546 180.097   1
 -10   4  -3 526.997 181.310   1
  10   4  -3 493.691 186.206   5
  10   4  -3 740.412 183.253   9
  10  -4  -4 3922.94 170.540   4
  10   4  -4 4296.09 172.737   4
  10   4  -4 4186.37 247.650   9
 -10   4   4 4103.20 242.259   7
 -10  -4  -4 3950.08 176.102  13
 -10   4  -4 3983.12 257.265   1
 -10  -4  -4 3851.71 256.954   1
  10   4  -4 4123.91 252.694   5
  10   4  -5 491.078 112.822   4
  10  -4  -5 399.025 114.655   4
  10   4  -5 467.520 196.216   9
 -10   4   5 472.224 183.304   8
 -10   4   5 327.586 171.840   7
  10   4  -5 378.993 63.6422   3
 -10  -4  -5 500.301 114.905  13
 -10   4  -5 198.136 205.894   1
 -10  -4  -5 357.211 203.705   1
  10   4  -5 261.028 195.914   5
 -10   4   6 6619.04 342.647   8
 -10   4   6 6279.13 332.925   7
 -10   4  -6 7176.24 250.049  11
  10   4  -6 6634.08 238.653   3
 -10   4  -6 7435.87 356.600   1
 -10  -4  -6 7645.12 356.345   1
 -10   4   7 3366.96 253.324   8
  10   4  -7 2549.58 243.848   9
 -10   4   7 2766.82 233.693   7
  10   4   7 3452.93 275.854   6
 -10  -4  -7 2830.26 172.874  11
 -10   4  -7 2940.90 141.547  11
  10   4  -7 2664.24 127.141   3
 -10   4  -7 2800.16 128.357   3
 -10   4  -7 3111.93 262.059   1
 -10  -4  -7 3125.65 262.994   1
  10   4  -7 3245.58 246.345   5
  10   4  -8 1743.44 100.395   3
 -10   4  -8 1684.19 104.581   3
 -10   4  -8 1828.45 108.555  11
 -10  -4  -8 1797.36 150.594  11
  10   4  -9 177.097 62.5241   3
 -10   4  -9 241.078 71.8308   3
 -10   4  -9 276.645 106.759  14
 -10  -4  -9 297.408 116.556  11
 -10  -4 -10 2492.66 124.747  11
 -10   4 -10 2363.80 120.609  14
 -10   4 -11 33.2068 43.5051  14
  10   5   0 57.6418 167.265   5
  10   5   0 95.6064 162.611   9
 -10   5   0 17.7800 153.522   8
  10   5   1 8182.14 332.121   5
  10   5  -1 8275.24 337.561   5
 -10   5   1 8105.89 349.660   7
  10   5   1 8219.40 331.970   9
  10   5  -1 7763.15 333.786   9
 -10   5   1 8382.79 345.847   8
 -10   5  -1 8336.70 343.121   8
 -10   5   2 1843.33 186.811   8
 -10   5   2 2030.54 200.302   7
  10   5  -2 2023.80 202.094   5
  10   5  -2 2299.54 196.794   9
 -10   5  -2 1792.30 178.257   1
 -10  -5  -2 2038.51 179.801   1
 -10   5  -3 13631.8 480.624   1
 -10  -5  -3 13511.2 478.991   1
 -10   5   3 12095.1 482.254   7
  10   5  -3 13367.9 476.604   5
 -10   5   3 12193.4 479.407   8
  10   5  -3 13033.2 473.243   9
 -10  -5  -3 12079.8 420.759  13
 -10   5  -3 12386.0 417.956  14
  10   5  -4 2620.54 132.538   4
  10  -5  -4 2537.69 133.292   4
  10   5  -4 2480.51 218.432   9
 -10   5   4 2605.98 214.837   8
 -10   5   4 2690.10 219.868   7
 -10  -5  -4 2478.38 140.762  13
  10   5  -4 2759.01 220.157   5
 -10   5  -4 2560.12 218.559   1
 -10  -5  -4 2464.39 217.646   1
 -10   5  -4 2350.47 132.516  14
  10   5  -5 24141.2 768.506   4
  10  -5  -5 23860.1 768.050   4
  10   5  -5 23615.2 821.710   9
 -10   5   5 23599.8 836.887   7
  10   5  -5 22881.1 756.415   3
 -10   5  -5 23634.7 766.196  14
  10   5  -5 22537.0 819.246   5
 -10   5  -5 25087.0 840.848   1
 -10  -5  -5 24551.7 836.692   1
 -10  -5  -5 23804.1 770.850  13
  10   5  -6 20928.9 680.874   3
 -10   5  -6 21070.7 681.873   3
 -10   5   6 20799.6 766.815   7
 -10   5  -6 22161.4 771.067   1
 -10  -5  -6 21694.7 766.303   1
  10   5  -7 3241.26 245.745   9
 -10   5   7 2599.30 247.484   7
  10   5  -7 2791.14 128.036   3
 -10   5  -7 3018.33 133.155   3
 -10  -5  -7 3039.94 175.473  11
  10   5  -7 3361.74 236.121   5
 -10   5  -7 3119.27 254.040   1
 -10  -5  -7 3356.16 249.059   1
 -10   5  -7 3015.04 161.209  14
  10   5  -8 4940.65 189.008   3
 -10   5  -8 5139.70 193.219   3
 -10   5  -8 5531.00 214.414  14
 -10  -5  -8 5625.50 225.114  11
 -10  -5  -9 97.0701 109.869  11
 -10   5  -9 213.107 100.008  14
  10   5  -9-76.2969 54.1322   3
 -10   5  -9 56.6694 64.9376   3
 -10   5 -10 65.0218 75.9504  14
  10   6   0 10366.0 404.240   9
 -10   6   0 10023.9 402.493   8
  10   6   0 11349.3 408.897   5
  10   6   0 10144.0 346.455  10
  10   6   1 5550.71 215.263  10
 -10   6   1 5623.63 282.019   8
 -10   6  -1 6321.61 282.392   8
  10   6  -1 5823.55 281.651   9
  10   6   1 6347.71 285.625   9
  10   6   1 6085.21 285.684   5
  10   6  -1 5798.12 284.454   5
 -10   6  -1 5978.29 230.415  12
  10   6  -1 5844.83 215.031  15
  10   6   1 5863.05 209.313  15
  10   6   2 1909.83 118.267  10
  10   6  -2 2492.85 203.878   9
 -10   6   2 1982.65 192.156   8
 -10  -6  -2 1919.13 169.920   1
 -10   6  -2 1917.24 164.367   1
  10   6  -2 1766.78 202.588   5
 -10   6   2 1855.51 113.929  12
  10   6  -2 2068.32 121.196  15
 -10   6  -2 1755.69 107.516  14
 -10   6  -3 20869.6 682.948  14
  10   6  -3 21316.9 733.909   5
 -10   6  -3 22294.3 732.415   1
 -10  -6  -3 21355.8 730.169   1
 -10   6   3 20950.8 748.377   7
 -10  -6  -3 20890.5 684.779  13
 -10   6   3 19761.8 740.292   8
  10   6  -3 21373.3 732.751   9
 -10   6  -4 7875.99 272.842  14
  10   6  -4 7897.61 344.649   5
 -10   6  -4 8832.13 345.307   1
 -10  -6  -4 7387.37 334.585   1
 -10   6   4 7718.65 348.154   8
  10   6  -4 8333.89 345.370   9
 -10   6   4 7904.05 352.078   7
  10   6  -4 7155.64 254.844   3
  10   6  -4 7648.79 269.762   4
  10   6  -4 7436.26 267.690   2
 -10  -6  -4 7777.97 276.738  13
 -10   6   5 1378.45 199.956   8
 -10   6   5 1274.11 208.649   7
 -10  -6  -5 1397.28 129.628  13
 -10   6  -5 1208.17 120.840  14
 -10   6  -5 1210.51 190.995   1
 -10  -6  -5 1324.41 191.194   1
  10   6  -5 1200.39 82.2403   3
  10   6  -6 5479.14 301.597   9
 -10   6   6 4936.05 306.767   8
 -10   6   6 5473.88 311.399   7
  10   6   6 5710.54 325.323   6
  10   6  -6 5637.76 297.554   5
 -10   6  -6 5521.34 296.887   1
 -10   6  -6 5504.76 202.229   3
  10   6  -6 5460.05 199.855   3
 -10   6  -6 5812.06 222.377  14
  10   6  -7 4010.44 252.513   9
 -10   6   7 3999.62 270.974   8
 -10   6  -7 3479.16 149.507   3
  10   6  -7 3522.34 145.811   3
 -10  -6  -7 4096.59 188.097  11
  10   6  -7 3578.48 244.037   5
  10   6   7 3030.85 270.487   6
 -10   6  -7 3864.73 175.325  14
 -10   6   7 3379.06 267.933   7
  10   6  -8 295.325 69.0545   3
 -10   6  -8 254.850 75.0841   3
 -10  -6  -8 313.325 119.695  11
 -10   6  -9 47.8300 57.4289   3
 -10  -6  -9 63.8288 97.9442  11
  10   6  10-31.3912 49.0832  15
  10   7   0 37.8910 93.4202  10
  10   7   0 194.020 185.003   9
 -10   7   0 141.344 155.104   8
 -10   7   0-61.8623 102.962  12
  10   7   0-61.2288 88.8858  15
  10   7   0-150.350 185.424   5
 -10   7   1 33559.3 1069.13  12
 -10   7  -1 33379.5 1073.11  12
  10   7  -1 35610.1 1110.74   9
  10   7   1 35045.5 1112.61   9
 -10   7   1 33759.0 1115.36   8
 -10   7   1 33202.0 1128.36   7
  10   7   1 34608.1 1112.98   5
  10   7  -1 35390.6 1112.05   5
  10   7   1 32097.2 1063.48  10
  10   7   1 32535.6 1061.48  15
 -10   7  -1 31567.6 1085.57   1
  10   7   2 6439.20 236.933  10
  10   7  -2 6589.36 304.638   9
 -10   7   2 6264.42 302.034   8
 -10   7  -2 6051.47 261.531   1
  10   7  -2 6913.12 308.329   5
  10   7   2 6183.83 226.328  15
 -10   7   2 6156.04 238.583  12
  10   7   3 371.577 100.399   2
  10   7  -3 403.819 99.0258   2
  10   7  -3 326.513 192.449   9
 -10   7   3 310.589 165.374   8
 -10  -7  -3 330.377 99.4024  13
  10   7  -3 308.932 61.0668   3
  10   7  -3 19.5644 191.967   5
 -10   7  -3 413.087 130.778   1
  10   7  -4 7888.21 283.991   3
 -10   7   4 9150.40 390.460   7
  10   7  -4 9162.18 298.863   2
 -10  -7  -4 8838.27 303.755  13
 -10   7  -4 8323.25 346.706   1
 -10   7   4 8987.49 381.949   8
  10   7  -5 12107.8 411.923   3
 -10   7  -5 12694.1 413.201   3
 -10   7   5 12674.6 505.829   8
 -10   7   5 13140.9 519.670   7
 -10   7   6 3787.98 262.527   8
  10   7  -6 3597.08 249.974   9
 -10   7  -6 3046.68 139.193   3
  10   7  -6 3430.15 138.096   3
 -10   7   6 3315.94 261.314   7
  10   7   6 3604.30 269.406   6
 -10  -7  -6 3516.99 174.844  11
  10   7  -6 3542.46 246.177   5
  10   7  -7 99.6536 68.5039   3
 -10   7  -7 5.72548 74.8938   3
 -10  -7  -7 32.6013 120.593  11
  10   7  -8 390.549 61.5421   3
 -10   7  -8 277.896 68.1630   3
 -10  -7  -8 318.690 109.469  11
 -10   7  -9-2.02243 51.5175   3
 -10  -7  -9-35.7656 85.8222  11
 -10   7 -10 3436.24 129.396  14
  10   8   0 5971.20 300.392   9
 -10   8   0 5484.07 262.068   8
 -10   8   0 5486.55 225.368  12
  10   8   0 5746.28 221.003   2
  10   8   0 5053.69 201.635   3
  10   8   0 5650.00 296.227   5
  10   8   1 7192.58 253.404  15
  10   8  -1 7344.14 337.878   5
  10   8   1 7221.32 339.147   5
  10   8   1 6842.56 259.642  10
  10   8  -1 7714.19 338.917   9
  10   8   1 7327.34 340.847   9
 -10   8   1 7439.76 316.994   8
 -10   8   1 7169.88 266.849  12
 -10   8  -1 6864.68 273.011  12
  10   8  -1 6633.57 244.122   3
  10   8   1 7310.91 267.595   2
  10   8  -2 13209.0 447.580   2
  10   8   2 14077.2 447.969   2
  10   8  -2 13950.5 507.981   9
 -10   8   2 13199.9 505.048   8
  10   8   2 11965.1 474.398   6
 -10   8   2 13683.2 522.747   7
 -10   8   2 13571.6 449.505  12
  10   8  -2 13760.5 506.616   5
  10   8  -2 12172.2 430.742   3
  10   8  -2 13995.3 445.114  15
  10   8   2 12840.2 437.538  15
 -10   8   3 13416.6 534.992   7
  10   8   3 13099.0 502.798   6
 -10   8   3 13806.6 522.066   8
  10   8  -3 13817.3 456.588   2
  10   8   3 14514.6 457.525   2
  10   8  -3 12725.3 439.541   3
  10   8   4 4839.08 275.101   6
  10   8  -4 4705.01 180.249   3
 -10   8  -4 5085.22 181.233   3
  10   8   4 4941.06 199.465   2
  10   8  -4 4847.49 196.699   2
  10   8   4 4707.62 251.066   7
 -10   8   4 4971.82 278.228   8
 -10  -8  -5 6727.95 244.492  11
  10   8   5 6276.72 308.990   7
  10   8   5 6752.90 329.849   6
 -10   8   5 5980.77 324.659   8
  10   8  -5 6562.07 321.934   9
  10   8  -5 6798.95 319.023   5
  10   8  -5 6128.35 223.691   3
 -10   8  -5 6166.18 225.130   3
 -10  -8  -6 2585.75 149.419  11
 -10   8   6 2228.43 228.485   8
  10   8   6 2905.23 228.771   6
 -10   8   6 2887.06 245.032   7
  10   8   6 2319.49 216.462   7
  10   8  -6 2705.15 219.755   5
  10   8  -6 2342.99 114.157   3
 -10   8  -6 2353.75 115.818   3
  10   8  -6 2475.45 225.179   9
 -10   8  -6 2628.90 143.316  14
 -10   8  -7 5804.71 205.493  14
 -10  -8  -7 5587.92 208.219  11
  10   8  -7 4726.99 182.489   3
 -10   8  -7 4771.81 185.069   3
 -10   8  -8 308.985 94.7324  14
 -10  -8  -8 355.284 93.1292  11
 -10   8  -8 235.059 65.4412   3
 -10   8  -9 291.190 73.9403  14
  10   9   0 35.2999 119.349   2
 -10   9   0 97.9040 122.807  12
  10   9   0-138.185 208.775   5
  10   9   0 63.1967 212.437   9
  10   9  -1 5153.21 202.126  15
  10   9  -1 5025.53 292.087   5
  10   9  -1 4898.90 197.803  10
  10   9   1 4884.29 204.305  10
  10   9  -1 5017.03 290.059   9
 -10   9   1 4590.08 243.172   8
 -10   9  -1 4581.34 212.718  12
 -10   9   1 4711.35 207.207  12
  10   9  -1 4331.30 183.830   3
  10   9   1 4925.83 206.516   2
  10   9  -2 7921.11 280.755  15
  10   9   2 7498.76 271.477  15
  10   9  -2 7756.66 357.986   5
  10   9  -2 7304.49 272.315  10
  10   9  -2 8021.56 360.357   9
 -10   9   2 6956.77 329.799   8
 -10   9   2 7570.48 370.588   7
  10   9  -2 7876.16 285.937   2
  10   9   2 7886.72 285.224   2
 -10   9   2 7326.57 283.146  12
  10   9  -2 7094.13 262.486   3
  10   9  -3 895.758 111.621  10
 -10   9   3 888.001 125.620  12
 -10   9   3 1156.52 180.888   8
 -10   9   3 985.356 210.962   7
  10   9  -3 927.662 89.4805   3
 -10   9  -3 845.437 87.7170   3
  10   9   3 788.502 110.412  15
  10   9   3 922.939 123.068   2
  10   9  -3 812.726 118.393   2
  10   9  -4 8985.16 395.743   9
 -10   9   4 8428.16 392.156   8
 -10   9   4 8710.43 416.192   7
  10   9   4 8378.45 376.324   6
  10   9   4 9622.48 324.264   2
  10   9  -4 8951.01 321.762   2
  10   9  -4 9285.41 394.975   5
 -10   9  -4 9750.74 322.091  14
 -10   9  -4 8770.90 310.410   3
  10   9  -4 8929.84 308.264   3
 -10   9   5 2428.87 219.623   8
  10   9   5 3205.10 215.279   6
 -10   9   5 2566.04 258.306   7
  10   9  -5 2619.49 124.059   3
 -10   9  -5 2856.58 128.439   3
  10   9  -5 2618.27 225.997   5
  10   9  -5 2253.47 229.459   9
 -10   9  -5 2775.30 148.808  14
 -10   9   6 8427.50 302.492  12
  10   9  -6 8181.34 288.464   3
 -10   9  -6 8294.82 289.893   3
 -10   9  -6 9160.41 302.766  14
 -10  -9  -7 136.874 88.9440  11
  10   9  -7 213.470 66.8764   3
 -10   9  -7 86.9313 72.1466   3
 -10   9  -7 146.219 97.0523  14
 -10   9  -8 3235.92 132.425  14
 -10   9  -8 2777.03 116.069   3
  10   9   9 155.741 61.4883  15
  10  10   0 51378.9 1767.48   9
  10  10   0 56027.6 1714.32   2
 -10  10   0 53741.9 1717.29  12
  10  10   0 53117.8 1769.32   5
  10  10   0 51887.7 1705.81  10
  10  10   0 53545.6 1706.74  15
  10  10  -1 1022.33 227.606   9
  10  10  -1 845.839 127.619  15
  10  10   1 982.238 135.633   2
 -10  10   1 948.869 141.914  12
  10  10  -1 733.650 221.623   5
  10  10  -1 671.526 122.641  10
  10  10  -1 750.023 111.041   3
 -10  10  -1 802.123 110.592   3
  10  10  -2 16783.2 568.256  10
 -10  10   2 17901.4 582.102  12
  10  10  -2 16082.7 564.580   3
 -10  10  -2 17116.5 565.630   3
  10  10   2 18250.5 581.816   2
  10  10  -2 18120.9 581.690   2
  10  10   3 2076.43 136.614  15
 -10  10   3 2198.46 146.893  12
  10  10  -3 2160.61 133.605  10
  10  10  -3 1835.03 234.171   9
  10  10  -3 1854.30 116.454   3
 -10  10  -3 1944.83 121.029   3
 -10  10   3 1946.57 236.910   7
  10  10   3 2144.42 145.924   2
  10  10  -3 2189.24 146.493   2
  10  10  -3 2144.75 228.677   5
  10  10  -4 77.3768 101.573  10
  10  10  -4-36.6611 196.850   9
 -10  10   4 79.3871 120.280  12
 -10  10   4-86.8996 204.245   7
  10  10  -4-30.3479 85.7782   3
 -10  10  -4-9.48262 86.8331   3
  10  10  -4-30.6147 188.918   5
  10  10   4 61.2809 108.731  15
  10  10  -4 104.441 104.456   2
  10  10   4 62.3768 106.021   2
  10  10  -5 788.430 91.4811   3
  10  10  -5 952.908 100.811  10
 -10  10   5 937.515 123.224  12
  10  10   5 919.124 119.112  15
 -10  10  -5 918.347 93.1548   3
  10  10  -6 39.1991 73.7848   3
 -10  10  -6-43.4361 78.8607   3
 -10  10   6-33.8832 99.1112  12
  10  10   7 1958.66 114.165  15
 -10  10  -7 1674.86 94.5207   3
  10  10   8-16.3637 75.3179  15
  10  10   9 166.819 48.6863  15
 -10  11   0-58.4198 138.361  12
  10  11   0-88.7997 122.893  15
  10  11   0 84.7270 138.049   2
 -10  11  -1 1303.28 131.569   3
  10  11   1 1155.92 149.398   2
 -10  11   1 1338.05 155.749  12
  10  11  -1 1408.53 134.388  10
  10  11  -1 1329.54 136.314  15
  10  11   1 1451.58 133.338  15
 -10  11   2-45.4401 138.640  12
  10  11  -2 61.6921 115.556  10
  10  11  -2 10.4485 102.935   3
 -10  11  -2-12.3152 106.524   3
  10  11   2 164.585 129.611   2
  10  11  -2 47.6342 130.489   2
  10  11  -3 177.505 119.746   2
  10  11   3 37.9417 122.304   2
  10  11  -3 48.4309 94.7710   3
 -10  11  -3 49.9826 99.3960   3
  10  11  -3 110.063 106.160  10
 -10  11   3 2.42813 126.138  12
  10  11  -3-200.321 190.670   5
  10  11  -3-306.471 201.437   9
  10  11  -4-35.8703 89.9082   3
 -10  11  -4 113.492 91.1609   3
 -10  11   4 20.5233 119.107  12
  10  11   4 60.1417 104.552   2
  10  11  -4 54.1925 100.772   2
  10  11  -4-17.5370 97.5452  10
 -10  11   5 3131.44 162.513  12
  10  11  -5 3058.51 137.642   3
 -10  11  -5 2988.75 139.450   3
  10  11  -5 2972.61 132.788  10
  10  11  -6 551.840 69.6905   3
 -10  11  -6 421.713 80.1894   3
  10  11   6 739.475 103.426  15
 -10  11   6 547.892 100.056  12
  10  11   7 1179.67 96.3476  15
  10  11   8-5.09008 64.0555  15
  10  12   0 4196.09 192.983  15
  10  12   0 4259.12 211.327   2
 -10  12   0 3911.85 211.221  12
  10  12  -1 434.188 125.113  15
  10  12   1 364.270 119.847  15
 -10  12   1 462.021 145.031  12
  10  12   1 329.956 138.849   2
  10  12   2 66.7584 117.757  15
 -10  12   2 283.998 135.980  12
  10  12  -2 6.05658 115.583   3
 -10  12  -2 154.945 117.863   3
  10  12   2-100.967 129.854   2
  10  12  -2 75.1286 129.519   2
  10  12  -3 1691.00 123.984   3
 -10  12  -3 1824.54 125.389   3
  10  12   3 1962.90 136.255  15
  10  12   3 1687.57 139.645   2
  10  12  -3 1800.92 141.327   2
  10  12  -3 1937.31 125.138  10
 -10  12   3 1686.75 153.228  12
 -10  12  -4 2098.98 125.870   3
  10  12  -4 2491.30 123.916   3
 -10  12   4 2579.26 152.109  12
  10  12  -4 2409.52 115.108  10
  10  12   4 2009.46 133.708   2
  10  12  -4 1879.19 126.028   2
  10  12  -5 771.818 80.2860   3
 -10  12  -5 703.163 90.1045   3
 -10  12   5 815.444 114.488  12
 -10  12   6 57.2212 86.8624  12
 -10  12  -6-47.9825 70.5256   3
  10  12   6 177.167 89.9408  15
  10  12   7 460.665 73.8802  15
  10  13   0-286.523 142.243   2
  10  13   0 116.158 113.989  15
 -10  13   1 563.386 145.372  12
  10  13   1 659.979 137.571   2
  10  13   1 768.520 119.293  15
 -10  13   2-38.1450 132.119  12
  10  13   2 189.623 110.394  15
  10  13   2 215.447 126.317   2
  10  13  -2 95.2830 126.180   2
 -10  13   3 538.797 130.405  12
  10  13   3 409.666 112.819   2
  10  13  -3 332.857 109.665   2
  10  13   3 201.636 108.387  15
 -10  13  -3 312.043 109.717   3
 -10  13   4 226.166 113.206  12
  10  13   4 136.589 89.5812   2
 -10  13  -4 168.013 91.5450   3
  10  13   4 364.690 100.831  15
 -10  13   5-6.25034 95.0314  12
 -10  13  -5 57.0713 74.1938   3
 -10  13   6 1875.94 100.660  12
  10  14   0 5858.60 241.646   2
  10  14   1 1193.72 130.632   2
 -10  14   1 1235.28 137.174  12
  10  14   1 1019.20 112.710  15
  10  14   2 345.879 100.107  15
 -10  14   2 390.613 121.033  12
  10  14  -2 471.773 115.757   2
  10  14   2 239.600 111.726   2
  10  14   3 1347.37 106.930  15
 -10  14   3 1411.51 127.362  12
  10  14  -3 1053.75 107.598   2
  10  14   3 1151.79 105.594   2
  10  14   4 147.447 84.1692  15
 -10  14   4 17.4010 98.6459  12
  10  14   5 312.838 71.8802  15
 -10  14   5 290.678 82.4543  12
  10  14   6 351.681 53.0621  15
  10  15   0-108.308 102.253   2
  10  15   1-144.736 103.153   2
  10  15   2 150.406 89.2276   2
  10  15  -2 234.016 87.8724   2
 -10  15   2 215.773 104.681  12
  10  15   2 88.3485 76.4553  15
 -10  15   3 25.5571 91.6814  12
  10  15   3 70.7065 69.2486  15
  10  15   3 109.170 69.3717   2
  10  15   4 1360.94 76.4924  15
 -10  15   4 1289.19 92.6204  12
  10  16   0 1951.61 105.976   2
  10  16   1 372.156 73.5544   2
  10  16   2 3192.72 126.570   2
  10  16  -2 3141.50 126.209   2
 -11   0   0 202.012 161.455   8
  11   0   0-71.1720 97.6623   5
  11   0   0-7.25898 102.528   9
 -11   0   1 19.5729 156.080   8
 -11   0  -1-4.10387 174.508   8
  11   0   1 61.6151 83.3808   9
  11   0   1 30.3688 79.6664   5
 -11   0   2 5185.89 247.866   7
 -11   0   2 5264.73 257.751   8
 -11   0  -3 84.6239 196.039   1
 -11   0   3 337.479 154.859   8
 -11   0   3 200.754 134.900   7
 -11   0   4 1717.86 161.683   7
 -11   0  -4 2077.27 229.553   1
 -11   0  -4 1824.35 122.203  13
 -11   0   4 2101.01 183.109   8
  11   0  -4 1971.63 124.140   4
 -11   0   5-14.3847 134.819   7
 -11   0  -5 9.56244 106.225  13
 -11   0   5-256.941 172.618   8
 -11   0  -5 241.242 215.421   1
  11   0  -5-18.0771 115.394   4
 -11   0  -6 101.962 118.950  13
  11   0  -6 89.3462 131.540   4
 -11   0   6-27.7627 179.397   8
 -11   0  -6 337.845 226.260   1
 -11   0   7 413.058 186.984   8
  11   0  -7 454.874 75.9940   3
 -11   0  -7 484.955 132.786  11
 -11   0  -7 745.510 240.116   1
  11   0   8 3759.20 273.625   6
 -11   0   8 4006.04 268.409   8
  11   0  -8 4040.23 155.105   3
 -11   0  -8 3844.33 295.057   1
 -11   0  -8 3916.26 193.970  11
  11   0  -9 53.8377 55.8122   3
 -11   0  -9-88.5107 113.160  11
 -11   0 -10 61.4774 87.0997  11
 -11   0 -11 191.280 47.3005  14
 -11   1   0 52294.2 1669.60   8
 -11  -1   0 52197.2 1665.54   8
  11  -1   0 50994.3 1633.45   9
  11   1   0 51751.6 1640.88   9
  11  -1   0 51131.3 1633.11   5
  11   1   0 51063.8 1640.47   5
 -11   1   1 17396.0 610.570   8
 -11  -1   1 17438.8 604.876   8
 -11   1  -1 16846.6 610.021   8
  11   1   1 17353.8 569.077   9
  11   1  -1 16892.9 581.001   9
  11   1  -1 17049.2 581.442   5
  11   1   1 17398.1 568.317   5
 -11   1   2 15368.0 552.561   7
 -11  -1   2 15759.0 554.748   8
 -11   1   2 15561.3 559.117   8
 -11  -1   3 3076.02 201.664   8
 -11   1   3 3421.47 209.546   8
 -11  -1  -3 3231.31 238.192   1
 -11   1   3 3194.33 199.296   7
 -11  -1   3 3140.06 183.980   7
 -11   1   4-70.1062 148.903   7
 -11  -1   4 136.732 121.165   7
  11  -1  -4-17.9351 101.735   4
 -11   1  -4 152.698 92.5720  13
 -11  -1  -4 120.664 205.538   1
 -11   1   4-74.1396 166.465   8
 -11  -1   4-68.9440 154.594   8
 -11   1   5 27175.5 946.762   7
 -11   1  -5 27339.7 901.605  13
 -11   1   5 27657.5 961.652   8
 -11  -1   5 29277.4 957.178   8
 -11  -1  -5 28624.2 980.164   1
  11  -1  -5 28287.6 904.346   4
 -11   1   6 2459.57 203.022   7
  11  -1  -6 2602.42 169.088   4
 -11   1   6 2838.52 233.953   8
 -11  -1   6 2882.73 218.720   8
 -11  -1  -6 2796.13 267.993   1
 -11   1   7 1737.65 219.106   8
 -11  -1   7 1857.39 207.025   8
  11   1  -7 1534.86 91.2254   3
 -11  -1  -7 1517.65 248.678   1
 -11   1  -7 1505.40 139.925  11
  11   1   8 1583.21 226.994   6
  11  -1   8 1735.68 211.024   6
 -11  -1  -8 1999.14 242.580   1
  11   1  -8 1668.58 95.0161   3
  11  -1  -8 1616.50 98.2940   3
 -11   1  -8 1982.25 144.159  11
 -11   1   8 2191.86 224.208   8
 -11  -1   8 1813.07 209.744   8
  11   1  -9 66.3385 53.5958   3
  11  -1  -9 9.59052 56.4374   3
 -11  -1  -9 42.9822 119.152  11
 -11   1  -9 28.3129 108.913  11
 -11   1 -10 291.387 82.3837  14
 -11  -1 -10 400.295 91.2891  11
 -11   1 -11 53.6464 46.8496  14
  11   2   0 14.5176 124.592   9
 -11   2   0 33.2834 172.456   8
 -11  -2   0-55.0384 152.385   8
  11   2   0 37.4515 123.164   5
  11   2   1 692.848 128.467   9
  11   2  -1 746.409 147.319   9
  11   2   1 781.470 126.796   5
  11   2  -1 690.664 148.417   5
 -11   2  -1 851.620 180.934   8
 -11   2   1 577.625 168.503   8
 -11  -2   1 766.894 154.511   8
 -11   2   2 4647.65 253.884   8
  11   2  -2 4883.58 242.643   9
 -11   2   2 4536.11 247.374   7
  11   2  -2 4831.07 241.320   5
 -11  -2   2 4673.76 239.902   8
 -11   2   3 3301.39 214.023   7
 -11   2   3 3523.80 225.864   8
 -11  -2   3 3934.70 209.071   8
 -11  -2  -3 3550.55 248.806   1
 -11   2   4-20.4859 151.855   7
  11   2  -4-57.4670 103.502   4
  11  -2  -4 15.3367 99.5811   4
 -11   2  -4 3.89601 93.1663  13
 -11  -2  -4-29.1112 102.737  13
 -11  -2  -4 182.831 204.128   1
 -11   2  -4-104.418 204.344   1
 -11   2   4-100.123 173.094   8
 -11  -2   4-142.162 152.038   8
 -11   2   5 182.194 160.624   7
 -11  -2  -5 180.802 112.500  13
 -11   2  -5 309.410 102.513  13
  11   2  -5 348.476 118.056   4
  11  -2  -5 208.221 116.083   4
 -11   2  -5 533.076 221.721   1
 -11  -2  -5 493.606 211.631   1
 -11   2   5 103.697 176.028   8
 -11  -2   5 165.166 149.262   8
 -11   2   6 4547.79 256.396   7
  11  -2  -6 4481.64 208.539   4
  11   2  -6 4510.60 208.233   4
 -11   2   6 3925.49 273.816   8
 -11  -2   6 4451.92 257.448   8
 -11   2  -6 5345.82 320.142   1
 -11  -2  -6 4755.09 314.135   1
 -11  -2  -6 4637.51 204.242  13
 -11   2   7 32.8438 188.765   8
 -11  -2   7 13.6927 172.824   8
 -11   2   7 379.005 164.845   7
 -11   2  -7 372.617 228.778   1
 -11  -2  -7 636.650 232.110   1
  11   2  -7 323.463 69.5457   3
 -11  -2  -7 249.241 136.313  11
 -11   2  -7 138.017 116.560  11
  11   2  -8 1648.10 92.6222   3
 -11   2  -8 1807.03 136.230  11
  11   2  -9 439.947 54.4628   3
  11  -2  -9 469.122 59.7682   3
 -11   2  -9 511.026 101.366  11
 -11   2 -10 1021.20 92.0305  14
 -11   2 -11 107.808 48.3208  14
  11   3   0 58000.5 1845.12   9
  11   3   0 57284.5 1845.12   5
 -11  -3   0 57317.5 1856.93   8
  11   3   1 6316.25 255.805   9
  11   3  -1 6224.30 266.728   9
 -11   3   1 5696.50 290.203   7
  11   3   1 6087.36 255.351   5
  11   3  -1 5939.10 265.597   5
 -11  -3   1 6075.32 263.567   8
 -11   3   2 10578.7 425.950   8
  11   3  -2 11394.1 412.772   9
 -11   3   2 10783.7 426.321   7
  11   3  -2 11097.1 413.402   5
 -11  -3   2 10773.7 405.275   8
 -11  -3   3 2774.41 182.665   8
 -11   3   3 2597.22 204.204   7
 -11   3   3 2631.87 209.992   8
  11   3  -3 2818.05 209.580   9
  11   3  -3 2644.24 214.465   5
 -11  -3  -3 2389.10 215.493   1
 -11   3  -3 2288.73 220.628   1
 -11   3   4 41965.8 1409.78   7
  11  -3  -4 41804.6 1360.28   4
  11   3  -4 42534.6 1360.75   4
 -11  -3  -4 42430.4 1361.59  13
 -11  -3   4 42424.4 1396.70   8
 -11   3   4 42409.5 1413.48   8
 -11   3  -4 45590.3 1425.77   1
 -11  -3  -4 44972.9 1423.33   1
 -11   3   5 904.839 171.849   7
  11  -3  -5 847.801 120.288   4
  11   3  -5 991.993 124.757   4
 -11   3  -5 651.956 104.609  13
 -11  -3  -5 906.120 122.382  13
 -11   3   5 1053.58 187.571   8
 -11  -3   5 622.400 152.719   8
 -11   3  -5 847.989 224.096   1
 -11  -3  -5 773.563 225.338   1
 -11   3   6 359.070 171.527   7
  11  -3  -6 11.4061 132.356   4
  11   3  -6 141.589 133.405   4
 -11   3  -6-8.11208 220.813   1
 -11  -3  -6 280.808 223.362   1
 -11  -3  -6 233.257 128.625  13
 -11   3   6-169.523 188.218   8
 -11   3   7 7160.90 353.623   7
  11   3   7 7480.60 385.628   6
 -11  -3  -7 7848.87 291.384  11
 -11   3  -7 7718.49 278.120  11
 -11   3  -7 7753.83 387.309   1
 -11  -3  -7 8117.23 384.446   1
 -11   3   7 7551.11 372.655   8
  11   3  -7 7202.29 256.730   3
  11   3  -8 592.190 71.2375   3
 -11  -3  -8 623.871 139.013  11
 -11   3  -8 649.313 108.798  11
 -11   3  -9 46.0123 99.9648  14
 -11  -3  -9 11.8275 119.133  11
 -11   3 -10 57.9790 81.4039  14
 -11  -3 -10 108.883 90.2796  11
 -11   3 -11 559.595 51.1567  14
 -11   4   0 166.856 164.631   8
  11   4   0-164.581 151.822   9
  11   4   0-60.9892 149.264   5
 -11   4  -1 25428.1 843.770   8
 -11  -4   1 22891.3 814.466   8
 -11   4   1 23781.9 843.995   7
  11   4   1 24701.6 818.103   9
  11   4  -1 25042.8 822.832   9
  11   4   1 24645.9 817.549   5
  11   4  -1 25746.2 824.187   5
 -11  -4   2 228.313 118.163   8
 -11   4   2 266.741 174.371   7
  11   4   2 439.441 151.231   5
  11   4  -2 379.510 172.850   5
  11   4   2 528.073 152.649   9
  11   4  -2 180.786 166.613   9
  11   4  -3 18518.2 621.484   9
 -11  -4   3 17202.0 603.075   8
 -11   4   3 17529.6 633.207   7
 -11   4  -3 17248.8 568.933  14
  11   4  -3 17982.9 621.551   5
 -11  -4  -3 17639.7 631.781   1
 -11   4  -3 18961.5 636.544   1
 -11  -4  -3 17081.9 573.337  13
  11   4  -4 1619.55 201.868   9
 -11   4  -4 1907.82 213.984   1
 -11  -4  -4 1490.80 210.916   1
 -11   4   4 1666.71 194.343   7
 -11  -4  -4 1506.81 122.199  13
  11   4  -4 1511.42 207.150   5
 -11   4  -4 1470.78 110.182  14
  11   4  -4 1537.91 118.760   4
  11  -4  -4 1437.97 118.835   4
  11   4  -5 7930.90 363.596   9
 -11   4   5 7663.14 373.649   8
 -11   4   5 7877.87 365.311   7
 -11  -4  -5 8488.75 303.779  13
  11  -4  -5 7995.38 300.669   4
  11   4  -5 8241.25 300.122   4
 -11   4  -5 9158.62 397.726   1
 -11  -4  -5 9185.43 393.131   1
  11   4  -5 8511.03 368.621   5
 -11   4  -6 16780.3 536.205  11
 -11   4   6 16215.1 613.978   7
  11   4  -6 17532.9 610.384   9
 -11   4   6 16982.7 626.101   8
  11   4  -6 15260.9 525.107   3
  11   4  -6 17224.5 608.897   5
 -11   4  -6 18412.8 636.882   1
 -11  -4  -6 16535.9 626.368   1
 -11   4   7 4509.40 292.316   8
 -11   4   7 3955.63 278.744   7
  11   4   7 4941.48 319.482   6
 -11   4  -7 4892.33 303.426   1
 -11  -4  -7 4992.73 301.721   1
  11   4  -7 4414.62 171.506   3
 -11  -4  -7 5275.76 217.353  11
 -11   4  -7 4932.69 189.289  11
  11   4  -8 1127.26 76.9558   3
 -11   4  -8 1329.79 125.786  14
 -11   4  -8 1210.70 92.7356  11
 -11  -4  -9 906.687 121.341  11
 -11   4  -9 902.632 108.334  14
 -11  -4 -10 374.999 85.3781  11
 -11   4 -10 410.900 79.3503  14
 -11   5   0 10197.8 400.587   8
  11   5   0 10106.3 384.405   9
  11   5   0 9749.28 384.662   5
 -11   5   1 164.679 167.209   8
 -11   5  -1 50.6614 159.833   8
 -11   5   1-27.6850 178.220   7
  11   5   1 125.162 164.043   5
  11   5  -1 32.1646 166.020   5
  11   5   1-118.230 163.442   9
  11   5  -1 128.109 162.830   9
  11   5  -2 21799.7 727.252   9
 -11   5   2 20362.8 738.923   8
 -11   5   2 22097.7 746.570   7
  11   5   2 20586.6 681.237  10
  11   5  -2 22481.2 729.015   5
 -11   5  -2 20567.4 681.725  14
  11   5  -2 21505.1 684.636  15
 -11  -5  -2 20259.0 728.704   1
 -11   5  -2 22366.9 733.291   1
 -11  -5  -3 3187.11 232.599   1
 -11   5  -3 3953.08 241.847   1
 -11   5   3 3197.52 237.659   7
 -11   5   3 3315.58 230.381   8
  11   5  -3 3264.64 232.108   9
  11   5  -3 3460.41 234.809   5
 -11  -5  -3 3175.74 156.843  13
 -11   5  -3 3531.08 147.245  14
  11   5  -4 19585.8 632.739   4
  11  -5  -4 18978.5 632.073   4
 -11   5  -4 20482.5 704.048   1
 -11  -5  -4 20464.7 699.937   1
 -11   5   4 19599.4 704.275   7
 -11   5   4 18116.4 695.535   8
  11   5  -4 19846.0 686.084   9
  11   5  -4 19381.1 685.614   5
 -11  -5  -4 19325.8 636.192  13
 -11   5  -4 18954.5 630.518  14
  11   5  -5 5579.34 223.411   4
  11  -5  -5 5254.14 221.814   4
  11   5  -5 5619.34 302.062   9
 -11   5  -5 5796.96 315.460   1
 -11  -5  -5 5739.30 308.412   1
 -11   5   5 5243.57 303.919   7
  11   5  -5 5799.49 303.040   5
 -11  -5  -5 5726.69 227.808  13
 -11   5  -5 5465.00 218.888  14
 -11   5   6 1091.58 200.505   7
  11   5  -6 1264.99 81.3363   3
 -11   5  -6 1686.41 219.085   1
 -11  -5  -6 1226.54 210.867   1
 -11   5  -6 1430.02 126.943  14
  11   5  -7 3767.70 266.903   9
 -11   5  -7 4540.92 284.772   1
 -11  -5  -7 4502.06 282.961   1
 -11   5   7 4208.34 279.692   7
  11   5  -7 4379.24 265.942   5
  11   5  -7 4080.48 158.997   3
 -11   5  -7 4494.95 190.744  14
 -11  -5  -7 4534.92 205.796  11
  11   5  -8 315.803 58.3097   3
 -11  -5  -8 144.679 128.426  11
 -11   5  -8 128.747 111.850  14
 -11  -5  -9 41.2672 105.648  11
 -11   5  -9-3.79990 95.7666  14
 -11   5 -10 6680.34 230.167  14
  11   6   0-46.9049 89.2671  10
  11   6   0-4.03965 178.378   9
  11   6   0 133.587 178.511   5
 -11   6   0-99.7565 162.939   8
  11   6   0 78.7842 84.4197  15
 -11   6   0 15.7320 98.6027  12
  11   6   1 25090.1 830.690  10
  11   6  -1 27425.0 876.496   9
  11   6   1 26659.5 876.066   9
 -11   6   1 26629.9 889.957   8
 -11   6  -1 26253.9 886.880   8
  11   6   1 26704.9 876.310   5
  11   6  -1 26934.8 877.398   5
  11   6  -1 25735.1 832.022  15
  11   6   1 24603.6 828.658  15
 -11   6   1 26329.3 838.229  12
 -11   6  -1 26455.7 841.138  12
  11   6   2 863.056 106.591  10
  11   6  -2 1237.45 188.224   9
 -11   6   2 793.957 176.949   8
 -11   6   2 878.323 190.990   7
  11   6   2 831.036 86.7134  15
  11   6  -2 1115.77 108.764  15
 -11   6  -2 814.764 96.9049  14
  11   6  -2 1250.57 193.674   5
 -11  -6  -2 922.900 158.983   1
 -11   6  -2 785.079 150.531   1
 -11   6   2 798.334 95.7838  12
 -11   6   3 38750.7 1319.46   8
  11   6  -3 40794.0 1307.07   9
 -11   6  -3 40049.1 1308.75   1
 -11  -6  -3 39612.0 1306.40   1
 -11   6   3 38818.2 1324.48   7
 -11   6  -3 39268.9 1259.44  14
  11   6  -3 40720.4 1308.08   5
  11   6  -3 39070.7 1257.66   4
 -11  -6  -3 38797.3 1261.64  13
 -11   6   3 39794.4 1262.78  12
 -11  -6  -4 571.991 114.594  13
 -11   6  -4 554.579 102.784  14
  11   6  -4 375.020 97.4311   4
  11   6  -4 630.962 193.398   9
 -11   6   4 123.607 177.203   8
 -11   6   4 339.958 188.144   7
 -11   6  -4 245.083 172.686   1
 -11  -6  -4 820.943 184.886   1
  11   6  -4 482.199 192.189   5
  11   6  -4 467.251 87.8017   2
  11   6  -5 4355.69 168.673   3
 -11   6   5 4742.32 289.431   7
 -11   6   5 5035.81 289.821   8
 -11   6  -5 5054.57 199.994  14
 -11  -6  -5 5000.05 207.628  13
 -11   6  -5 5646.28 282.091   1
 -11   6   6 1038.02 208.690   8
  11   6   6 1372.32 226.646   6
 -11   6   6 1007.04 213.563   7
 -11   6  -6 1067.46 122.366  14
 -11   6  -6 692.747 187.711   1
  11   6  -6 1162.58 76.3176   3
 -11   6  -7 279.732 116.212  14
  11   6  -7 124.903 62.0446   3
 -11  -6  -7 42.9394 128.646  11
 -11   6  -8 1733.90 122.235  14
 -11  -6  -8 1847.53 133.574  11
 -11   6  -9-54.9308 90.1112  14
 -11  -6  -9-18.0147 95.8263  11
  11   7   0 1331.43 113.001  10
  11   7   0 1500.64 201.648   9
 -11   7   0 1579.37 187.168   8
 -11   7   0 1438.34 125.462  12
  11   7   0 1425.65 107.979  15
  11   7   0 1472.25 200.063   5
  11   7  -1 11344.6 437.455   9
  11   7   1 11762.3 438.589   9
 -11   7   1 11135.5 437.371   8
 -11   7  -1 11086.5 405.603   1
  11   7   1 10957.2 375.447  10
  11   7   1 11684.1 440.518   5
  11   7  -1 11072.2 437.822   5
  11   7   1 10694.2 371.940  15
  11   7  -1 11308.6 376.094  15
 -11   7   1 10707.5 383.813  12
 -11   7  -1 10955.6 388.110  12
 -11   7   2 619.996 175.167   8
 -11   7  -2 294.084 127.253   1
  11   7  -2 313.118 187.760   9
  11   7   2 417.650 112.421  10
  11   7  -2 169.386 185.672   5
  11   7  -2 453.341 108.663  15
  11   7   2 536.218 88.1441  15
 -11   7  -2 478.294 100.873  14
 -11   7   2 511.366 100.649  12
 -11  -7  -2 370.832 94.6145  13
  11   7   3 546.197 104.690   2
  11   7  -3 633.285 108.579   2
  11   7  -3 512.220 195.813   9
 -11   7   3 528.806 184.415   8
 -11   7  -3 448.068 145.133   1
  11   7  -3 478.364 196.454   5
 -11  -7  -3 363.342 105.488  13
 -11   7   3 403.766 99.8212  12
 -11   7  -3 493.713 101.908  14
  11   7  -4 45177.5 1458.21   2
  11   7   4 47737.8 1459.76   2
 -11   7   4 43989.5 1530.72   7
 -11   7   4 44782.4 1524.65   8
  11   7  -4 46506.6 1508.82   9
 -11   7  -4 44296.2 1501.93   1
  11   7  -4 46063.1 1508.38   5
 -11   7   4 44566.0 1459.78  12
 -11  -7  -4 45565.3 1459.49  13
  11   7   5 2685.49 240.714   6
 -11   7   5 2707.72 245.889   7
 -11   7   5 3133.86 240.552   8
  11   7  -5 2412.08 107.350   3
  11   7  -6 20181.2 672.991   5
 -11   7   6 19722.5 698.933   8
  11   7  -6 20060.0 674.616   9
 -11   7   6 18873.0 705.754   7
  11   7   6 20136.2 707.013   6
 -11  -7  -6 20835.8 616.457  11
 -11  -7  -7 2346.06 144.814  11
  11   7  -7 1808.51 88.0306   3
 -11  -7  -8 468.359 107.153  11
 -11  -7  -9 720.215 87.5244  11
  11   8   0-33.2696 101.643  15
 -11   8   0 138.350 150.146   8
  11   8   0 28.8199 106.812  10
 -11   8   0 97.2568 112.548  12
  11   8   0 31.7801 195.619   9
  11   8   0 68.9209 195.519   5
  11   8   0 11.9491 114.137   2
  11   8   1 898.117 105.389  15
 -11   8  -1 777.135 131.538  12
  11   8   1 1112.55 119.621  10
  11   8   1 1287.74 215.619   9
  11   8  -1 1307.61 212.400   9
 -11   8   1 888.257 170.505   8
  11   8  -1 1002.53 211.780   5
  11   8   1 1086.53 210.583   5
  11   8   1 964.306 121.024   2
 -11   8   1 949.048 125.951  12
  11   8  -2 222.154 114.711   2
  11   8   2 79.1919 114.923   2
 -11   8   2 337.092 168.718   8
 -11   8   2 251.748 196.771   7
  11   8  -2 198.480 198.170   9
  11   8  -2 371.564 195.946   5
  11   8   2 280.418 97.0523  15
 -11   8   2 77.6490 111.275  12
  11   8   3 1468.94 127.452   2
  11   8  -3 1703.11 126.161   2
  11   8  -3 1971.41 217.540   9
 -11   8   3 1467.46 201.639   8
  11   8   3 1436.88 166.741   6
  11   8  -3 1555.85 215.587   5
  11   8   3 1476.82 112.576  15
 -11   8   3 1309.14 126.049  12
 -11   8   4-209.015 182.800   8
  11   8   4 21.1877 165.603   6
 -11  -8  -4 29.1438 105.673  13
 -11   8   4-108.560 105.574  12
  11   8  -4-61.5963 66.6084   3
  11   8   4 14.5070 100.617   2
  11   8  -4-5.36504 96.1683   2
  11   8   5 12296.7 493.622   7
 -11   8   5 12949.0 517.504   8
 -11   8   5 12961.1 529.665   7
  11   8   5 13107.9 515.190   6
 -11   8   5 13274.7 436.191  12
  11   8  -5 12202.6 418.457   3
  11   8  -5 14334.7 510.218   9
  11   8  -5 12928.9 503.004   5
  11   8  -6 4534.15 172.791   3
 -11  -8  -6 5291.34 205.002  11
  11   8  -7 1098.32 71.6169   3
 -11  -8  -7 1324.60 118.814  11
 -11  -8  -8 3233.69 144.417  11
 -11   8  -9 3024.30 123.587  14
  11   8   9 2844.44 117.517  15
  11   9   0 5853.18 242.951   2
 -11   9   0 5864.47 247.665  12
  11   9   0 5992.46 317.618   5
  11   9   0 5854.74 318.807   9
 -11   9   1 1673.54 147.230  12
  11   9  -1 1673.04 226.270   9
 -11   9   1 1664.21 178.250   8
  11   9   1 1802.14 128.581  15
 -11   9  -1 1693.71 156.040  12
  11   9   1 1888.59 143.133  10
  11   9  -1 1809.12 227.498   5
  11   9   1 1610.95 145.873   2
 -11   9   2 13.5644 112.951  12
  11   9  -2 200.251 111.522  10
  11   9  -2 71.9495 210.833   9
  11   9   2 150.747 119.982   2
  11   9  -2 202.391 119.359   2
 -11   9   2-95.6498 159.245   8
  11   9  -2 119.369 77.8728   3
  11   9  -2 90.3530 207.551   5
  11   9  -2 186.661 121.539  15
  11   9   2 186.658 105.354  15
 -11   9   3 2643.28 153.034  12
  11   9  -3 2434.69 121.099   3
 -11   9   3 2336.15 216.596   8
 -11   9   3 2728.09 254.707   7
  11   9   3 2956.43 145.972  15
  11   9  -3 2698.28 144.384  10
  11   9   3 2883.26 156.184   2
  11   9  -3 2770.71 155.882   2
 -11   9   4 1097.35 124.071  12
 -11   9   4 1087.23 193.306   8
 -11   9   4 1107.10 212.781   7
  11   9   4 958.907 115.882  15
 -11   9  -4 1074.41 121.492  14
  11   9  -4 889.774 84.5366   3
  11   9   4 850.361 117.086   2
  11   9  -4 871.814 112.370   2
  11   9  -5 2333.69 218.731   9
 -11   9   5 2152.14 213.840   8
 -11   9   5 1957.14 133.404  12
  11   9   5 1766.71 188.576   6
  11   9  -5 1793.15 209.823   5
  11   9  -5 1998.66 102.682   3
 -11   9  -5 2078.98 135.147  14
 -11  -9  -6 906.835 106.735  11
 -11   9  -6 1035.68 112.910  14
  11   9  -6 759.269 72.4929   3
 -11  -9  -7 883.866 96.0827  11
 -11   9  -7 973.117 104.045  14
  11   9   8 75.8416 77.9210  15
 -11   9  -8 90.1943 79.4754  14
  11   9   9-7.73885 53.9225  15
 -11  10   0 268.295 140.368  12
  11  10   0-189.985 224.016   5
  11  10   0 169.652 227.830   9
  11  10   0-4.58773 132.895   2
  11  10   1 7564.67 286.980   2
 -11  10   1 7067.61 284.066  12
 -11  10  -1 7413.53 295.791  12
  11  10  -1 7204.21 273.178  10
  11  10  -1 6865.64 358.881   5
  11  10  -1 6979.89 360.512   9
  11  10  -1 7464.93 277.479  15
  11  10   2 2125.28 140.983  15
  11  10  -2 2164.61 140.858  10
  11  10  -2 2186.25 240.675   9
  11  10  -2 2176.84 118.836   3
 -11  10   2 2202.20 153.470  12
  11  10  -2 1777.92 231.829   5
  11  10   2 2183.73 156.425   2
  11  10  -2 1896.38 155.024   2
 -11  10   3 80.3762 127.555  12
  11  10   3 141.914 122.991   2
  11  10  -3 364.999 121.507   2
 -11  10   3 105.689 201.330   7
  11  10  -3 55.5174 84.9596   3
  11  10   3 223.935 115.620  15
  11  10  -3 182.901 110.250  10
  11  10  -4 1339.12 116.083  10
  11  10  -4 1324.18 213.660   9
  11  10  -4 1214.07 93.2858   3
 -11  10   4 1511.37 223.395   7
 -11  10   4 1459.93 135.856  12
  11  10  -4 1027.12 203.069   5
  11  10   4 1241.75 125.481  15
  11  10   4 1010.88 120.928   2
  11  10  -4 1361.86 119.891   2
 -11  10   5 7973.34 293.738  12
  11  10  -5 7189.91 270.629   3
  11  10  -5 8097.01 279.899  10
  11  10   6 258.646 104.532  15
 -11  10   6 497.986 98.1727  12
  11  10   7-6.86174 89.5940  15
  11  10   8 551.472 74.1602  15
  11  11   0 4856.06 210.841  15
  11  11   0 4876.38 225.590   2
 -11  11   0 4676.77 229.642  12
  11  11  -1 13.3682 216.089   9
  11  11  -1-97.6665 123.345  10
  11  11   1 4.67595 139.371   2
 -11  11  -1 131.357 143.538  12
  11  11  -1 180.460 126.483  15
  11  11  -1 73.8162 210.376   5
 -11  11   1 18.2872 139.296  12
  11  11  -2 266.053 102.414   3
  11  11  -2 315.274 117.628  10
  11  11   2 119.317 129.024   2
  11  11  -2 401.134 131.877   2
 -11  11   2 278.432 133.326  12
  11  11  -3 305.455 90.3176   3
 -11  11   3 350.058 129.691  12
  11  11  -3 398.195 110.435  10
  11  11  -3 276.511 122.025   2
  11  11   3 236.414 124.577   2
  11  11  -4 557.706 83.9523   3
  11  11   4 770.239 115.767  15
 -11  11   4 622.411 125.668  12
  11  11  -4 653.812 104.038  10
  11  11  -4 468.689 102.401   2
  11  11   4 714.803 109.697   2
 -11  11   5-23.2515 108.032  12
  11  11   5 7.19096 106.016  15
  11  11  -5 92.0441 78.7546  10
  11  11  -5 9.38778 65.4714   3
  11  11   6 2462.25 127.000  15
 -11  11   6 1970.86 124.026  12
  11  11   7 343.649 82.3391  15
  11  11   8 446.758 61.9549  15
  11  12   0 10.5323 123.613  15
 -11  12   0 254.271 148.562  12
  11  12   0 64.9166 142.838   2
 -11  12   1 305.561 138.558  12
  11  12   1 300.489 123.977  15
  11  12   1 439.333 138.905   2
 -11  12   2 10598.8 380.544  12
  11  12  -2 10222.4 375.982   2
  11  12   2 10507.4 376.080   2
  11  12   2 10569.6 368.569  15
 -11  12   3-13.9426 126.932  12
  11  12  -3 209.302 104.287  10
  11  12  -3 44.5463 115.422   2
  11  12   3 139.113 114.161   2
  11  12  -3-65.0000 91.5609   3
  11  12   4 108.465 95.6140   2
  11  12  -4 79.0285 84.4882   2
  11  12  -4-53.6909 84.7130  10
 -11  12   4 178.851 116.986  12
 -11  12   5 1289.66 119.806  12
  11  12   5 1636.02 115.832  15
 -11  12   6 268.967 80.8672  12
  11  12   6 411.675 87.6985  15
  11  12   7 486.427 71.0706  15
  11  13   0 25797.9 836.552   2
 -11  13   0 25059.3 839.444  12
  11  13   0 25393.8 827.856  15
  11  13   1 332.737 132.866   2
  11  13   1 529.226 117.397  15
 -11  13   1 673.296 138.328  12
  11  13   2 451.686 122.223   2
  11  13  -2 281.830 119.451   2
 -11  13   2 509.061 133.502  12
  11  13   2 571.181 115.761  15
  11  13   3 3907.04 184.218   2
  11  13  -3 3736.85 183.118   2
 -11  13   3 4658.36 197.635  12
  11  13   3 4757.71 183.151  15
  11  13   4 226.044 85.2015   2
 -11  13   4 219.426 109.269  12
 -11  13   5 316.148 89.8345  12
  11  14   0 81.3317 120.417   2
  11  14   1 189.239 115.177   2
  11  14   1 71.0887 98.6601  15
 -11  14   1 41.9791 123.013  12
  11  14   2 1290.88 121.938   2
  11  14  -2 1264.00 121.418   2
 -11  14   2 1801.27 135.290  12
  11  14   2 1699.03 112.627  15
  11  14   3 2851.22 144.130   2
  11  14  -3 2800.86 143.200   2
 -11  14   3 3502.22 161.966  12
  11  14   3 3654.50 145.469  15
  11  14   4-0.97011 79.6286  15
 -11  14   4 41.5259 90.3717  12
  11  14   5-180.222 67.5025  15
 -11  14   5 46.2759 70.0508  12
  11  15   0 1457.78 112.236   2
  11  15   1-121.316 93.3872   2
  11  15   2 3116.30 137.409   2
  11  15  -2 2918.43 138.077   2
  11  15   3 563.033 68.8685   2
  11  15   3 753.063 71.4019  15
  11  15   4 296.170 55.7160  15
  11  16   0 8.95923 65.8256   2
  11  16   1 28.3301 66.7771   2
 -12   0   0 17558.7 608.587   8
  12   0   0 16854.6 561.399   5
  12   0   0 17014.7 562.099   9
 -12   0   1 341.371 175.518   8
 -12   0  -1-18.3650 175.344   8
  12   0  -1 208.975 126.608   5
  12   0  -1 265.890 127.690   9
 -12   0   2 1161.97 175.388   8
 -12   0  -3-202.876 200.212   1
 -12   0   3-8.66513 142.952   7
 -12   0   3-49.5621 162.139   8
 -12   0   4 17560.4 640.222   7
 -12   0   4 18721.7 658.461   8
  12   0  -4 18652.5 604.829   4
 -12   0  -4 19054.6 683.393   1
 -12   0  -4 18192.1 603.193  13
 -12   0   5 46.0128 140.522   7
 -12   0  -5 91.3979 111.145  13
  12   0  -5 121.622 121.750   4
 -12   0  -5-98.1227 220.026   1
 -12   0   5 241.794 172.508   8
 -12   0  -6 1392.82 138.975  13
 -12   0   6 1435.49 204.347   8
 -12   0  -6 1662.36 254.824   1
  12   0  -6 1674.20 151.907   4
 -12   0  -7 90.2136 129.197  11
 -12   0  -7 170.336 227.718   1
 -12   0   7 264.090 188.591   8
 -12   0  -8 22549.4 743.225  11
 -12   0  -9-27.0967 108.428  11
 -12   0 -10 3337.48 140.825  11
 -12   0 -10 3213.39 132.664  14
  12   0  11 64.7533 47.3757   4
 -12   1   0 31.0622 169.006   8
 -12  -1   0 29.6974 163.830   8
  12  -1   0 61.1260 85.4262   9
  12   1   0 43.2831 110.791   9
  12  -1   0-80.2638 81.6018   5
  12   1   0 43.4340 109.886   5
 -12   1   1 43532.9 1387.64   8
 -12  -1   1 42046.8 1379.43   8
 -12   1  -1 43344.7 1389.89   8
  12   1   1 41871.4 1347.30   5
  12   1  -1 41491.4 1357.58   5
  12   1   1 42224.1 1347.79   9
  12   1  -1 41396.8 1357.38   9
 -12   1   2 27159.5 919.225   7
 -12   1   2 27256.2 920.891   8
 -12  -1   2 27095.2 917.015   8
 -12  -1  -3 49.2129 195.673   1
 -12   1   3 215.229 164.463   8
 -12  -1   3 221.641 151.758   8
 -12   1   3 14.0847 148.946   7
 -12   1   4 132.609 149.239   7
 -12  -1   4 308.824 130.041   7
  12  -1  -4 402.546 104.718   4
 -12   1  -4 358.984 99.0688  13
 -12   1   4 282.768 167.862   8
 -12  -1   4 401.019 160.621   8
 -12  -1  -4 149.571 212.966   1
 -12   1   5 320.921 161.143   7
 -12  -1  -5 226.053 214.708   1
 -12   1  -5 206.265 109.201  13
 -12   1   5 389.937 177.575   8
 -12  -1   5 244.533 171.881   8
  12  -1  -5 457.078 120.491   4
 -12   1   6 844.039 170.601   7
  12  -1  -6 1042.18 145.949   4
 -12  -1  -6 1125.14 247.745   1
 -12   1  -6 1003.42 125.982  13
 -12   1   6 1080.47 199.406   8
 -12  -1   6 736.185 185.749   8
 -12   1  -7 952.520 134.126  11
 -12  -1  -7 998.041 244.098   1
 -12   1   7 1197.85 207.832   8
 -12  -1   7 540.330 187.279   8
 -12   1  -8 293.277 124.059  11
 -12  -1  -9 1293.91 127.633  11
 -12   1  -9 1381.26 118.684  11
 -12   1 -10 263.015 76.2575  14
 -12  -1 -10 240.726 67.8338  14
 -12  -1 -10 274.082 86.7994  11
  12  -1  11 164.739 46.3902   4
 -12   2   0 152.128 168.716   8
 -12  -2   0 135.736 152.920   8
  12   2   0 101.052 128.636   9
  12   2   0 27.0405 125.256   5
 -12  -2   1 14981.7 552.710   8
 -12   2   1 15305.1 573.761   8
 -12   2  -1 15727.2 575.507   8
  12   2   1 16028.9 531.214   5
  12   2  -1 15936.4 541.479   5
  12   2   1 16081.4 531.986   9
  12   2  -1 15351.6 540.988   9
 -12   2   2 28872.4 959.629   8
 -12  -2   2 28923.8 950.384   8
 -12   2   2 28830.6 958.449   7
  12   2  -2 27439.7 938.484   5
  12   2  -2 27804.4 938.205   9
 -12   2   3 9280.27 374.507   7
 -12  -2  -3 8928.60 391.545   1
 -12   2  -3 8396.41 389.385   1
 -12   2   3 9251.94 380.022   8
 -12  -2   3 9491.87 366.306   8
 -12   2   4 984.120 172.645   7
 -12  -2  -4 854.047 220.930   1
 -12   2  -4 1242.31 223.173   1
 -12  -2  -4 1056.93 112.712  13
 -12   2  -4 1004.65 106.095  13
 -12   2   4 1070.57 185.610   8
 -12  -2   4 985.452 167.362   8
  12   2  -4 923.692 115.896   4
  12  -2  -4 963.832 115.616   4
 -12   2   5 6827.96 323.836   7
 -12   2   5 7048.70 338.845   8
 -12  -2   5 7062.36 318.420   8
  12   2  -5 7026.32 269.765   4
  12  -2  -5 7296.30 268.417   4
 -12   2  -5 7292.92 370.617   1
 -12  -2  -5 7112.56 364.210   1
 -12   2  -5 6902.93 260.297  13
 -12  -2  -5 6936.37 267.890  13
 -12   2   6 8450.40 379.633   7
  12   2  -6 8663.91 327.178   4
  12  -2  -6 8730.33 327.584   4
 -12  -2  -6 9026.75 324.615  13
 -12  -2   6 7974.61 376.070   8
 -12   2   6 8822.87 400.691   8
 -12   2  -6 10191.0 436.852   1
 -12  -2  -6 9598.45 430.880   1
 -12   2  -7 990.611 232.976   1
 -12  -2  -7 982.415 235.741   1
 -12   2   7 991.305 210.314   8
 -12   2  -7 1212.94 129.280  11
 -12   2  -8 886.683 119.592  11
 -12   2  -9 1261.89 107.819  11
 -12   2  -9 1207.22 107.108  14
 -12   2 -10 2030.97 100.856  14
 -12  -2 -10 1783.53 88.5858  14
  12   3   0-15.8417 133.829   9
  12   3   0-31.8445 135.775   5
  12   3   1 177.622 133.781   9
  12   3  -1 255.577 149.143   9
 -12   3   1 362.725 179.001   8
 -12  -3   1 233.084 139.608   8
  12   3   1 175.516 132.102   5
  12   3  -1 282.486 150.697   5
 -12   3   2 973.560 182.269   8
 -12  -3   2 747.830 147.955   8
 -12   3   2 736.767 178.136   7
  12   3  -2 829.365 162.794   5
  12   3  -2 1127.45 166.207   9
  12   3  -3 15203.9 534.833   9
 -12   3   3 15146.9 549.043   8
 -12  -3   3 14828.8 530.396   8
 -12   3   3 14902.9 547.434   7
 -12  -3  -3 14776.4 554.905   1
 -12   3  -3 15459.0 559.027   1
  12   3  -3 15020.2 536.549   5
 -12   3  -3 14555.3 482.325  14
  12   3  -3 14518.7 486.350   4
  12  -3  -3 14368.5 486.045   4
  12  -3  -4 45218.7 1455.02   4
  12   3  -4 45808.5 1455.53   4
 -12   3   4 45071.3 1511.04   8
  12   3  -4 45788.0 1497.09   9
 -12  -3   4 44887.4 1494.15   8
 -12   3   4 44781.1 1507.88   7
 -12   3  -4 47860.4 1525.12   1
 -12  -3  -4 46546.1 1520.61   1
  12   3  -4 46527.1 1498.06   5
 -12   3  -4 45808.6 1451.19  14
 -12  -3  -4 45051.4 1456.49  13
 -12   3  -4 45188.0 1452.42  13
  12   3  -5 2677.86 238.625   5
 -12  -3  -5 2564.18 259.710   1
 -12   3  -5 2943.97 263.010   1
 -12   3   5 2215.28 217.755   7
  12  -3  -5 2599.27 156.037   4
  12   3  -5 2750.93 157.596   4
 -12   3   5 2524.50 227.325   8
 -12  -3   5 2305.80 195.135   8
  12   3  -5 2909.09 239.305   9
 -12   3  -5 2601.73 139.406  13
 -12  -3  -5 2815.10 158.277  13
  12   3  -6 4814.47 283.914   5
 -12   3  -6 4854.69 313.086   1
 -12  -3  -6 4818.36 312.922   1
 -12   3   6 4802.78 274.554   7
  12   3  -6 4530.99 214.368   4
  12  -3  -6 4419.66 213.778   4
  12   3  -6 4940.40 292.324   9
 -12   3   6 4270.12 286.065   8
 -12  -3  -6 4579.16 210.965  13
  12   3  -7 1035.48 217.388   9
 -12   3   7 1563.21 219.097   8
 -12   3   7 1116.13 192.521   7
 -12   3  -7 1321.86 231.110   1
 -12  -3  -7 1227.47 234.497   1
  12   3  -7 1298.93 206.939   5
 -12  -3  -7 1310.12 147.267  11
 -12   3  -7 1138.87 122.220  11
 -12  -3  -8 10410.6 365.928  11
 -12   3  -8 9982.78 349.811  11
 -12   3  -8 10014.5 352.680  14
 -12  -3  -9 1475.52 127.613  11
 -12   3  -9 1396.53 110.140  14
 -12  -3 -10 1993.84 110.291  11
 -12   3 -10 1978.56 101.925  14
  12   4   0 2955.93 192.540   9
  12   4   0 3099.94 192.842   5
 -12   4   0 2877.78 218.734   8
  12   4   1 1603.52 165.054   9
  12   4  -1 1445.26 169.544   9
 -12   4  -1 1561.14 197.209   8
 -12  -4   1 1385.67 147.566   8
  12   4   1 1534.93 162.479   5
  12   4  -1 1799.22 173.897   5
 -12  -4   2 4222.52 213.072   8
 -12   4   2 4405.59 260.881   7
  12   4  -2 4405.87 240.826   5
 -12   4  -2 4472.71 170.217  14
  12   4  -2 4337.23 238.162   9
  12   4  -3 2050.75 200.564   9
 -12   4  -3 1846.25 110.271  14
 -12   4   3 1835.20 202.237   7
  12  -4  -3 1817.55 118.053   4
  12   4  -3 1951.69 116.735   4
 -12  -4  -3 2072.03 207.973   1
 -12   4  -3 1942.76 206.565   1
 -12  -4  -3 1877.91 124.218  13
  12   4  -3 1948.79 202.839   5
  12   4  -4 184.449 110.001   4
  12  -4  -4 215.624 105.659   4
  12   4  -4 202.812 186.906   9
 -12   4   4 402.697 179.653   8
 -12   4   4 130.476 176.117   7
 -12   4  -4 247.041 201.395   1
 -12  -4  -4 144.128 198.038   1
  12   4  -4-58.2547 192.211   5
 -12  -4  -4 178.533 114.381  13
 -12   4  -4 93.1019 85.0162  13
 -12   4  -4 110.317 90.1931  14
 -12   4   5 12422.5 515.032   8
  12   4  -5 12841.7 501.955   9
 -12   4  -5 12648.8 434.573  14
 -12   4   5 12424.2 509.405   7
  12   4  -5 12874.6 441.302   4
  12  -4  -5 12756.4 441.472   4
 -12   4  -5 14108.1 535.851   1
 -12  -4  -5 14174.2 533.050   1
 -12  -4  -5 13095.9 443.733  13
  12   4  -5 12731.3 503.982   5
 -12   4  -6 400.302 101.267  11
  12   4  -6 594.045 207.246   9
 -12   4   6 661.168 201.073   8
 -12   4   6 431.673 190.370   7
 -12   4  -6 568.365 223.666   1
 -12  -4  -6 782.852 221.109   1
  12   4  -6 227.078 205.527   5
 -12   4  -6 464.400 112.632  14
 -12  -4  -6 726.552 137.203  13
 -12   4   7 14646.4 625.818   7
  12   4   7 16023.0 652.442   6
 -12   4   7 15492.9 636.213   8
 -12   4  -7 17101.0 645.047   1
 -12  -4  -7 17352.3 644.246   1
 -12  -4  -7 16653.0 564.411  11
 -12   4  -7 16771.5 548.397  11
 -12   4  -7 17080.6 553.854  14
 -12  -4  -8 353.073 133.077  11
 -12   4  -8 396.439 111.838  14
 -12  -4  -9 1547.91 126.269  11
 -12   4  -9 1505.57 112.102  14
 -12  -4 -10 1740.57 99.5913  11
 -12   4 -10 1605.66 90.7255  14
  12   5   0 199.962 164.413   9
  12   5   0-65.6215 164.228   5
 -12   5   0-190.775 178.304   8
 -12   5   0 15.4095 101.263  12
  12   5   0 91.0729 84.2572  15
  12   5  -1 10583.5 398.864   9
  12   5   1 10370.0 394.843   9
 -12   5   1 10362.7 415.369   8
 -12   5  -1 10466.8 414.822   8
  12   5   1 10382.9 395.317   5
  12   5  -1 10948.0 399.885   5
  12   5   1 9861.48 344.475  10
  12   5  -1 10559.7 346.867  15
  12   5   1 9865.12 341.961  15
  12   5  -2 122.559 170.413   9
 -12   5   2 214.239 174.157   8
 -12   5   2 428.915 184.111   7
 -12  -5  -2 54.5360 166.587   1
 -12   5  -2 545.799 171.929   1
  12   5  -2 336.299 176.128   5
  12   5  -2 221.496 99.0396  15
 -12   5  -2 369.930 87.5563  14
  12   5   2 292.011 76.6223  15
  12   5   2 230.439 92.5197  10
  12   5  -3 11020.6 378.554   4
  12  -5  -3 10825.8 377.804   4
  12   5  -3 11550.3 439.589   9
 -12   5   3 10496.1 450.290   8
 -12   5   3 11541.8 456.802   7
 -12  -5  -3 11622.6 450.971   1
  12   5  -3 11569.7 439.222   5
 -12   5  -3 11260.8 378.003  14
 -12  -5  -3 10997.1 382.998  13
  12   5  -4 10951.3 424.536   9
 -12   5  -4 9590.81 354.710  14
  12   5  -4 10988.4 425.754   5
 -12   5  -4 10734.5 438.495   1
 -12  -5  -4 10800.2 437.759   1
 -12   5   4 10283.8 434.314   7
  12   5  -4 10571.2 359.389   4
  12  -5  -4 10554.2 357.943   4
 -12  -5  -4 10116.8 363.171  13
  12   5  -5 15819.5 592.783   9
 -12   5  -5 15833.3 531.683  14
  12   5  -5 16116.5 594.107   5
 -12   5  -5 16846.4 618.555   1
 -12  -5  -5 15791.9 612.391   1
 -12   5   5 15232.5 608.171   7
  12  -5  -5 15734.3 534.824   4
  12   5  -5 16111.4 535.411   4
 -12  -5  -5 16397.1 539.347  13
 -12   5   6 12359.2 527.389   7
 -12   5  -6 13296.3 531.612   1
 -12  -5  -6 12913.1 526.384   1
  12   5  -6 12777.5 509.415   5
 -12   5  -6 13221.4 443.809  14
  12   5  -6 13342.6 512.138   9
 -12   5  -7 1175.65 125.887  14
 -12   5   7 1001.73 203.083   7
 -12  -5  -7 1225.47 145.411  11
 -12   5  -8 6676.43 250.329  14
 -12  -5  -8 6759.88 262.826  11
 -12   5  -9 108.419 87.9216  14
 -12  -5  -9 22.2043 100.890  11
 -12   5 -10 69.2091 64.7287  14
  12  -5  10 58.9493 47.4874   4
 -12   6   0 1086.72 183.593   8
  12   6   0 912.918 100.579  10
  12   6   0 639.906 186.331   9
  12   6   0 938.573 189.476   5
 -12   6   0 924.338 119.941  12
  12   6   0 714.145 95.4940  15
 -12   6   1-115.688 101.539  12
 -12   6  -1 6.05862 109.170  12
  12   6   1 52.2407 95.2403  10
  12   6  -1 29.9952 176.294   9
  12   6   1-12.8545 172.137   9
 -12   6   1 35.7262 171.535   8
 -12   6  -1-29.6694 167.533   8
  12   6  -1-81.9601 181.486   5
  12   6  -1 15.9672 95.8297  15
  12   6   1 39.6774 82.8306  15
  12   6   1-146.004 175.333   5
  12   6   2 20257.0 649.674  10
  12   6  -2 20781.3 701.367   9
 -12   6   2 20160.4 718.499   8
 -12   6   2 19690.6 724.454   7
 -12  -6  -2 19733.1 697.014   1
 -12   6  -2 20341.8 698.504   1
  12   6  -2 21078.7 702.646   5
 -12   6   2 19461.9 653.021  12
 -12   6  -2 20031.5 648.636  14
  12   6  -2 20485.9 652.599  15
  12   6   2 18991.6 645.387  15
 -12   6   3 284.726 95.7176  12
 -12  -6  -3 311.893 110.344  13
  12   6  -3 357.450 94.2291   4
  12   6  -3 367.974 190.603   9
 -12   6   3 244.573 181.327   8
 -12   6   3 392.323 193.832   7
 -12   6  -3 447.684 169.885   1
 -12  -6  -3 144.402 170.219   1
  12   6  -3 305.385 193.004   5
  12   6   3 353.650 74.3510   4
 -12   6  -3 442.381 97.8800  14
 -12  -6  -4 945.503 124.250  13
 -12   6  -4 902.468 106.698  14
  12   6  -4 1258.18 200.844   9
 -12   6   4 780.127 199.346   8
 -12   6   4 1027.01 202.730   7
  12   6  -4 851.712 107.845   4
 -12   6  -4 1027.48 194.563   1
 -12  -6  -4 1122.52 192.949   1
  12   6  -4 927.886 199.358   5
  12   6  -4 798.841 99.8280   2
  12   6  -5 5.73456 199.024   9
 -12   6   5 143.343 192.591   8
 -12   6   5-57.2398 196.531   7
 -12   6  -5 167.700 183.190   1
 -12   6  -5 151.778 109.039  14
 -12  -6  -5 235.653 124.934  13
  12   6  -5 212.184 190.894   5
  12   6   6 2589.31 254.453   6
 -12   6   6 2382.64 246.914   7
 -12   6   6 2641.70 247.659   8
 -12   6  -6 2826.50 234.389   1
 -12   6  -6 3089.34 156.835  14
 -12  -6  -7-34.7204 125.029  11
 -12   6  -7 25.8042 112.729  14
 -12  -6  -8 205.404 116.600  11
 -12   6  -8 114.753 103.835  14
 -12  -6  -9 4047.30 161.432  11
 -12   6  -9 4042.54 155.759  14
  12   6   9 3604.46 142.651  15
 -12   6 -10 206.868 57.5638  14
 -12   7   0-8.34158 112.900  12
  12   7   0-58.4448 187.584   9
 -12   7   0 326.448 171.308   8
  12   7   0 63.3328 100.733  10
  12   7   0-117.124 188.872   5
  12   7   0 21.9818 96.7567  15
 -12   7   1 1301.47 126.241  12
  12   7  -1 1309.65 202.019   9
  12   7   1 1431.51 208.770   9
 -12   7   1 1258.06 191.714   8
 -12   7  -1 1228.43 144.137   1
  12   7   1 1442.63 118.958  10
 -12   7  -1 1235.61 132.277  12
  12   7  -1 1445.35 205.714   5
  12   7   1 1670.27 207.092   5
  12   7  -1 1351.42 118.167  15
  12   7   1 1345.21 106.561  15
  12   7  -2 1300.24 202.335   9
  12   7   2 1317.70 123.169  10
 -12   7   2 1258.61 200.048   8
 -12   7  -2 1259.73 148.771   1
  12   7  -2 1503.79 202.557   5
  12   7  -2 1346.46 126.099  15
  12   7   2 1279.35 103.779  15
 -12   7   2 1422.57 121.227  12
 -12  -7  -2 1232.10 109.997  13
  12   7  -3 2565.38 144.179   2
  12   7  -3 2600.46 227.993   9
 -12   7   3 2665.75 230.001   8
 -12   7   3 2239.76 237.091   7
 -12   7  -3 2800.22 193.375   1
  12   7  -3 2635.79 227.518   5
  12   7   3 2500.43 129.642  15
 -12   7  -3 2557.92 139.220  14
 -12   7   3 2366.67 136.832  12
 -12  -7  -3 2584.71 144.107  13
  12   7  -4 1371.59 212.269   9
 -12   7   4 1223.83 213.153   8
 -12   7   4 1133.62 219.940   7
 -12   7  -4 1474.68 121.349  14
  12   7  -4 1392.27 207.517   5
  12   7  -4 1355.02 112.201   2
  12   7   4 1504.36 118.444   2
 -12   7   4 1361.86 117.761  12
 -12  -7  -4 1661.57 131.326  13
 -12   7  -5 408.509 112.937  14
 -12   7   5 370.455 204.988   7
  12   7   5 484.125 191.003   6
 -12   7   5 194.507 194.768   8
 -12   7   6 382.883 193.791   8
 -12   7   6-122.304 196.123   7
 -12   7  -6 152.603 113.581  14
  12   7   6-235.469 188.781   6
  12   7   6 146.960 71.5257   4
 -12  -7  -6 58.3991 122.751  11
 -12  -7  -7 194.873 117.832  11
  12   7   7 218.401 61.3740   4
 -12   7  -7 328.297 108.128  14
 -12  -7  -8-31.2413 102.769  11
 -12   7  -8 144.711 93.9076  14
 -12  -7  -9 78.8443 75.5514  11
  12   7   9 15.2075 61.1906  15
  12   8   0 77.2767 203.267   9
 -12   8   0-2.29176 126.148  12
  12   8   0 89.3350 111.574  10
  12   8   0-55.2475 196.440   5
 -12   8   0 88.1282 166.082   8
  12   8   0-24.4249 104.132  15
  12   8   1 487.387 207.873   9
  12   8  -1 262.069 200.596   9
 -12   8   1 702.368 175.665   8
 -12   8   1 390.067 119.003  12
 -12   8  -1 605.897 129.397  12
  12   8   1 390.009 117.318  10
  12   8  -1 331.285 113.945  15
  12   8   1 291.341 102.523  15
  12   8  -1 257.637 200.720   5
  12   8   1 359.982 204.691   5
  12   8  -2 2564.98 235.668   9
 -12   8   2 2436.07 150.614  12
 -12   8   2 2421.50 216.674   8
  12   8  -2 2234.38 232.081   5
  12   8   2 2282.87 136.016  15
  12   8  -2 2592.38 154.165   2
  12   8   2 2296.57 152.608   2
  12   8  -3 1962.84 224.066   9
 -12   8   3 1565.56 207.792   8
 -12   8   3 1619.00 133.253  12
 -12  -8  -3 1555.03 122.233  13
  12   8  -3 1651.08 222.924   5
  12   8   3 1738.55 118.720  15
  12   8   3 1520.81 132.605   2
  12   8  -3 1624.46 132.339   2
  12   8  -4 2003.33 225.256   9
 -12   8   4 1690.68 219.171   8
  12   8   4 1856.98 201.088   6
 -12  -8  -4 2079.56 136.523  13
 -12   8   4 1904.32 134.540  12
  12   8  -4 1841.51 222.416   5
  12   8   4 2247.05 132.424   2
  12   8  -4 2140.27 130.556   2
  12   8   4 1977.71 126.928  15
 -12   8   5 2932.77 250.503   8
 -12   8   5 2694.63 260.299   7
  12   8   5 3471.24 239.528   6
 -12  -8  -6 1345.71 126.006  11
 -12  -8  -7 5059.90 203.905  11
 -12  -8  -8 839.820 92.3298  11
  12   8   8 818.637 86.1708  15
  12   8   9 2641.30 105.799  15
  12   9   0 182.877 130.714   2
  12   9   0 1.57404 122.555  10
 -12   9   0 129.428 133.676  12
  12   9   0 48.7045 211.606   9
  12   9   0 48.8035 210.650   5
  12   9   0 142.213 117.397  15
  12   9   1 814.040 117.124  15
 -12   9   1 708.521 168.301   8
 -12   9  -1 612.947 135.840  12
 -12   9   1 671.579 136.166  12
  12   9   1 872.552 132.669  10
  12   9  -1 570.057 220.702   9
  12   9  -1 533.159 212.866   5
  12   9   1 630.168 132.777   2
  12   9   2 7.90796 106.543  15
  12   9  -2-67.2547 114.389  10
  12   9  -2 73.8962 211.852   9
 -12   9   2 107.870 163.276   8
 -12   9   2-30.3080 125.189  12
  12   9   2-10.9063 123.536   2
  12   9  -2-19.7410 125.338   2
  12   9  -2 30.9271 207.237   5
  12   9  -3 9926.82 344.354  10
  12   9  -3 9995.91 424.719   9
 -12   9   3 8712.12 415.676   8
 -12   9   3 9455.41 444.522   7
 -12   9   3 9921.02 353.193  12
  12   9  -3 9502.96 420.524   5
  12   9  -3 9472.77 352.476   2
  12   9   3 10071.3 354.549   2
  12   9   3 10186.0 344.530  15
 -12   9   4 978.330 219.324   7
 -12   9   4 1374.51 129.605  12
  12   9   4 1013.66 117.185  15
 -12   9   4 797.252 199.202   8
  12   9   4 1130.55 120.428   2
  12   9  -4 1316.52 117.245   2
 -12   9   5 601.613 109.032  12
  12   9   5 496.720 111.016  15
 -12  -9  -6 2605.48 138.187  11
  12   9  -6 2418.99 131.190  10
 -12  -9  -7 807.196 91.4196  11
  12   9   7 877.102 97.4826  15
  12   9   8 2348.38 111.656  15
  12  10   0 36829.9 1179.62   2
  12  10   0 35060.9 1235.88   5
  12  10   0 35749.2 1237.40   9
 -12  10   0 36612.2 1183.92  12
  12  10   1 5307.35 225.212   2
  12  10   1 5096.02 209.969  15
  12  10  -1 4595.58 298.026   5
  12  10  -1 4682.68 211.174  10
 -12  10   1 4342.45 226.829  12
 -12  10  -1 5272.12 230.709  12
  12  10  -1 4782.35 302.997   9
  12  10  -2 356.785 214.261   9
  12  10   2 340.629 119.719  15
  12  10   2 321.968 129.511   2
  12  10  -2 260.604 129.748   2
  12  10  -2 388.586 120.773  10
  12  10  -2 732.854 209.389   5
 -12  10   2 386.966 126.099  12
  12  10  -3 2662.98 147.370  10
  12  10  -3 2690.02 155.487   2
  12  10   3 2558.73 150.589  15
 -12  10   3 2370.23 159.516  12
  12  10  -4 9998.34 339.710  10
  12  10   4 8908.82 343.540   2
  12  10  -4 9364.13 342.847   2
  12  10   4 10431.0 344.761  15
 -12  10   4 10082.9 352.452  12
  12  10   5 20637.6 639.415  15
 -12  10   5 18624.3 642.319  12
  12  10  -5 19088.7 633.884  10
  12  10   6 155.362 100.653  15
  12  10   7 137.337 85.3445  15
  12  10   8 289.993 66.0873  15
 -12  11   0 62.1394 139.033  12
  12  11   0 111.189 142.881   2
  12  11  -1 2388.00 259.070   9
  12  11  -1 2901.05 164.842  15
  12  11  -1 2891.30 159.291  10
  12  11  -1 2397.40 244.832   5
  12  11   1 2530.82 176.584   2
 -12  11   1 2659.24 176.515  12
  12  11  -2 77.9719 209.676   9
  12  11   2-24.5580 127.943   2
  12  11  -2 280.865 129.906   2
  12  11  -2-15.4366 119.090  10
  12  11  -2 136.734 200.561   5
 -12  11   2 77.8216 135.847  12
  12  11  -3 3995.71 177.673  10
  12  11   3 4116.37 188.482   2
 -12  11   3 3987.42 191.905  12
  12  11   3 4156.00 184.626  15
  12  11  -4 639.171 105.545  10
  12  11   4 620.165 107.942   2
  12  11  -4 545.978 101.496   2
 -12  11   4 851.068 124.167  12
  12  11   4 921.559 118.586  15
  12  11  -5 166.382 84.2731  10
 -12  11   5 68.3039 102.271  12
  12  11   5 16.6900 104.594  15
  12  11   6 732.449 98.4407  15
  12  11   7 1410.80 92.0325  15
  12  11   8 1366.42 69.9223  15
 -12  12   0 551.721 145.401  12
  12  12   0 702.188 144.136   2
  12  12   0 584.056 126.365  15
 -12  12   1 763.178 146.246  12
  12  12   1 650.465 125.425  15
  12  12   1 789.961 144.191   2
  12  12  -2 712.648 130.597   2
  12  12   2 268.207 129.457   2
 -12  12   2 468.154 138.420  12
  12  12   3 565.278 115.752   2
  12  12  -3 845.580 119.482   2
  12  12  -3 937.728 109.278  10
 -12  12   3 915.573 131.451  12
  12  12  -4 571.931 92.7817  10
 -12  12   4 549.212 116.019  12
  12  12   4 507.029 110.081  15
  12  12   4 501.298 93.7054   2
 -12  12   5 2087.55 128.722  12
  12  12   5 2496.70 129.198  15
  12  12   6 2408.26 118.074  15
  12  12   7 90.5225 60.4648  15
  12  13   0-23.4070 114.148  15
  12  13   0 2.02421 128.432   2
 -12  13   1 2248.58 158.899  12
  12  13   1 2156.38 155.412   2
  12  13   1 2341.49 142.553  15
  12  13   2 960.171 125.220   2
  12  13  -2 1047.16 123.637   2
  12  13   2 942.128 117.149  15
 -12  13   2 1008.13 137.216  12
 -12  13   3 768.858 121.524  12
  12  13   3 486.099 106.255   2
  12  13  -3 704.404 104.274   2
 -12  13   4 241.786 102.963  12
  12  13   4 268.905 78.8189   2
 -12  13   5 310.679 83.7530  12
  12  13   6 1664.39 87.8660  15
  12  14   0 4888.86 206.337   2
  12  14   1 197.040 99.5056  15
  12  14   1 162.088 108.965   2
  12  14   2 212.376 100.482   2
  12  14  -2 36.9051 98.5797   2
 -12  14   2 310.678 113.051  12
  12  14   2 174.938 93.5102  15
  12  14  -3 85.8648 80.7321   2
  12  14   3 31.7205 82.0334   2
 -12  14   3 28.6643 98.8860  12
  12  14   3 41.1769 85.4944  15
 -12  14   4 93.0659 81.3667  12
  12  14   4-57.3134 74.8881  15
  12  14   5 187.383 60.5353  15
  12  15   0 54.3826 88.3876   2
  12  15   1 829.719 92.2213   2
  12  15  -2 297.955 74.7931   2
  12  15   2 279.393 75.5445   2
  12  16   0 2236.13 100.757   2
  12  16   1 892.223 63.3908   2
 -13   0   0-63.0191 174.763   8
  13   0   0-1.66994 95.2352   9
  13   0   0 75.4037 91.2310   5
 -13   0   1-145.681 175.461   8
 -13   0  -1 144.709 176.663   8
  13   0  -1 27.2577 122.153   9
  13   0  -1-61.6823 119.807   5
 -13   0   2 94595.7 3041.32   8
 -13   0  -3-24.0176 204.358   1
 -13   0   3 176.192 171.553   8
  13   0  -3 136.246 100.405   4
 -13   0   4 6722.16 309.649   7
 -13   0   4 7300.77 332.388   8
 -13   0  -4 7316.45 366.754   1
  13   0  -4 7487.84 268.430   4
 -13   0  -4 7011.91 264.255  13
 -13   0  -5-224.297 233.330   1
 -13   0   5 236.573 179.777   8
 -13   0  -5 132.198 116.020  13
  13   0  -5 71.5393 124.767   4
 -13   0   6 58013.6 1987.59   8
 -13   0  -6 61165.3 2012.04   1
 -13   0  -6 60096.6 1925.94  13
  13   0  -6 61109.0 1928.26   4
 -13   0  -7 236.647 133.451  11
 -13   0  -7 263.857 233.613   1
 -13   0   7 149.484 186.353   8
 -13   0  -8 13585.8 466.281  11
 -13   0  -9 169.686 105.860  11
 -13   0  -9-244.990 88.2009  14
 -13   0 -10 503.420 78.2079  11
 -13   0 -10 415.700 65.7397  14
 -13   1   0 7112.88 329.063   8
 -13  -1   0 7185.35 327.132   8
  13   1   0 7358.33 271.095   9
  13   1   0 7027.19 269.472   5
 -13   1   1 36386.6 1176.87   8
 -13  -1   1 36461.6 1171.18   8
 -13   1  -1 36959.4 1180.01   8
  13   1   1 35094.0 1131.41   9
  13  -1  -1 34937.3 1136.37   9
  13   1  -1 34972.5 1141.97   9
  13  -1  -1 34956.7 1136.18   5
  13   1   1 34953.5 1130.92   5
  13   1  -1 34233.5 1141.39   5
 -13   1   2 2905.44 222.184   8
 -13  -1   2 3464.73 217.587   8
  13   1  -2 2909.90 193.863   5
  13   1  -2 2851.95 192.733   9
 -13   1   3 210.150 164.971   8
 -13  -1   3-21.4126 161.191   8
 -13   1   3 255.139 158.821   7
  13  -1  -3 117.390 99.1728   4
 -13  -1  -3 197.417 197.710   1
 -13   1  -4 3510.99 146.247  14
 -13   1   4 3102.25 219.238   7
 -13  -1   4 3550.47 230.194   8
 -13   1   4 3584.72 240.422   8
  13  -1  -4 3429.09 166.122   4
 -13   1  -4 3536.36 162.450  13
 -13  -1  -4 3443.16 267.955   1
 -13   1   5 18152.0 653.821   7
 -13  -1   5 17628.0 658.375   8
 -13   1   5 18195.3 668.584   8
  13  -1  -5 18185.7 604.931   4
 -13   1  -5 18022.4 600.877  13
 -13  -1  -5 19087.2 694.903   1
 -13  -1  -6 348.525 237.220   1
 -13   1  -6-129.173 124.494  13
 -13   1   6-62.0263 191.106   8
 -13  -1   6-136.350 181.784   8
  13  -1  -6 20.2877 144.388   4
 -13   1  -7 8539.84 310.644  11
 -13  -1  -7 8825.51 417.801   1
 -13  -1   7 7478.82 374.406   8
 -13   1   7 8369.81 392.842   8
 -13  -1  -8 14067.5 495.676  11
 -13   1  -8 14957.2 493.045  11
 -13   1  -9 225.547 88.7041  14
 -13  -1  -9 155.659 80.7050  14
 -13   1  -9 213.656 100.503  11
 -13  -1  -9 230.274 110.328  11
 -13   1 -10 99.6265 63.4293  14
 -13  -1 -10 97.5606 55.8491  14
 -13  -1 -10 134.656 79.0484  11
  13   2   0 21.6466 121.962   9
  13   2   0-62.8836 118.844   5
 -13   2   0-144.354 174.940   8
 -13  -2   0 27.9117 161.015   8
  13   2   1 76.4191 117.356   9
  13   2  -1 191.921 138.281   9
  13   2   1 29.2937 114.266   5
 -13  -2   1 90.6403 155.268   8
 -13   2   1-227.033 177.674   8
 -13   2  -1-59.7790 191.519   8
  13   2  -1 25.0429 137.579   5
 -13   2   2 2094.01 204.501   8
 -13  -2   2 2214.21 189.017   8
  13   2  -2 2276.79 182.156   5
  13   2  -2 2414.85 183.529   9
  13   2  -3 2385.92 199.072   9
 -13   2   3 2335.50 211.821   8
 -13  -2   3 2119.44 190.175   8
 -13   2   3 2206.04 203.777   7
 -13  -2  -3 2108.44 225.002   1
 -13   2  -3 2086.75 229.702   1
  13   2  -3 2322.45 200.254   5
  13   2  -3 2432.80 130.758   4
  13  -2  -3 2157.19 130.262   4
 -13   2  -3 2130.56 113.069  14
 -13   2   4 251.718 165.734   7
  13   2  -4 96.1124 114.291   4
  13  -2  -4 200.369 111.819   4
 -13  -2  -4 111.748 110.799  13
 -13   2  -4 88.2112 99.9315  13
 -13   2  -4 30.3855 84.6431  14
 -13   2   4-97.8797 175.813   8
 -13  -2   4 221.647 164.091   8
 -13  -2  -4 387.508 211.029   1
 -13   2  -4 298.719 212.795   1
 -13   2   5 267.235 165.336   7
 -13   2   5 355.791 184.493   8
 -13  -2   5 220.186 164.412   8
  13   2  -5 410.540 126.312   4
  13  -2  -5 387.649 127.982   4
 -13  -2  -5 264.716 127.861  13
 -13   2  -5 317.519 112.255  13
 -13   2  -5 402.525 228.083   1
 -13  -2  -5 271.271 235.460   1
 -13   2  -6 13701.6 560.032   1
 -13  -2  -6 14040.5 561.681   1
 -13   2   6 12358.8 517.398   7
  13   2  -6 13660.2 464.641   4
  13  -2  -6 13875.8 465.304   4
 -13  -2   6 12315.2 517.476   8
 -13   2   6 12671.0 534.933   8
 -13  -2  -6 13301.6 461.112  13
 -13   2  -7 223.842 221.378   1
 -13  -2  -7 496.807 236.242   1
 -13   2   7 537.726 201.111   8
  13   2  -7 690.470 209.672   9
 -13   2  -7 417.643 122.405  11
  13   2  -7 365.592 202.597   5
 -13   2  -8 236.069 111.702  11
 -13   2  -8 205.366 103.499  14
 -13   2  -9 2737.75 132.805  11
 -13   2  -9 2929.86 132.645  14
 -13  -2  -9 2493.24 118.756  14
 -13   2 -10 3875.67 146.500  14
  13   3   0 2343.05 167.274   5
  13   3   0 2522.92 169.962   9
 -13   3   1 2187.18 213.109   8
 -13  -3   1 2309.88 185.461   8
  13   3   1 2231.20 162.878   9
  13   3  -1 2109.82 173.575   9
  13   3   1 2375.39 161.152   5
  13   3  -1 2462.78 175.925   5
 -13   3   2 8412.35 370.627   8
 -13  -3   2 8405.75 345.492   8
 -13   3   2 8311.59 370.635   7
  13   3  -2 8695.46 344.691   5
  13   3  -2 8653.86 344.679   9
  13   3   3 350.202 68.4718  15
  13   3  -3 581.298 175.801   9
 -13   3   3 668.290 187.194   8
 -13  -3   3 483.308 155.382   8
 -13   3   3 653.529 176.676   7
  13   3  -3 567.546 181.544   5
 -13  -3  -3 346.110 193.588   1
 -13   3  -3 234.328 195.562   1
  13  -3  -3 549.854 103.644   4
  13   3  -3 562.192 101.857   4
 -13   3  -3 518.863 92.0037  13
 -13   3  -3 476.894 87.3221  14
  13   3  -4 438.966 117.667   4
  13  -3  -4 390.654 113.394   4
 -13   3   4 407.654 180.895   8
 -13  -3   4 243.410 152.948   8
 -13   3   4 408.345 177.420   7
  13   3  -4 459.657 182.305   9
 -13   3  -4 490.722 215.154   1
 -13  -3  -4 618.698 219.266   1
 -13  -3  -4 427.375 119.536  13
 -13   3  -4 401.012 99.3830  13
 -13   3  -4 366.463 90.7668  14
  13   3  -4 565.096 188.770   5
  13   3  -5-62.6720 127.182   4
  13  -3  -5 25.5469 130.354   4
  13   3  -5-126.422 195.134   9
 -13   3   5-22.5832 184.942   8
 -13   3   5-98.3537 177.682   7
 -13   3  -5-8.10819 224.451   1
 -13  -3  -5 55.9630 217.101   1
  13   3  -5 49.9395 195.031   5
 -13   3  -5 71.5264 105.424  13
 -13  -3  -5 56.1549 126.744  13
 -13   3  -5 104.662 97.9838  14
 -13   3   6 12187.2 511.715   8
  13   3  -6 12743.9 497.831   9
 -13   3  -6 12243.2 420.527  14
  13   3  -6 12217.4 493.837   5
 -13   3  -6 13092.8 531.349   1
 -13  -3  -6 12320.7 525.406   1
 -13   3   6 10784.2 492.153   7
  13  -3  -6 12718.6 433.591   4
  13   3  -6 12488.7 434.741   4
 -13  -3  -6 12561.9 433.473  13
 -13   3   7 1458.41 220.142   8
 -13   3  -7 1757.14 245.947   1
 -13  -3  -7 1791.36 232.441   1
  13   3  -7 1724.39 215.176   5
 -13   3  -7 1533.65 126.651  14
 -13   3  -7 1583.09 130.784  11
  13   3  -7 1461.87 223.172   9
 -13  -3  -8 2562.57 162.954  11
 -13   3  -8 2230.94 128.917  11
 -13   3  -8 2266.83 135.826  14
 -13  -3  -9 1505.83 125.636  11
 -13   3  -9 1507.05 106.753  14
 -13  -3 -10 3126.76 131.589  11
 -13   3 -10 3028.49 122.449  14
  13   4   0 3.31089 143.202   5
  13   4   0-115.337 147.177   9
  13   4   1 1515.91 99.7944  10
 -13   4  -1 1747.56 200.770   8
 -13  -4   1 1697.83 159.447   8
  13   4   1 1570.45 164.423   9
  13   4  -1 1653.66 176.491   9
  13   4  -1 1520.91 174.021   5
  13   4   1 1543.76 160.911   5
  13   4  -1 1579.11 107.294  15
  13   4   2 11170.4 366.972  10
  13   4  -2 11825.5 422.839   9
 -13  -4   2 10868.6 411.036   8
 -13   4   2 11169.6 449.344   7
  13   4  -2 11495.8 422.398   5
  13  -4  -2 10809.3 369.946   4
  13   4   2 10552.7 365.060   4
  13   4  -2 11464.0 371.141   4
  13  -4   2 10783.5 365.205   4
 -13   4  -2 10971.9 367.521  14
  13   4   2 10965.6 363.729  15
  13   4  -3 7144.82 318.293   9
  13   4   3 6906.78 242.361  15
 -13   4  -3 7212.74 251.463  14
  13   4  -3 6825.44 318.288   5
 -13  -4  -3 7319.10 340.332   1
 -13   4  -3 7421.01 340.534   1
 -13   4   3 7129.30 337.711   7
  13   4  -3 7032.97 255.551   4
  13  -4  -3 6664.73 256.213   4
 -13  -4  -3 6977.74 259.255  13
 -13   4  -3 7092.35 248.470  13
 -13   4   4 4467.55 281.606   8
  13   4  -4 4718.99 267.143   9
 -13   4  -4 4612.80 188.403  14
  13   4  -4 4951.29 269.384   5
 -13   4  -4 4659.80 294.137   1
 -13  -4  -4 4734.13 294.186   1
 -13   4   4 4607.96 280.504   7
  13   4  -4 4851.91 198.933   4
  13  -4  -4 4838.03 199.548   4
 -13  -4  -4 4706.05 203.256  13
 -13   4  -4 4482.44 185.040  13
 -13   4   5 6614.90 355.747   8
  13   4  -5 7117.99 342.610   9
 -13   4  -5 7121.47 267.244  14
  13   4  -5 7510.98 345.653   5
 -13   4  -5 8197.43 383.196   1
 -13  -4  -5 8156.51 383.150   1
 -13   4   5 6644.31 353.193   7
 -13   4  -5 7187.12 264.477  13
 -13  -4  -5 7341.25 282.227  13
  13   4  -5 7641.44 279.938   4
  13  -4  -5 7516.94 279.233   4
 -13   4  -6 2800.25 140.654  11
  13   4  -6 2926.98 242.387   9
 -13   4   6 2653.42 246.665   8
 -13   4   6 2654.25 241.305   7
 -13   4  -6 2515.84 265.690   1
 -13  -4  -6 2614.71 260.663   1
  13   4  -6 2724.29 237.314   5
 -13  -4  -6 2969.44 173.426  13
 -13   4  -6 2605.75 150.570  14
 -13   4  -7 6851.51 247.813  14
  13   4  -7 6077.85 316.842   5
 -13   4   7 5135.72 322.903   7
  13   4   7 6766.64 359.048   6
 -13  -4  -7 6685.82 264.508  11
 -13   4  -7 6550.25 237.705  11
 -13   4  -7 6502.30 346.004   1
 -13  -4  -7 7293.84 351.912   1
  13   4  -7 6052.00 320.949   9
 -13   4   7 5582.42 337.799   8
 -13   4  -8 2054.66 130.075  14
 -13  -4  -8 2022.25 152.848  11
 -13   4  -9 237.149 86.9429  14
 -13  -4  -9 228.575 106.484  11
 -13  -4 -10 653.973 75.7727  11
 -13   4 -10 611.606 66.6014  14
  13   4  10 537.947 59.2181   4
  13  -4  10 609.487 60.2751   4
 -13   5   0 47587.3 1524.16  12
  13   5   0 49745.3 1553.08   9
  13   5   0 49560.0 1552.57   5
  13   5   0 46773.3 1516.21  15
 -13   5   0 46363.0 1573.94   8
 -13   5   1 232.400 100.779  12
  13   5   1 45.4227 90.6465  10
  13   5  -1-108.133 165.747   9
  13   5   1-149.721 162.612   9
 -13   5   1 134.680 180.104   8
 -13   5  -1-18.5454 177.614   8
  13   5  -1 148.942 167.520   5
  13   5  -1 106.018 95.5998  15
  13   5   1 139.091 82.0515  15
  13   5   1 3.84226 158.651   5
 -13   5   2 8616.15 306.095  12
  13   5   2 8887.82 302.383  10
  13   5  -2 9130.56 365.145   9
 -13   5   2 8755.33 387.770   8
 -13   5   2 8398.19 389.195   7
 -13  -5  -2 8425.61 371.353   1
 -13   5  -2 9241.22 379.728   1
  13   5  -2 9788.04 367.385   5
 -13   5  -2 8685.37 301.054  14
  13   5   2 8731.77 297.454  15
  13   5  -2 8556.02 302.541   4
  13  -5   2 8828.10 295.958   4
  13  -5  -2 8712.73 301.643   4
  13   5   2 8541.36 295.435   4
  13  -5   3 6642.30 230.750   4
  13   5   3 6310.02 229.895   4
  13   5  -3 6707.27 241.962   4
  13  -5  -3 6479.03 241.377   4
  13   5  -3 7035.30 314.007   9
 -13   5   3 6178.90 325.330   8
 -13   5   3 6178.71 331.038   7
 -13  -5  -3 6948.34 323.921   1
 -13   5  -3 6712.38 326.469   1
  13   5  -3 6284.29 311.554   5
  13   5   3 6377.31 231.164  15
 -13   5  -3 6454.34 237.355  14
 -13  -5  -3 6673.19 247.996  13
  13   5  -4 19360.1 667.564   9
 -13   5  -4 18136.9 608.215  14
  13   5  -4 19574.0 668.249   5
 -13   5  -4 19597.9 691.358   1
 -13  -5  -4 18691.1 685.034   1
 -13   5   4 17690.6 687.220   7
  13  -5  -4 18090.2 611.299   4
  13   5  -4 18737.5 611.763   4
 -13  -5  -4 18584.8 616.038  13
  13   5  -5 4005.72 263.756   9
 -13   5  -5 3737.55 173.461  14
  13   5  -5 4025.25 258.475   5
 -13   5  -5 3804.99 279.738   1
 -13  -5  -5 3658.45 273.082   1
 -13   5   5 3422.67 263.638   7
  13   5  -5 3743.90 183.586   4
  13  -5  -5 3813.78 182.738   4
 -13  -5  -5 4034.34 191.539  13
 -13   5   6 5810.93 322.930   7
 -13   5  -6 6216.65 332.545   1
 -13  -5  -6 5736.37 322.098   1
  13   5  -6 5389.41 304.296   5
 -13   5  -6 5816.23 229.192  14
  13   5  -6 6070.12 314.204   9
 -13   5  -7-54.3263 110.080  14
 -13  -5  -7 4.02463 131.947  11
 -13   5  -8 291.068 102.776  14
 -13  -5  -8 108.969 122.980  11
 -13  -5  -9 3997.20 167.417  11
  13   5   9 3924.71 150.558   4
 -13   5  -9 3919.54 159.003  14
 -13   5 -10 2800.59 110.489  14
 -13   6   0-147.235 181.927   8
  13   6   0 8.50512 95.1662  10
 -13   6   0-74.5876 106.393  12
  13   6   0 139.091 176.180   9
  13   6   0-54.0799 177.486   5
  13   6   0 225.701 93.7605  15
  13   6   1 6656.52 247.317  10
  13   6  -1 6863.79 313.554   9
  13   6   1 6871.64 310.069   9
 -13   6   1 6588.04 325.407   8
 -13   6  -1 7139.68 329.989   8
  13   6   1 6814.09 309.852   5
  13   6  -1 7131.52 316.673   5
 -13   6   1 6715.95 253.685  12
  13   6  -1 6655.72 249.843  15
  13   6   1 6784.90 243.529  15
 -13   6   2 87.8558 101.981  12
  13   6   2 131.382 104.379  10
  13   6  -2 86.5335 182.010   9
 -13   6   2 82.3653 186.258   8
 -13   6   2 280.282 190.556   7
 -13  -6  -2 427.261 166.178   1
 -13   6  -2-22.1303 155.472   1
  13   6  -2-82.1571 183.179   5
  13   6   2 23.3074 72.5228   4
  13   6  -2 130.389 85.7412   4
  13   6   2 185.254 87.8480  15
 -13   6  -2 165.413 100.491  14
  13   6  -3 2131.49 125.969   4
[truncated: 259,910 more chars]
