# Supplementary material for: Cooperative Brønsted Acid and Photo‐Promoted Stereoselective Synthesis of Substituted Piperidones
Source: Angew Chem Int Ed Engl. 2025 Nov 2;64(51):e16050. doi: 10.1002/anie.202516050 (PMC12707350; doi:10.1002/anie.202516050)
Supplement: Supplementary file 2 — Supporting Information [file ANIE-64-e16050-s002.zip › 5.cif]

data_cry1043_auto
_audit_creation_date               2024-10-18
_audit_creation_method
;
Olex2 1.5
(compiled 2023.02.24 svn.rf166f9f3 for OlexSys, GUI svn.r6725)
;
_shelx_SHELXL_version_number       '2018/3'
_audit_contact_author_address      ?
_audit_contact_author_email        ?
_audit_contact_author_name         ''
_audit_contact_author_phone        ?
_publ_contact_author_id_orcid      ?
_publ_section_references
;
Dolomanov, O.V., Bourhis, L.J., Gildea, R.J, Howard, J.A.K. & Puschmann, H.
 (2009), J. Appl. Cryst. 42, 339-341.

Sheldrick, G.M. (2008). Acta Cryst. A64, 112-122.

Sheldrick, G.M. (2015). Acta Cryst. C71, 3-8.
;
_chemical_name_common              ?
_chemical_name_systematic          ?
_chemical_formula_moiety           'C21 H21 N3 O2'
_chemical_formula_sum              'C21 H21 N3 O2'
_chemical_formula_weight           347.41
_chemical_absolute_configuration   ad
_chemical_melting_point            ?
_chemical_oxdiff_formula           C21H21N3O2
loop_
  _atom_type_symbol
  _atom_type_description
  _atom_type_scat_dispersion_real
  _atom_type_scat_dispersion_imag
  _atom_type_scat_source
 'C' 'C' 0.0181 0.0091 'International Tables Vol C Tables 4.2.6.8 and 6.1.1.4'
 'H' 'H' 0.0000 0.0000 'International Tables Vol C Tables 4.2.6.8 and 6.1.1.4'
 'N' 'N' 0.0311 0.0180 'International Tables Vol C Tables 4.2.6.8 and 6.1.1.4'
 'O' 'O' 0.0492 0.0322 'International Tables Vol C Tables 4.2.6.8 and 6.1.1.4'

_shelx_space_group_comment
;
The symmetry employed for this shelxl refinement is uniquely defined
by the following loop, which should always be used as a source of
symmetry information in preference to the above space-group names.
They are only intended as comments.
;
_space_group_crystal_system        'triclinic'
_space_group_IT_number             1
_space_group_name_H-M_alt          'P 1'
_space_group_name_Hall             'P 1'
loop_
  _space_group_symop_operation_xyz
 'x, y, z'

_cell_length_a                     9.87228(10)
_cell_length_b                     13.01294(13)
_cell_length_c                     14.42469(12)
_cell_angle_alpha                  94.0539(7)
_cell_angle_beta                   93.1954(7)
_cell_angle_gamma                  94.6894(8)
_cell_volume                       1838.75(3)
_cell_formula_units_Z              4
_cell_measurement_reflns_used      56757
_cell_measurement_temperature      101(2)
_cell_measurement_theta_max        79.3520
_cell_measurement_theta_min        4.4140
_shelx_estimated_absorpt_T_max     0.947
_shelx_estimated_absorpt_T_min     0.911
_exptl_absorpt_coefficient_mu      0.659
_exptl_absorpt_correction_T_max    1.00000
_exptl_absorpt_correction_T_min    0.71460
_exptl_absorpt_correction_type     multi-scan
_exptl_absorpt_process_details
;
CrysAlisPro 1.171.43.136a (Rigaku Oxford Diffraction, 2024)
Empirical absorption correction using spherical harmonics,
implemented in SCALE3 ABSPACK scaling algorithm.
;
_exptl_absorpt_special_details     ?
_exptl_crystal_colour              'metallic colourless'
_exptl_crystal_colour_lustre       metallic
_exptl_crystal_colour_primary      colourless
_exptl_crystal_density_diffrn      1.255
_exptl_crystal_density_meas        ?
_exptl_crystal_density_method      ?
_exptl_crystal_description         block
_exptl_crystal_F_000               736
loop_
  _exptl_crystal_face_index_h
  _exptl_crystal_face_index_k
  _exptl_crystal_face_index_l
  _exptl_crystal_face_perp_dist
 -1 -2 -2 0.0361
 -1 1 2 0.0690
 1 -2 -1 0.0469
 0 1 -1 0.0236
 -1 0 0 0.0607
 -1 -1 1 0.0542
 2 0 1 0.0633
 1 -1 2 0.0513
 0 0 1 0.0290

_exptl_crystal_size_max            0.144
_exptl_crystal_size_mid            0.129
_exptl_crystal_size_min            0.084
loop_
  _exptl_oxdiff_crystal_face_indexfrac_h
  _exptl_oxdiff_crystal_face_indexfrac_k
  _exptl_oxdiff_crystal_face_indexfrac_l
  _exptl_oxdiff_crystal_face_x
  _exptl_oxdiff_crystal_face_y
  _exptl_oxdiff_crystal_face_z
 -0.9963 -1.9995 -2.0022 0.1241 -0.3409 0.1182
 -0.9999 0.9955 2.0029 -0.2077 0.1327 0.1434
 0.9963 -2.0041 -0.9965 0.2855 -0.0795 -0.0199
 0.0413 0.9930 -1.0034 -0.0731 -0.0503 -0.1260
 -1.0029 0.0710 -0.0056 -0.0947 -0.0837 0.0929
 -1.0001 -0.9983 1.0005 -0.0108 -0.0323 0.2198
 1.9979 -0.0002 0.9969 0.1616 0.2613 -0.1394
 0.9989 -0.9997 1.9966 0.1510 0.2290 0.0803
 0.0001 -0.0001 0.9984 -0.0142 0.0903 0.0558

_exptl_transmission_factor_max     ?
_exptl_transmission_factor_min     ?
_diffrn_reflns_av_R_equivalents    0.0401
_diffrn_reflns_av_unetI/netI       0.0273
_diffrn_reflns_Laue_measured_fraction_full  0.999
_diffrn_reflns_Laue_measured_fraction_max  0.961
_diffrn_reflns_limit_h_max         12
_diffrn_reflns_limit_h_min         -12
_diffrn_reflns_limit_k_max         16
_diffrn_reflns_limit_k_min         -16
_diffrn_reflns_limit_l_max         18
_diffrn_reflns_limit_l_min         -18
_diffrn_reflns_number              71055
_diffrn_reflns_point_group_measured_fraction_full  0.976
_diffrn_reflns_point_group_measured_fraction_max  0.910
_diffrn_reflns_theta_full          67.684
_diffrn_reflns_theta_max           79.818
_diffrn_reflns_theta_min           3.418
_diffrn_ambient_environment        N~2~
_diffrn_ambient_temperature        101(2)
_diffrn_detector                   'Hybrid Pixel Array Detector'
_diffrn_detector_area_resol_mean   10.0000
_diffrn_detector_type              HyPix
_diffrn_measured_fraction_theta_full  0.999
_diffrn_measured_fraction_theta_max  0.961
_diffrn_measurement_details
;
List of Runs (angles in degrees, time in seconds):

  # Type    Start    End  Width  t~exp~   \w     \q     \k     \f   Frames
--------------------------------------------------------------------------
  1  \w    -71.00  25.00   0.50    0.14    --  -47.49  79.00 -19.00  192
  2  \w    -24.00  71.00   0.50    0.14    --   47.49 -79.00-143.00  190
  3  \w   -130.00 -33.00   0.50    0.55    -- -106.00  79.00 -19.00  194
  4  \w   -177.00 -82.00   0.50    0.55    -- -106.00 -79.00-143.00  190
  5  \w     42.00 137.00   0.50    0.55    --  113.25 -79.00-143.00  190
  6  \w     90.00 178.00   0.50    0.55    --  113.25  79.00 -19.00  176
  7  \w    -41.00 -13.00   0.50    0.14    --    6.00 126.00  89.02   56
  8  \w    -52.00 -26.00   0.50    0.14    --   10.00 150.00-113.29   52
  9  \w    -59.00 -32.00   0.50    0.14    --   14.00 164.00 160.44   54
 10  \w    -10.00  27.00   0.50    0.14    --   22.00  98.00  33.04   74
 11  \w     -1.00  28.00   0.50    0.14    --   30.00  97.00-139.38   58
 12  \w      3.00  29.00   0.50    0.14    --   34.00  96.00  -5.12   52
 13  \w     14.00  43.00   0.50    0.14    --   42.00  88.00  53.46   58
 14  \w     13.00  40.00   0.50    0.14    --   42.00  91.00 -85.20   54
 15  \w     14.00  43.00   0.50    0.14    --   42.00  89.00 130.11   58
 16  \w     25.00 119.00   0.50    0.14    --   47.49  77.00-120.00  188
 17  \w     25.00 119.00   0.50    0.14    --   47.49  77.00-120.00  188
 18  \w     35.00 122.00   0.50    0.14    --   47.49  19.00-120.00  174
 19  \w    -26.00  38.00   0.50    0.14    --   47.49 -37.00 -90.00  128
 20  \w   -122.00 -27.00   0.50    0.14    --  -50.00 -77.00 105.40  190
 21  \w     33.00 126.00   0.50    0.14    --   54.00  73.00   0.23  186
 22  \w     33.00 126.00   0.50    0.14    --   54.00  73.00   0.23  186
 23  \w     32.00 126.00   0.50    0.14    --   54.00  76.00 -32.65  188
 24  \w   -131.00 -36.00   0.50    0.14    --  -58.00 -75.00  16.02  190
 25  \w   -131.00 -35.00   0.50    0.14    --  -58.00 -76.00-128.91  192
 26  \w   -131.00 -36.00   0.50    0.14    --  -58.00 -75.00  -9.23  190
 27  \w   -135.00 -40.00   0.50    0.14    --  -62.00 -74.00-173.91  190
 28  \w    -66.00 -40.00   0.50    0.14    --  -62.00 -75.00-150.95   52
 29  \w   -135.00-109.00   0.50    0.14    --  -62.00 -76.00  41.45   52
 30  \w    -69.00 -39.00   0.50    0.14    --  -62.00 -76.00 -51.94   60
 31  \w    -65.00 -39.00   0.50    0.14    --  -62.00 -76.00  41.45   52
 32  \w     39.00  64.00   0.50    0.14    --   62.00  77.00 178.53   50
 33  \w     39.00  64.00   0.50    0.14    --   62.00  77.00  76.26   50
 34  \w    -68.00 -43.00   0.50    0.14    --  -66.00 -76.00 120.32   50
 35  \w    -71.00 -44.00   0.50    0.14    --  -66.00 -74.00 176.56   54
 36  \w    -69.00 -43.00   0.50    0.14    --  -66.00 -77.00 -91.48   52
 37  \w     45.00  70.00   0.50    0.14    --   66.00  72.00 -75.42   50
 38  \w    -73.00 -47.00   0.50    0.14    --  -70.00 -77.00 120.14   52
 39  \w    -77.00 -51.00   0.50    0.14    --  -70.00 -67.00  84.38   52
 40  \w    -74.00 -49.00   0.50    0.14    --  -70.00 -72.00  78.12   50
 41  \w   -142.00-117.00   0.50    0.14    --  -70.00 -72.00 -58.02   50
 42  \w    -74.00 -49.00   0.50    0.14    --  -70.00 -72.00 -58.02   50
 43  \w    -85.00 -55.00   0.50    0.14    --  -74.00 -69.00 -78.19   60
 44  \w    -79.00 -54.00   0.50    0.14    --  -74.00 -70.00  38.27   50
 45  \w   -146.00-119.00   0.50    0.14    --  -74.00 -70.00  38.27   54
 46  \w    -84.00 -56.00   0.50    0.14    --  -78.00 -75.00   9.92   56
 47  \w    -81.00 -56.00   0.50    0.14    --  -78.00 -74.00  39.06   50
 48  \w    -84.00 -56.00   0.50    0.14    --  -78.00 -77.00-139.94   56
 49  \w    -99.00 -56.00   0.50    0.14    --  -78.00 -75.00-117.00   86
 50  \w    -85.00 -57.00   0.50    0.14    --  -78.00 -75.00 -24.38   56
 51  \w    -90.00 -59.00   0.50    0.55    --  -82.00 -76.00-151.46   62
 52  \w    -87.00 -61.00   0.50    0.55    --  -82.00 -73.00 130.74   52
 53  \w    -85.00 -59.00   0.50    0.55    --  -82.00 -76.00  -1.37   52
 54  \w    -86.00 -60.00   0.50    0.55    --  -82.00 -75.00 165.49   52
 55  \w    -86.00 -61.00   0.50    0.55    --  -82.00 -72.00 100.13   50
 56  \w    -89.00 -63.00   0.50    0.55    --  -82.00 -72.00  21.49   52
 57  \w   -159.00-133.00   0.50    0.55    --  -86.00 -75.00 -28.74   52
 58  \w   -113.00 -67.00   0.50    0.55    --  -86.00 -73.00 -60.01   92
 59  \w   -100.00 -64.00   0.50    0.55    --  -86.00 -75.00 -72.37   72
 60  \w   -157.00-106.00   0.50    0.55    --  -86.00 -75.00 -72.37  102
 61  \w    -91.00 -66.00   0.50    0.55    --  -86.00 -69.00  79.44   50
 62  \w    -94.00 -68.00   0.50    0.55    --  -86.00 -67.00  67.41   52
 63  \w    -93.00 -64.00   0.50    0.55    --  -86.00 -74.00-174.28   58
 64  \w    -96.00 -65.00   0.50    0.55    --  -86.00 -73.00 -15.98   62
 65  \w    -94.00 -64.00   0.50    0.55    --  -86.00 -75.00 -28.74   60
 66  \w   -110.00 -67.00   0.50    0.55    --  -90.00 -77.00  46.43   86
 67  \w   -162.00-115.00   0.50    0.55    --  -90.00 -77.00  46.43   94
 68  \w    -97.00 -72.00   0.50    0.55    --  -90.00 -65.00  58.62   50
 69  \w   -132.00 -68.00   0.50    0.55    --  -90.00 -74.00 -84.87  128
 70  \w   -107.00 -72.00   0.50    0.55    --  -94.00 -77.00-105.34   70
 71  \w   -166.00 -71.00   0.50    0.55    --  -94.00 -76.00 124.97  190
 72  \w   -109.00 -76.00   0.50    0.55    --  -94.00 -65.00  92.20   66
 73  \w   -164.00-138.00   0.50    0.55    --  -94.00 -77.00 149.15   52
 74  \w   -104.00 -72.00   0.50    0.55    --  -94.00 -75.00 -35.54   64
 75  \w    -97.00 -71.00   0.50    0.55    --  -94.00 -77.00 149.15   52
 76  \w    -97.00 -71.00   0.50    0.55    --  -94.00 -76.00 171.02   52
 77  \w   -148.00-122.00   0.50    0.55    --  -94.00 -76.00 171.02   52
 78  \w   -131.00 -72.00   0.50    0.55    --  -94.00 -76.00  36.13  118
 79  \w   -108.00 -73.00   0.50    0.55    --  -94.00 -77.00-141.33   70
 80  \w   -166.00-136.00   0.50    0.55    --  -94.00 -76.00  36.13   60
 81  \w   -103.00 -71.00   0.50    0.55    --  -94.00 -77.00  15.68   64
 82  \w   -158.00 -73.00   0.50    0.55    --  -94.00 -74.00 -94.29  170
 83  \w   -105.00 -79.00   0.50    0.55    --  -98.00 -68.00  83.88   52
 84  \w   -163.00 -79.00   0.50    0.55    -- -102.00 -78.00-152.53  168
 85  \w   -170.00 -79.00   0.50    0.55    -- -102.00 -82.00 175.99  182
 86  \w   -175.00 -83.00   0.50    0.55    -- -106.00 -76.00-164.08  184
 87  \w   -112.00 -64.00   0.50    0.55    -- -106.00 125.00-180.00   96
 88  \w   -177.00-132.00   0.50    0.55    -- -106.00 -65.00 -65.79   90
 89  \w   -167.00 -80.00   0.50    0.55    -- -106.00 -83.00 -37.09  174
 90  \w   -165.00 -81.00   0.50    0.55    -- -106.00 -83.00  75.24  168
 91  \w   -177.00 -81.00   0.50    0.55    -- -106.00 -82.00-103.49  192
 92  \w   -170.00 -85.00   0.50    0.55    -- -106.00 -74.00   3.28  170
 93  \w   -172.00 -80.00   0.50    0.55    -- -106.00 -83.00  90.62  184
 94  \w   -127.00 -81.00   0.50    0.55    -- -106.00 -83.00 -48.16   92
 95  \w   -177.00-143.00   0.50    0.55    -- -106.00 -83.00 -48.16   68
 96  \w   -176.00 -83.00   0.50    0.55    -- -106.00 -80.00 131.67  186
 97  \w   -176.00 -87.00   0.50    0.55    -- -106.00 -72.00 -11.50  178
 98  \w     43.00 105.00   0.50    0.55    --  113.25 -94.00-150.00  124
 99  \w     48.00 106.00   0.50    0.55    --  113.25 -94.00 -60.00  116
100  \w     42.00 105.00   0.50    0.55    --  113.25 -94.00  90.00  126
101  \w     56.00 102.00   0.50    0.55    --  113.25 -94.00 -90.00   92
102  \w     42.00 106.00   0.50    0.55    --  113.25 -94.00 150.00  128
103  \w     58.00 107.00   0.50    0.55    --  113.25-103.00  63.80   98
104  \w     43.00  71.00   0.50    0.55    --  113.25 -61.00 120.00   56
105  \w     46.00 105.00   0.50    0.55    --  113.25 -94.00   0.00  118
106  \w     42.00  68.00   0.50    0.55    --  113.25 -61.00 150.00   52
107  \w     42.00  70.00   0.50    0.55    --  113.25 -61.00   0.00   56
;
_diffrn_measurement_device         'four-circle diffractometer'
_diffrn_measurement_device_type   
 'XtaLAB Synergy, Single source at home/near, HyPix'
_diffrn_measurement_method         '\w scans'
_diffrn_orient_matrix_type        
 'CrysAlisPro convention (1999,Acta A55,543-557)'
_diffrn_orient_matrix_UB_11        0.0879966000
_diffrn_orient_matrix_UB_12        -0.0916300000
_diffrn_orient_matrix_UB_13        -0.0142516000
_diffrn_orient_matrix_UB_21        0.0856349000
_diffrn_orient_matrix_UB_22        0.0372307000
_diffrn_orient_matrix_UB_23        0.0904761000
_diffrn_orient_matrix_UB_31        -0.0976358000
_diffrn_orient_matrix_UB_32        -0.0663982000
_diffrn_orient_matrix_UB_33        0.0558447000
_diffrn_radiation_monochromator    mirror
_diffrn_radiation_probe            x-ray
_diffrn_radiation_type             'Cu K\a'
_diffrn_radiation_wavelength       1.54184
_diffrn_source                     'micro-focus sealed X-ray tube'
_diffrn_source_type                'PhotonJet (Cu) X-ray Source'
_reflns_Friedel_coverage           0.894
_reflns_Friedel_fraction_full      0.953
_reflns_Friedel_fraction_max       0.859
_reflns_number_gt                  14314
_reflns_number_total               14608
_reflns_special_details
;
 Reflections were merged by SHELXL according to the crystal
 class for the calculation of statistics and refinement.
 
 _reflns_Friedel_fraction is defined as the number of unique
 Friedel pairs measured divided by the number that would be
 possible theoretically, ignoring centric projections and
 systematic absences.
;
_reflns_threshold_expression       'I > 2\s(I)'
_computing_cell_refinement         'CrysAlisPro 1.171.43.136a (Rigaku OD, 2024)'
_computing_data_collection         'CrysAlisPro 1.171.43.136a (Rigaku OD, 2024)'
_computing_data_reduction          'CrysAlisPro 1.171.43.136a (Rigaku OD, 2024)'
_computing_molecular_graphics      'Olex2 1.5 (Dolomanov et al., 2009)'
_computing_publication_material    'Olex2 1.5 (Dolomanov et al., 2009)'
_computing_structure_refinement    'SHELXL 2018/3 (Sheldrick, 2015)'
_computing_structure_solution      'SHELXS  (Sheldrick, 2008)'
_refine_diff_density_max           0.144
_refine_diff_density_min           -0.179
_refine_diff_density_rms           0.035
_refine_ls_abs_structure_details
;
 Flack x determined using 6582 quotients [(I+)-(I-)]/[(I+)+(I-)]
 (Parsons, Flack and Wagner, Acta Cryst. B69 (2013) 249-259).
;
_refine_ls_abs_structure_Flack     0.00(5)
_refine_ls_extinction_coef         .
_refine_ls_extinction_method       none
_refine_ls_goodness_of_fit_ref     1.043
_refine_ls_hydrogen_treatment      mixed
_refine_ls_matrix_type             full
_refine_ls_number_parameters       957
_refine_ls_number_reflns           14608
_refine_ls_number_restraints       3
_refine_ls_R_factor_all            0.0304
_refine_ls_R_factor_gt             0.0296
_refine_ls_restrained_S_all        1.043
_refine_ls_shift/su_max            0.000
_refine_ls_shift/su_mean           0.000
_refine_ls_structure_factor_coef   Fsqd
_refine_ls_weighting_details      
 'w=1/[\s^2^(Fo^2^)+(0.0378P)^2^+0.3024P] where P=(Fo^2^+2Fc^2^)/3'
_refine_ls_weighting_scheme        calc
_refine_ls_wR_factor_gt            0.0736
_refine_ls_wR_factor_ref           0.0742
_refine_special_details            ?
_olex2_refinement_description
;
1. Fixed Uiso
 At 1.2 times of:
  All C(H) groups, All C(H,H) groups
 At 1.5 times of:
  All O(H) groups
2.a Ternary CH refined with riding coordinates:
 C42(H42), C49(H49), C58(H58), C24(H24), C25(H25), C39(H39), C18(H18),
 C26(H26), C64(H64), C19(H19), C36(H36), C70(H70)
2.b Secondary CH2 refined with riding coordinates:
 C44(H44A,H44B), C81(H81A,H81B), C27(H27A,H27B), C50(H50A,H50B), C31(H31A,
 H31B), C41(H41A,H41B), C34(H34A,H34B), C60(H60A,H60B)
2.c Aromatic/amide H refined with riding coordinates:
 C71(H71), C72(H72), C75(H75), C77(H77), C86(H86), C89(H89), C90(H90),
 C91(H91), C97(H97), C100(H100), C102(H102), C104(H104), C28(H28), C47(H47),
 C52(H52), C57(H57), C65(H65), C68(H68), C69(H69), C80(H80), C84(H84), C85(H85),
  C94(H94), C98(H98), C37(H37), C38(H38), C46(H46), C51(H51), C54(H54),
 C56(H56), C62(H62), C67(H67), C73(H73), C74(H74), C82(H82), C88(H88), C48(H48),
  C55(H55), C59(H59), C61(H61), C87(H87), C92(H92), C93(H93), C95(H95),
 C96(H96), C99(H99), C101(H101), C103(H103)
2.d Idealised tetrahedral OH refined as rotating group:
 O4(H4), O1(H1), O2(H2), O3(H3)
;
_atom_sites_solution_hydrogens     mixed
_atom_sites_solution_primary       direct
_atom_sites_solution_secondary     ?
loop_
  _atom_site_label
  _atom_site_type_symbol
  _atom_site_fract_x
  _atom_site_fract_y
  _atom_site_fract_z
  _atom_site_U_iso_or_equiv
  _atom_site_adp_type
  _atom_site_occupancy
  _atom_site_site_symmetry_order
  _atom_site_calc_flag
  _atom_site_refinement_flags_posn
  _atom_site_refinement_flags_adp
  _atom_site_refinement_flags_occupancy
  _atom_site_disorder_assembly
  _atom_site_disorder_group
 O4 O 0.96614(14) 0.63436(10) 0.92071(9) 0.0238(3) Uani 1 1 d . . . . .
 H4 H 0.899341 0.592956 0.900960 0.036 Uiso 1 1 calc R U . . .
 N6 N 0.90250(16) 0.94576(12) 0.85824(11) 0.0214(3) Uani 1 1 d . . . . .
 H6 H 0.926(3) 0.970(2) 0.806(2) 0.037(7) Uiso 1 1 d . . . . .
 O8 O 0.77410(15) 1.08117(11) 0.87158(10) 0.0291(3) Uani 1 1 d . . . . .
 N13 N 0.85375(18) 0.60159(13) 1.12957(12) 0.0268(3) Uani 1 1 d . . . . .
 N21 N 0.69169(17) 0.63601(13) 1.02716(12) 0.0262(3) Uani 1 1 d . . . . .
 C33 C 0.81274(19) 1.00124(15) 0.90233(13) 0.0221(4) Uani 1 1 d . . . . .
 C42 C 0.96594(18) 0.85549(14) 0.89027(12) 0.0197(3) Uani 1 1 d . . . . .
 H42 H 0.974901 0.807241 0.834258 0.024 Uiso 1 1 calc R U . . .
 C44 C 0.83064(19) 0.87611(15) 1.03134(13) 0.0224(4) Uani 1 1 d . . . . .
 H44A H 0.914084 0.907106 1.067393 0.027 Uiso 1 1 calc R U . . .
 H44B H 0.771958 0.839759 1.074300 0.027 Uiso 1 1 calc R U . . .
 C49 C 0.86846(18) 0.79945(14) 0.95397(13) 0.0198(3) Uani 1 1 d . . . . .
 H49 H 0.783019 0.775108 0.915438 0.024 Uiso 1 1 calc R U . . .
 C58 C 0.92545(19) 0.70420(14) 0.99312(13) 0.0210(4) Uani 1 1 d . . . . .
 H58 H 1.007744 0.728245 1.035003 0.025 Uiso 1 1 calc R U . . .
 C63 C 0.9838(2) 0.59954(16) 1.17873(16) 0.0320(5) Uani 1 1 d . . . . .
 C66 C 1.10903(19) 0.88563(15) 0.93467(13) 0.0218(4) Uani 1 1 d . . . . .
 C71 C 1.1424(2) 0.98058(16) 0.98500(13) 0.0248(4) Uani 1 1 d . . . . .
 H71 H 1.075656 1.028850 0.990901 0.030 Uiso 1 1 calc R U . . .
 C72 C 1.2098(2) 0.81690(17) 0.92558(14) 0.0276(4) Uani 1 1 d . . . . .
 H72 H 1.189345 0.752487 0.890326 0.033 Uiso 1 1 calc R U . . .
 C75 C 1.3707(2) 0.9355(2) 1.01848(15) 0.0339(5) Uani 1 1 d . . . . .
 H75 H 1.459167 0.952135 1.047794 0.041 Uiso 1 1 calc R U . . .
 C76 C 0.8234(2) 0.64903(15) 1.04995(13) 0.0224(4) Uani 1 1 d . . . . .
 C77 C 1.2726(2) 1.00534(18) 1.02669(15) 0.0309(4) Uani 1 1 d . . . . .
 H77 H 1.294205 1.070268 1.060876 0.037 Uiso 1 1 calc R U . . .
 C81 C 0.7551(2) 0.96104(16) 0.98864(14) 0.0268(4) Uani 1 1 d . . . . .
 H81A H 0.659202 0.934003 0.973272 0.032 Uiso 1 1 calc R U . . .
 H81B H 0.754843 1.019720 1.036194 0.032 Uiso 1 1 calc R U . . .
 C86 C 1.3398(2) 0.84165(19) 0.96755(16) 0.0340(5) Uani 1 1 d . . . . .
 H86 H 1.407314 0.794057 0.961216 0.041 Uiso 1 1 calc R U . . .
 C89 C 0.7328(2) 0.55664(18) 1.15722(15) 0.0347(5) Uani 1 1 d . . . . .
 H89 H 0.720672 0.518447 1.210325 0.042 Uiso 1 1 calc R U . . .
 C90 C 0.9913(3) 0.61907(18) 1.27561(17) 0.0418(6) Uani 1 1 d . . . . .
 H90 H 0.911951 0.632721 1.307099 0.050 Uiso 1 1 calc R U . . .
 C91 C 0.6349(2) 0.57768(18) 1.09377(15) 0.0327(5) Uani 1 1 d . . . . .
 H91 H 0.540893 0.555607 1.094844 0.039 Uiso 1 1 calc R U . . .
 C97 C 1.0964(3) 0.57837(18) 1.13106(19) 0.0405(5) Uani 1 1 d . . . . .
 H97 H 1.089384 0.563747 1.065419 0.049 Uiso 1 1 calc R U . . .
 C100 C 1.1148(4) 0.6183(2) 1.3249(2) 0.0577(9) Uani 1 1 d . . . . .
 H100 H 1.121220 0.631341 1.390701 0.069 Uiso 1 1 calc R U . . .
 C102 C 1.2289(4) 0.5986(2) 1.2780(3) 0.0666(10) Uani 1 1 d . . . . .
 H102 H 1.314143 0.598297 1.311894 0.080 Uiso 1 1 calc R U . . .
 C104 C 1.2209(3) 0.5789(2) 1.1814(3) 0.0581(8) Uani 1 1 d . . . . .
 H104 H 1.300474 0.565886 1.149969 0.070 Uiso 1 1 calc R U . . .
 O1 O 0.56187(13) 0.67420(10) 0.86073(9) 0.0221(3) Uani 1 1 d . . . . .
 H1 H 0.604957 0.661652 0.909941 0.033 Uiso 1 1 calc R U . . .
 O10 O 0.97252(14) 0.76767(12) 0.54869(11) 0.0308(3) Uani 1 1 d . . . . .
 N11 N 0.81570(15) 0.79080(12) 0.65444(11) 0.0199(3) Uani 1 1 d . . . . .
 H11 H 0.842(3) 0.857(2) 0.6543(18) 0.031(6) Uiso 1 1 d . . . . .
 N12 N 0.75119(17) 0.48175(12) 0.85026(11) 0.0229(3) Uani 1 1 d . . . . .
 N15 N 0.53489(16) 0.41949(12) 0.82831(11) 0.0219(3) Uani 1 1 d . . . . .
 C24 C 0.69544(18) 0.75785(13) 0.70379(12) 0.0181(3) Uani 1 1 d . . . . .
 H24 H 0.697279 0.803652 0.762592 0.022 Uiso 1 1 calc R U . . .
 C25 C 0.59308(18) 0.60346(13) 0.78600(12) 0.0189(3) Uani 1 1 d . . . . .
 H25 H 0.510505 0.589867 0.742087 0.023 Uiso 1 1 calc R U . . .
 C27 C 0.73120(18) 0.57756(14) 0.64459(13) 0.0198(3) Uani 1 1 d . . . . .
 H27A H 0.735923 0.505344 0.661165 0.024 Uiso 1 1 calc R U . . .
 H27B H 0.653053 0.579220 0.598785 0.024 Uiso 1 1 calc R U . . .
 C28 C 0.55479(19) 0.76635(14) 0.55092(13) 0.0208(4) Uani 1 1 d . . . . .
 H28 H 0.633366 0.753837 0.518138 0.025 Uiso 1 1 calc R U . . .
 C30 C 0.62724(19) 0.50217(14) 0.82165(12) 0.0200(3) Uani 1 1 d . . . . .
 C32 C 0.88670(18) 0.73009(15) 0.59867(13) 0.0215(4) Uani 1 1 d . . . . .
 C39 C 0.71065(18) 0.64706(13) 0.73174(12) 0.0180(3) Uani 1 1 d . . . . .
 H39 H 0.795592 0.649368 0.773252 0.022 Uiso 1 1 calc R U . . .
 C40 C 0.56233(18) 0.77115(13) 0.64780(13) 0.0189(3) Uani 1 1 d . . . . .
 C47 C 0.6062(2) 0.34162(15) 0.86306(14) 0.0255(4) Uani 1 1 d . . . . .
 H47 H 0.570192 0.274296 0.875252 0.031 Uiso 1 1 calc R U . . .
 C50 C 0.86253(19) 0.61471(15) 0.60176(13) 0.0231(4) Uani 1 1 d . . . . .
 H50A H 0.940191 0.589947 0.637697 0.028 Uiso 1 1 calc R U . . .
 H50B H 0.861270 0.582444 0.537439 0.028 Uiso 1 1 calc R U . . .
 C52 C 0.3166(2) 0.79700(15) 0.54813(16) 0.0288(4) Uani 1 1 d . . . . .
 H52 H 0.233436 0.805973 0.514433 0.035 Uiso 1 1 calc R U . . .
 C57 C 0.4324(2) 0.77979(15) 0.50151(14) 0.0255(4) Uani 1 1 d . . . . .
 H57 H 0.428712 0.777094 0.435427 0.031 Uiso 1 1 calc R U . . .
 C65 C 0.1752(2) 0.48296(18) 0.82394(19) 0.0374(5) Uani 1 1 d . . . . .
 H65 H 0.123204 0.535981 0.847807 0.045 Uiso 1 1 calc R U . . .
 C68 C 0.3233(2) 0.80100(15) 0.64464(16) 0.0280(4) Uani 1 1 d . . . . .
 H68 H 0.243958 0.811958 0.677047 0.034 Uiso 1 1 calc R U . . .
 C69 C 0.4450(2) 0.78914(14) 0.69447(14) 0.0239(4) Uani 1 1 d . . . . .
 H69 H 0.448522 0.793261 0.760589 0.029 Uiso 1 1 calc R U . . .
 C78 C 0.3904(2) 0.41300(15) 0.80736(14) 0.0238(4) Uani 1 1 d . . . . .
 C80 C 0.7379(2) 0.38130(15) 0.87608(14) 0.0256(4) Uani 1 1 d . . . . .
 H80 H 0.810656 0.345169 0.899595 0.031 Uiso 1 1 calc R U . . .
 C84 C 0.3271(2) 0.32885(16) 0.75293(16) 0.0302(4) Uani 1 1 d . . . . .
 H84 H 0.379084 0.276276 0.728146 0.036 Uiso 1 1 calc R U . . .
 C85 C 0.3151(2) 0.49061(16) 0.84321(16) 0.0313(4) Uani 1 1 d . . . . .
 H85 H 0.358844 0.548238 0.880491 0.038 Uiso 1 1 calc R U . . .
 C94 C 0.1871(2) 0.32206(18) 0.73495(18) 0.0371(5) Uani 1 1 d . . . . .
 H94 H 0.143031 0.264226 0.698066 0.044 Uiso 1 1 calc R U . . .
 C98 C 0.1108(2) 0.39878(18) 0.77026(18) 0.0360(5) Uani 1 1 d . . . . .
 H98 H 0.014937 0.393686 0.757722 0.043 Uiso 1 1 calc R U . . .
 O2 O 0.46517(13) 0.17572(10) 0.41769(9) 0.0216(3) Uani 1 1 d . . . . .
 H2 H 0.512741 0.180097 0.371402 0.032 Uiso 1 1 calc R U . . .
 N5 N 0.69592(15) 0.01971(12) 0.60031(11) 0.0191(3) Uani 1 1 d . . . . .
 H5 H 0.684(3) -0.051(2) 0.5919(17) 0.029(6) Uiso 1 1 d . . . . .
 O9 O 0.90140(12) 0.00889(10) 0.67170(9) 0.0219(3) Uani 1 1 d . . . . .
 C16 C 0.58899(18) 0.33933(13) 0.46202(12) 0.0184(3) Uani 1 1 d . . . . .
 N17 N 0.71288(15) 0.35625(12) 0.43293(11) 0.0197(3) Uani 1 1 d . . . . .
 C18 C 0.53036(17) 0.23933(13) 0.49496(12) 0.0178(3) Uani 1 1 d . . . . .
 H18 H 0.460373 0.254921 0.540255 0.021 Uiso 1 1 calc R U . . .
 C20 C 0.81051(17) 0.06327(14) 0.64584(12) 0.0183(3) Uani 1 1 d . . . . .
 N22 N 0.51489(15) 0.42267(11) 0.45064(11) 0.0192(3) Uani 1 1 d . . . . .
 C26 C 0.63932(17) 0.18178(13) 0.54367(12) 0.0171(3) Uani 1 1 d . . . . .
 H26 H 0.711735 0.172282 0.498802 0.021 Uiso 1 1 calc R U . . .
 C31 C 0.70881(18) 0.23799(13) 0.63211(12) 0.0189(3) Uani 1 1 d . . . . .
 H31A H 0.643756 0.240820 0.681856 0.023 Uiso 1 1 calc R U . . .
 H31B H 0.740637 0.309699 0.620153 0.023 Uiso 1 1 calc R U . . .
 C35 C 0.37590(18) 0.43081(14) 0.47316(13) 0.0203(4) Uani 1 1 d . . . . .
 C37 C 0.4868(2) 0.06632(14) 0.72564(14) 0.0236(4) Uani 1 1 d . . . . .
 H37 H 0.576999 0.068787 0.752811 0.028 Uiso 1 1 calc R U . . .
 C38 C 0.1432(2) 0.35994(16) 0.46220(16) 0.0302(4) Uani 1 1 d . . . . .
 H38 H 0.075090 0.306951 0.439493 0.036 Uiso 1 1 calc R U . . .
 C41 C 0.83036(19) 0.17914(14) 0.66273(14) 0.0224(4) Uani 1 1 d . . . . .
 H41A H 0.910305 0.204306 0.629621 0.027 Uiso 1 1 calc R U . . .
 H41B H 0.852030 0.196545 0.730134 0.027 Uiso 1 1 calc R U . . .
 C46 C 0.59901(19) 0.49640(14) 0.41243(13) 0.0223(4) Uani 1 1 d . . . . .
 H46 H 0.577316 0.563084 0.396785 0.027 Uiso 1 1 calc R U . . .
 C51 C 0.3769(2) 0.05950(16) 0.78192(15) 0.0297(4) Uani 1 1 d . . . . .
 H51 H 0.392264 0.057596 0.847357 0.036 Uiso 1 1 calc R U . . .
 C54 C 0.33135(19) 0.06509(15) 0.59097(14) 0.0239(4) Uani 1 1 d . . . . .
 H54 H 0.315133 0.066655 0.525568 0.029 Uiso 1 1 calc R U . . .
 C56 C 0.2763(2) 0.35431(15) 0.43754(14) 0.0257(4) Uani 1 1 d . . . . .
 H56 H 0.299185 0.298731 0.396704 0.031 Uiso 1 1 calc R U . . .
 C62 C 0.71894(19) 0.45416(14) 0.40181(13) 0.0216(4) Uani 1 1 d . . . . .
 H62 H 0.796234 0.487421 0.376486 0.026 Uiso 1 1 calc R U . . .
 C64 C 0.58165(17) 0.07306(13) 0.56482(12) 0.0177(3) Uani 1 1 d . . . . .
 H64 H 0.546682 0.035623 0.504187 0.021 Uiso 1 1 calc R U . . .
 C67 C 0.2447(2) 0.05547(16) 0.74256(17) 0.0326(5) Uani 1 1 d . . . . .
 H67 H 0.169830 0.050708 0.781061 0.039 Uiso 1 1 calc R U . . .
 C73 C 0.1090(2) 0.44215(16) 0.51959(17) 0.0318(5) Uani 1 1 d . . . . .
 H73 H 0.017653 0.445652 0.536184 0.038 Uiso 1 1 calc R U . . .
 C74 C 0.2222(2) 0.05840(16) 0.64732(16) 0.0303(4) Uani 1 1 d . . . . .
 H74 H 0.131767 0.055826 0.620490 0.036 Uiso 1 1 calc R U . . .
 C82 C 0.3426(2) 0.51376(15) 0.53030(14) 0.0249(4) Uani 1 1 d . . . . .
 H82 H 0.410951 0.566229 0.553795 0.030 Uiso 1 1 calc R U . . .
 C83 C 0.46513(18) 0.06956(13) 0.62945(13) 0.0193(3) Uani 1 1 d . . . . .
 C88 C 0.2084(2) 0.51964(16) 0.55299(16) 0.0312(4) Uani 1 1 d . . . . .
 H88 H 0.184490 0.576838 0.591467 0.037 Uiso 1 1 calc R U . . .
 O3 O 0.88282(13) 0.20033(10) 0.38138(9) 0.0220(3) Uani 1 1 d . . . . .
 H3 H 0.827744 0.244362 0.394245 0.033 Uiso 1 1 calc R U . . .
 O7 O 0.70149(18) -0.28184(11) 0.36192(11) 0.0370(4) Uani 1 1 d . . . . .
 C14 C 0.73144(19) 0.18920(14) 0.24264(13) 0.0215(4) Uani 1 1 d . . . . .
 C19 C 0.82990(18) 0.13524(14) 0.30141(12) 0.0202(4) Uani 1 1 d . . . . .
 H19 H 0.908238 0.120702 0.262870 0.024 Uiso 1 1 calc R U . . .
 N23 N 0.76911(17) 0.24199(12) 0.16800(11) 0.0245(3) Uani 1 1 d . . . . .
 C29 C 1.0056(2) -0.03578(15) 0.33619(13) 0.0231(4) Uani 1 1 d . . . . .
 C34 C 0.7078(2) -0.03907(15) 0.24509(13) 0.0252(4) Uani 1 1 d . . . . .
 H34A H 0.781253 -0.053783 0.203337 0.030 Uiso 1 1 calc R U . . .
 H34B H 0.638910 -0.003492 0.209966 0.030 Uiso 1 1 calc R U . . .
 C36 C 0.8732(2) -0.02469(14) 0.38477(13) 0.0230(4) Uani 1 1 d . . . . .
 H36 H 0.896778 0.017121 0.445223 0.028 Uiso 1 1 calc R U . . .
 N43 N 0.81350(19) -0.12650(13) 0.40633(12) 0.0270(4) Uani 1 1 d . . . . .
 H43 H 0.865(3) -0.157(2) 0.447(2) 0.043(8) Uiso 1 1 d . . . . .
 N45 N 0.60023(17) 0.19195(13) 0.25423(12) 0.0268(3) Uani 1 1 d . . . . .
 C48 C 0.6526(2) 0.27953(17) 0.13050(15) 0.0307(4) Uani 1 1 d . . . . .
 H48 H 0.645364 0.318870 0.077687 0.037 Uiso 1 1 calc R U . . .
 C53 C 0.9029(2) 0.25883(15) 0.13486(14) 0.0260(4) Uani 1 1 d . . . . .
 C55 C 0.9207(2) 0.23567(16) 0.04101(15) 0.0302(4) Uani 1 1 d . . . . .
 H55 H 0.846176 0.207663 -0.000047 0.036 Uiso 1 1 calc R U . . .
 C59 C 1.0208(2) -0.11975(16) 0.27332(15) 0.0305(4) Uani 1 1 d . . . . .
 H59 H 0.947010 -0.171104 0.259610 0.037 Uiso 1 1 calc R U . . .
 C60 C 0.6420(2) -0.14055(16) 0.27568(15) 0.0327(5) Uani 1 1 d . . . . .
 H60A H 0.552034 -0.127793 0.299022 0.039 Uiso 1 1 calc R U . . .
 H60B H 0.626247 -0.190618 0.220434 0.039 Uiso 1 1 calc R U . . .
 C61 C 1.0113(2) 0.29880(17) 0.19571(16) 0.0314(4) Uani 1 1 d . . . . .
 H61 H 0.997744 0.315129 0.259580 0.038 Uiso 1 1 calc R U . . .
 C70 C 0.76680(19) 0.03119(14) 0.32945(13) 0.0209(4) Uani 1 1 d . . . . .
 H70 H 0.691119 0.044959 0.370659 0.025 Uiso 1 1 calc R U . . .
 C79 C 0.7233(2) -0.18919(16) 0.34999(15) 0.0302(4) Uani 1 1 d . . . . .
 C87 C 1.2498(2) -0.05526(19) 0.24932(15) 0.0335(5) Uani 1 1 d . . . . .
 H87 H 1.333189 -0.062103 0.220537 0.040 Uiso 1 1 calc R U . . .
 C92 C 0.5510(2) 0.24887(18) 0.18426(15) 0.0318(4) Uani 1 1 d . . . . .
 H92 H 0.458938 0.264234 0.175230 0.038 Uiso 1 1 calc R U . . .
 C93 C 1.1396(3) 0.31461(19) 0.16204(19) 0.0398(5) Uani 1 1 d . . . . .
 H93 H 1.214832 0.340406 0.203460 0.048 Uiso 1 1 calc R U . . .
 C95 C 1.0498(3) 0.25426(19) 0.00823(17) 0.0384(5) Uani 1 1 d . . . . .
 H95 H 1.063032 0.240186 -0.056000 0.046 Uiso 1 1 calc R U . . .
 C96 C 1.1420(2) -0.12976(18) 0.23033(15) 0.0326(5) Uani 1 1 d . . . . .
 H96 H 1.150661 -0.187753 0.187904 0.039 Uiso 1 1 calc R U . . .
 C99 C 1.1147(2) 0.03852(18) 0.35411(15) 0.0324(5) Uani 1 1 d . . . . .
 H99 H 1.106681 0.096459 0.396740 0.039 Uiso 1 1 calc R U . . .
 C101 C 1.1591(3) 0.2931(2) 0.06847(19) 0.0415(5) Uani 1 1 d . . . . .
 H101 H 1.247038 0.304938 0.045741 0.050 Uiso 1 1 calc R U . . .
 C103 C 1.2356(2) 0.0292(2) 0.31046(18) 0.0418(6) Uani 1 1 d . . . . .
 H103 H 1.308859 0.081300 0.322745 0.050 Uiso 1 1 calc R U . . .

loop_
  _atom_site_aniso_label
  _atom_site_aniso_U_11
  _atom_site_aniso_U_22
  _atom_site_aniso_U_33
  _atom_site_aniso_U_23
  _atom_site_aniso_U_13
  _atom_site_aniso_U_12
 O4 0.0248(6) 0.0238(6) 0.0225(6) -0.0029(5) 0.0038(5) 0.0031(5)
 N6 0.0214(7) 0.0249(8) 0.0183(7) 0.0046(6) 0.0012(6) 0.0019(6)
 O8 0.0317(7) 0.0285(7) 0.0279(7) 0.0045(6) -0.0035(6) 0.0083(6)
 N13 0.0351(9) 0.0238(8) 0.0211(8) 0.0050(6) -0.0012(7) -0.0003(7)
 N21 0.0280(8) 0.0294(8) 0.0213(8) 0.0021(7) 0.0052(7) 0.0004(7)
 C33 0.0194(8) 0.0240(9) 0.0221(9) 0.0000(7) -0.0031(7) 0.0015(7)
 C42 0.0211(8) 0.0212(8) 0.0169(8) 0.0012(7) 0.0015(7) 0.0033(7)
 C44 0.0247(9) 0.0236(9) 0.0194(8) 0.0006(7) 0.0064(7) 0.0023(7)
 C49 0.0198(8) 0.0225(8) 0.0170(8) -0.0002(7) 0.0015(7) 0.0015(7)
 C58 0.0235(9) 0.0224(9) 0.0169(8) -0.0003(7) 0.0013(7) 0.0027(7)
 C63 0.0406(12) 0.0222(9) 0.0320(11) 0.0084(8) -0.0107(9) -0.0012(8)
 C66 0.0200(8) 0.0279(9) 0.0180(8) 0.0049(7) 0.0039(7) 0.0011(7)
 C71 0.0228(9) 0.0296(10) 0.0221(9) 0.0018(7) 0.0040(7) 0.0016(7)
 C72 0.0248(9) 0.0315(10) 0.0276(10) 0.0034(8) 0.0070(8) 0.0053(8)
 C75 0.0192(9) 0.0546(14) 0.0272(10) 0.0019(10) 0.0020(8) 0.0007(9)
 C76 0.0288(9) 0.0210(8) 0.0172(8) 0.0003(7) 0.0021(7) 0.0017(7)
 C77 0.0253(10) 0.0407(12) 0.0252(10) -0.0025(9) 0.0025(8) -0.0036(8)
 C81 0.0263(9) 0.0276(10) 0.0277(10) 0.0006(8) 0.0075(8) 0.0061(8)
 C86 0.0214(9) 0.0485(13) 0.0343(11) 0.0069(10) 0.0068(8) 0.0096(9)
 C89 0.0439(12) 0.0353(11) 0.0242(10) 0.0086(9) 0.0037(9) -0.0064(10)
 C90 0.0613(16) 0.0311(11) 0.0305(11) 0.0141(9) -0.0122(11) -0.0122(11)
 C91 0.0354(11) 0.0370(11) 0.0252(10) 0.0053(9) 0.0073(8) -0.0065(9)
 C97 0.0445(13) 0.0291(11) 0.0481(14) 0.0078(10) -0.0090(11) 0.0088(10)
 C100 0.076(2) 0.0459(15) 0.0468(16) 0.0213(13) -0.0292(16) -0.0142(14)
 C102 0.070(2) 0.0495(16) 0.077(2) 0.0248(15) -0.0437(19) 0.0001(15)
 C104 0.0442(15) 0.0469(15) 0.084(2) 0.0158(15) -0.0123(15) 0.0130(12)
 O1 0.0264(7) 0.0215(6) 0.0188(6) 0.0008(5) 0.0023(5) 0.0042(5)
 O10 0.0219(7) 0.0350(8) 0.0377(8) 0.0098(6) 0.0101(6) 0.0038(6)
 N11 0.0173(7) 0.0194(7) 0.0230(8) 0.0034(6) 0.0012(6) 0.0002(6)
 N12 0.0253(8) 0.0229(8) 0.0207(7) 0.0042(6) 0.0001(6) 0.0027(6)
 N15 0.0251(8) 0.0189(7) 0.0221(8) 0.0034(6) 0.0047(6) 0.0010(6)
 C24 0.0190(8) 0.0178(8) 0.0175(8) 0.0010(6) 0.0017(7) 0.0021(6)
 C25 0.0200(8) 0.0177(8) 0.0191(8) 0.0006(7) 0.0021(7) 0.0021(7)
 C27 0.0205(8) 0.0190(8) 0.0199(8) 0.0002(7) 0.0015(7) 0.0027(7)
 C28 0.0196(8) 0.0189(8) 0.0237(9) 0.0029(7) 0.0012(7) -0.0001(7)
 C30 0.0236(9) 0.0193(8) 0.0172(8) 0.0015(7) 0.0023(7) 0.0020(7)
 C32 0.0149(8) 0.0278(9) 0.0220(9) 0.0041(7) -0.0010(7) 0.0029(7)
 C39 0.0184(8) 0.0177(8) 0.0180(8) 0.0016(6) -0.0002(7) 0.0025(6)
 C40 0.0191(8) 0.0150(8) 0.0227(9) 0.0020(7) 0.0010(7) 0.0014(6)
 C47 0.0341(10) 0.0196(8) 0.0235(9) 0.0052(7) 0.0034(8) 0.0032(8)
 C50 0.0209(8) 0.0258(9) 0.0230(9) -0.0002(7) 0.0030(7) 0.0060(7)
 C52 0.0199(9) 0.0242(9) 0.0421(12) 0.0079(8) -0.0052(8) 0.0015(7)
 C57 0.0258(9) 0.0232(9) 0.0269(9) 0.0055(7) -0.0044(8) -0.0008(7)
 C65 0.0287(10) 0.0306(11) 0.0543(14) 0.0002(10) 0.0156(10) 0.0046(9)
 C68 0.0210(9) 0.0241(9) 0.0403(11) 0.0065(8) 0.0068(8) 0.0046(7)
 C69 0.0252(9) 0.0208(9) 0.0269(9) 0.0049(7) 0.0061(8) 0.0046(7)
 C78 0.0240(9) 0.0223(9) 0.0257(9) 0.0037(7) 0.0066(7) 0.0001(7)
 C80 0.0322(10) 0.0224(9) 0.0234(9) 0.0057(7) 0.0014(8) 0.0061(8)
 C84 0.0278(10) 0.0232(9) 0.0396(11) -0.0011(8) 0.0035(9) 0.0041(8)
 C85 0.0305(10) 0.0265(10) 0.0370(11) -0.0030(9) 0.0123(9) 0.0005(8)
 C94 0.0276(10) 0.0294(10) 0.0525(14) -0.0039(10) -0.0003(10) 0.0000(8)
 C98 0.0231(10) 0.0324(11) 0.0532(14) 0.0041(10) 0.0071(10) 0.0017(8)
 O2 0.0226(6) 0.0204(6) 0.0206(6) 0.0014(5) -0.0028(5) -0.0026(5)
 N5 0.0170(7) 0.0159(7) 0.0246(8) 0.0023(6) 0.0010(6) 0.0023(6)
 O9 0.0167(6) 0.0247(6) 0.0254(6) 0.0066(5) 0.0022(5) 0.0040(5)
 C16 0.0199(8) 0.0178(8) 0.0169(8) 0.0008(6) -0.0010(7) 0.0002(7)
 N17 0.0207(7) 0.0194(7) 0.0185(7) 0.0013(6) 0.0013(6) -0.0013(6)
 C18 0.0180(8) 0.0173(8) 0.0177(8) 0.0014(6) -0.0008(6) 0.0006(6)
 C20 0.0171(8) 0.0210(8) 0.0174(8) 0.0048(7) 0.0047(6) 0.0009(7)
 N22 0.0210(7) 0.0164(7) 0.0200(7) 0.0024(6) -0.0012(6) 0.0008(6)
 C26 0.0171(8) 0.0171(8) 0.0171(8) 0.0015(6) 0.0017(6) 0.0007(6)
 C31 0.0204(8) 0.0165(8) 0.0196(8) 0.0008(7) -0.0007(7) 0.0012(6)
 C35 0.0184(8) 0.0201(8) 0.0226(9) 0.0046(7) -0.0022(7) 0.0016(7)
 C37 0.0238(9) 0.0224(9) 0.0255(9) 0.0065(7) 0.0030(7) 0.0020(7)
 C38 0.0215(9) 0.0245(9) 0.0428(12) -0.0005(9) -0.0063(8) 0.0003(7)
 C41 0.0195(8) 0.0209(9) 0.0258(9) 0.0031(7) -0.0038(7) -0.0010(7)
 C46 0.0279(9) 0.0172(8) 0.0210(9) 0.0040(7) -0.0022(7) -0.0027(7)
 C51 0.0360(11) 0.0273(10) 0.0278(10) 0.0080(8) 0.0117(9) 0.0036(8)
 C54 0.0188(9) 0.0228(9) 0.0305(10) 0.0052(8) 0.0017(8) 0.0007(7)
 C56 0.0243(9) 0.0207(9) 0.0311(10) -0.0020(8) -0.0048(8) 0.0032(7)
 C62 0.0251(9) 0.0203(8) 0.0185(8) 0.0023(7) 0.0027(7) -0.0052(7)
 C64 0.0163(8) 0.0174(8) 0.0192(8) 0.0017(7) -0.0003(7) 0.0016(6)
 C67 0.0275(10) 0.0284(10) 0.0447(12) 0.0108(9) 0.0186(9) 0.0022(8)
 C73 0.0210(9) 0.0269(10) 0.0478(13) 0.0033(9) 0.0017(9) 0.0037(8)
 C74 0.0185(9) 0.0280(10) 0.0454(12) 0.0081(9) 0.0058(9) 0.0014(8)
 C82 0.0232(9) 0.0192(8) 0.0316(10) 0.0004(7) -0.0025(8) 0.0017(7)
 C83 0.0189(8) 0.0157(8) 0.0237(9) 0.0046(7) 0.0029(7) 0.0001(6)
 C88 0.0275(10) 0.0242(9) 0.0416(12) -0.0025(9) 0.0026(9) 0.0044(8)
 O3 0.0225(6) 0.0211(6) 0.0215(6) -0.0015(5) -0.0005(5) 0.0010(5)
 O7 0.0568(10) 0.0208(7) 0.0339(8) 0.0023(6) 0.0190(7) -0.0043(7)
 C14 0.0254(9) 0.0210(8) 0.0175(8) 0.0001(7) 0.0016(7) -0.0004(7)
 C19 0.0225(8) 0.0202(8) 0.0174(8) -0.0006(7) 0.0013(7) -0.0002(7)
 N23 0.0284(8) 0.0233(8) 0.0216(8) 0.0033(6) -0.0007(7) 0.0012(6)
 C29 0.0285(10) 0.0238(9) 0.0175(8) 0.0051(7) 0.0005(7) 0.0020(7)
 C34 0.0335(10) 0.0224(9) 0.0181(9) -0.0019(7) 0.0028(8) -0.0044(8)
 C36 0.0329(10) 0.0188(8) 0.0171(8) 0.0014(7) 0.0031(7) -0.0003(7)
 N43 0.0351(9) 0.0237(8) 0.0232(8) 0.0050(7) 0.0070(7) 0.0020(7)
 N45 0.0257(8) 0.0313(9) 0.0227(8) 0.0004(7) -0.0010(6) 0.0013(7)
 C48 0.0342(11) 0.0322(10) 0.0264(10) 0.0059(8) -0.0033(8) 0.0066(9)
 C53 0.0323(10) 0.0204(9) 0.0262(9) 0.0072(7) 0.0037(8) 0.0028(8)
 C55 0.0429(12) 0.0228(9) 0.0266(10) 0.0072(8) 0.0049(9) 0.0068(8)
 C59 0.0334(11) 0.0254(10) 0.0319(11) -0.0014(8) 0.0080(9) -0.0033(8)
 C60 0.0435(12) 0.0254(10) 0.0265(10) -0.0013(8) 0.0030(9) -0.0104(9)
 C61 0.0352(11) 0.0287(10) 0.0303(10) 0.0061(8) 0.0035(9) -0.0025(8)
 C70 0.0252(9) 0.0204(8) 0.0164(8) -0.0003(7) 0.0033(7) -0.0015(7)
 C79 0.0409(11) 0.0242(10) 0.0258(10) 0.0002(8) 0.0158(9) -0.0027(8)
 C87 0.0219(9) 0.0517(13) 0.0267(10) 0.0019(9) 0.0000(8) 0.0044(9)
 C92 0.0288(10) 0.0382(11) 0.0284(10) 0.0031(9) -0.0043(8) 0.0071(9)
 C93 0.0341(11) 0.0399(12) 0.0458(13) 0.0134(10) 0.0027(10) -0.0030(9)
 C95 0.0500(14) 0.0362(11) 0.0339(11) 0.0137(9) 0.0151(10) 0.0148(10)
 C96 0.0346(11) 0.0345(11) 0.0284(10) -0.0020(9) 0.0067(9) 0.0019(9)
 C99 0.0290(10) 0.0357(11) 0.0294(10) -0.0088(9) -0.0059(8) 0.0000(9)
 C101 0.0376(12) 0.0425(13) 0.0485(14) 0.0183(11) 0.0153(11) 0.0068(10)
 C103 0.0237(10) 0.0501(14) 0.0469(14) -0.0112(11) -0.0043(10) -0.0080(10)

_geom_special_details
;
 All esds (except the esd in the dihedral angle between two l.s. planes)
 are estimated using the full covariance matrix.  The cell esds are taken
 into account individually in the estimation of esds in distances, angles
 and torsion angles; correlations between esds in cell parameters are only
 used when they are defined by crystal symmetry.  An approximate (isotropic)
 treatment of cell esds is used for estimating esds involving l.s. planes.
;
loop_
  _geom_bond_atom_site_label_1
  _geom_bond_atom_site_label_2
  _geom_bond_distance
  _geom_bond_site_symmetry_2
  _geom_bond_publ_flag
 O4 H4 0.8400 . ?
 O4 C58 1.432(2) . ?
 N6 H6 0.88(3) . ?
 N6 C33 1.347(2) . ?
 N6 C42 1.466(2) . ?
 O8 C33 1.239(2) . ?
 N13 C63 1.435(3) . ?
 N13 C76 1.372(2) . ?
 N13 C89 1.378(3) . ?
 N21 C76 1.317(3) . ?
 N21 C91 1.381(3) . ?
 C33 C81 1.507(3) . ?
 C42 H42 1.0000 . ?
 C42 C49 1.543(3) . ?
 C42 C66 1.527(2) . ?
 C44 H44A 0.9900 . ?
 C44 H44B 0.9900 . ?
 C44 C49 1.526(2) . ?
 C44 C81 1.529(3) . ?
 C49 H49 1.0000 . ?
 C49 C58 1.533(2) . ?
 C58 H58 1.0000 . ?
 C58 C76 1.503(3) . ?
 C63 C90 1.399(3) . ?
 C63 C97 1.376(4) . ?
 C66 C71 1.394(3) . ?
 C66 C72 1.397(3) . ?
 C71 H71 0.9500 . ?
 C71 C77 1.391(3) . ?
 C72 H72 0.9500 . ?
 C72 C86 1.391(3) . ?
 C75 H75 0.9500 . ?
 C75 C77 1.386(3) . ?
 C75 C86 1.383(3) . ?
 C77 H77 0.9500 . ?
 C81 H81A 0.9900 . ?
 C81 H81B 0.9900 . ?
 C86 H86 0.9500 . ?
 C89 H89 0.9500 . ?
 C89 C91 1.352(3) . ?
 C90 H90 0.9500 . ?
 C90 C100 1.377(4) . ?
 C91 H91 0.9500 . ?
 C97 H97 0.9500 . ?
 C97 C104 1.391(4) . ?
 C100 H100 0.9500 . ?
 C100 C102 1.379(5) . ?
 C102 H102 0.9500 . ?
 C102 C104 1.395(5) . ?
 C104 H104 0.9500 . ?
 O1 H1 0.8400 . ?
 O1 C25 1.431(2) . ?
 O10 C32 1.236(2) . ?
 N11 H11 0.88(3) . ?
 N11 C24 1.468(2) . ?
 N11 C32 1.351(2) . ?
 N12 C30 1.323(2) . ?
 N12 C80 1.382(2) . ?
 N15 C30 1.365(3) . ?
 N15 C47 1.386(2) . ?
 N15 C78 1.436(2) . ?
 C24 H24 1.0000 . ?
 C24 C39 1.541(2) . ?
 C24 C40 1.532(2) . ?
 C25 H25 1.0000 . ?
 C25 C30 1.505(2) . ?
 C25 C39 1.529(3) . ?
 C27 H27A 0.9900 . ?
 C27 H27B 0.9900 . ?
 C27 C39 1.529(2) . ?
 C27 C50 1.525(3) . ?
 C28 H28 0.9500 . ?
 C28 C40 1.392(3) . ?
 C28 C57 1.398(3) . ?
 C32 C50 1.505(3) . ?
 C39 H39 1.0000 . ?
 C40 C69 1.399(3) . ?
 C47 H47 0.9500 . ?
 C47 C80 1.357(3) . ?
 C50 H50A 0.9900 . ?
 C50 H50B 0.9900 . ?
 C52 H52 0.9500 . ?
 C52 C57 1.385(3) . ?
 C52 C68 1.387(3) . ?
 C57 H57 0.9500 . ?
 C65 H65 0.9500 . ?
 C65 C85 1.387(3) . ?
 C65 C98 1.384(3) . ?
 C68 H68 0.9500 . ?
 C68 C69 1.390(3) . ?
 C69 H69 0.9500 . ?
 C78 C84 1.385(3) . ?
 C78 C85 1.390(3) . ?
 C80 H80 0.9500 . ?
 C84 H84 0.9500 . ?
 C84 C94 1.387(3) . ?
 C85 H85 0.9500 . ?
 C94 H94 0.9500 . ?
 C94 C98 1.384(3) . ?
 C98 H98 0.9500 . ?
 O2 H2 0.8400 . ?
 O2 C18 1.430(2) . ?
 N5 H5 0.92(3) . ?
 N5 C20 1.339(2) . ?
 N5 C64 1.460(2) . ?
 O9 C20 1.245(2) . ?
 C16 N17 1.322(2) . ?
 C16 C18 1.500(2) . ?
 C16 N22 1.371(2) . ?
 N17 C62 1.378(2) . ?
 C18 H18 1.0000 . ?
 C18 C26 1.528(2) . ?
 C20 C41 1.505(2) . ?
 N22 C35 1.438(2) . ?
 N22 C46 1.382(3) . ?
 C26 H26 1.0000 . ?
 C26 C31 1.524(2) . ?
 C26 C64 1.539(2) . ?
 C31 H31A 0.9900 . ?
 C31 H31B 0.9900 . ?
 C31 C41 1.536(2) . ?
 C35 C56 1.390(3) . ?
 C35 C82 1.384(3) . ?
 C37 H37 0.9500 . ?
 C37 C51 1.392(3) . ?
 C37 C83 1.396(3) . ?
 C38 H38 0.9500 . ?
 C38 C56 1.386(3) . ?
 C38 C73 1.381(3) . ?
 C41 H41A 0.9900 . ?
 C41 H41B 0.9900 . ?
 C46 H46 0.9500 . ?
 C46 C62 1.357(3) . ?
 C51 H51 0.9500 . ?
 C51 C67 1.389(3) . ?
 C54 H54 0.9500 . ?
 C54 C74 1.386(3) . ?
 C54 C83 1.399(2) . ?
 C56 H56 0.9500 . ?
 C62 H62 0.9500 . ?
 C64 H64 1.0000 . ?
 C64 C83 1.520(2) . ?
 C67 H67 0.9500 . ?
 C67 C74 1.383(3) . ?
 C73 H73 0.9500 . ?
 C73 C88 1.388(3) . ?
 C74 H74 0.9500 . ?
 C82 H82 0.9500 . ?
 C82 C88 1.390(3) . ?
 C88 H88 0.9500 . ?
 O3 H3 0.8400 . ?
 O3 C19 1.429(2) . ?
 O7 C79 1.233(3) . ?
 C14 C19 1.504(3) . ?
 C14 N23 1.370(3) . ?
 C14 N45 1.318(3) . ?
 C19 H19 1.0000 . ?
 C19 C70 1.534(3) . ?
 N23 C48 1.384(3) . ?
 N23 C53 1.435(3) . ?
 C29 C36 1.529(3) . ?
 C29 C59 1.393(3) . ?
 C29 C99 1.387(3) . ?
 C34 H34A 0.9900 . ?
 C34 H34B 0.9900 . ?
 C34 C60 1.528(3) . ?
 C34 C70 1.527(2) . ?
 C36 H36 1.0000 . ?
 C36 N43 1.466(3) . ?
 C36 C70 1.544(3) . ?
 N43 H43 0.89(3) . ?
 N43 C79 1.351(3) . ?
 N45 C92 1.383(3) . ?
 C48 H48 0.9500 . ?
 C48 C92 1.354(3) . ?
 C53 C55 1.390(3) . ?
 C53 C61 1.387(3) . ?
 C55 H55 0.9500 . ?
 C55 C95 1.392(3) . ?
 C59 H59 0.9500 . ?
 C59 C96 1.388(3) . ?
 C60 H60A 0.9900 . ?
 C60 H60B 0.9900 . ?
 C60 C79 1.509(3) . ?
 C61 H61 0.9500 . ?
 C61 C93 1.387(3) . ?
 C70 H70 1.0000 . ?
 C87 H87 0.9500 . ?
 C87 C96 1.382(3) . ?
 C87 C103 1.381(3) . ?
 C92 H92 0.9500 . ?
 C93 H93 0.9500 . ?
 C93 C101 1.386(4) . ?
 C95 H95 0.9500 . ?
 C95 C101 1.385(4) . ?
 C96 H96 0.9500 . ?
 C99 H99 0.9500 . ?
 C99 C103 1.390(3) . ?
 C101 H101 0.9500 . ?
 C103 H103 0.9500 . ?

loop_
  _geom_angle_atom_site_label_1
  _geom_angle_atom_site_label_2
  _geom_angle_atom_site_label_3
  _geom_angle
  _geom_angle_site_symmetry_1
  _geom_angle_site_symmetry_3
  _geom_angle_publ_flag
 C58 O4 H4 109.5 . . ?
 C33 N6 H6 113.6(18) . . ?
 C33 N6 C42 127.48(16) . . ?
 C42 N6 H6 118.8(18) . . ?
 C76 N13 C63 128.31(18) . . ?
 C76 N13 C89 106.91(17) . . ?
 C89 N13 C63 124.76(18) . . ?
 C76 N21 C91 106.17(17) . . ?
 N6 C33 C81 118.10(17) . . ?
 O8 C33 N6 121.52(18) . . ?
 O8 C33 C81 120.33(17) . . ?
 N6 C42 H42 107.4 . . ?
 N6 C42 C49 108.46(15) . . ?
 N6 C42 C66 111.40(15) . . ?
 C49 C42 H42 107.4 . . ?
 C66 C42 H42 107.4 . . ?
 C66 C42 C49 114.36(15) . . ?
 H44A C44 H44B 108.2 . . ?
 C49 C44 H44A 109.8 . . ?
 C49 C44 H44B 109.8 . . ?
 C49 C44 C81 109.48(15) . . ?
 C81 C44 H44A 109.8 . . ?
 C81 C44 H44B 109.8 . . ?
 C42 C49 H49 107.4 . . ?
 C44 C49 C42 109.48(15) . . ?
 C44 C49 H49 107.4 . . ?
 C44 C49 C58 111.71(15) . . ?
 C58 C49 C42 113.12(15) . . ?
 C58 C49 H49 107.4 . . ?
 O4 C58 C49 111.66(14) . . ?
 O4 C58 H58 108.0 . . ?
 O4 C58 C76 110.02(15) . . ?
 C49 C58 H58 108.0 . . ?
 C76 C58 C49 110.94(15) . . ?
 C76 C58 H58 108.0 . . ?
 C90 C63 N13 117.9(2) . . ?
 C97 C63 N13 120.3(2) . . ?
 C97 C63 C90 121.8(2) . . ?
 C71 C66 C42 121.65(17) . . ?
 C71 C66 C72 118.52(18) . . ?
 C72 C66 C42 119.82(17) . . ?
 C66 C71 H71 119.7 . . ?
 C77 C71 C66 120.62(19) . . ?
 C77 C71 H71 119.7 . . ?
 C66 C72 H72 119.6 . . ?
 C86 C72 C66 120.8(2) . . ?
 C86 C72 H72 119.6 . . ?
 C77 C75 H75 120.1 . . ?
 C86 C75 H75 120.1 . . ?
 C86 C75 C77 119.89(19) . . ?
 N13 C76 C58 125.38(17) . . ?
 N21 C76 N13 110.61(18) . . ?
 N21 C76 C58 123.95(17) . . ?
 C71 C77 H77 119.9 . . ?
 C75 C77 C71 120.2(2) . . ?
 C75 C77 H77 119.9 . . ?
 C33 C81 C44 115.43(16) . . ?
 C33 C81 H81A 108.4 . . ?
 C33 C81 H81B 108.4 . . ?
 C44 C81 H81A 108.4 . . ?
 C44 C81 H81B 108.4 . . ?
 H81A C81 H81B 107.5 . . ?
 C72 C86 H86 120.0 . . ?
 C75 C86 C72 120.0(2) . . ?
 C75 C86 H86 120.0 . . ?
 N13 C89 H89 126.8 . . ?
 C91 C89 N13 106.36(19) . . ?
 C91 C89 H89 126.8 . . ?
 C63 C90 H90 120.3 . . ?
 C100 C90 C63 119.4(3) . . ?
 C100 C90 H90 120.3 . . ?
 N21 C91 H91 125.0 . . ?
 C89 C91 N21 110.0(2) . . ?
 C89 C91 H91 125.0 . . ?
 C63 C97 H97 120.8 . . ?
 C63 C97 C104 118.3(3) . . ?
 C104 C97 H97 120.8 . . ?
 C90 C100 H100 120.3 . . ?
 C90 C100 C102 119.5(3) . . ?
 C102 C100 H100 120.3 . . ?
 C100 C102 H102 119.5 . . ?
 C100 C102 C104 120.9(3) . . ?
 C104 C102 H102 119.5 . . ?
 C97 C104 C102 120.1(3) . . ?
 C97 C104 H104 120.0 . . ?
 C102 C104 H104 120.0 . . ?
 C25 O1 H1 109.5 . . ?
 C24 N11 H11 119.6(17) . . ?
 C32 N11 H11 113.4(17) . . ?
 C32 N11 C24 126.65(16) . . ?
 C30 N12 C80 105.58(16) . . ?
 C30 N15 C47 106.90(16) . . ?
 C30 N15 C78 127.78(16) . . ?
 C47 N15 C78 125.28(16) . . ?
 N11 C24 H24 107.3 . . ?
 N11 C24 C39 107.96(14) . . ?
 N11 C24 C40 112.13(15) . . ?
 C39 C24 H24 107.3 . . ?
 C40 C24 H24 107.3 . . ?
 C40 C24 C39 114.54(14) . . ?
 O1 C25 H25 108.1 . . ?
 O1 C25 C30 110.83(14) . . ?
 O1 C25 C39 112.23(14) . . ?
 C30 C25 H25 108.1 . . ?
 C30 C25 C39 109.33(14) . . ?
 C39 C25 H25 108.1 . . ?
 H27A C27 H27B 108.2 . . ?
 C39 C27 H27A 109.7 . . ?
 C39 C27 H27B 109.7 . . ?
 C50 C27 H27A 109.7 . . ?
 C50 C27 H27B 109.7 . . ?
 C50 C27 C39 109.85(15) . . ?
 C40 C28 H28 119.8 . . ?
 C40 C28 C57 120.47(18) . . ?
 C57 C28 H28 119.8 . . ?
 N12 C30 N15 111.26(16) . . ?
 N12 C30 C25 124.21(17) . . ?
 N15 C30 C25 124.53(16) . . ?
 O10 C32 N11 121.32(18) . . ?
 O10 C32 C50 120.53(17) . . ?
 N11 C32 C50 118.10(17) . . ?
 C24 C39 H39 107.3 . . ?
 C25 C39 C24 113.64(14) . . ?
 C25 C39 H39 107.3 . . ?
 C27 C39 C24 108.98(14) . . ?
 C27 C39 C25 111.93(14) . . ?
 C27 C39 H39 107.3 . . ?
 C28 C40 C24 121.61(16) . . ?
 C28 C40 C69 118.69(16) . . ?
 C69 C40 C24 119.70(16) . . ?
 N15 C47 H47 127.1 . . ?
 C80 C47 N15 105.90(17) . . ?
 C80 C47 H47 127.1 . . ?
 C27 C50 H50A 108.5 . . ?
 C27 C50 H50B 108.5 . . ?
 C32 C50 C27 115.08(15) . . ?
 C32 C50 H50A 108.5 . . ?
 C32 C50 H50B 108.5 . . ?
 H50A C50 H50B 107.5 . . ?
 C57 C52 H52 120.4 . . ?
 C57 C52 C68 119.19(18) . . ?
 C68 C52 H52 120.4 . . ?
 C28 C57 H57 119.7 . . ?
 C52 C57 C28 120.53(19) . . ?
 C52 C57 H57 119.7 . . ?
 C85 C65 H65 119.7 . . ?
 C98 C65 H65 119.7 . . ?
 C98 C65 C85 120.6(2) . . ?
 C52 C68 H68 119.6 . . ?
 C52 C68 C69 120.72(19) . . ?
 C69 C68 H68 119.6 . . ?
 C40 C69 H69 119.8 . . ?
 C68 C69 C40 120.39(18) . . ?
 C68 C69 H69 119.8 . . ?
 C84 C78 N15 119.81(17) . . ?
 C84 C78 C85 120.59(19) . . ?
 C85 C78 N15 119.59(17) . . ?
 N12 C80 H80 124.8 . . ?
 C47 C80 N12 110.36(17) . . ?
 C47 C80 H80 124.8 . . ?
 C78 C84 H84 120.3 . . ?
 C78 C84 C94 119.37(19) . . ?
 C94 C84 H84 120.3 . . ?
 C65 C85 C78 119.3(2) . . ?
 C65 C85 H85 120.4 . . ?
 C78 C85 H85 120.4 . . ?
 C84 C94 H94 119.7 . . ?
 C98 C94 C84 120.6(2) . . ?
 C98 C94 H94 119.7 . . ?
 C65 C98 C94 119.6(2) . . ?
 C65 C98 H98 120.2 . . ?
 C94 C98 H98 120.2 . . ?
 C18 O2 H2 109.5 . . ?
 C20 N5 H5 118.2(15) . . ?
 C20 N5 C64 126.74(15) . . ?
 C64 N5 H5 115.0(15) . . ?
 N17 C16 C18 125.30(15) . . ?
 N17 C16 N22 111.14(16) . . ?
 N22 C16 C18 123.33(16) . . ?
 C16 N17 C62 105.62(15) . . ?
 O2 C18 C16 109.58(14) . . ?
 O2 C18 H18 108.5 . . ?
 O2 C18 C26 110.03(13) . . ?
 C16 C18 H18 108.5 . . ?
 C16 C18 C26 111.74(14) . . ?
 C26 C18 H18 108.5 . . ?
 N5 C20 C41 119.29(15) . . ?
 O9 C20 N5 120.44(17) . . ?
 O9 C20 C41 120.24(16) . . ?
 C16 N22 C35 126.41(15) . . ?
 C16 N22 C46 106.74(15) . . ?
 C46 N22 C35 126.85(15) . . ?
 C18 C26 H26 106.9 . . ?
 C18 C26 C64 110.97(14) . . ?
 C31 C26 C18 115.23(14) . . ?
 C31 C26 H26 106.9 . . ?
 C31 C26 C64 109.49(14) . . ?
 C64 C26 H26 106.9 . . ?
 C26 C31 H31A 110.0 . . ?
 C26 C31 H31B 110.0 . . ?
 C26 C31 C41 108.47(14) . . ?
 H31A C31 H31B 108.4 . . ?
 C41 C31 H31A 110.0 . . ?
 C41 C31 H31B 110.0 . . ?
 C56 C35 N22 119.32(16) . . ?
 C82 C35 N22 119.99(16) . . ?
 C82 C35 C56 120.69(18) . . ?
 C51 C37 H37 119.8 . . ?
 C51 C37 C83 120.34(18) . . ?
 C83 C37 H37 119.8 . . ?
 C56 C38 H38 119.8 . . ?
 C73 C38 H38 119.8 . . ?
 C73 C38 C56 120.39(19) . . ?
 C20 C41 C31 115.69(15) . . ?
 C20 C41 H41A 108.4 . . ?
 C20 C41 H41B 108.4 . . ?
 C31 C41 H41A 108.4 . . ?
 C31 C41 H41B 108.4 . . ?
 H41A C41 H41B 107.4 . . ?
 N22 C46 H46 127.0 . . ?
 C62 C46 N22 106.01(16) . . ?
 C62 C46 H46 127.0 . . ?
 C37 C51 H51 120.0 . . ?
 C67 C51 C37 120.1(2) . . ?
 C67 C51 H51 120.0 . . ?
 C74 C54 H54 119.7 . . ?
 C74 C54 C83 120.66(19) . . ?
 C83 C54 H54 119.7 . . ?
 C35 C56 H56 120.3 . . ?
 C38 C56 C35 119.35(18) . . ?
 C38 C56 H56 120.3 . . ?
 N17 C62 H62 124.8 . . ?
 C46 C62 N17 110.49(17) . . ?
 C46 C62 H62 124.8 . . ?
 N5 C64 C26 107.02(14) . . ?
 N5 C64 H64 107.3 . . ?
 N5 C64 C83 111.91(14) . . ?
 C26 C64 H64 107.3 . . ?
 C83 C64 C26 115.63(14) . . ?
 C83 C64 H64 107.3 . . ?
 C51 C67 H67 120.0 . . ?
 C74 C67 C51 120.03(19) . . ?
 C74 C67 H67 120.0 . . ?
 C38 C73 H73 120.0 . . ?
 C38 C73 C88 119.9(2) . . ?
 C88 C73 H73 120.0 . . ?
 C54 C74 H74 120.0 . . ?
 C67 C74 C54 120.09(19) . . ?
 C67 C74 H74 120.0 . . ?
 C35 C82 H82 120.3 . . ?
 C35 C82 C88 119.41(18) . . ?
 C88 C82 H82 120.3 . . ?
 C37 C83 C54 118.79(18) . . ?
 C37 C83 C64 122.22(16) . . ?
 C54 C83 C64 118.94(16) . . ?
 C73 C88 C82 120.18(19) . . ?
 C73 C88 H88 119.9 . . ?
 C82 C88 H88 119.9 . . ?
 C19 O3 H3 109.5 . . ?
 N23 C14 C19 122.96(17) . . ?
 N45 C14 C19 125.87(18) . . ?
 N45 C14 N23 111.17(17) . . ?
 O3 C19 C14 111.08(14) . . ?
 O3 C19 H19 107.4 . . ?
 O3 C19 C70 111.13(14) . . ?
 C14 C19 H19 107.4 . . ?
 C14 C19 C70 112.13(15) . . ?
 C70 C19 H19 107.4 . . ?
 C14 N23 C48 106.73(17) . . ?
 C14 N23 C53 127.78(16) . . ?
 C48 N23 C53 125.48(17) . . ?
 C59 C29 C36 121.61(18) . . ?
 C99 C29 C36 120.28(17) . . ?
 C99 C29 C59 118.11(19) . . ?
 H34A C34 H34B 108.1 . . ?
 C60 C34 H34A 109.5 . . ?
 C60 C34 H34B 109.5 . . ?
 C70 C34 H34A 109.5 . . ?
 C70 C34 H34B 109.5 . . ?
 C70 C34 C60 110.64(16) . . ?
 C29 C36 H36 107.5 . . ?
 C29 C36 C70 114.10(15) . . ?
 N43 C36 C29 110.11(15) . . ?
 N43 C36 H36 107.5 . . ?
 N43 C36 C70 109.87(16) . . ?
 C70 C36 H36 107.5 . . ?
 C36 N43 H43 113(2) . . ?
 C79 N43 C36 125.40(17) . . ?
 C79 N43 H43 116.5(19) . . ?
 C14 N45 C92 105.69(18) . . ?
 N23 C48 H48 126.9 . . ?
 C92 C48 N23 106.11(18) . . ?
 C92 C48 H48 126.9 . . ?
 C55 C53 N23 118.69(19) . . ?
 C61 C53 N23 120.15(19) . . ?
 C61 C53 C55 121.1(2) . . ?
 C53 C55 H55 120.6 . . ?
 C53 C55 C95 118.8(2) . . ?
 C95 C55 H55 120.6 . . ?
 C29 C59 H59 119.4 . . ?
 C96 C59 C29 121.2(2) . . ?
 C96 C59 H59 119.4 . . ?
 C34 C60 H60A 108.5 . . ?
 C34 C60 H60B 108.5 . . ?
 H60A C60 H60B 107.5 . . ?
 C79 C60 C34 115.15(18) . . ?
 C79 C60 H60A 108.5 . . ?
 C79 C60 H60B 108.5 . . ?
 C53 C61 H61 120.4 . . ?
 C93 C61 C53 119.1(2) . . ?
 C93 C61 H61 120.4 . . ?
 C19 C70 C36 110.61(15) . . ?
 C19 C70 H70 108.2 . . ?
 C34 C70 C19 112.01(15) . . ?
 C34 C70 C36 109.53(15) . . ?
 C34 C70 H70 108.2 . . ?
 C36 C70 H70 108.2 . . ?
 O7 C79 N43 121.6(2) . . ?
 O7 C79 C60 120.6(2) . . ?
 N43 C79 C60 117.67(18) . . ?
 C96 C87 H87 120.2 . . ?
 C103 C87 H87 120.2 . . ?
 C103 C87 C96 119.5(2) . . ?
 N45 C92 H92 124.8 . . ?
 C48 C92 N45 110.31(18) . . ?
 C48 C92 H92 124.8 . . ?
 C61 C93 H93 119.7 . . ?
 C101 C93 C61 120.6(2) . . ?
 C101 C93 H93 119.7 . . ?
 C55 C95 H95 119.7 . . ?
 C101 C95 C55 120.6(2) . . ?
 C101 C95 H95 119.7 . . ?
 C59 C96 H96 120.0 . . ?
 C87 C96 C59 119.9(2) . . ?
 C87 C96 H96 120.0 . . ?
 C29 C99 H99 119.6 . . ?
 C29 C99 C103 120.8(2) . . ?
 C103 C99 H99 119.6 . . ?
 C93 C101 H101 120.1 . . ?
 C95 C101 C93 119.8(2) . . ?
 C95 C101 H101 120.1 . . ?
 C87 C103 C99 120.4(2) . . ?
 C87 C103 H103 119.8 . . ?
 C99 C103 H103 119.8 . . ?

loop_
  _geom_torsion_atom_site_label_1
  _geom_torsion_atom_site_label_2
  _geom_torsion_atom_site_label_3
  _geom_torsion_atom_site_label_4
  _geom_torsion
  _geom_torsion_site_symmetry_1
  _geom_torsion_site_symmetry_2
  _geom_torsion_site_symmetry_3
  _geom_torsion_site_symmetry_4
  _geom_torsion_publ_flag
 O4 C58 C76 N13 92.5(2) . . . . ?
 O4 C58 C76 N21 -84.4(2) . . . . ?
 N6 C33 C81 C44 14.8(3) . . . . ?
 N6 C42 C49 C44 -53.79(18) . . . . ?
 N6 C42 C49 C58 -179.07(14) . . . . ?
 N6 C42 C66 C71 33.8(2) . . . . ?
 N6 C42 C66 C72 -146.55(18) . . . . ?
 O8 C33 C81 C44 -167.73(17) . . . . ?
 N13 C63 C90 C100 -179.6(2) . . . . ?
 N13 C63 C97 C104 178.9(2) . . . . ?
 N13 C89 C91 N21 -0.6(3) . . . . ?
 C33 N6 C42 C49 28.1(2) . . . . ?
 C33 N6 C42 C66 -98.6(2) . . . . ?
 C42 N6 C33 O8 174.27(17) . . . . ?
 C42 N6 C33 C81 -8.3(3) . . . . ?
 C42 C49 C58 O4 -53.5(2) . . . . ?
 C42 C49 C58 C76 -176.64(15) . . . . ?
 C42 C66 C71 C77 178.47(19) . . . . ?
 C42 C66 C72 C86 -178.28(19) . . . . ?
 C44 C49 C58 O4 -177.59(15) . . . . ?
 C44 C49 C58 C76 59.3(2) . . . . ?
 C49 C42 C66 C71 -89.6(2) . . . . ?
 C49 C42 C66 C72 90.0(2) . . . . ?
 C49 C44 C81 C33 -42.0(2) . . . . ?
 C49 C58 C76 N13 -143.42(18) . . . . ?
 C49 C58 C76 N21 39.6(2) . . . . ?
 C63 N13 C76 N21 -178.29(19) . . . . ?
 C63 N13 C76 C58 4.4(3) . . . . ?
 C63 N13 C89 C91 178.76(19) . . . . ?
 C63 C90 C100 C102 0.1(4) . . . . ?
 C63 C97 C104 C102 1.3(4) . . . . ?
 C66 C42 C49 C44 71.20(19) . . . . ?
 C66 C42 C49 C58 -54.1(2) . . . . ?
 C66 C71 C77 C75 0.0(3) . . . . ?
 C66 C72 C86 C75 -0.4(3) . . . . ?
 C71 C66 C72 C86 1.4(3) . . . . ?
 C72 C66 C71 C77 -1.2(3) . . . . ?
 C76 N13 C63 C90 133.9(2) . . . . ?
 C76 N13 C63 C97 -46.4(3) . . . . ?
 C76 N13 C89 C91 0.4(2) . . . . ?
 C76 N21 C91 C89 0.6(2) . . . . ?
 C77 C75 C86 C72 -0.8(3) . . . . ?
 C81 C44 C49 C42 62.37(19) . . . . ?
 C81 C44 C49 C58 -171.54(16) . . . . ?
 C86 C75 C77 C71 1.0(3) . . . . ?
 C89 N13 C63 C90 -44.1(3) . . . . ?
 C89 N13 C63 C97 135.5(2) . . . . ?
 C89 N13 C76 N21 0.0(2) . . . . ?
 C89 N13 C76 C58 -177.27(18) . . . . ?
 C90 C63 C97 C104 -1.4(3) . . . . ?
 C90 C100 C102 C104 -0.3(4) . . . . ?
 C91 N21 C76 N13 -0.4(2) . . . . ?
 C91 N21 C76 C58 176.94(18) . . . . ?
 C97 C63 C90 C100 0.7(3) . . . . ?
 C100 C102 C104 C97 -0.4(4) . . . . ?
 O1 C25 C30 N12 -88.8(2) . . . . ?
 O1 C25 C30 N15 91.5(2) . . . . ?
 O1 C25 C39 C24 -48.49(19) . . . . ?
 O1 C25 C39 C27 -172.47(14) . . . . ?
 O10 C32 C50 C27 -164.48(17) . . . . ?
 N11 C24 C39 C25 178.73(14) . . . . ?
 N11 C24 C39 C27 -55.69(18) . . . . ?
 N11 C24 C40 C28 28.2(2) . . . . ?
 N11 C24 C40 C69 -151.46(16) . . . . ?
 N11 C32 C50 C27 17.9(2) . . . . ?
 N15 C47 C80 N12 -0.1(2) . . . . ?
 N15 C78 C84 C94 178.4(2) . . . . ?
 N15 C78 C85 C65 -178.9(2) . . . . ?
 C24 N11 C32 O10 168.16(17) . . . . ?
 C24 N11 C32 C50 -14.2(3) . . . . ?
 C24 C40 C69 C68 -179.76(17) . . . . ?
 C28 C40 C69 C68 0.6(3) . . . . ?
 C30 N12 C80 C47 -0.1(2) . . . . ?
 C30 N15 C47 C80 0.3(2) . . . . ?
 C30 N15 C78 C84 132.3(2) . . . . ?
 C30 N15 C78 C85 -48.8(3) . . . . ?
 C30 C25 C39 C24 -171.89(14) . . . . ?
 C30 C25 C39 C27 64.12(18) . . . . ?
 C32 N11 C24 C39 33.4(2) . . . . ?
 C32 N11 C24 C40 -93.7(2) . . . . ?
 C39 C24 C40 C28 -95.3(2) . . . . ?
 C39 C24 C40 C69 85.1(2) . . . . ?
 C39 C25 C30 N12 35.4(2) . . . . ?
 C39 C25 C30 N15 -144.31(17) . . . . ?
 C39 C27 C50 C32 -42.6(2) . . . . ?
 C40 C24 C39 C25 -55.6(2) . . . . ?
 C40 C24 C39 C27 69.99(19) . . . . ?
 C40 C28 C57 C52 -0.7(3) . . . . ?
 C47 N15 C30 N12 -0.3(2) . . . . ?
 C47 N15 C30 C25 179.39(16) . . . . ?
 C47 N15 C78 C84 -50.3(3) . . . . ?
 C47 N15 C78 C85 128.7(2) . . . . ?
 C50 C27 C39 C24 62.51(18) . . . . ?
 C50 C27 C39 C25 -170.93(14) . . . . ?
 C52 C68 C69 C40 -1.1(3) . . . . ?
 C57 C28 C40 C24 -179.35(17) . . . . ?
 C57 C28 C40 C69 0.3(3) . . . . ?
 C57 C52 C68 C69 0.7(3) . . . . ?
 C68 C52 C57 C28 0.1(3) . . . . ?
 C78 N15 C30 N12 177.50(17) . . . . ?
 C78 N15 C30 C25 -2.8(3) . . . . ?
 C78 N15 C47 C80 -177.63(17) . . . . ?
 C78 C84 C94 C98 0.5(4) . . . . ?
 C80 N12 C30 N15 0.3(2) . . . . ?
 C80 N12 C30 C25 -179.48(17) . . . . ?
 C84 C78 C85 C65 0.0(3) . . . . ?
 C84 C94 C98 C65 0.0(4) . . . . ?
 C85 C65 C98 C94 -0.5(4) . . . . ?
 C85 C78 C84 C94 -0.5(3) . . . . ?
 C98 C65 C85 C78 0.5(4) . . . . ?
 O2 C18 C26 C31 -175.31(15) . . . . ?
 O2 C18 C26 C64 -50.17(19) . . . . ?
 N5 C20 C41 C31 4.8(2) . . . . ?
 N5 C64 C83 C37 30.5(2) . . . . ?
 N5 C64 C83 C54 -146.79(16) . . . . ?
 O9 C20 C41 C31 -177.17(16) . . . . ?
 C16 N17 C62 C46 0.2(2) . . . . ?
 C16 C18 C26 C31 62.7(2) . . . . ?
 C16 C18 C26 C64 -172.14(14) . . . . ?
 C16 N22 C35 C56 -53.0(3) . . . . ?
 C16 N22 C35 C82 126.5(2) . . . . ?
 C16 N22 C46 C62 0.50(19) . . . . ?
 N17 C16 C18 O2 -89.5(2) . . . . ?
 N17 C16 C18 C26 32.7(2) . . . . ?
 N17 C16 N22 C35 178.90(16) . . . . ?
 N17 C16 N22 C46 -0.4(2) . . . . ?
 C18 C16 N17 C62 174.71(16) . . . . ?
 C18 C16 N22 C35 4.2(3) . . . . ?
 C18 C16 N22 C46 -175.11(16) . . . . ?
 C18 C26 C31 C41 -170.56(15) . . . . ?
 C18 C26 C64 N5 173.08(14) . . . . ?
 C18 C26 C64 C83 -61.49(19) . . . . ?
 C20 N5 C64 C26 27.9(2) . . . . ?
 C20 N5 C64 C83 -99.7(2) . . . . ?
 N22 C16 N17 C62 0.11(19) . . . . ?
 N22 C16 C18 O2 84.4(2) . . . . ?
 N22 C16 C18 C26 -153.32(16) . . . . ?
 N22 C35 C56 C38 177.45(18) . . . . ?
 N22 C35 C82 C88 -178.75(18) . . . . ?
 N22 C46 C62 N17 -0.5(2) . . . . ?
 C26 C31 C41 C20 -35.5(2) . . . . ?
 C26 C64 C83 C37 -92.4(2) . . . . ?
 C26 C64 C83 C54 90.32(19) . . . . ?
 C31 C26 C64 N5 -58.61(17) . . . . ?
 C31 C26 C64 C83 66.83(18) . . . . ?
 C35 N22 C46 C62 -178.79(16) . . . . ?
 C35 C82 C88 C73 0.9(3) . . . . ?
 C37 C51 C67 C74 -0.1(3) . . . . ?
 C38 C73 C88 C82 -1.2(4) . . . . ?
 C46 N22 C35 C56 126.1(2) . . . . ?
 C46 N22 C35 C82 -54.4(3) . . . . ?
 C51 C37 C83 C54 -0.4(3) . . . . ?
 C51 C37 C83 C64 -177.73(17) . . . . ?
 C51 C67 C74 C54 0.2(3) . . . . ?
 C56 C35 C82 C88 0.8(3) . . . . ?
 C56 C38 C73 C88 -0.1(3) . . . . ?
 C64 N5 C20 O9 -179.20(16) . . . . ?
 C64 N5 C20 C41 -1.2(3) . . . . ?
 C64 C26 C31 C41 63.53(18) . . . . ?
 C73 C38 C56 C35 1.7(3) . . . . ?
 C74 C54 C83 C37 0.5(3) . . . . ?
 C74 C54 C83 C64 177.89(17) . . . . ?
 C82 C35 C56 C38 -2.1(3) . . . . ?
 C83 C37 C51 C67 0.2(3) . . . . ?
 C83 C54 C74 C67 -0.4(3) . . . . ?
 O3 C19 C70 C34 179.21(15) . . . . ?
 O3 C19 C70 C36 -58.30(19) . . . . ?
 C14 C19 C70 C34 54.2(2) . . . . ?
 C14 C19 C70 C36 176.71(15) . . . . ?
 C14 N23 C48 C92 0.6(2) . . . . ?
 C14 N23 C53 C55 129.3(2) . . . . ?
 C14 N23 C53 C61 -51.6(3) . . . . ?
 C14 N45 C92 C48 0.4(2) . . . . ?
 C19 C14 N23 C48 179.08(17) . . . . ?
 C19 C14 N23 C53 -2.4(3) . . . . ?
 C19 C14 N45 C92 -179.44(18) . . . . ?
 N23 C14 C19 O3 94.6(2) . . . . ?
 N23 C14 C19 C70 -140.43(17) . . . . ?
 N23 C14 N45 C92 0.0(2) . . . . ?
 N23 C48 C92 N45 -0.6(2) . . . . ?
 N23 C53 C55 C95 178.47(18) . . . . ?
 N23 C53 C61 C93 -179.86(19) . . . . ?
 C29 C36 N43 C79 -90.4(2) . . . . ?
 C29 C36 C70 C19 -52.6(2) . . . . ?
 C29 C36 C70 C34 71.4(2) . . . . ?
 C29 C59 C96 C87 -0.4(3) . . . . ?
 C29 C99 C103 C87 -1.0(4) . . . . ?
 C34 C60 C79 O7 -159.88(19) . . . . ?
 C34 C60 C79 N43 24.4(3) . . . . ?
 C36 C29 C59 C96 -179.27(19) . . . . ?
 C36 C29 C99 C103 179.9(2) . . . . ?
 C36 N43 C79 O7 162.83(19) . . . . ?
 C36 N43 C79 C60 -21.5(3) . . . . ?
 N43 C36 C70 C19 -176.75(14) . . . . ?
 N43 C36 C70 C34 -52.8(2) . . . . ?
 N45 C14 C19 O3 -86.1(2) . . . . ?
 N45 C14 C19 C70 38.9(2) . . . . ?
 N45 C14 N23 C48 -0.4(2) . . . . ?
 N45 C14 N23 C53 178.13(18) . . . . ?
 C48 N23 C53 C55 -52.5(3) . . . . ?
 C48 N23 C53 C61 126.7(2) . . . . ?
 C53 N23 C48 C92 -177.94(19) . . . . ?
 C53 C55 C95 C101 1.3(3) . . . . ?
 C53 C61 C93 C101 1.5(3) . . . . ?
 C55 C53 C61 C93 -0.8(3) . . . . ?
 C55 C95 C101 C93 -0.6(4) . . . . ?
 C59 C29 C36 N43 36.4(2) . . . . ?
 C59 C29 C36 C70 -87.7(2) . . . . ?
 C59 C29 C99 C103 0.0(3) . . . . ?
 C60 C34 C70 C19 -178.27(17) . . . . ?
 C60 C34 C70 C36 58.6(2) . . . . ?
 C61 C53 C55 C95 -0.6(3) . . . . ?
 C61 C93 C101 C95 -0.8(4) . . . . ?
 C70 C34 C60 C79 -44.0(2) . . . . ?
 C70 C36 N43 C79 36.0(3) . . . . ?
 C96 C87 C103 C99 1.3(4) . . . . ?
 C99 C29 C36 N43 -143.54(19) . . . . ?
 C99 C29 C36 C70 92.4(2) . . . . ?
 C99 C29 C59 C96 0.6(3) . . . . ?
 C103 C87 C96 C59 -0.6(3) . . . . ?

_shelx_res_file
;
TITL cry1043_auto in P1 #1
    cry1043_auto.res
    created by SHELXL-2018/3 at 13:37:18 on 18-Oct-2024
CELL 1.54184 9.872277 13.012944 14.424691 94.0539 93.1954 94.6894
ZERR 4 0.000095 0.000133 0.000116 0.0007 0.0007 0.0008
LATT -1
SFAC C H N O
UNIT 84 84 12 8

L.S. 4 0 0
PLAN  7
SIZE 0.084 0.129 0.144
TEMP -172
CONF
BOND
MORE -1
BOND $H
fmap 2 53
acta
REM <olex2.extras>
REM <HklSrc "%.\\cry1043_auto.hkl">
REM </olex2.extras>

WGHT    0.037800    0.302400
FVAR       5.22339
O4    4    0.966138    0.634362    0.920711    11.00000    0.02479    0.02377 =
         0.02247   -0.00293    0.00377    0.00310
AFIX 147
H4    2    0.899341    0.592956    0.900960    11.00000   -1.50000
AFIX   0
N6    3    0.902502    0.945760    0.858236    11.00000    0.02136    0.02487 =
         0.01833    0.00458    0.00119    0.00193
H6    2    0.925780    0.969709    0.805661    11.00000    0.03741
O8    4    0.774095    1.081167    0.871577    11.00000    0.03171    0.02852 =
         0.02786    0.00448   -0.00347    0.00834
N13   3    0.853746    0.601591    1.129575    11.00000    0.03507    0.02381 =
         0.02111    0.00496   -0.00124   -0.00033
N21   3    0.691688    0.636005    1.027162    11.00000    0.02804    0.02942 =
         0.02126    0.00213    0.00524    0.00035
C33   1    0.812740    1.001245    0.902325    11.00000    0.01945    0.02396 =
         0.02210    0.00001   -0.00310    0.00154
C42   1    0.965941    0.855486    0.890266    11.00000    0.02111    0.02121 =
         0.01694    0.00123    0.00152    0.00328
AFIX  13
H42   2    0.974901    0.807241    0.834258    11.00000   -1.20000
AFIX   0
C44   1    0.830636    0.876112    1.031336    11.00000    0.02470    0.02361 =
         0.01935    0.00056    0.00637    0.00231
AFIX  23
H44A  2    0.914084    0.907106    1.067393    11.00000   -1.20000
H44B  2    0.771958    0.839759    1.074300    11.00000   -1.20000
AFIX   0
C49   1    0.868464    0.799446    0.953974    11.00000    0.01979    0.02249 =
         0.01699   -0.00023    0.00150    0.00154
AFIX  13
H49   2    0.783019    0.775108    0.915438    11.00000   -1.20000
AFIX   0
C58   1    0.925446    0.704204    0.993118    11.00000    0.02349    0.02242 =
         0.01689   -0.00033    0.00130    0.00266
AFIX  13
H58   2    1.007744    0.728245    1.035003    11.00000   -1.20000
AFIX   0
C63   1    0.983832    0.599543    1.178732    11.00000    0.04055    0.02222 =
         0.03201    0.00836   -0.01072   -0.00125
C66   1    1.109031    0.885630    0.934674    11.00000    0.01999    0.02792 =
         0.01800    0.00492    0.00394    0.00110
C71   1    1.142412    0.980580    0.985004    11.00000    0.02281    0.02958 =
         0.02205    0.00184    0.00395    0.00155
AFIX  43
H71   2    1.075656    1.028850    0.990901    11.00000   -1.20000
AFIX   0
C72   1    1.209803    0.816896    0.925580    11.00000    0.02483    0.03147 =
         0.02761    0.00339    0.00702    0.00530
AFIX  43
H72   2    1.189345    0.752487    0.890326    11.00000   -1.20000
AFIX   0
C75   1    1.370747    0.935533    1.018483    11.00000    0.01924    0.05463 =
         0.02717    0.00191    0.00196    0.00071
AFIX  43
H75   2    1.459167    0.952135    1.047794    11.00000   -1.20000
AFIX   0
C76   1    0.823370    0.649025    1.049949    11.00000    0.02880    0.02100 =
         0.01724    0.00034    0.00208    0.00169
C77   1    1.272573    1.005338    1.026693    11.00000    0.02526    0.04066 =
         0.02518   -0.00248    0.00247   -0.00360
AFIX  43
H77   2    1.294205    1.070268    1.060876    11.00000   -1.20000
AFIX   0
C81   1    0.755088    0.961035    0.988642    11.00000    0.02633    0.02758 =
         0.02767    0.00059    0.00754    0.00611
AFIX  23
H81A  2    0.659202    0.934003    0.973272    11.00000   -1.20000
H81B  2    0.754843    1.019720    1.036194    11.00000   -1.20000
AFIX   0
C86   1    1.339795    0.841649    0.967547    11.00000    0.02139    0.04848 =
         0.03427    0.00692    0.00683    0.00958
AFIX  43
H86   2    1.407314    0.794057    0.961216    11.00000   -1.20000
AFIX   0
C89   1    0.732819    0.556640    1.157221    11.00000    0.04392    0.03534 =
         0.02421    0.00857    0.00367   -0.00640
AFIX  43
H89   2    0.720672    0.518447    1.210325    11.00000   -1.20000
AFIX   0
C90   1    0.991300    0.619073    1.275610    11.00000    0.06125    0.03108 =
         0.03047    0.01410   -0.01224   -0.01222
AFIX  43
H90   2    0.911951    0.632721    1.307099    11.00000   -1.20000
AFIX   0
C91   1    0.634890    0.577680    1.093772    11.00000    0.03541    0.03699 =
         0.02518    0.00529    0.00732   -0.00648
AFIX  43
H91   2    0.540893    0.555607    1.094844    11.00000   -1.20000
AFIX   0
C97   1    1.096443    0.578367    1.131057    11.00000    0.04446    0.02915 =
         0.04811    0.00781   -0.00899    0.00878
AFIX  43
H97   2    1.089384    0.563747    1.065419    11.00000   -1.20000
AFIX   0
C100  1    1.114753    0.618329    1.324897    11.00000    0.07600    0.04589 =
         0.04684    0.02126   -0.02924   -0.01421
AFIX  43
H100  2    1.121220    0.631341    1.390701    11.00000   -1.20000
AFIX   0
C102  1    1.228884    0.598552    1.277986    11.00000    0.06984    0.04950 =
         0.07716    0.02479   -0.04370    0.00008
AFIX  43
H102  2    1.314143    0.598297    1.311894    11.00000   -1.20000
AFIX   0
C104  1    1.220860    0.578907    1.181388    11.00000    0.04423    0.04690 =
         0.08433    0.01582   -0.01233    0.01297
AFIX  43
H104  2    1.300474    0.565886    1.149969    11.00000   -1.20000
AFIX   0

O1    4    0.561866    0.674197    0.860729    11.00000    0.02639    0.02145 =
         0.01879    0.00079    0.00231    0.00421
AFIX 147
H1    2    0.604957    0.661652    0.909941    11.00000   -1.50000
AFIX   0
O10   4    0.972516    0.767673    0.548688    11.00000    0.02186    0.03499 =
         0.03766    0.00981    0.01013    0.00377
N11   3    0.815700    0.790796    0.654441    11.00000    0.01730    0.01940 =
         0.02303    0.00344    0.00123    0.00019
H11   2    0.841724    0.856974    0.654341    11.00000    0.03104
N12   3    0.751189    0.481746    0.850257    11.00000    0.02529    0.02294 =
         0.02072    0.00424    0.00008    0.00270
N15   3    0.534890    0.419490    0.828313    11.00000    0.02508    0.01886 =
         0.02212    0.00343    0.00472    0.00101
C24   1    0.695435    0.757846    0.703795    11.00000    0.01896    0.01779 =
         0.01752    0.00100    0.00173    0.00208
AFIX  13
H24   2    0.697279    0.803652    0.762592    11.00000   -1.20000
AFIX   0
C25   1    0.593078    0.603460    0.785996    11.00000    0.02001    0.01771 =
         0.01908    0.00061    0.00215    0.00213
AFIX  13
H25   2    0.510505    0.589867    0.742087    11.00000   -1.20000
AFIX   0
C27   1    0.731203    0.577556    0.644585    11.00000    0.02055    0.01904 =
         0.01995    0.00024    0.00152    0.00267
AFIX  23
H27A  2    0.735923    0.505344    0.661165    11.00000   -1.20000
H27B  2    0.653053    0.579220    0.598785    11.00000   -1.20000
AFIX   0
C28   1    0.554787    0.766345    0.550917    11.00000    0.01957    0.01891 =
         0.02370    0.00286    0.00118   -0.00010
AFIX  43
H28   2    0.633366    0.753837    0.518138    11.00000   -1.20000
AFIX   0
C30   1    0.627235    0.502168    0.821647    11.00000    0.02357    0.01931 =
         0.01724    0.00153    0.00230    0.00200
C32   1    0.886704    0.730092    0.598669    11.00000    0.01491    0.02780 =
         0.02202    0.00413   -0.00104    0.00292
C39   1    0.710652    0.647064    0.731739    11.00000    0.01840    0.01774 =
         0.01797    0.00156   -0.00023    0.00249
AFIX  13
H39   2    0.795592    0.649368    0.773252    11.00000   -1.20000
AFIX   0
C40   1    0.562326    0.771155    0.647796    11.00000    0.01912    0.01497 =
         0.02275    0.00203    0.00101    0.00137
C47   1    0.606171    0.341620    0.863057    11.00000    0.03413    0.01957 =
         0.02354    0.00521    0.00344    0.00324
AFIX  43
H47   2    0.570192    0.274296    0.875252    11.00000   -1.20000
AFIX   0
C50   1    0.862528    0.614711    0.601761    11.00000    0.02090    0.02584 =
         0.02301   -0.00025    0.00299    0.00599
AFIX  23
H50A  2    0.940191    0.589947    0.637697    11.00000   -1.20000
H50B  2    0.861270    0.582444    0.537439    11.00000   -1.20000
AFIX   0
C52   1    0.316557    0.797005    0.548133    11.00000    0.01995    0.02417 =
         0.04206    0.00794   -0.00522    0.00145
AFIX  43
H52   2    0.233436    0.805973    0.514433    11.00000   -1.20000
AFIX   0
C57   1    0.432410    0.779790    0.501514    11.00000    0.02579    0.02320 =
         0.02687    0.00546   -0.00438   -0.00077
AFIX  43
H57   2    0.428712    0.777094    0.435427    11.00000   -1.20000
AFIX   0
C65   1    0.175237    0.482961    0.823941    11.00000    0.02873    0.03060 =
         0.05426    0.00019    0.01557    0.00459
AFIX  43
H65   2    0.123204    0.535981    0.847807    11.00000   -1.20000
AFIX   0
C68   1    0.323327    0.800998    0.644640    11.00000    0.02104    0.02413 =
         0.04033    0.00645    0.00680    0.00456
AFIX  43
H68   2    0.243958    0.811958    0.677047    11.00000   -1.20000
AFIX   0
C69   1    0.445005    0.789136    0.694469    11.00000    0.02521    0.02082 =
         0.02691    0.00494    0.00605    0.00459
AFIX  43
H69   2    0.448522    0.793261    0.760589    11.00000   -1.20000
AFIX   0
C78   1    0.390434    0.413000    0.807358    11.00000    0.02400    0.02227 =
         0.02570    0.00374    0.00663    0.00005
C80   1    0.737912    0.381302    0.876077    11.00000    0.03218    0.02239 =
         0.02341    0.00571    0.00140    0.00612
AFIX  43
H80   2    0.810656    0.345169    0.899595    11.00000   -1.20000
AFIX   0
C84   1    0.327093    0.328846    0.752928    11.00000    0.02778    0.02316 =
         0.03965   -0.00106    0.00351    0.00408
AFIX  43
H84   2    0.379084    0.276276    0.728146    11.00000   -1.20000
AFIX   0
C85   1    0.315057    0.490609    0.843210    11.00000    0.03051    0.02648 =
         0.03700   -0.00298    0.01227    0.00047
AFIX  43
H85   2    0.358844    0.548238    0.880491    11.00000   -1.20000
AFIX   0
C94   1    0.187057    0.322060    0.734951    11.00000    0.02760    0.02942 =
         0.05247   -0.00388   -0.00031    0.00002
AFIX  43
H94   2    0.143031    0.264226    0.698066    11.00000   -1.20000
AFIX   0
C98   1    0.110843    0.398784    0.770261    11.00000    0.02310    0.03240 =
         0.05318    0.00410    0.00710    0.00172
AFIX  43
H98   2    0.014937    0.393686    0.757722    11.00000   -1.20000
AFIX   0

O2    4    0.465173    0.175724    0.417693    11.00000    0.02255    0.02041 =
         0.02061    0.00142   -0.00279   -0.00260
AFIX 147
H2    2    0.512741    0.180097    0.371402    11.00000   -1.50000
AFIX   0
N5    3    0.695925    0.019706    0.600313    11.00000    0.01699    0.01594 =
         0.02460    0.00229    0.00098    0.00226
H5    2    0.684358   -0.051438    0.591854    11.00000    0.02854
O9    4    0.901402    0.008888    0.671698    11.00000    0.01672    0.02468 =
         0.02535    0.00659    0.00222    0.00397
C16   1    0.588994    0.339334    0.462015    11.00000    0.01995    0.01783 =
         0.01687    0.00081   -0.00097    0.00025
N17   3    0.712877    0.356254    0.432925    11.00000    0.02066    0.01937 =
         0.01853    0.00128    0.00134   -0.00131
C18   1    0.530361    0.239325    0.494959    11.00000    0.01799    0.01726 =
         0.01767    0.00135   -0.00077    0.00061
AFIX  13
H18   2    0.460373    0.254921    0.540255    11.00000   -1.20000
AFIX   0
C20   1    0.810509    0.063272    0.645837    11.00000    0.01711    0.02102 =
         0.01740    0.00484    0.00470    0.00090
N22   3    0.514886    0.422672    0.450635    11.00000    0.02096    0.01635 =
         0.02004    0.00241   -0.00123    0.00085
C26   1    0.639320    0.181783    0.543671    11.00000    0.01707    0.01708 =
         0.01713    0.00153    0.00165    0.00074
AFIX  13
H26   2    0.711735    0.172282    0.498802    11.00000   -1.20000
AFIX   0
C31   1    0.708805    0.237992    0.632113    11.00000    0.02038    0.01650 =
         0.01958    0.00081   -0.00074    0.00118
AFIX  23
H31A  2    0.643756    0.240820    0.681856    11.00000   -1.20000
H31B  2    0.740637    0.309699    0.620153    11.00000   -1.20000
AFIX   0
C35   1    0.375896    0.430808    0.473160    11.00000    0.01837    0.02011 =
         0.02255    0.00463   -0.00220    0.00160
C37   1    0.486783    0.066322    0.725640    11.00000    0.02378    0.02241 =
         0.02548    0.00647    0.00304    0.00201
AFIX  43
H37   2    0.576999    0.068787    0.752811    11.00000   -1.20000
AFIX   0
C38   1    0.143193    0.359941    0.462199    11.00000    0.02151    0.02454 =
         0.04278   -0.00048   -0.00628    0.00034
AFIX  43
H38   2    0.075090    0.306951    0.439493    11.00000   -1.20000
AFIX   0
C41   1    0.830363    0.179139    0.662731    11.00000    0.01950    0.02093 =
         0.02581    0.00314   -0.00376   -0.00103
AFIX  23
H41A  2    0.910305    0.204306    0.629621    11.00000   -1.20000
H41B  2    0.852030    0.196545    0.730134    11.00000   -1.20000
AFIX   0
C46   1    0.599010    0.496400    0.412433    11.00000    0.02786    0.01720 =
         0.02099    0.00399   -0.00221   -0.00274
AFIX  43
H46   2    0.577316    0.563084    0.396785    11.00000   -1.20000
AFIX   0
C51   1    0.376881    0.059501    0.781923    11.00000    0.03602    0.02732 =
         0.02784    0.00805    0.01172    0.00363
AFIX  43
H51   2    0.392264    0.057596    0.847357    11.00000   -1.20000
AFIX   0
C54   1    0.331346    0.065091    0.590972    11.00000    0.01876    0.02284 =
         0.03054    0.00519    0.00170    0.00070
AFIX  43
H54   2    0.315133    0.066655    0.525568    11.00000   -1.20000
AFIX   0
C56   1    0.276280    0.354310    0.437538    11.00000    0.02432    0.02074 =
         0.03108   -0.00201   -0.00477    0.00321
AFIX  43
H56   2    0.299185    0.298731    0.396704    11.00000   -1.20000
AFIX   0
C62   1    0.718941    0.454161    0.401814    11.00000    0.02507    0.02033 =
         0.01848    0.00230    0.00272   -0.00523
AFIX  43
H62   2    0.796234    0.487421    0.376486    11.00000   -1.20000
AFIX   0
C64   1    0.581648    0.073061    0.564818    11.00000    0.01633    0.01744 =
         0.01924    0.00167   -0.00030    0.00156
AFIX  13
H64   2    0.546682    0.035623    0.504187    11.00000   -1.20000
AFIX   0
C67   1    0.244747    0.055475    0.742557    11.00000    0.02753    0.02837 =
         0.04472    0.01083    0.01859    0.00216
AFIX  43
H67   2    0.169830    0.050708    0.781061    11.00000   -1.20000
AFIX   0
C73   1    0.109033    0.442145    0.519587    11.00000    0.02102    0.02691 =
         0.04785    0.00326    0.00166    0.00375
AFIX  43
H73   2    0.017653    0.445652    0.536184    11.00000   -1.20000
AFIX   0
C74   1    0.222185    0.058402    0.647325    11.00000    0.01849    0.02799 =
         0.04543    0.00810    0.00576    0.00142
AFIX  43
H74   2    0.131767    0.055826    0.620490    11.00000   -1.20000
AFIX   0
C82   1    0.342625    0.513765    0.530295    11.00000    0.02315    0.01921 =
         0.03163    0.00036   -0.00247    0.00171
AFIX  43
H82   2    0.410951    0.566229    0.553795    11.00000   -1.20000
AFIX   0
C83   1    0.465133    0.069561    0.629453    11.00000    0.01890    0.01573 =
         0.02373    0.00461    0.00287    0.00005
C88   1    0.208368    0.519639    0.552990    11.00000    0.02751    0.02421 =
         0.04161   -0.00245    0.00255    0.00444
AFIX  43
H88   2    0.184490    0.576838    0.591467    11.00000   -1.20000
AFIX   0

O3    4    0.882824    0.200331    0.381376    11.00000    0.02246    0.02110 =
         0.02152   -0.00147   -0.00053    0.00097
AFIX 147
H3    2    0.827744    0.244362    0.394245    11.00000   -1.50000
AFIX   0
O7    4    0.701490   -0.281838    0.361922    11.00000    0.05683    0.02081 =
         0.03385    0.00226    0.01898   -0.00429
C14   1    0.731436    0.189205    0.242639    11.00000    0.02537    0.02102 =
         0.01753    0.00013    0.00165   -0.00043
C19   1    0.829902    0.135241    0.301414    11.00000    0.02245    0.02021 =
         0.01738   -0.00057    0.00135   -0.00020
AFIX  13
H19   2    0.908238    0.120702    0.262870    11.00000   -1.20000
AFIX   0
N23   3    0.769107    0.241995    0.167996    11.00000    0.02841    0.02330 =
         0.02156    0.00331   -0.00067    0.00123
C29   1    1.005617   -0.035783    0.336185    11.00000    0.02845    0.02383 =
         0.01752    0.00508    0.00054    0.00203
C34   1    0.707820   -0.039067    0.245094    11.00000    0.03354    0.02242 =
         0.01807   -0.00186    0.00277   -0.00440
AFIX  23
H34A  2    0.781253   -0.053783    0.203337    11.00000   -1.20000
H34B  2    0.638910   -0.003492    0.209966    11.00000   -1.20000
AFIX   0
C36   1    0.873234   -0.024689    0.384774    11.00000    0.03292    0.01885 =
         0.01712    0.00137    0.00309   -0.00031
AFIX  13
H36   2    0.896778    0.017121    0.445223    11.00000   -1.20000
AFIX   0
N43   3    0.813500   -0.126496    0.406332    11.00000    0.03513    0.02368 =
         0.02321    0.00500    0.00698    0.00199
H43   2    0.865271   -0.157036    0.446541    11.00000    0.04336
N45   3    0.600228    0.191955    0.254232    11.00000    0.02569    0.03128 =
         0.02269    0.00044   -0.00100    0.00125
C48   1    0.652587    0.279529    0.130496    11.00000    0.03421    0.03220 =
         0.02635    0.00590   -0.00328    0.00663
AFIX  43
H48   2    0.645364    0.318870    0.077687    11.00000   -1.20000
AFIX   0
C53   1    0.902941    0.258826    0.134865    11.00000    0.03233    0.02042 =
         0.02621    0.00722    0.00368    0.00284
C55   1    0.920746    0.235673    0.041006    11.00000    0.04293    0.02276 =
         0.02660    0.00715    0.00494    0.00683
AFIX  43
H55   2    0.846176    0.207663   -0.000047    11.00000   -1.20000
AFIX   0
C59   1    1.020843   -0.119755    0.273315    11.00000    0.03343    0.02541 =
         0.03188   -0.00141    0.00800   -0.00326
AFIX  43
H59   2    0.947010   -0.171104    0.259610    11.00000   -1.20000
AFIX   0
C60   1    0.642046   -0.140548    0.275683    11.00000    0.04347    0.02541 =
         0.02651   -0.00133    0.00304   -0.01038
AFIX  23
H60A  2    0.552034   -0.127793    0.299022    11.00000   -1.20000
H60B  2    0.626247   -0.190618    0.220434    11.00000   -1.20000
AFIX   0
C61   1    1.011281    0.298802    0.195710    11.00000    0.03515    0.02868 =
         0.03031    0.00613    0.00346   -0.00254
AFIX  43
H61   2    0.997744    0.315129    0.259580    11.00000   -1.20000
AFIX   0
C70   1    0.766804    0.031190    0.329454    11.00000    0.02524    0.02042 =
         0.01642   -0.00031    0.00335   -0.00149
AFIX  13
H70   2    0.691119    0.044959    0.370659    11.00000   -1.20000
AFIX   0
C79   1    0.723316   -0.189193    0.349987    11.00000    0.04090    0.02417 =
         0.02579    0.00023    0.01579   -0.00273
C87   1    1.249826   -0.055259    0.249323    11.00000    0.02193    0.05172 =
         0.02666    0.00188    0.00002    0.00439
AFIX  43
H87   2    1.333189   -0.062103    0.220537    11.00000   -1.20000
AFIX   0
C92   1    0.550961    0.248865    0.184261    11.00000    0.02876    0.03825 =
         0.02839    0.00309   -0.00434    0.00713
AFIX  43
H92   2    0.458938    0.264234    0.175230    11.00000   -1.20000
AFIX   0
C93   1    1.139614    0.314609    0.162039    11.00000    0.03410    0.03988 =
         0.04584    0.01344    0.00271   -0.00304
AFIX  43
H93   2    1.214832    0.340406    0.203460    11.00000   -1.20000
AFIX   0
C95   1    1.049800    0.254259    0.008234    11.00000    0.05005    0.03617 =
         0.03393    0.01374    0.01509    0.01481
AFIX  43
H95   2    1.063032    0.240186   -0.056000    11.00000   -1.20000
AFIX   0
C96   1    1.141951   -0.129762    0.230326    11.00000    0.03463    0.03446 =
         0.02843   -0.00201    0.00667    0.00192
AFIX  43
H96   2    1.150661   -0.187753    0.187904    11.00000   -1.20000
AFIX   0
C99   1    1.114706    0.038521    0.354110    11.00000    0.02903    0.03575 =
         0.02944   -0.00885   -0.00593    0.00002
AFIX  43
H99   2    1.106681    0.096459    0.396740    11.00000   -1.20000
AFIX   0
C101  1    1.159069    0.293092    0.068473    11.00000    0.03761    0.04254 =
         0.04847    0.01829    0.01534    0.00677
AFIX  43
H101  2    1.247038    0.304938    0.045741    11.00000   -1.20000
AFIX   0
C103  1    1.235580    0.029227    0.310460    11.00000    0.02368    0.05014 =
         0.04687   -0.01123   -0.00427   -0.00803
AFIX  43
H103  2    1.308859    0.081300    0.322745    11.00000   -1.20000
AFIX   0
HKLF 4


REM  cry1043_auto in P1 #1
REM wR2 = 0.0742, GooF = S = 1.043, Restrained GooF = 1.043 for all data
REM R1 = 0.0296 for 14314 Fo > 4sig(Fo) and 0.0304 for all 14608 data
REM 957 parameters refined using 3 restraints

END

WGHT      0.0378      0.3024

REM Highest difference peak  0.144,  deepest hole -0.179,  1-sigma level  0.035
Q1    1   0.7763  0.1621  0.2738  11.00000  0.05    0.14
Q2    1   0.7015  0.7024  0.7157  11.00000  0.05    0.14
Q3    1   0.7383  0.0008  0.2840  11.00000  0.05    0.13
Q4    1   0.5854  0.2125  0.5228  11.00000  0.05    0.13
Q5    1   0.6638  0.2166  0.5852  11.00000  0.05    0.12
Q6    1   0.7594 -0.2975  0.3974  11.00000  0.05    0.12
Q7    1   0.7012 -0.1609  0.3010  11.00000  0.05    0.12
;
_shelx_res_checksum                84025
_shelx_hkl_file
;
 -12  -3   0 241.327 30.3117   5
 -12  -3   1-3.77103 23.2631  87
 -12  -3   1 40.3621 20.3092   5
 -12  -3   3 1087.22 64.8226   5
 -12  -2  -1 3162.11 171.707  87
 -12  -2  -1 3582.81 156.804   5
 -12  -2   0 1531.25 90.9086   5
 -12  -2   1 6.29503 21.6411   5
 -12  -2   2 1095.10 90.7104  87
 -12  -2   2 1063.34 65.2726  98
 -12  -2   3 30.1719 20.4534   5
 -12  -2   3 23.0061 28.0011  87
 -12  -2   3 24.3740 20.8401  98
 -12  -2   4 3049.35 157.433  87
 -12  -2   4 3131.62 138.601  98
 -12  -2   4 2799.40 131.540   5
 -12  -2   5 3409.14 149.107  98
 -12  -1  -2 90.6777 32.9967  87
 -12  -1  -2 99.0350 23.4214   5
 -12  -1  -1 2720.86 136.136   5
 -12  -1   0 329.154 56.6615  87
 -12  -1   0 340.238 43.7288   5
 -12  -1   1 1209.67 72.9753  98
 -12  -1   1 1375.44 108.964  87
 -12  -1   1 1542.37 93.6419   5
 -12  -1   2 476.324 45.2624  98
 -12  -1   2 465.408 65.6909  87
 -12  -1   3 439.098 45.3529  98
 -12  -1   3 454.351 61.9362  87
 -12  -1   3 450.673 47.1964   5
 -12  -1   4 1650.04 94.4177  98
 -12  -1   4 1648.65 90.2356   5
 -12  -1   4 1594.14 107.547  87
 -12  -1   5 1798.95 95.9444  98
 -12  -1   6 313.736 31.0561  98
 -12   0  -3 533.018 54.3643  93
 -12   0  -2 1484.78 104.123  93
 -12   0  -2 1607.11 90.6731   5
 -12   0  -2 1550.96 111.379  87
 -12   0  -1 700.158 73.2656  93
 -12   0  -1 848.425 66.2245   5
 -12   0  -1 651.047 75.5945  87
 -12   0   0 2664.57 142.775   5
 -12   0   0 2636.30 163.373  87
 -12   0   1 1928.99 105.356  98
 -12   0   1 2376.13 127.165   5
 -12   0   1 2137.80 143.050  87
 -12   0   2 2733.35 138.458  98
 -12   0   2 2853.76 168.621  87
 -12   0   3 1576.03 92.8682  98
 -12   0   3 1545.18 95.1266   5
 -12   0   3 1310.15 104.588  87
 -12   0   4 2249.65 114.323  98
 -12   0   4 2135.22 108.476   5
 -12   0   5 2448.52 123.211  98
 -12   0   6 172.192 27.3777  98
 -12   1  -3 1816.71 90.4171   5
 -12   1  -3 1956.80 117.673  93
 -12   1  -2 740.693 58.2140   5
 -12   1  -2 600.522 70.3186  87
 -12   1  -1 5180.08 227.106   5
 -12   1  -1 4755.31 249.269  87
 -12   1   0 2299.39 128.052   5
 -12   1   0 2081.03 143.919  87
 -12   1   1 593.571 52.2306  98
 -12   1   1 767.311 69.0047   5
 -12   1   1 657.930 78.3078  87
 -12   1   2 884.758 66.6678  98
 -12   1   2 821.027 82.2700  87
 -12   1   3 650.531 57.2863  98
 -12   1   3 506.917 54.8912   5
 -12   1   3 607.762 66.5608  87
 -12   1   4 756.595 61.3747   5
 -12   1   4 1045.94 71.2821  98
 -12   1   5 1139.06 75.2035  98
 -12   1   6 778.768 54.7356  98
 -12   2  -3 226.643 27.8040   5
 -12   2  -3 307.987 48.3440  93
 -12   2  -2 309.061 52.0069  93
 -12   2  -2 333.609 41.9185   5
 -12   2  -2 223.892 40.7684  90
 -12   2  -1 956.194 71.3203   5
 -12   2  -1 640.624 75.5362  93
 -12   2  -1 603.317 76.4031  87
 -12   2  -1 893.710 68.3425   6
 -12   2   0 110.587 34.3214   5
 -12   2   0 34.0763 37.4768  93
 -12   2   0 100.308 41.2763  87
 -12   2   0 159.314 38.3060   6
 -12   2   1 905.089 74.2600   5
 -12   2   1 779.979 60.3397  98
 -12   2   1 723.625 76.4163  87
 -12   2   2 3197.75 149.237  98
 -12   2   2 2749.78 161.483  87
 -12   2   3 335.854 44.4634   5
 -12   2   3 304.066 41.5163  98
 -12   2   3 349.625 43.9597   6
 -12   2   4 2079.94 112.900   5
 -12   2   4 2503.43 122.735  98
 -12   2   5 2786.21 135.047  98
 -12   3  -3 2571.22 142.174  93
 -12   3  -2 2133.23 112.621   5
 -12   3  -2 1939.19 129.801  93
 -12   3  -2 2197.72 128.718  90
 -12   3  -2 2336.60 113.561   6
 -12   3  -1 422.495 47.8804   5
 -12   3  -1 364.301 56.4693  93
 -12   3  -1 406.891 55.9581  90
 -12   3  -1 354.500 52.5380  87
 -12   3  -1 397.185 46.1506   6
 -12   3   0 301.828 44.1695   5
 -12   3   0 224.118 46.7576  87
 -12   3   0 332.714 44.4859   6
 -12   3   1 3971.82 176.518   5
 -12   3   1 3185.52 152.910  98
 -12   3   1 2881.39 168.398  87
 -12   3   1 4074.80 174.765   6
 -12   3   2 924.422 66.5343  98
 -12   3   3 348.913 43.9259   5
 -12   3   3 361.665 42.8477  98
 -12   3   3 416.204 44.6872   6
 -12   3   4 1578.71 89.6446   5
 -12   3   4 1924.94 100.199  98
 -12   3   5 3669.32 164.469  98
 -12   4  -2 5670.05 233.167   5
 -12   4  -2 5221.49 248.129  93
 -12   4  -2 5378.42 252.786  90
 -12   4  -2 6007.02 233.312   6
 -12   4  -1 329.830 40.6121   5
 -12   4  -1 377.559 44.1116   6
 -12   4   0 1363.30 87.3097   5
 -12   4   0 1304.29 85.3639   6
 -12   4   1 4176.43 186.538   5
 -12   4   1 4776.58 189.486   6
 -12   4   2 3309.74 163.777   5
 -12   4   2 3576.26 157.265  98
 -12   4   3 2075.12 110.854   5
 -12   4   3 2275.35 112.362  98
 -12   4   3 2209.79 111.430   6
 -12   4   4 446.664 37.8724   5
 -12   4   4 507.711 39.3760   6
 -12   4   5 512.214 41.3067  98
 -12   5  -2 180.295 25.2869   5
 -12   5  -2 193.777 24.2088   6
 -12   5  -1 249.218 32.4095   5
 -12   5  -1 265.428 43.1093  90
 -12   5  -1 252.844 31.7749   6
 -12   5   0 1196.23 72.8808   6
 -12   5   0 995.404 69.7341   5
 -12   5   1 234.195 35.7726   6
 -12   5   2 1945.39 97.7480   6
 -12   5   2 1695.90 87.2890  98
 -12   5   2 1756.63 95.5726   5
 -12   5   3 210.260 27.4361   6
 -12   5   3 266.033 28.9769  98
 -12   5   3 206.725 26.9494   5
 -12   5   4 136.752 21.3271  98
 -12   6   0 154.794 23.9889   5
 -12   6   0 218.793 26.9950   6
 -12   6   2 985.477 56.6524   6
 -11  -6  -1 341.338 35.8749   5
 -11  -6  -1 344.195 38.0706 101
 -11  -6   0 373.100 43.1164   5
 -11  -6   0 506.153 48.9083   3
 -11  -6   0 419.135 41.1673 101
 -11  -6   1 1214.61 79.5083   5
 -11  -6   1 1328.64 84.7304   3
 -11  -6   1 1108.10 70.9581 101
 -11  -6   2 1078.91 65.8229  98
 -11  -6   2 971.551 61.1103 101
 -11  -6   3 148.143 27.3630  98
 -11  -6   3 150.929 28.8507   5
 -11  -6   3 168.074 32.4801   3
 -11  -6   4 387.720 37.6922   5
 -11  -6   4 491.489 43.4421  98
 -11  -6   5 709.557 50.3475  98
 -11  -5  -4 937.500 59.7102 101
 -11  -5  -2 320.816 40.2353   3
 -11  -5  -2 316.201 38.8568   5
 -11  -5  -2 436.204 47.3000 101
 -11  -5  -1 784.534 67.9459   3
 -11  -5  -1 615.680 59.4459   5
 -11  -5  -1 537.038 57.9212  87
 -11  -5  -1 729.904 63.4757 101
 -11  -5   0 2567.73 132.370   5
 -11  -5   0 2766.71 140.569   3
 -11  -5   0 1953.21 131.255  87
 -11  -5   0 1798.54 101.893  98
 -11  -5   0 2577.69 127.644 101
 -11  -5   1 374.358 51.3393   5
 -11  -5   1 320.246 49.7576   3
 -11  -5   1 297.078 38.7417  98
 -11  -5   1 323.914 56.5488  87
 -11  -5   1 333.681 43.9234 101
 -11  -5   2 367.196 46.5022  98
 -11  -5   2 429.122 44.9700 101
 -11  -5   2 423.234 64.8786  87
 -11  -5   3 5931.17 257.884   3
 -11  -5   3 5749.20 250.759   5
 -11  -5   3 5089.66 268.175  87
 -11  -5   3 5508.83 246.201  98
 -11  -5   4 1904.44 113.799   3
 -11  -5   4 2019.54 111.039   5
 -11  -5   4 1983.96 132.947  87
 -11  -5   4 1806.39 109.788  98
 -11  -5   5 335.552 43.2876  98
 -11  -5   5 336.470 36.1263   5
 -11  -5   5 273.232 36.4335   3
 -11  -5   6 314.089 46.8603  87
 -11  -4  -5 1058.43 67.2711 101
 -11  -4  -3 3059.25 106.647   3
 -11  -4  -3 2864.88 100.099   5
 -11  -4  -2 90.3071 33.8112   5
 -11  -4  -2 53.7530 31.4992   3
 -11  -4  -2 115.170 39.4618  87
 -11  -4  -1 226.099 44.9401 101
 -11  -4  -1 199.368 44.9900   3
 -11  -4  -1 228.643 44.0835   5
 -11  -4  -1 193.546 47.1063  87
 -11  -4   0 8560.33 361.733   5
 -11  -4   0 9435.34 374.755   3
 -11  -4   0 7764.95 379.960  87
 -11  -4   0 7624.13 335.197  98
 -11  -4   0 8635.65 354.910 101
 -11  -4   1 10511.7 426.263   3
 -11  -4   1 10343.2 417.160   5
 -11  -4   1 9136.57 437.501  87
 -11  -4   1 9445.77 399.022 101
 -11  -4   1 9514.09 397.850  98
 -11  -4   2 2519.59 172.122  87
 -11  -4   2 2520.50 140.322  98
 -11  -4   2 2378.10 130.586 101
 -11  -4   3 392.419 58.9795   3
 -11  -4   3 420.504 56.8816   5
 -11  -4   3 301.672 49.0188  98
 -11  -4   4 805.567 77.4421   3
 -11  -4   4 841.599 72.9110   5
 -11  -4   4 793.033 72.5167  98
 -11  -4   5 161.137 33.9247   5
 -11  -4   5 188.913 38.4282   3
 -11  -4   5 149.490 50.1350  87
 -11  -4   5 211.773 43.3205  98
 -11  -4   6 781.156 81.9543  87
 -11  -4   7 1118.10 88.4198  87
 -11  -4   7 1105.32 72.0211  98
 -11  -3  -4 393.986 38.0389   5
 -11  -3  -4 470.562 57.8894  87
 -11  -3  -3 226.932 41.0685   3
 -11  -3  -3 267.158 40.1629   5
 -11  -3  -3 131.544 46.7832  87
 -11  -3  -2 1882.49 106.504   3
 -11  -3  -2 1762.13 96.9554   5
 -11  -3  -1 1206.32 99.6349   3
 -11  -3  -1 1070.47 92.2687   5
 -11  -3   0 2406.99 181.772  87
 -11  -3   0 2925.10 170.409   3
 -11  -3   0 2722.96 160.148   5
 -11  -3   0 2446.72 139.900  98
 -11  -3   1 744.674 71.7090 101
 -11  -3   1 947.562 92.7583   3
 -11  -3   1 822.914 83.8776   5
 -11  -3   1 729.629 72.1133  98
 -11  -3   2 313.473 53.9224  98
 -11  -3   3 440.724 66.4561   3
 -11  -3   3 490.982 63.6940   5
 -11  -3   3 588.722 87.7185  87
 -11  -3   3 490.816 62.9316  98
 -11  -3   4 1150.62 118.980  87
 -11  -3   4 1229.10 95.8292   5
 -11  -3   4 1179.91 99.4250   3
 -11  -3   4 1237.92 97.7883  98
 -11  -3   5 1203.10 116.375  87
 -11  -3   5 1275.05 96.1020   3
 -11  -3   5 1306.92 91.2152   5
 -11  -3   5 1311.27 97.4025  98
 -11  -3   6 525.775 48.2169   5
 -11  -3   6 852.357 89.1193  87
 -11  -3   7 1256.85 101.975  87
 -11  -3   7 1242.00 85.2529  98
 -11  -3   8 1468.15 82.1329  98
 -11  -2  -5 911.118 80.8497  87
 -11  -2  -4 609.137 55.2058   5
 -11  -2  -4 729.797 71.9672  93
 -11  -2  -3 330.844 49.6717   5
 -11  -2  -3 325.446 56.7687  93
 -11  -2  -2 854.792 80.5284   5
 -11  -2  -2 952.045 88.3018   3
 -11  -2  -1 4373.81 219.940   5
 -11  -2  -1 4694.69 231.140   3
 -11  -2  -1 3653.72 187.333  98
 -11  -2  -1 3899.07 230.582  93
 -11  -2   0 153.038 49.5783   3
 -11  -2   0 183.920 51.4882   5
 -11  -2   0 234.341 46.1921  98
 -11  -2   0 198.831 57.8965  93
 -11  -2   1 1283.30 100.420  98
 -11  -2   1 1199.94 120.763  93
 -11  -2   1 1298.49 114.994   3
 -11  -2   1 1348.69 111.262   5
 -11  -2   1 1111.00 128.490  87
 -11  -2   2 1298.50 102.653  98
 -11  -2   2 1148.53 128.527  87
 -11  -2   3 108.991 44.1395   3
 -11  -2   3 56.8497 38.2964   5
 -11  -2   3 56.7387 52.5557  87
 -11  -2   3 49.3649 35.2413  98
 -11  -2   4 544.206 70.4851   3
 -11  -2   4 509.622 65.1280   5
 -11  -2   4 411.773 78.5478  87
 -11  -2   4 554.219 68.5343  98
 -11  -2   5 946.254 107.575  87
 -11  -2   5 1229.53 96.3196  98
 -11  -2   5 1167.23 93.6021   3
 -11  -2   5 982.591 85.4550   5
 -11  -2   6 1153.57 80.8502   5
 -11  -2   6 1217.18 94.9080 102
 -11  -2   6 1197.24 112.779  87
 -11  -2   7 4655.51 239.299  87
 -11  -2   7 4622.63 219.454 102
 -11  -2   7 4696.21 216.887  98
 -11  -2   8 518.722 55.9979  87
 -11  -2   8 540.328 49.9869  98
 -11  -2   8 528.799 52.8092 102
 -11  -1  -6 1193.43 84.4964  93
 -11  -1  -5 3066.71 173.371  93
 -11  -1  -4 144.199 49.1743  93
 -11  -1  -4 182.181 38.3073   5
 -11  -1  -3 208.003 56.4459  93
 -11  -1  -3 251.664 49.7668   5
 -11  -1  -2 1301.02 124.908  93
 -11  -1  -2 1500.87 112.927   5
 -11  -1  -2 1384.65 113.147   3
 -11  -1  -1 84.5239 32.4729  98
 -11  -1  -1 185.458 63.9927  93
 -11  -1  -1 12.1277 23.9267  90
 -11  -1  -1 140.670 50.4153   3
 -11  -1  -1 126.156 46.0386   5
 -11  -1   0 570.384 72.9379   6
 -11  -1   0 459.685 61.7769  98
 -11  -1   0 387.068 79.0053  93
 -11  -1   0 496.850 74.0293   5
 -11  -1   0 444.247 74.4349   3
 -11  -1   1 827.991 85.2128   6
 -11  -1   1 377.900 79.3148  93
 -11  -1   1 640.702 74.5453  98
 -11  -1   1 676.716 82.1565   5
 -11  -1   1 697.579 87.1144   3
 -11  -1   1 466.272 93.4979  87
 -11  -1   2 1386.28 108.398  98
 -11  -1   2 1127.74 125.053  93
 -11  -1   2 1250.22 136.468  87
 -11  -1   3 610.530 75.0302  98
 -11  -1   3 696.555 80.1003   5
 -11  -1   3 682.865 85.9809   3
 -11  -1   3 494.961 91.8850  87
 -11  -1   4 650.138 77.1780  98
 -11  -1   4 463.565 89.8422  87
 -11  -1   4 663.876 78.3075   3
 -11  -1   4 654.322 74.8435   5
 -11  -1   5 1588.08 110.706   5
 -11  -1   5 1598.24 142.141  87
 -11  -1   5 1540.34 112.275 102
 -11  -1   5 1586.92 117.463  98
 -11  -1   6 58.4996 29.0443   5
 -11  -1   6 66.4450 35.4338 102
 -11  -1   6 93.2215 47.7259  87
 -11  -1   7 1398.43 111.483  87
 -11  -1   7 1316.94 98.5323 102
 -11  -1   8 9308.66 358.284  98
 -11  -1   8 8295.91 356.508 102
 -11  -1   9 139.309 27.0176 102
 -11   0  -6 3225.24 175.932  93
 -11   0  -5 2146.42 147.100  93
 -11   0  -4 1210.61 114.318  93
 -11   0  -4 1151.60 87.5630   5
 -11   0  -3 1117.22 112.185  93
 -11   0  -3 1154.76 90.5883   5
 -11   0  -2 400.965 61.8593   6
 -11   0  -2 531.114 87.5617  93
 -11   0  -2 429.756 68.3061  90
 -11   0  -2 541.260 70.9676   5
 -11   0  -1 1554.83 116.410   6
 -11   0  -1 1324.01 135.587  93
 -11   0  -1 1250.32 96.2796  98
 -11   0  -1 1407.86 125.542  90
 -11   0  -1 1584.88 121.883   5
 -11   0  -1 1679.30 129.779   3
 -11   0   0 1769.81 130.336   6
 -11   0   0 1670.86 117.779  98
 -11   0   0 1542.88 150.689  93
 -11   0   0 1616.09 140.370  90
 -11   0   0 1751.37 132.901   5
 -11   0   0 1693.63 137.457   3
 -11   0   1 1656.46 125.573   6
 -11   0   1 1546.83 117.970  98
 -11   0   1 1212.63 127.784  90
 -11   0   1 1548.22 131.161   3
 -11   0   1 1652.16 128.988   5
 -11   0   2 237.191 58.2200  98
 -11   0   2 218.364 70.3856  87
 -11   0   3 1514.54 115.571   6
 -11   0   3 1339.27 111.135  98
 -11   0   3 1381.15 142.482  87
 -11   0   3 1351.03 119.394   3
 -11   0   3 1295.15 113.393   5
 -11   0   4 45.1985 38.4723   5
 -11   0   4 70.1310 39.1057   6
 -11   0   4 70.6343 43.4861  98
 -11   0   4 36.7831 52.7705  87
 -11   0   5 3720.81 190.815   5
 -11   0   5 3429.48 218.711  87
 -11   0   5 3420.43 185.678 102
 -11   0   5 3673.46 197.846  98
 -11   0   6 745.735 66.1400   5
 -11   0   6 730.376 71.3541 102
 -11   0   6 688.327 85.3795  87
 -11   0   7 617.338 69.4160  87
 -11   0   7 708.532 69.8994  98
 -11   0   7 683.152 65.9498 102
 -11   0   8 4228.99 188.009  98
 -11   0   8 3750.55 181.870 102
 -11   0   9 2176.10 99.8253  98
 -11   0   9 1898.96 100.323 102
 -11   1  -7 1121.84 85.8892  93
 -11   1  -6 655.934 75.0780  93
 -11   1  -5 175.867 54.0328  93
 -11   1  -5 123.378 27.2729   5
 -11   1  -4 373.380 52.5181   5
 -11   1  -4 419.144 64.8520  90
 -11   1  -3 2448.33 146.503   5
 -11   1  -3 2443.91 142.818   6
 -11   1  -2 246.941 53.6725   5
 -11   1  -2 133.927 54.5218  90
 -11   1  -2 155.498 47.5118   6
 -11   1  -1 538.773 76.6811   5
 -11   1  -1 472.896 59.9950  98
 -11   1  -1 605.231 87.9779  90
 -11   1  -1 558.289 72.6154   6
 -11   1   0 790.772 88.8686   5
 -11   1   0 673.891 76.1610  98
 -11   1   0 655.550 97.6501  90
 -11   1   0 825.467 87.5271   6
 -11   1   1 398.922 69.4940   5
 -11   1   1 259.189 75.9421  93
 -11   1   1 366.672 61.5913  98
 -11   1   1 314.755 78.3526  90
 -11   1   1 372.917 66.1746   6
 -11   1   2 1158.12 102.161  98
 -11   1   2 1040.59 124.760  93
 -11   1   2 926.660 116.528  90
 -11   1   2 975.616 123.010  87
 -11   1   3 3607.76 203.814   5
 -11   1   3 3499.90 198.626  98
 -11   1   3 3152.15 225.679  87
 -11   1   3 3804.57 202.910   6
 -11   1   4 1263.90 105.096   5
 -11   1   4 1302.46 103.615   6
 -11   1   4 1151.69 103.989  98
 -11   1   4 1175.29 121.963  87
 -11   1   5 4.12032 26.0843 102
 -11   1   5-9.78385 35.0653   5
 -11   1   5 4.70166 33.7016   6
 -11   1   5-16.8468 42.5994  98
 -11   1   5-7.51493 39.5840  87
 -11   1   6 30.9824 28.0430 102
 -11   1   6-3.78091 29.9408   5
 -11   1   6 35.6742 38.5977  87
 -11   1   7 166.894 33.6232 102
 -11   1   7 161.627 45.3154  98
 -11   1   8 2042.96 115.039 102
 -11   1   8 2840.80 133.256  98
 -11   1   9 1754.11 87.7254  98
 -11   2  -6 12.3457 25.3787  90
 -11   2  -5 1319.03 105.625  90
 -11   2  -5 1201.31 77.3047   5
 -11   2  -4 2912.28 150.998   6
 -11   2  -4 2600.20 182.925  93
 -11   2  -4 2753.53 177.310  90
 -11   2  -4 2746.17 152.680   5
 -11   2  -3 1061.70 89.3963   6
 -11   2  -3 833.604 105.334  93
 -11   2  -3 895.525 101.384  90
 -11   2  -3 1007.35 89.1141   5
 -11   2  -2 534.091 70.1481   6
 -11   2  -2 559.337 89.4769  90
 -11   2  -2 659.611 97.7048  93
 -11   2  -1 1271.05 108.776   6
 -11   2  -1 1337.19 133.042  90
 -11   2  -1 1359.76 137.976  93
 -11   2  -1 1417.87 99.9794  98
 -11   2   0 1513.67 119.186   6
 -11   2   0 1395.44 138.607  90
 -11   2   0 1343.56 141.753  93
 -11   2   0 1324.17 105.899  98
 -11   2   1 320.282 62.3753   6
 -11   2   1 317.997 74.9365  90
 -11   2   1 204.684 51.0467  98
 -11   2   1 217.340 70.6776  93
 -11   2   2 802.531 108.192  90
 -11   2   2 665.778 80.4187  98
 -11   2   2 772.039 108.384  93
 -11   2   3 5.84291 40.1743   6
 -11   2   3 11.9947 42.1229  98
 -11   2   3 26.4246 43.7451  87
 -11   2   4 319.373 56.2290   6
 -11   2   4 316.237 58.7591  98
 -11   2   4 310.317 64.7031  87
 -11   2   4 227.611 54.3589   5
 -11   2   5 3156.84 170.018   6
 -11   2   5 3402.38 184.027  98
 -11   2   5 2931.90 185.931  87
 -11   2   5 3139.99 172.084   5
 -11   2   6 2734.00 140.668   6
 -11   2   6 2566.29 138.602   5
 -11   2   7 1296.08 94.0114  98
 -11   2   8 546.629 53.5237  98
 -11   3  -7 372.041 52.0695  93
 -11   3  -6 4220.90 220.525  93
 -11   3  -6 4079.95 207.335  90
 -11   3  -5 148.184 49.4516  93
 -11   3  -5 78.7583 40.0657  90
 -11   3  -5 151.820 29.4419   5
 -11   3  -4 107.686 33.8346   6
 -11   3  -4 213.676 57.9343  90
 -11   3  -4 172.439 40.8118   5
 -11   3  -3 1245.78 123.064  93
 -11   3  -3 1117.38 116.088  90
 -11   3  -3 1306.83 98.6476   6
 -11   3  -2 203.076 66.2180  93
 -11   3  -2 216.353 64.9215  90
 -11   3  -2 228.051 51.9104   6
 -11   3  -1 429.153 54.4371  98
 -11   3  -1 432.319 83.6610  93
 -11   3  -1 375.694 81.7850  90
 -11   3  -1 422.328 65.7179   6
 -11   3   0 171.070 45.9153  98
 -11   3   0 253.316 69.6209  93
 -11   3   0 231.254 55.6565   6
 -11   3   1 2988.18 171.965  98
 -11   3   1 2698.64 203.298  93
 -11   3   1 3128.03 182.071   6
 -11   3   2 1783.93 157.674  93
 -11   3   2 1987.05 133.129  98
 -11   3   2 1611.33 143.816  87
 -11   3   3-5.79901 41.5700  98
 -11   3   3-18.7215 53.6803  90
 -11   3   3 52.8919 46.5937  87
 -11   3   3 45.0344 39.5385   6
 -11   3   4 234.550 48.9741   6
 -11   3   4 162.192 48.2364  87
 -11   3   4 191.884 49.3627  98
 -11   3   5 2688.22 148.919   5
 -11   3   5 2573.75 145.915   6
 -11   3   5 2790.92 160.360  98
 -11   3   5 2433.23 157.118 106
 -11   3   6 41.5650 23.6773   6
 -11   3   6 93.2311 37.9126 106
 -11   3   7 2279.26 130.011  98
 -11   3   8 11.7237 22.2375  98
 -11   4  -7 5532.46 247.111  93
 -11   4  -6 1891.53 123.342  93
 -11   4  -6 1656.32 116.301  90
 -11   4  -5 153.405 49.2143  93
 -11   4  -5 103.185 43.3381  90
 -11   4  -5 143.748 26.2832   5
 -11   4  -4 1223.03 83.5663   6
 -11   4  -4 1011.15 104.958  93
 -11   4  -4 988.425 104.374  90
 -11   4  -4 1173.44 84.7227   5
 -11   4  -3 2189.46 162.158  93
 -11   4  -3 2315.89 136.231   6
 -11   4  -2 1453.90 136.417  93
 -11   4  -2 1813.21 120.461   6
 -11   4  -1 600.236 61.2087  98
 -11   4  -1 547.776 86.5590  93
 -11   4  -1 564.200 70.7029   6
 -11   4   0 347.555 60.7454   6
 -11   4   0 274.192 71.2984  93
 -11   4   0 283.992 50.2129  98
 -11   4   0 238.414 70.3048  90
 -11   4   1 680.173 75.9335   6
 -11   4   1 583.223 65.7265  98
 -11   4   1 518.129 87.4877  90
 -11   4   2 3735.86 238.153  93
 -11   4   2 4625.34 221.305  98
 -11   4   2 3677.47 221.941  87
 -11   4   2 4580.54 262.376  90
 -11   4   2 3962.52 223.273  67
 -11   4   3 2131.94 136.052   6
 -11   4   3 1707.66 136.071  67
 -11   4   3 2197.60 138.880  98
 -11   4   3 2146.06 167.159  90
 -11   4   4 1106.75 89.9429   6
 -11   4   4 990.244 89.0186  98
 -11   4   4 1037.86 95.8174 106
 -11   4   5 101.860 35.4089   6
 -11   4   5 197.229 46.6060  98
 -11   4   5 142.043 44.2440 106
 -11   4   6 255.821 47.1804 106
 -11   4   7 1474.56 95.0461  98
 -11   4   7 1420.65 96.8557 106
 -11   4   8 505.241 44.9277  98
 -11   5  -6 1526.69 104.472  90
 -11   5  -6 1389.62 97.1453  93
 -11   5  -5 1569.34 113.339  93
 -11   5  -4 2281.93 152.058  93
 -11   5  -4 2475.19 127.582   6
 -11   5  -3 382.317 72.4158  90
 -11   5  -3 425.235 67.5750  93
 -11   5  -2 453.695 59.7170   6
 -11   5  -2 426.857 76.1633  90
 -11   5  -2 355.709 69.3800  93
 -11   5  -1 103.430 39.6737   6
 -11   5  -1 137.495 51.4230  93
 -11   5  -1 48.7872 28.1722  98
 -11   5  -1 74.6027 49.0726  90
 -11   5   0 183.245 47.0835   6
 -11   5   0 171.500 40.4051  98
 -11   5   0 80.3803 47.5154  93
 -11   5   0 93.2579 57.0777  90
 -11   5   0 23.4384 23.9281  67
 -11   5   1 1354.37 104.317   6
 -11   5   1 1130.34 111.817  93
 -11   5   1 1113.68 90.5583  98
 -11   5   1 984.645 114.513  90
 -11   5   1 1142.07 103.424  67
 -11   5   2 413.657 57.5149  98
 -11   5   2 215.846 64.4539  90
 -11   5   2 277.146 56.2150  67
 -11   5   3 2110.77 152.148  67
 -11   5   3 2603.50 145.787   6
 -11   5   3 2317.64 143.052  98
 -11   5   4 1299.14 92.5816   6
 -11   5   4 1158.51 93.5381  98
 -11   5   4 1098.31 92.8035 106
 -11   5   5 3974.95 183.939   6
 -11   5   5 3945.32 197.037  98
 -11   5   5 3876.01 197.013 106
 -11   5   6 6469.98 284.010 106
 -11   5   7 451.224 48.0286  98
 -11   5   7 484.337 52.0559 106
 -11   6  -5 1744.11 116.260  90
 -11   6  -5 1581.94 99.5427  93
 -11   6  -4 595.661 49.4267   6
 -11   6  -4 601.928 74.3031  90
 -11   6  -4 490.064 58.4066  93
 -11   6  -3 388.050 46.4458   6
 -11   6  -3 362.295 62.8917  90
 -11   6  -3 231.045 46.7822  93
 -11   6  -2 1999.03 121.800   6
 -11   6  -2 1938.32 145.959  90
 -11   6  -2 1991.38 132.518  93
 -11   6  -1 2308.76 126.062  98
 -11   6  -1 2509.48 157.124  93
 -11   6   0 925.668 82.8012   6
 -11   6   0 797.844 83.4753  93
 -11   6   0 882.306 71.3091  98
 -11   6   0 851.294 96.8451  90
 -11   6   1 1750.36 112.060  98
 -11   6   1 1868.06 142.191  90
 -11   6   1 1614.43 127.031  67
 -11   6   2 1859.41 117.506   6
 -11   6   2 1882.07 116.050  98
 -11   6   2 1608.13 134.301  90
 -11   6   2 1520.20 123.172  67
 -11   6   3 243.480 51.8960  67
 -11   6   3 266.933 45.7922  98
 -11   6   3 293.603 47.5309   6
 -11   6   4 3324.60 173.226  98
 -11   6   4 3494.75 167.926   6
 -11   6   5 1254.07 86.7871 106
 -11   6   5 1324.97 91.8526  98
 -11   6   5 1270.24 76.9080   6
 -11   6   6 736.922 60.1607 106
 -11   6   7 2105.61 103.182  98
 -11   7  -5 873.055 70.1154  90
 -11   7  -4 426.101 56.2156  90
 -11   7  -3 1434.11 110.004  90
 -11   7  -3 1572.68 90.5564   6
 -11   7  -2 1975.20 137.635  90
 -11   7  -2 2287.89 123.051   6
 -11   7  -1 1000.66 95.8130  90
 -11   7  -1 1037.48 80.0500   6
 -11   7   0 2113.83 115.643  98
 -11   7   0 2272.00 150.930  90
 -11   7   0 2549.85 135.426   6
 -11   7   1 537.488 52.9000  98
 -11   7   1 417.373 63.7137  90
 -11   7   2 1947.04 117.094  98
 -11   7   2 2211.75 123.096   6
 -11   7   3 284.115 43.0017  98
 -11   7   3 306.384 43.5242   6
 -11   7   4 1628.97 97.1716  98
 -11   7   4 1486.98 87.8198   6
 -11   7   5 2424.26 124.852  98
 -11   8  -3 62.7603 17.7906   6
 -11   8  -2 1371.45 94.0110  90
 -11   8  -2 1551.67 86.2159   6
 -11   8  -1 1806.66 117.632  90
 -11   8  -1 2435.29 117.785   6
 -11   8   0 4174.96 190.855   6
 -11   8   1 1413.22 80.3290  98
 -11   8   2 561.328 50.3233  98
 -11   8   2 719.551 57.2377   6
 -11   8   3 1162.08 75.5576  98
 -11   8   3 1264.50 73.1886   6
 -11   8   4 117.544 24.6530  98
 -11   8   5 86.2264 18.3715  98
 -11   9  -1 17.0131 14.2239   6
 -11   9   0 1056.27 63.5677   6
 -10  -8  -3 439.207 36.2584 101
 -10  -8  -2 1333.61 79.7473 101
 -10  -8  -1 1242.93 79.4175   3
 -10  -8  -1 1117.39 74.5596   5
 -10  -8  -1 1311.35 81.7666 101
 -10  -8   0 785.208 66.0302   3
 -10  -8   0 641.688 58.5021   5
 -10  -8   1 1451.82 97.8769   3
 -10  -8   1 1603.16 97.2557   5
 -10  -8   1 1477.75 94.2373 101
 -10  -8   2 505.331 51.2439 101
 -10  -8   3 3602.37 164.041   5
 -10  -8   3 3457.27 166.887   3
 -10  -8   3 3126.58 157.013  98
 -10  -8   3 3231.28 156.036 101
 -10  -8   4 2608.18 123.275   5
 -10  -8   4 2443.78 125.883   3
 -10  -8   4 2614.78 125.701  98
 -10  -7  -4 2186.85 113.911 101
 -10  -7  -3 247.119 31.9915   5
 -10  -7  -3 372.737 46.4748 101
 -10  -7  -2 3666.01 180.856   5
 -10  -7  -2 3938.35 188.406   3
 -10  -7  -2 4067.91 192.378 101
 -10  -7  -1 2958.27 159.778   3
 -10  -7  -1 2735.77 152.438   5
 -10  -7   0 983.724 84.7923   5
 -10  -7   0 1055.04 90.1885   3
 -10  -7   0 1057.54 74.7917  98
 -10  -7   1 5114.25 178.445   5
 -10  -7   1 5223.33 189.061   3
 -10  -7   1 5205.49 177.849 101
 -10  -7   1 4587.94 155.649  98
 -10  -7   2 248.211 44.2642  98
 -10  -7   2 147.921 40.7449 101
 -10  -7   2 216.092 47.8496  87
 -10  -7   3 1365.45 97.1193 101
 -10  -7   3 1355.30 99.0263  98
 -10  -7   3 1509.63 104.556   5
 -10  -7   3 1634.39 112.213   3
 -10  -7   3 1322.64 111.452  87
 -10  -7   4 1604.91 100.735 101
 -10  -7   4 1606.39 107.475  98
 -10  -7   4 1784.36 109.615   5
 -10  -7   4 1781.68 113.988   3
 -10  -7   4 1534.09 119.027  87
 -10  -7   5 2882.93 154.688  98
 -10  -7   5 2973.16 174.506  87
 -10  -7   5 2979.48 149.731   5
 -10  -7   5 3119.47 156.417   3
 -10  -7   6 27.9439 12.6141   5
 -10  -7   6 339.954 52.7279  87
 -10  -7   7 2137.86 124.764  87
 -10  -7   7 1913.36 103.894  98
 -10  -6  -6 212.441 26.9223 101
 -10  -6  -5 1314.43 85.4358 101
 -10  -6  -4 1270.35 88.5691 101
 -10  -6  -4 978.113 64.7770   5
 -10  -6  -3 1210.94 94.6480 101
 -10  -6  -3 1262.67 91.3389   3
 -10  -6  -3 1114.49 83.9113   5
 -10  -6  -2 2544.18 152.332 101
 -10  -6  -2 2274.04 141.765   5
 -10  -6  -2 2573.48 151.543   3
 -10  -6  -1 267.662 41.4708  98
 -10  -6  -1 318.685 57.9479   3
 -10  -6  -1 286.598 52.5746   5
 -10  -6  -1 287.412 54.5418  87
 -10  -6   0 1290.04 109.863   3
 -10  -6   0 1297.46 105.033   5
 -10  -6   0 1174.41 111.907  87
 -10  -6   0 1138.71 92.1583  98
 -10  -6   0 1381.97 108.621 101
 -10  -6   1 3369.19 194.131   5
 -10  -6   1 3821.58 208.114   3
 -10  -6   1 3330.01 184.089  98
 -10  -6   1 3621.00 195.866 101
 -10  -6   1 3301.50 210.193  87
 -10  -6   2 368.768 56.4498  98
 -10  -6   2 308.834 54.5041 101
 -10  -6   2 307.547 66.6548  87
 -10  -6   3 804.366 78.8324 101
 -10  -6   3 830.704 82.2005  98
 -10  -6   3 719.914 80.7373   5
 -10  -6   3 995.983 96.2570   3
 -10  -6   3 870.943 104.465  87
 -10  -6   4 503.688 58.2008 101
 -10  -6   4 630.188 71.9811  98
 -10  -6   4 444.182 66.1513   3
 -10  -6   4 464.017 62.7672   5
 -10  -6   4 454.878 80.0554  87
 -10  -6   5 2552.03 148.873   5
 -10  -6   5 3028.21 162.225   3
 -10  -6   5 2562.13 178.030  87
 -10  -6   5 2602.69 154.624  98
 -10  -6   6 1007.31 74.1936   5
 -10  -6   6 996.662 79.2227   3
 -10  -6   7 1379.79 92.8673  98
 -10  -6   8 20.3220 31.3304  87
 -10  -6   8 10.6652 18.1371  98
 -10  -5  -7 40.6576 24.8059  96
 -10  -5  -7 38.8798 17.2967 101
 -10  -5  -6 483.216 61.1947  96
 -10  -5  -5 2098.40 142.606  96
 -10  -5  -4 333.652 46.2910   5
 -10  -5  -4 421.631 52.4416   3
 -10  -5  -4 428.906 71.4068  96
 -10  -5  -3 1775.83 108.700   3
 -10  -5  -3 1723.43 101.853   5
 -10  -5  -3 1534.83 122.429  96
 -10  -5  -2 8708.38 414.206  87
 -10  -5  -2 9609.86 409.241   3
 -10  -5  -2 9662.41 401.523   5
 -10  -5  -1 8925.05 398.534   3
 -10  -5  -1 8814.37 389.769   5
 -10  -5  -1 7847.51 405.758  87
 -10  -5  -1 8549.43 364.542  98
 -10  -5   0 213.213 46.9811  98
 -10  -5   0 275.463 60.2255   5
 -10  -5   0 155.898 56.7285   3
 -10  -5   0 120.269 61.8755  87
 -10  -5   1 576.831 79.7728   5
 -10  -5   1 562.434 81.4430   3
 -10  -5   1 549.426 73.1440  98
 -10  -5   1 626.160 96.7010  87
 -10  -5   1 550.474 74.4073 101
 -10  -5   2 361.695 61.7963  98
 -10  -5   2 342.710 84.5283  87
 -10  -5   2 336.467 61.6720 101
 -10  -5   3 2987.28 193.702   3
 -10  -5   3 3026.43 185.777   5
 -10  -5   3 3061.99 218.316  87
 -10  -5   3 3176.05 178.618 101
 -10  -5   3 3119.43 184.453  98
 -10  -5   4 510.284 69.9361   5
 -10  -5   4 451.645 69.9581   3
 -10  -5   4 505.700 71.1987  98
 -10  -5   4 337.985 53.7356 101
 -10  -5   4 377.063 86.0711  87
 -10  -5   5 1975.86 136.145   3
 -10  -5   5 1988.27 131.005   5
 -10  -5   5 1758.60 129.971  98
 -10  -5   6 588.936 76.4256 102
 -10  -5   6 557.086 62.2237   5
 -10  -5   6 659.973 70.1484   3
 -10  -5   6 523.330 88.6184  87
 -10  -5   7 5883.35 291.696 102
 -10  -5   7 6399.03 286.324  98
 -10  -5   7 6787.07 327.757  87
 -10  -5   8 1426.60 93.9830  98
 -10  -5   8 1414.44 118.654  87
 -10  -5   9 495.724 42.7172  98
 -10  -5   9 698.594 70.3378  87
 -10  -4  -7 576.519 62.5657  96
 -10  -4  -6 3179.22 184.699  96
 -10  -4  -5 1480.40 124.564  96
 -10  -4  -4 83.0660 46.2342  87
 -10  -4  -4 200.373 46.4819   3
 -10  -4  -4 101.876 37.2364   5
 -10  -4  -4 151.211 58.9055  96
 -10  -4  -3 4450.98 261.447  87
 -10  -4  -3 5012.50 248.629   3
 -10  -4  -3 4808.42 239.472   5
 -10  -4  -2 398.791 80.2237  87
 -10  -4  -2 456.585 84.2141  96
 -10  -4  -2 330.989 65.9763   3
 -10  -4  -2 341.586 63.6853   5
 -10  -4  -1 1757.93 139.505   3
 -10  -4  -1 1798.00 134.186   5
 -10  -4  -1 1471.91 148.332  87
 -10  -4  -1 1320.02 124.050  93
 -10  -4  -1 1426.89 110.113  98
 -10  -4   0 418.189 92.1588  87
 -10  -4   0 341.061 66.5568   5
 -10  -4   0 376.599 77.0748   3
 -10  -4   0 272.043 65.6844  93
 -10  -4   0 398.811 65.1516  98
 -10  -4   1 2134.43 188.969  87
 -10  -4   1 2317.77 155.050  98
 -10  -4   1 2409.77 172.517   3
 -10  -4   1 2111.38 157.461   5
 -10  -4   2 708.590 114.853  87
 -10  -4   2 707.648 84.0147 101
 -10  -4   2 638.196 82.9037  98
 -10  -4   3 509.305 68.9815 101
 -10  -4   3 481.691 76.8126   5
 -10  -4   3 496.205 81.1435   3
 -10  -4   3 583.926 79.0427  98
 -10  -4   4 1850.50 128.994 101
 -10  -4   4 2189.79 160.670 102
 -10  -4   4 2146.55 156.758   3
 -10  -4   4 2024.68 145.642   5
 -10  -4   4 2151.49 151.220  98
 -10  -4   5 322.568 62.1796   3
 -10  -4   5 317.146 57.8387   5
 -10  -4   5 239.570 55.4972  98
 -10  -4   5 356.420 70.1663 102
 -10  -4   5 247.617 71.4824  87
 -10  -4   6 1473.39 108.135   5
 -10  -4   6 1697.16 119.085   3
 -10  -4   6 1493.41 148.480  87
 -10  -4   6 1240.82 117.696 102
 -10  -4   7-12.5606 16.9770   3
 -10  -4   7 150.760 49.7338 102
 -10  -4   7 151.035 61.7433  87
 -10  -4   7 53.0035 37.6109  98
 -10  -4   8 987.266 82.3352  98
 -10  -4   8 1001.68 91.4385 102
 -10  -4   8 1034.93 105.360  87
 -10  -4   9 318.885 40.6684  98
 -10  -4   9 267.242 55.8174  87
 -10  -4   9 279.026 48.3166 102
 -10  -3  -8 168.815 34.3782  96
 -10  -3  -7 274.685 52.3772  96
 -10  -3  -6 6.56372 37.0467  96
 -10  -3  -5 909.806 97.9673  96
 -10  -3  -5 776.463 64.9039   5
 -10  -3  -5 904.954 70.7215   3
 -10  -3  -4 3063.02 198.146  93
 -10  -3  -4 3245.43 217.079  96
 -10  -3  -4 3555.58 196.178   3
 -10  -3  -4 3658.47 190.528   5
 -10  -3  -3 1898.04 152.584  93
 -10  -3  -3 1687.44 156.482  96
 -10  -3  -3 2030.37 141.228   5
 -10  -3  -3 1944.30 144.824   3
 -10  -3  -2 2031.94 170.198  96
 -10  -3  -2 1903.10 157.630  93
 -10  -3  -2 1678.74 118.952  98
 -10  -3  -2 1917.91 150.408   3
 -10  -3  -2 2060.34 148.128   5
 -10  -3  -1 972.676 115.878  93
 -10  -3  -1 1021.44 95.9591  98
 -10  -3  -1 1011.65 124.668  96
 -10  -3  -1 1101.24 110.663   5
 -10  -3  -1 1106.45 117.511   3
 -10  -3   0 2715.37 205.987  93
 -10  -3   0 2961.36 182.547  98
 -10  -3   0 3286.51 210.863   3
 -10  -3   0 3093.45 197.079   5
 -10  -3   1 1805.85 163.130  93
 -10  -3   1 1862.87 141.436  98
 -10  -3   1 1866.49 149.413   5
 -10  -3   1 2024.04 161.698   3
 -10  -3   2 575.441 83.9315  98
 -10  -3   2 546.282 95.5065  93
 -10  -3   3 591.023 89.0414   3
 -10  -3   3 642.735 86.7856   5
 -10  -3   3 579.855 110.150  87
 -10  -3   3 718.269 82.3652 101
 -10  -3   3 683.483 96.1751 102
 -10  -3   3 707.109 89.8121  98
 -10  -3   4 484.247 78.9779   3
 -10  -3   4 292.034 63.2798   5
 -10  -3   4 421.688 74.3234  98
 -10  -3   4 232.761 83.2587  87
 -10  -3   4 385.496 70.1170 102
 -10  -3   4 304.868 50.3336 101
 -10  -3   5 1888.00 147.223   3
 -10  -3   5 1891.17 139.787   5
 -10  -3   5 1873.69 177.326  87
 -10  -3   5 1860.06 143.220  98
 -10  -3   5 2121.95 157.925 102
 -10  -3   6 1271.76 104.433   5
 -10  -3   6 1203.49 107.138   3
 -10  -3   6 1425.51 147.861  87
 -10  -3   6 1217.12 116.618 102
 -10  -3   7 28.7956 23.8509   3
 -10  -3   7 27.4445 46.1441 102
 -10  -3   7 28.9213 49.8387  87
 -10  -3   7 17.5311 32.9946  98
 -10  -3   8 1942.59 126.311  98
 -10  -3   8 2022.52 140.229 102
 -10  -3   8 1813.02 151.087  87
 -10  -3   9 371.479 58.1987 102
 -10  -3   9 509.620 74.7437  87
 -10  -3   9 463.954 52.6814  98
 -10  -3  10 3809.77 186.020 102
 -10  -3  10 3589.77 185.919  87
 -10  -2  -8 715.349 63.5370  96
 -10  -2  -7 547.575 67.8599  96
 -10  -2  -7 355.565 55.3321  93
 -10  -2  -6 1065.18 102.499  93
 -10  -2  -6 1183.47 108.947  96
 -10  -2  -5 977.113 84.5279   5
 -10  -2  -5 1108.41 90.4813   3
 -10  -2  -5 868.173 104.518  96
 -10  -2  -5 992.020 106.381  93
 -10  -2  -4 2309.02 151.090   3
 -10  -2  -4 1931.31 137.877   5
 -10  -2  -4 2004.52 161.591  93
 -10  -2  -4 1877.65 160.522  96
 -10  -2  -3 1237.31 111.632   5
 -10  -2  -3 1301.62 119.219   3
 -10  -2  -3 1082.56 128.010  96
 -10  -2  -3 1201.85 130.624  93
 -10  -2  -2 3206.96 170.373   5
 -10  -2  -2 3173.63 177.539   3
 -10  -2  -2 2360.35 125.812  98
 -10  -2  -2 2730.74 185.417  93
 -10  -2  -2 2593.41 181.099  96
 -10  -2  -2 2947.99 158.356   6
 -10  -2  -1 1165.68 118.042   5
 -10  -2  -1 1078.26 119.579   3
 -10  -2  -1 1064.97 101.231  98
 -10  -2  -1 1054.00 131.091  96
 -10  -2  -1 1016.77 130.505  93
 -10  -2  -1 988.181 108.124  90
 -10  -2  -1 1017.69 107.885   6
 -10  -2   0 4533.96 253.108   5
 -10  -2   0 4231.64 257.475   3
 -10  -2   0 4510.92 238.928  98
 -10  -2   0 4181.93 275.517  93
 -10  -2   0 3743.78 245.396  90
 -10  -2   0 4183.49 242.062   6
 -10  -2   1 771.424 98.9766   5
 -10  -2   1 996.024 116.456   3
 -10  -2   1 840.620 96.3142  98
 -10  -2   1 971.878 124.796  93
 -10  -2   1 930.539 112.532  90
 -10  -2   1 970.502 104.192   6
 -10  -2   2 216.520 78.8247  93
 -10  -2   2 213.484 64.3180  98
 -10  -2   2 309.379 71.9428 102
 -10  -2   3 3619.59 227.668 102
 -10  -2   3 3384.58 199.299 101
 -10  -2   3 3986.57 228.620   5
 -10  -2   3 3763.37 236.450   3
 -10  -2   3 3909.49 224.881   6
 -10  -2   3 3715.60 221.878  98
 -10  -2   3 3406.16 251.455  93
 -10  -2   3 3916.22 277.389  87
 -10  -2   4 619.325 90.1630 102
 -10  -2   4 543.459 80.6638   5
 -10  -2   4 605.475 89.3648   3
 -10  -2   4 467.043 73.8248   6
 -10  -2   4 457.387 78.0289  98
 -10  -2   4 602.722 108.844  87
 -10  -2   5 374.366 68.6714   5
 -10  -2   5 368.697 73.6205   3
 -10  -2   5 412.110 74.0795  98
 -10  -2   5 291.607 85.2957  87
 -10  -2   5 268.596 65.0371 102
 -10  -2   6 737.128 82.2219   5
 -10  -2   6 789.684 87.4347   3
 -10  -2   6 716.623 112.136  87
 -10  -2   6 798.680 96.8060 102
 -10  -2   7 1445.34 109.823   3
 -10  -2   7 1405.61 103.927   5
 -10  -2   7 1721.05 126.184  98
 -10  -2   7 1569.43 130.269 102
 -10  -2   7 1582.26 151.002  87
 -10  -2   8 3487.97 187.745  98
 -10  -2   8 3106.88 191.984 102
 -10  -2   8 3482.24 218.109  87
 -10  -2   9 228.648 50.1077 102
 -10  -2   9 268.494 57.9230  87
 -10  -2   9 157.074 37.6756  98
 -10  -2  10 1014.28 82.1255 102
 -10  -2  10 778.959 73.9691  87
 -10  -2  11 3350.57 162.355 102
 -10  -1  -8 322.513 52.4835  93
 -10  -1  -7 1609.40 124.060  93
 -10  -1  -7 1205.11 103.603  96
 -10  -1  -6 2585.77 178.163  93
 -10  -1  -6 2483.70 166.388  96
 -10  -1  -5 2929.71 164.256   5
 -10  -1  -5 2731.15 188.109  96
 -10  -1  -5 2855.63 199.802  93
 -10  -1  -4 1742.82 152.647  93
 -10  -1  -4 1638.87 143.182  96
 -10  -1  -4 1841.94 125.354   5
 -10  -1  -4 1894.25 133.000   3
 -10  -1  -3 5274.54 276.148   3
 -10  -1  -3 5363.30 269.619   5
 -10  -1  -3 4633.59 283.732  96
 -10  -1  -3 4905.92 297.003  93
 -10  -1  -3 4253.33 262.687  90
 -10  -1  -3 5019.77 259.259   6
 -10  -1  -2 115.892 55.0274   5
 -10  -1  -2 120.677 52.6401   3
 -10  -1  -2 145.192 42.9989  98
 -10  -1  -2 144.184 67.8240  96
 -10  -1  -2 112.389 65.6177  93
 -10  -1  -2 90.8191 54.6704  90
 -10  -1  -2 218.855 61.1649   6
 -10  -1  -1 276.278 65.5127   5
 -10  -1  -1 255.248 65.9916   3
 -10  -1  -1 241.245 56.4518  98
 -10  -1  -1 326.927 83.3641  93
 -10  -1  -1 332.366 79.1931  90
 -10  -1  -1 207.543 59.0366   6
 -10  -1   0 191.992 61.3612   5
 -10  -1   0 253.820 69.0222   3
 -10  -1   0 143.208 50.1803  98
 -10  -1   0 48.0027 57.4247  93
 -10  -1   0 320.210 77.2163  90
 -10  -1   0 253.065 62.9451   6
 -10  -1   1 302.755 69.9281   5
 -10  -1   1 256.325 72.0208   3
 -10  -1   1 328.995 87.8737  93
 -10  -1   1 265.639 62.3023  98
 -10  -1   1 236.194 76.0167  90
 -10  -1   1 271.232 68.3439   6
 -10  -1   2 99.1316 72.6304  90
 -10  -1   2 269.642 81.7115  93
 -10  -1   2 180.269 59.7839  98
 -10  -1   2 178.825 59.1749 102
 -10  -1   3 1671.67 143.179 102
 -10  -1   3 1839.50 149.002   5
 -10  -1   3 1624.29 148.111   3
 -10  -1   3 1772.63 141.417   6
 -10  -1   3 1730.48 174.790  93
 -10  -1   3 1553.06 137.226  98
 -10  -1   3 1657.34 177.026  87
 -10  -1   4 8203.64 405.305 102
 -10  -1   4 9167.93 420.161   3
 -10  -1   4 9155.06 407.088   5
 -10  -1   4 8614.91 398.065   6
 -10  -1   4 8112.26 399.034  98
 -10  -1   4 7417.56 442.876  87
 -10  -1   5 1923.31 151.796 102
 -10  -1   5 1908.36 151.735   3
 -10  -1   5 1790.62 140.528   5
 -10  -1   5 2114.34 145.400   6
 -10  -1   5 1784.13 145.958  98
 -10  -1   5 1676.39 174.260  87
 -10  -1   6 1473.95 117.190   5
 -10  -1   6 1625.45 127.559   3
 -10  -1   6 1332.27 148.190  87
 -10  -1   6 1362.31 127.342 102
 -10  -1   7 2248.50 135.471   5
 -10  -1   7 2069.29 147.006  98
 -10  -1   7 2003.44 152.907 102
 -10  -1   7 2196.30 175.992  87
 -10  -1   8 978.272 90.6401  98
 -10  -1   8 759.639 89.5728 102
 -10  -1   8 802.117 100.592  87
 -10  -1   9 172.444 46.8100 102
 -10  -1   9 79.8786 41.0667  87
 -10  -1   9 123.416 35.7203  98
 -10  -1  10 560.926 66.0530 102
 -10  -1  11 413.500 48.4371 102
 -10   0  -9 1662.81 109.670  93
 -10   0  -8 1014.61 96.6187  93
 -10   0  -7 443.781 75.1735  93
 -10   0  -6 1763.78 139.607  93
 -10   0  -6 1481.52 108.004  96
 -10   0  -5 1109.90 123.255  93
 -10   0  -5 837.318 100.620  96
 -10   0  -5 1301.54 100.100   5
 -10   0  -5 1025.34 108.129  90
 -10   0  -4 611.151 78.4770   5
 -10   0  -4 600.865 81.4753   3
 -10   0  -4 448.370 92.2256  93
 -10   0  -4 494.903 81.9123  96
 -10   0  -4 651.589 93.4024  90
 -10   0  -4 682.481 80.3345   6
 -10   0  -3 4744.95 261.791   3
 -10   0  -3 4707.38 253.759   5
 -10   0  -3 4501.55 289.986  93
 -10   0  -3 4135.94 263.869  96
 -10   0  -3 4254.80 269.104  90
 -10   0  -3 4722.22 250.638   6
 -10   0  -2 5176.21 278.985   3
 -10   0  -2 4402.57 235.562  98
 -10   0  -2 4268.04 292.966  93
 -10   0  -2 4518.78 280.910  90
 -10   0  -2 4727.32 256.809   6
 -10   0  -1 5858.41 321.556   3
 -10   0  -1 5506.59 346.033  93
 -10   0  -1 5724.99 290.860  98
 -10   0  -1 5549.59 332.888  90
 -10   0  -1 6228.35 311.205   6
 -10   0   0 4839.96 276.110   3
 -10   0   0 4022.59 238.966  98
 -10   0   0 4158.65 278.665  90
 -10   0   0 4632.76 257.758   6
 -10   0   1 1406.87 141.521   3
 -10   0   1 1147.94 117.969  98
 -10   0   1 1325.90 147.203  90
 -10   0   1 1441.03 129.719   6
 -10   0   2-23.8713 65.1757  90
 -10   0   2 103.330 56.9967  98
 -10   0   2 53.3861 42.3748 102
 -10   0   3 31.4309 44.3515 102
 -10   0   3-9.19346 58.9427   3
 -10   0   3-15.5455 51.0652   6
 -10   0   3 40.1671 56.4214  98
 -10   0   3 36.0197 55.7765  90
 -10   0   4 2053.64 157.511 102
 -10   0   4 2203.68 168.648   3
 -10   0   4 1905.73 150.514   5
 -10   0   4 1916.63 148.912   6
 -10   0   4 2108.72 158.372  98
 -10   0   4 1832.26 184.371  87
 -10   0   5 2964.51 200.796 106
 -10   0   5 2860.69 194.196 102
 -10   0   5 3130.90 193.302   5
 -10   0   5 3418.79 207.733   3
 -10   0   5 3370.70 195.369   6
 -10   0   5 3090.92 200.107  98
 -10   0   5 2849.88 228.757  87
 -10   0   6 3685.81 206.635   5
 -10   0   6 3796.70 216.760   3
 -10   0   6 3868.61 206.896   6
 -10   0   6 3389.50 242.405  87
 -10   0   6 3471.15 216.491 102
 -10   0   6 3781.14 223.567 106
 -10   0   7 4351.96 217.447   5
 -10   0   7 4678.27 242.415  98
 -10   0   7 4459.69 244.515 102
 -10   0   7 4131.54 236.162 106
 -10   0   7 4201.82 261.383  87
 -10   0   8 58.9032 35.8560 106
 -10   0   8 26.0117 40.1244 102
 -10   0   8 37.4097 37.9505  87
 -10   0   8 39.9653 39.2804  98
 -10   0   9 2818.95 170.180 102
 -10   0   9 2978.03 161.138  98
 -10   0  10 2067.79 128.817 102
 -10   0  11 141.820 33.6378 102
 -10   1  -9 1220.92 97.6671  93
 -10   1  -8 1675.59 130.414  93
 -10   1  -7 1937.94 149.853  93
 -10   1  -7 1473.80 119.412  90
 -10   1  -6 762.948 108.904  93
 -10   1  -6 941.126 100.738  90
 -10   1  -5 369.279 58.6884   5
 -10   1  -5 374.349 76.7021  90
 -10   1  -5 447.024 60.8076   6
 -10   1  -4 3699.99 208.668   5
 -10   1  -4 3253.82 229.582  90
 -10   1  -4 3630.40 203.999   6
 -10   1  -3 2129.09 161.294   3
 -10   1  -3 2031.55 175.889  90
 -10   1  -3 2048.19 151.205   6
 -10   1  -2 387.167 76.4542   3
 -10   1  -2 239.414 55.9469  98
 -10   1  -2 312.880 81.6119  90
 -10   1  -2 347.168 72.1727   6
 -10   1  -1 3291.82 217.625   3
 -10   1  -1 2674.18 180.128  98
 -10   1  -1 3170.15 233.770  90
 -10   1  -1 3198.84 201.939   6
 -10   1   0 475.848 88.0738   3
 -10   1   0 281.452 90.5426  93
 -10   1   0 337.127 66.9735  98
 -10   1   0 229.508 79.1994  90
 -10   1   0 283.500 73.8330   6
 -10   1   1 3096.91 214.244   3
 -10   1   1 2962.82 193.344  98
 -10   1   1 2983.42 237.713  93
 -10   1   1 2509.27 218.948  90
 -10   1   1 3003.02 197.876   6
 -10   1   2 1138.64 142.392  90
 -10   1   2 1172.02 116.217  98
 -10   1   2 838.321 132.399  93
 -10   1   2 919.361 111.939 106
 -10   1   2 1033.44 101.923 102
 -10   1   3 11848.6 550.792 106
 -10   1   3 11379.6 523.296 102
 -10   1   3 13132.5 564.938   3
 -10   1   3 13043.9 544.056   6
 -10   1   3 11995.8 594.510  93
 -10   1   3 12215.5 541.936  98
 -10   1   3 12061.8 592.129  90
 -10   1   4 6043.08 320.574 102
 -10   1   4 6273.44 339.138 106
 -10   1   4 7391.21 353.481   3
 -10   1   4 6233.88 330.172  98
 -10   1   4 6582.50 382.567  93
 -10   1   4 6100.02 371.170  87
 -10   1   4 6549.62 379.202  90
 -10   1   4 7390.19 336.701   6
 -10   1   5 4595.89 255.402 102
 -10   1   5 4940.87 255.378   6
 -10   1   5 4869.74 265.959  98
 -10   1   5 4362.64 289.426  87
 -10   1   6 238.011 54.1561   5
 -10   1   6 263.796 54.3884   6
 -10   1   6 270.149 71.4369  87
 -10   1   6 192.376 55.0996 102
 -10   1   6 172.122 56.0762 106
 -10   1   7 1072.02 115.755  87
 -10   1   7 1164.52 94.5254   5
 -10   1   7 1036.97 104.521  98
 -10   1   7 1230.90 94.7846   6
 -10   1   7 1185.77 110.173 102
 -10   1   7 1305.08 114.520 106
 -10   1   8 415.862 64.3880  98
 -10   1   8 491.676 71.6951 102
 -10   1   8 351.704 61.0879 106
 -10   1   9 1746.40 115.629  98
 -10   1   9 1732.59 119.752 106
 -10   1   9 1802.06 124.780 102
 -10   1  10 289.479 48.3502 102
 -10   1  11 427.347 46.2795 102
 -10   2 -10 896.591 69.5412  93
 -10   2  -8 1943.11 129.346  90
 -10   2  -7 41.3313 43.0704  90
 -10   2  -6 3247.57 209.827  90
 -10   2  -5 84.5937 54.0974  90
 -10   2  -5 187.637 71.8188  93
 -10   2  -5 129.707 41.6702   6
 -10   2  -5 144.079 45.5250   5
 -10   2  -4 5525.11 319.790  90
 -10   2  -4 5756.95 279.517   6
 -10   2  -4 5158.30 322.187  93
 -10   2  -3 1241.77 140.267  90
 -10   2  -3 1315.12 117.393   6
 -10   2  -3 1213.32 146.715  93
 -10   2  -2 4657.83 304.765  90
 -10   2  -2 4858.07 251.125  98
 -10   2  -2 5540.81 327.685  93
 -10   2  -2 5166.28 273.494   6
 -10   2  -1 1139.39 143.355  90
 -10   2  -1 1171.13 108.702  98
 -10   2  -1 1253.00 151.006  93
 -10   2  -1 1155.97 118.613   6
 -10   2  -1 1397.41 133.781   3
 -10   2   0 99.6915 71.5444  90
 -10   2   0 141.538 62.8209   3
 -10   2   0 152.687 76.3878  93
 -10   2   0 43.7534 45.7031  98
 -10   2   0 129.400 58.0767   6
 -10   2   1 2168.71 198.525  90
 -10   2   1 1943.14 158.687  67
 -10   2   1 2365.19 178.754   3
 -10   2   1 1914.94 154.935  98
 -10   2   1 2163.56 198.022  93
 -10   2   1 2263.47 167.484   6
 -10   2   2 2420.96 183.653  67
 -10   2   2 2432.73 212.138  93
 -10   2   2 2795.13 183.124  98
 -10   2   2 2379.16 181.837 106
 -10   2   3 2559.97 186.996 106
 -10   2   3 2699.56 183.597  98
 -10   2   3 2773.54 224.536  93
 -10   2   3 2184.74 182.131  67
 -10   2   3 2595.37 178.104   6
 -10   2   4 4602.35 285.580  67
 -10   2   4 4490.19 297.315  87
 -10   2   4 5249.15 278.620  98
 -10   2   4 5283.15 325.187  93
 -10   2   4 5322.08 272.096   6
 -10   2   4 5190.97 284.702 106
 -10   2   4 4740.92 254.799 102
 -10   2   5 2319.27 194.826  87
 -10   2   5 2729.62 184.879  98
 -10   2   5 2993.57 179.971   6
 -10   2   5 2582.99 169.435 102
 -10   2   5 3021.24 197.628 106
 -10   2   6 2255.19 175.739  87
 -10   2   6 2580.44 157.032   6
 -10   2   6 2508.85 162.590 102
 -10   2   7 1671.63 126.661  98
 -10   2   7 1471.63 103.558   6
 -10   2   7 1340.29 114.651 102
 -10   2   8 4770.19 234.789  98
 -10   2   8 4330.84 228.843 102
 -10   2   8 4513.34 238.705 106
 -10   2   9 268.717 46.8413  98
 -10   2   9 329.331 52.4453 102
 -10   2   9 391.864 55.9800 106
 -10   2  10 302.266 45.0563 106
 -10   2  10 319.502 47.2294 102
 -10   2  11 85.7591 23.2094 102
 -10   3  -9 1912.68 125.170  93
 -10   3  -9 1599.67 106.265  90
 -10   3  -8 383.021 67.4331  93
 -10   3  -8 272.968 55.7270  90
 -10   3  -7 627.368 92.3828  93
 -10   3  -7 544.169 80.8047  90
 -10   3  -6 481.829 87.8037  93
 -10   3  -6 363.069 73.7014  90
 -10   3  -5 469.369 90.8848  93
 -10   3  -5 573.701 68.6356   6
 -10   3  -5 495.654 88.4113  90
 -10   3  -4 1345.65 145.959  93
 -10   3  -4 1471.84 118.348   6
 -10   3  -4 1525.79 151.755  90
 -10   3  -3 57.5092 59.4517  93
 -10   3  -3-20.8785 45.7207   6
 -10   3  -3 11.2944 54.9081  90
 -10   3  -2 2300.80 198.406  93
 -10   3  -2 2046.89 139.777  98
 -10   3  -2 2205.13 158.957   6
 -10   3  -2 2050.04 188.796  90
 -10   3  -1 341.159 87.9072  93
 -10   3  -1 250.055 57.0903  98
 -10   3  -1 296.384 66.9022   6
 -10   3  -1 286.236 62.2904  67
 -10   3   0 5173.39 281.693  98
 -10   3   0 5563.23 340.503  93
 -10   3   0 5321.21 300.744  67
 -10   3   0 6049.68 302.585   6
 -10   3   1 1974.37 159.263 106
 -10   3   1 2200.92 198.928  93
 -10   3   1 1640.33 156.159  67
 -10   3   1 2224.37 162.100   6
 -10   3   2 4367.20 248.920 106
 -10   3   2 3821.87 275.559  90
 -10   3   2 4044.89 278.726  93
 -10   3   2 3818.55 252.223  67
 -10   3   3 1884.67 156.990  80
 -10   3   3 2226.47 181.270  67
 -10   3   3 2361.46 205.524  90
 -10   3   3 2264.58 169.194 106
 -10   3   3 2230.85 198.319  93
 -10   3   3 2297.56 162.505   6
 -10   3   4 261.076 64.8014  80
 -10   3   4 248.482 70.1513  67
 -10   3   4 200.771 66.5115  87
 -10   3   4 220.387 78.9705  90
 -10   3   4 270.301 64.0868 106
 -10   3   4 277.877 85.0749  93
 -10   3   4 241.405 60.4068   6
 -10   3   5 459.033 79.0224  80
 -10   3   5 731.503 91.3315 106
 -10   3   5 584.255 96.1872  67
 -10   3   5 602.696 89.1094  87
 -10   3   5 525.137 73.8668   6
 -10   3   6 1406.10 136.752  80
 -10   3   6 1870.67 126.549   6
 -10   3   6 1847.75 143.801 106
 -10   3   6 1688.53 120.498 102
 -10   3   7 423.457 67.9310  98
 -10   3   7 502.728 62.0346 102
 -10   3   8 327.032 54.5281  98
 -10   3   8 219.708 45.4578 102
 -10   3   9 209.053 41.1710  98
 -10   3   9 138.445 35.1399 102
 -10   3   9 161.604 41.6856 106
 -10   3  10 31.0810 21.8542 102
 -10   3  10 49.0781 27.8926 106
 -10   4  -9 922.489 77.3449  90
 -10   4  -9 968.193 84.1859  93
 -10   4  -8 1962.97 135.886  90
 -10   4  -8 1921.93 140.035  93
 -10   4  -7 1504.62 128.167  90
 -10   4  -7 1420.08 127.943  93
 -10   4  -6 233.451 69.4527  90
 -10   4  -6 209.449 68.3975  93
 -10   4  -5 9.67734 49.0960  90
 -10   4  -5 48.1331 53.4922  93
 -10   4  -5 93.6978 36.4559   6
 -10   4  -4 8498.75 452.537  93
 -10   4  -4 9834.36 415.071   6
 -10   4  -3 3648.64 254.680  93
 -10   4  -3 4008.91 221.491   6
 -10   4  -2 1146.01 118.288  67
 -10   4  -2 1340.63 145.991  93
 -10   4  -2 1260.71 103.442  98
 -10   4  -2 1388.01 121.383   6
 -10   4  -1 933.581 109.704  67
 -10   4  -1 759.382 125.113  90
 -10   4  -1 897.774 124.853  93
 -10   4  -1 991.750 105.210   6
 -10   4   0 173.240 64.9757  67
 -10   4   0 210.153 61.8963   6
 -10   4   0 135.140 74.9478  90
 -10   4   0 127.571 65.7129  93
 -10   4   1 1911.70 152.208  80
 -10   4   1 1907.97 167.905  67
 -10   4   1 2015.91 157.425   6
 -10   4   1 1958.99 153.553 106
 -10   4   1 2286.42 199.734  90
 -10   4   1 2221.40 191.535  93
 -10   4   2 542.818 92.9464  67
 -10   4   2 797.895 120.347  93
 -10   4   2 874.815 99.8571 106
 -10   4   2 541.357 106.554  90
 -10   4   2 459.676 81.0645  80
 -10   4   3 1334.70 133.672  80
 -10   4   3 1334.90 143.169  67
 -10   4   3 1442.24 124.971   6
 -10   4   3 1562.24 133.638 106
 -10   4   3 1364.68 155.086  90
 -10   4   3 1759.93 164.833  93
 -10   4   4 8392.38 443.254  67
 -10   4   4 9580.84 412.429   6
 -10   4   4 9137.13 423.572 106
 -10   4   4 8570.14 457.235  90
 -10   4   4 8575.18 430.893  80
 -10   4   5 2833.61 185.248 106
 -10   4   5 2719.47 168.409   6
 -10   4   5 2603.10 192.606  80
 -10   4   5 2640.09 201.719  67
 -10   4   6 402.067 77.1476  80
 -10   4   6 385.755 56.8101   6
 -10   4   6 463.919 74.1673 106
 -10   4   7 1519.06 118.343  98
 -10   4   7 1674.95 128.594 106
 -10   4   8 1043.88 88.9744  98
 -10   4   9 1067.53 77.5568  98
 -10   4  10 805.247 66.2425 106
 -10   5  -9 2596.19 139.575  90
 -10   5  -9 2433.54 136.423  93
 -10   5  -8 3440.31 192.106  90
 -10   5  -8 3416.07 189.205  93
 -10   5  -7 3031.56 186.550  93
 -10   5  -6 779.166 95.7865  93
 -10   5  -5 658.713 96.3185  93
 -10   5  -5 743.065 73.2539   6
 -10   5  -4 209.481 48.3984   6
 -10   5  -4 140.536 63.0286  93
 -10   5  -4 262.265 75.8578  90
 -10   5  -3 3567.93 200.504   6
 -10   5  -3 2882.82 198.929  67
 -10   5  -3 3507.39 231.214  93
 -10   5  -3 3441.01 236.205  90
 -10   5  -2 969.533 100.728   6
 -10   5  -2 858.180 104.311  67
 -10   5  -2 848.559 116.001  93
 -10   5  -2 878.541 83.7103  98
 -10   5  -2 940.865 125.789  90
 -10   5  -1 583.925 83.3994   6
 -10   5  -1 517.940 101.604  90
 -10   5  -1 542.044 95.9518  93
 -10   5  -1 571.061 88.6611  67
 -10   5   0 420.593 97.1480  90
 -10   5   0 361.684 66.5501  80
 -10   5   0 365.984 77.5356  67
 -10   5   0 327.704 67.5978   6
 -10   5   0 565.937 99.4337  93
 -10   5   0 328.157 125.190  45
 -10   5   1 2058.18 162.459  80
 -10   5   1 1996.95 173.471  67
 -10   5   1 2188.23 180.770  93
 -10   5   1 1938.23 146.188 106
 -10   5   1 1896.41 286.574  45
 -10   5   1 2153.41 192.268  90
 -10   5   2 2721.93 204.046  67
 -10   5   2 2530.11 196.478  93
 -10   5   2 2792.79 180.557 106
 -10   5   2 2481.50 207.944  90
 -10   5   2 2594.87 191.914  80
 -10   5   3 2966.00 208.856  80
 -10   5   3 2760.74 211.678  67
 -10   5   3 3308.08 192.888   6
 -10   5   3 2959.91 189.954 106
 -10   5   3 2949.57 223.951  90
 -10   5   3 2940.25 211.188  93
 -10   5   4 1681.63 163.568  67
 -10   5   4 2128.10 145.283   6
 -10   5   4 2107.28 152.836 106
 -10   5   4 2073.73 177.960  90
 -10   5   4 1781.48 159.134  80
 -10   5   5 10094.6 451.357 106
 -10   5   5 10807.4 436.917   6
 -10   5   5 9699.33 473.530  80
 -10   5   5 9181.78 477.532  67
 -10   5   6 59.8199 39.4563 106
 -10   5   6 117.857 38.8903   6
 -10   5   6 123.054 54.3202  80
 -10   5   6 142.322 57.8238  67
 -10   5   7 108.216 43.7366 106
 -10   5   7 145.411 55.1039  80
 -10   5   8 1786.83 115.584  98
 -10   5   8 1844.84 123.982 106
 -10   5   9 643.200 54.2312  98
 -10   6  -8 24.1003 25.7660  93
 -10   6  -7 506.187 71.9004  90
 -10   6  -7 568.029 68.5421  93
 -10   6  -6 3589.42 216.150  90
 -10   6  -6 3433.07 200.460  93
 -10   6  -5 1502.49 103.386   6
 -10   6  -5 1704.73 135.277  93
 -10   6  -5 1668.74 146.245  90
 -10   6  -4 647.546 71.0126   6
 -10   6  -4 558.036 76.3547  67
 -10   6  -4 572.327 85.7182  93
 -10   6  -4 696.633 101.080  90
 -10   6  -3 4805.58 236.425   6
 -10   6  -3 4074.83 247.330  67
 -10   6  -3 4439.23 257.346  93
 -10   6  -3 4197.08 269.070  90
 -10   6  -2 793.592 87.6528   6
 -10   6  -2 567.843 99.2055  90
 -10   6  -2 480.799 84.7062  93
 -10   6  -2 504.320 84.2809  67
 -10   6  -1 1335.35 141.643  90
 -10   6  -1 1082.93 123.067  67
 -10   6  -1 1132.89 111.376  80
 -10   6  -1 1291.94 113.886   6
 -10   6  -1 1071.58 211.146  45
 -10   6  -1 1102.99 121.329  93
 -10   6   0 705.519 111.182  90
 -10   6   0 673.971 91.8968  80
 -10   6   0 616.618 96.8528  67
 -10   6   0 729.688 90.5934   6
 -10   6   0 833.780 107.018  93
 -10   6   0 702.122 181.061  45
 -10   6   1 17.6703 47.3925  80
 -10   6   1-10.1023 56.0911  67
 -10   6   1 53.1423 58.0208  90
 -10   6   1-12.0598 36.1630 106
 -10   6   1-34.7478 86.2809  45
 -10   6   1 43.4609 49.0597  93
 -10   6   2 4142.95 262.657  90
 -10   6   2 3806.61 244.154  80
 -10   6   2 3648.36 250.231  67
 -10   6   2 4360.71 230.150   6
 -10   6   2 4058.51 221.501 106
 -10   6   2 3933.38 432.935  45
 -10   6   2 3828.87 236.518  93
 -10   6   3 111.948 59.5138  67
 -10   6   3 153.073 52.8073   6
 -10   6   3 234.963 55.6226 106
 -10   6   3 89.4372 57.2450  90
 -10   6   3 176.127 57.4179  80
 -10   6   4 3745.99 220.653 106
 -10   6   4 4605.41 225.813   6
 -10   6   4 4044.42 251.649  80
 -10   6   4 4129.14 260.233  67
 -10   6   5 1704.09 127.726 106
 -10   6   5 1704.50 117.446   6
 -10   6   5 1687.71 147.493  80
 -10   6   5 1642.46 150.895  67
 -10   6   6 558.281 70.9367 106
 -10   6   6 393.295 50.0874   6
 -10   6   6 379.944 72.4496  80
 -10   6   6 288.145 72.2189  67
 -10   6   7 577.739 68.7947 106
 -10   6   7 631.040 82.7381  80
 -10   6   8 712.831 65.3503  98
 -10   6   8 723.506 69.9919 106
 -10   6   9 322.964 32.2721  98
 -10   6   9 580.745 52.6757 106
 -10   7  -8 747.662 67.2357  90
 -10   7  -7 122.718 42.8067  90
 -10   7  -6 490.591 72.5535  90
 -10   7  -6 488.589 58.6463  93
 -10   7  -5 257.032 38.5510   6
 -10   7  -5 234.373 48.7590  93
 -10   7  -5 228.554 59.0030  90
 -10   7  -4 1880.94 116.631   6
 -10   7  -4 1517.43 125.598  67
 -10   7  -4 1577.55 120.509  93
 -10   7  -4 1428.34 134.712  90
 -10   7  -3 780.512 79.7904   6
 -10   7  -3 645.345 87.1775  67
 -10   7  -3 712.517 84.1939  93
 -10   7  -3 641.414 94.1865  90
 -10   7  -2 65.0621 38.9134   6
 -10   7  -2 91.5942 51.3862  67
 -10   7  -2 73.5011 45.9876  93
 -10   7  -2 9.04139 46.7807  90
 -10   7  -1 855.073 89.4963   6
 -10   7  -1 851.070 107.984  90
 -10   7  -1 831.472 92.1861  93
 -10   7  -1 756.559 100.622  67
 -10   7   0 621.868 94.8287  90
 -10   7   0 538.220 89.5293  67
 -10   7   0 544.733 82.4051  80
 -10   7   0 771.843 88.5900   6
 -10   7   0 511.388 72.8055  93
 -10   7   0 388.830 132.920  45
 -10   7   1 273.074 62.9086  80
 -10   7   1 142.637 59.9766  67
 -10   7   1 209.600 65.8274  90
 -10   7   1 200.382 117.558  45
 -10   7   1 297.981 56.9803  93
 -10   7   2 489.021 81.5957  80
 -10   7   2 600.475 91.8280  67
 -10   7   2 532.215 73.6559   6
 -10   7   2 528.903 63.4934 106
 -10   7   2 403.002 79.4031  90
 -10   7   2 371.018 129.140  45
 -10   7   3 1097.78 123.451  67
 -10   7   3 1082.31 118.540  80
 -10   7   3 1191.06 98.1539 106
 -10   7   3 1301.95 105.242   6
 -10   7   3 1246.49 122.028  90
 -10   7   4 314.130 54.2441 106
 -10   7   4 356.942 73.3922  80
 -10   7   4 344.199 55.1296   6
 -10   7   4 207.469 64.2669  67
 -10   7   5 2065.67 121.573   6
 -10   7   5 1800.25 123.939 106
 -10   7   5 1938.72 153.218  80
 -10   7   6 1416.23 104.538 106
 -10   7   6 1418.05 123.489  80
 -10   7   7 1229.24 87.5684 106
 -10   7   7 895.412 93.5106  80
 -10   7   8 2025.92 108.786  98
 -10   7   8 2368.22 122.760 106
 -10   7   9 666.465 49.8245 106
 -10   8  -7 238.002 40.3091  90
 -10   8  -6 1247.31 98.7293  90
 -10   8  -5 814.856 58.9829   6
 -10   8  -5 891.056 87.7349  90
 -10   8  -4 3584.14 169.532   6
 -10   8  -4 3072.84 187.366  67
 -10   8  -4 3249.24 194.611  90
 -10   8  -3 327.453 53.5911   6
 -10   8  -3 412.831 68.1782  67
 -10   8  -3 407.015 67.2654  90
 -10   8  -2 2609.85 152.089   6
 -10   8  -2 2387.49 169.487  67
 -10   8  -2 2358.56 167.673  90
 -10   8  -1 2497.93 151.386   6
 -10   8  -1 2305.98 171.337  67
 -10   8  -1 2414.83 170.273  90
 -10   8   0 460.332 76.5297  67
 -10   8   0 389.993 62.4651   6
 -10   8   0 368.741 69.7473  90
 -10   8   0 299.417 60.2055  80
 -10   8   1 724.274 88.8846  90
 -10   8   1 638.643 90.2756  67
 -10   8   1 927.110 101.201  80
 -10   8   2 8709.35 418.201  67
 -10   8   2 8634.69 412.370  80
 -10   8   2 9320.76 384.099   6
 -10   8   2 8087.08 391.953  90
 -10   8   3 4160.04 207.249 106
 -10   8   3 4531.22 256.770  80
 -10   8   4 195.507 39.1676 106
 -10   8   4 186.237 40.6922   6
 -10   8   4 297.427 62.1354  80
 -10   8   5 1618.33 101.944 106
 -10   8   5 1482.83 125.611  80
 -10   8   5 1784.05 99.5194   6
 -10   8   5 1550.87 129.272  67
 -10   8   6 150.613 31.7668 106
 -10   8   6 84.7862 39.0734  80
 -10   8   7 542.115 51.6516  98
 -10   8   7 802.967 57.3709 106
 -10   9  -5 1209.84 85.2402  90
 -10   9  -4 1222.82 76.1540   6
 -10   9  -4 1225.92 92.5103  90
 -10   9  -3 299.833 43.6227   6
 -10   9  -3 292.877 49.7804  90
 -10   9  -2 2412.39 150.424  90
 -10   9  -2 2482.43 165.069  67
 -10   9  -1 1928.80 131.259  80
 -10   9  -1 1798.20 116.754   6
 -10   9  -1 1505.22 113.325  90
 -10   9  -1 1641.49 130.971  67
 -10   9   0 3089.37 188.280  80
 -10   9   0 3518.81 176.915   6
 -10   9   0 2989.94 170.217  90
 -10   9   0 3284.41 198.781  67
 -10   9   1 748.788 85.3417  80
 -10   9   2 1764.98 112.047   6
 -10   9   2 1545.24 126.610  80
 -10   9   3 4751.36 250.530  67
 -10   9   3 4972.61 218.602   6
 -10   9   3 4279.27 241.172  80
 -10   9   4 4298.77 191.218   6
 -10   9   4 4183.14 224.906  80
 -10  10  -3 318.443 34.6678   6
 -10  10  -2 4610.34 203.150   6
 -10  10  -1 162.839 34.1725   6
 -10  10   0 1416.78 90.7608   6
 -10  10   2 506.657 49.2067   6
 -10  10   3 751.806 55.0242   6
 -10  11  -1 301.612 30.0746   6
 -10  11   0 13.8872 14.0860   6
  -9 -10  -1 2086.88 101.622 101
  -9 -10  -1 1976.75 95.3635  99
  -9 -10  -1 1782.34 96.0364   5
  -9 -10   0 1697.17 92.6781  99
  -9 -10   0 1945.39 103.884 101
  -9 -10   0 1807.13 101.711   5
  -9 -10   1 588.651 51.6385 101
  -9 -10   1 481.141 40.9292  99
  -9 -10   1 532.331 51.5161   5
  -9 -10   1 539.650 53.9341   3
  -9 -10   2 118.481 29.0019 101
  -9 -10   2 152.047 33.1930   3
  -9 -10   3 49.5976 23.2213   5
  -9 -10   3 93.4578 27.8223   3
  -9 -10   4 5806.86 233.505 101
  -9 -10   4 5165.16 227.915   5
  -9 -10   4 5796.77 234.917   3
  -9  -9  -4 1853.11 90.8681  99
  -9  -9  -4 1441.22 79.4263 101
  -9  -9  -3 293.729 37.6342 101
  -9  -9  -3 300.559 37.2395  99
  -9  -9  -2 1953.30 111.880  99
  -9  -9  -2 2006.13 115.117 101
  -9  -9  -2 1845.92 108.832   5
  -9  -9  -2 1884.73 113.501   3
  -9  -9  -1 1878.27 110.357  99
  -9  -9  -1 1739.46 113.523 101
  -9  -9  -1 1733.99 111.165   5
  -9  -9  -1 1827.05 117.059   3
  -9  -9   0 67.8597 28.3979  99
  -9  -9   0 54.8309 33.1259 101
  -9  -9   0 44.9735 31.2768   3
  -9  -9   0 31.2895 31.1151   5
  -9  -9   1 4273.37 202.597  99
  -9  -9   1 4295.78 215.113 101
  -9  -9   1 4589.30 224.304   3
  -9  -9   1 4231.34 213.123   5
  -9  -9   2 2493.83 131.634  99
  -9  -9   2 2362.82 148.004   3
  -9  -9   3 1783.83 117.498 101
  -9  -9   3 1876.42 118.036  98
  -9  -9   3 1846.60 120.344   5
  -9  -9   3 1998.81 127.449   3
  -9  -9   4 123.547 34.9680 101
  -9  -9   4 150.794 38.7964   5
  -9  -9   4 113.853 38.0548   3
  -9  -9   4 124.439 37.8771  98
  -9  -9   5 962.537 69.4974 101
  -9  -9   5 913.769 67.0220   5
  -9  -9   5 983.970 71.0503   3
  -9  -9   6 381.150 37.8548 101
  -9  -9   6 167.936 24.9488   5
  -9  -8  -6 1626.83 87.4455  99
  -9  -8  -5 602.907 51.2928 101
  -9  -8  -5 705.490 58.1430  99
  -9  -8  -5 605.848 63.0042  96
  -9  -8  -4 4472.25 196.020  99
  -9  -8  -4 4692.81 196.986 101
  -9  -8  -3 1471.95 103.986 101
  -9  -8  -3 1374.09 98.0530  99
  -9  -8  -3 1424.86 97.9414   3
  -9  -8  -3 1293.29 92.2410   5
  -9  -8  -3 1230.27 105.613  96
  -9  -8  -2 1029.63 91.1018 101
  -9  -8  -2 979.407 85.4184  99
  -9  -8  -2 955.471 89.7929   3
  -9  -8  -2 1009.29 86.0578   5
  -9  -8  -1 952.079 86.2664  99
  -9  -8  -1 1051.33 94.7279 101
  -9  -8  -1 927.999 92.8493   3
  -9  -8  -1 995.203 90.9468   5
  -9  -8   0 732.609 74.3615  98
  -9  -8   0 724.984 73.3487  99
  -9  -8   0 717.649 80.3903 101
  -9  -8   0 770.700 84.6943   5
  -9  -8   0 814.454 88.9860   3
  -9  -8   1 3560.90 198.137  98
  -9  -8   1 3778.21 196.858  99
  -9  -8   1 4040.90 214.049   5
  -9  -8   1 3882.68 219.237   3
  -9  -8   2 143.334 47.0866  98
  -9  -8   2 262.286 46.6135  99
  -9  -8   2 307.081 58.1205 101
  -9  -8   2 208.816 51.8432  87
  -9  -8   3 1569.74 119.308   5
  -9  -8   3 1713.15 130.130   3
  -9  -8   3 1434.23 126.200  87
  -9  -8   3 1504.36 117.842 101
  -9  -8   3 1633.30 118.737  98
  -9  -8   4 958.904 88.4156   5
  -9  -8   4 1024.63 95.5161   3
  -9  -8   4 857.711 98.1568  87
  -9  -8   4 978.439 89.0063 101
  -9  -8   4 849.146 84.8372  98
  -9  -8   5 336.473 53.0888   5
  -9  -8   5 303.482 55.3205   3
  -9  -8   5 332.773 55.5060  98
  -9  -8   5 282.762 49.2270 101
  -9  -8   5 289.133 62.4491  87
  -9  -8   6 325.346 46.5842 101
  -9  -8   6 353.630 46.1644   5
  -9  -8   6 425.889 52.5579   3
  -9  -8   6 393.210 66.7695  87
  -9  -8   7 5359.52 250.442  98
  -9  -8   7 6197.82 285.174  87
  -9  -7  -7 1293.62 79.0386  99
  -9  -7  -6 388.548 60.4219  96
  -9  -7  -6 444.534 47.3241 101
  -9  -7  -5 2282.78 154.362  96
  -9  -7  -5 2431.97 138.604 101
  -9  -7  -4 385.060 70.4211  96
  -9  -7  -4 407.508 53.9198   3
  -9  -7  -4 415.696 53.5433   5
  -9  -7  -3 2134.73 139.203   3
  -9  -7  -3 1978.17 131.495   5
  -9  -7  -3 1884.84 150.164  96
  -9  -7  -3 1946.43 133.108  99
  -9  -7  -2 597.692 77.2024   5
  -9  -7  -2 617.710 80.8380   3
  -9  -7  -2 571.469 87.0007  96
  -9  -7  -2 482.195 66.6548  99
  -9  -7  -2 542.017 60.1357  98
  -9  -7  -1 74.6341 46.1981   3
  -9  -7  -1 165.312 55.0164   5
  -9  -7  -1 145.454 43.2936  98
  -9  -7  -1 111.633 59.8144  96
  -9  -7  -1 111.477 41.8296  99
  -9  -7  -1 90.2970 46.8806 101
  -9  -7   0 1553.15 120.535  98
  -9  -7   0 1762.97 125.757  99
  -9  -7   0 1694.54 134.256   5
  -9  -7   0 1766.20 143.640   3
  -9  -7   0 1512.24 134.033  87
  -9  -7   1 3610.47 194.316  99
  -9  -7   1 3094.77 191.886  98
  -9  -7   1 3389.97 205.197   5
  -9  -7   1 3582.71 218.804   3
  -9  -7   1 3341.16 219.926  87
  -9  -7   2 2574.88 166.627  98
  -9  -7   2 2359.41 150.766  99
  -9  -7   2 2848.57 176.338 101
  -9  -7   2 2366.37 185.381  87
  -9  -7   3 6586.62 320.452  98
  -9  -7   3 6708.12 323.336 101
  -9  -7   3 6681.34 334.901   3
  -9  -7   3 6578.84 322.717   5
  -9  -7   3 6219.75 346.549  87
  -9  -7   4 1232.00 106.641 101
  -9  -7   4 1051.94 101.050  98
  -9  -7   4 1149.54 111.699   3
  -9  -7   4 1134.78 105.443   5
  -9  -7   4 1046.65 121.619  87
  -9  -7   5 2880.28 184.505  98
  -9  -7   5 3265.48 184.374 101
  -9  -7   5 3348.84 188.259   5
  -9  -7   5 3397.71 195.695   3
  -9  -7   5 3243.66 220.441  87
  -9  -7   6 547.190 90.2563  87
  -9  -7   6 558.874 67.8337   3
  -9  -7   6 487.549 61.4820   5
  -9  -7   6 406.821 57.0724 101
  -9  -7   7-4.06400 14.2734   3
  -9  -7   7 34.9000 33.1426  98
  -9  -7   8 509.215 56.8260  98
  -9  -7   9 515.357 46.2716  98
  -9  -6  -8 516.366 58.7875  96
  -9  -6  -7 2079.51 134.968  71
  -9  -6  -7 2000.92 137.254  96
  -9  -6  -6 2248.08 151.684  71
  -9  -6  -6 2136.46 154.659  96
  -9  -6  -5 109.511 34.3224   5
  -9  -6  -5 177.756 54.8455  71
  -9  -6  -4 1154.43 98.1672   3
  -9  -6  -4 1006.90 90.6329   5
  -9  -6  -4 953.780 107.974  71
  -9  -6  -3 510.163 72.5818   5
  -9  -6  -3 600.044 79.2434   3
  -9  -6  -2 379.089 73.9913  87
  -9  -6  -2 565.606 95.7741  96
  -9  -6  -2 533.912 66.7562  98
  -9  -6  -2 674.091 84.9107   5
  -9  -6  -2 665.765 89.7303   3
  -9  -6  -1 693.427 93.4789   5
  -9  -6  -1 811.441 99.5996   3
  -9  -6  -1 613.054 94.4521  87
  -9  -6  -1 654.225 104.557  96
  -9  -6  -1 802.994 88.9182  99
  -9  -6  -1 681.008 79.1896  98
  -9  -6   0 6764.20 338.710   5
  -9  -6   0 7035.55 355.797   3
  -9  -6   0 6044.30 354.340  87
  -9  -6   0 6458.70 363.643  96
  -9  -6   0 7037.24 329.073  98
  -9  -6   0 6624.59 319.567  99
  -9  -6   1 5863.54 306.641   5
  -9  -6   1 6150.49 323.639   3
  -9  -6   1 5823.71 297.674  98
  -9  -6   1 5883.79 285.553  99
  -9  -6   1 5090.85 325.292  87
  -9  -6   2 2213.21 193.159  87
  -9  -6   2 2300.44 164.943  98
  -9  -6   2 2482.36 172.804 101
  -9  -6   2 2238.79 147.854  99
  -9  -6   3 2598.10 178.996   5
  -9  -6   3 2405.98 183.400   3
  -9  -6   3 2470.45 206.525  87
  -9  -6   3 2530.14 175.701  98
  -9  -6   3 2888.98 183.412 101
  -9  -6   4 1504.15 128.444   5
  -9  -6   4 1480.47 134.510   3
  -9  -6   4 1649.90 163.054  87
  -9  -6   4 1280.04 121.037  98
  -9  -6   4 1521.08 125.678 101
  -9  -6   5 1499.84 128.170   3
  -9  -6   5 1355.57 117.927   5
  -9  -6   5 1299.83 146.288  87
  -9  -6   5 1420.68 115.907 101
  -9  -6   6 716.653 84.3239   3
  -9  -6   6 841.787 85.5316   5
  -9  -6   6 727.681 76.8329 101
  -9  -6   7 18.4508 29.9494   5
  -9  -6   7 5.18442 29.2703   3
  -9  -6   7 41.3883 40.7799 102
  -9  -6   7 35.5878 37.5557  98
  -9  -6   8 1410.78 115.466 102
  -9  -6   8 1584.87 111.507  98
  -9  -6   8 1418.70 137.405  87
  -9  -6   9 882.508 82.5652 102
  -9  -6   9 869.389 72.4769  98
  -9  -6   9 915.913 104.711  87
  -9  -6  10 2909.94 150.478 102
  -9  -5  -9 947.414 76.0414  96
  -9  -5  -8 957.737 89.9153  96
  -9  -5  -7 56.4674 45.8584  96
  -9  -5  -6 5182.10 286.155  96
  -9  -5  -5 4927.50 239.134   3
  -9  -5  -5 4853.14 233.840   5
  -9  -5  -5 4447.05 276.384  96
  -9  -5  -4 2378.26 159.117   3
  -9  -5  -4 2743.63 162.558   5
  -9  -5  -4 2364.55 190.893  96
  -9  -5  -4 2000.38 163.272  87
  -9  -5  -4 2282.74 183.588  71
  -9  -5  -3 1904.30 149.881   3
  -9  -5  -3 2181.23 151.285   5
  -9  -5  -3 1633.59 159.672  71
  -9  -5  -3 1813.42 170.543  96
  -9  -5  -3 1607.66 153.366  87
  -9  -5  -2 16906.8 672.070   5
  -9  -5  -2 17209.2 688.453   3
  -9  -5  -2 15196.8 694.932  71
  -9  -5  -2 15322.2 638.112  98
  -9  -5  -2 14324.4 689.946  87
  -9  -5  -1 3040.34 208.893   3
  -9  -5  -1 2935.58 182.873  98
  -9  -5  -1 2602.06 185.492  93
  -9  -5  -1 2641.85 217.611  87
  -9  -5   0 573.806 89.1264   5
  -9  -5   0 637.054 95.4943   3
  -9  -5   0 633.413 78.1237  99
  -9  -5   0 636.777 84.6612  98
  -9  -5   0 502.265 80.4240  93
  -9  -5   0 417.937 100.940  87
  -9  -5   1 897.447 105.601   5
  -9  -5   1 704.214 104.707   3
  -9  -5   1 674.828 78.9608  99
  -9  -5   1 652.750 116.635  87
  -9  -5   1 683.262 114.817  96
  -9  -5   1 725.944 95.3653  98
  -9  -5   2 1284.78 105.465  99
  -9  -5   2 1253.82 122.016  98
  -9  -5   2 1392.66 160.764  87
  -9  -5   3 749.171 104.752   3
  -9  -5   3 589.427 89.1354   5
  -9  -5   3 531.598 80.3382 101
  -9  -5   3 604.016 98.4626 102
  -9  -5   3 566.906 88.2294  98
  -9  -5   3 583.415 111.993  87
  -9  -5   4 715.280 94.4156   5
  -9  -5   4 669.057 99.7470   3
  -9  -5   4 506.627 92.2007 102
  -9  -5   4 818.651 94.4754 101
  -9  -5   4 681.490 92.7362  98
  -9  -5   4 541.502 112.828  87
  -9  -5   5 2338.74 165.919   5
  -9  -5   5 2658.12 183.143   3
  -9  -5   5 2496.78 163.289 101
  -9  -5   5 2379.40 182.366 102
  -9  -5   6 1672.05 134.171   3
  -9  -5   6 1612.66 126.421   5
  -9  -5   6 1442.98 114.069 101
  -9  -5   6 1646.65 167.922  87
  -9  -5   7 1795.37 129.161   3
  -9  -5   7 1688.65 119.750   5
  -9  -5   7 1530.36 127.503  98
  -9  -5   7 1895.46 172.773  87
  -9  -5   8 2305.13 151.485  98
  -9  -5   8 2619.61 198.229  87
  -9  -5   9 752.699 101.511  87
  -9  -5   9 569.602 65.4507  98
  -9  -5   9 791.423 85.5739 102
  -9  -5  10 594.846 80.9748  87
  -9  -5  10 651.721 72.4098 102
  -9  -5  11 480.681 53.5264 102
  -9  -4  -9 312.118 51.6473  96
  -9  -4  -9 448.767 59.4433  71
  -9  -4  -8 291.629 61.1357  96
  -9  -4  -8 479.218 70.6875  71
  -9  -4  -7 336.379 68.4628  96
  -9  -4  -7 333.266 68.3232  71
  -9  -4  -6 698.298 100.051  96
  -9  -4  -6 549.354 88.3271  71
  -9  -4  -5 2664.22 176.311  71
  -9  -4  -5 2698.15 180.599  96
  -9  -4  -5 3197.78 150.261   3
  -9  -4  -5 2966.13 139.901   5
  -9  -4  -4 847.865 91.7521   5
  -9  -4  -4 1026.09 103.599   3
  -9  -4  -4 753.248 94.9505  93
  -9  -4  -4 852.445 116.264  96
  -9  -4  -4 726.422 110.232  71
  -9  -4  -3 8505.78 465.845  96
  -9  -4  -3 9182.58 440.244  93
  -9  -4  -3 9552.50 432.005   5
  -9  -4  -3 9601.43 442.752   3
  -9  -4  -2 1134.25 105.914  98
  -9  -4  -2 1006.08 119.119  93
  -9  -4  -2 1328.58 149.251  96
  -9  -4  -2 1153.58 119.297   5
  -9  -4  -2 1457.16 137.535   3
  -9  -4  -1 2806.17 183.263  98
  -9  -4  -1 2461.93 196.777  93
  -9  -4  -1 2671.82 224.786  96
  -9  -4  -1 2950.95 199.506   5
  -9  -4  -1 3186.94 215.511   3
  -9  -4   0 8649.24 404.087   5
  -9  -4   0 7778.27 408.738   3
  -9  -4   0 8562.71 389.064  98
  -9  -4   0 7957.19 411.865  93
  -9  -4   0 7830.33 365.328  99
  -9  -4   1 1297.73 141.188  93
  -9  -4   1 1128.37 118.916  98
  -9  -4   1 1291.71 127.533   5
  -9  -4   1 1287.27 138.493   3
  -9  -4   2 8544.72 490.680  87
  -9  -4   2 9336.07 437.191  98
  -9  -4   2 9050.10 461.175  93
  -9  -4   2 9609.89 459.807 102
  -9  -4   3 10364.1 483.250   3
  -9  -4   3 9996.18 465.083   5
  -9  -4   3 9769.88 459.145  98
  -9  -4   3 9196.74 471.383 102
  -9  -4   4 3601.88 226.251   5
  -9  -4   4 3654.19 238.268   3
  -9  -4   4 3958.32 236.175  98
  -9  -4   4 3678.52 221.317 101
  -9  -4   4 3710.83 241.800 102
  -9  -4   5 2001.67 159.737   3
  -9  -4   5 1806.62 146.308   5
  -9  -4   5 1985.45 194.579  87
  -9  -4   5 1885.25 165.525 102
  -9  -4   5 1963.19 141.246 101
  -9  -4   6 3389.83 194.085   5
  -9  -4   6 2994.71 194.673   3
  -9  -4   6 2829.73 234.488  87
  -9  -4   6 2827.04 191.133  98
  -9  -4   6 2703.11 200.934 102
  -9  -4   6 2781.04 167.358 101
  -9  -4   7 1193.37 110.543   3
  -9  -4   7 1212.87 103.877   5
  -9  -4   7 1507.18 126.117  98
  -9  -4   7 1359.84 131.071 102
  -9  -4   7 1499.26 161.151  87
  -9  -4   8 235.092 78.2422  87
  -9  -4   8 236.401 56.3315  98
  -9  -4   9 3784.86 249.384  87
  -9  -4   9 4051.83 208.441  98
  -9  -4  10 207.460 39.0594  98
  -9  -4  10 245.589 62.1614  87
  -9  -4  11 2457.08 143.841 102
  -9  -4  12 315.196 40.6606 102
  -9  -3 -10 1369.54 89.4627  96
  -9  -3  -9 637.283 74.3880  71
  -9  -3  -9 547.484 69.2241  96
  -9  -3  -8 669.877 88.9620  71
  -9  -3  -8 556.562 79.7634  96
  -9  -3  -7 574.347 88.9754  71
  -9  -3  -7 577.639 90.7495  96
  -9  -3  -7 507.895 71.1520  93
  -9  -3  -6 1090.17 127.675  71
  -9  -3  -6 1171.80 130.692  96
  -9  -3  -6 1333.05 124.021  93
  -9  -3  -5 1602.05 158.474  71
  -9  -3  -5 1655.57 149.222  93
  -9  -3  -5 1610.78 161.190  96
  -9  -3  -5 2104.51 143.818   3
  -9  -3  -5 1780.47 131.842   5
  -9  -3  -4 8431.23 447.950  71
  -9  -3  -4 8761.74 453.956  96
  -9  -3  -4 8092.35 429.023  93
  -9  -3  -4 9552.51 424.442   3
  -9  -3  -4 8930.17 408.738   5
  -9  -3  -3 4276.01 292.858  71
  -9  -3  -3 4516.40 301.863  96
  -9  -3  -3 4587.73 287.596  93
  -9  -3  -3 5029.59 280.068   3
  -9  -3  -3 5236.18 274.188   5
  -9  -3  -2 13672.9 568.945   6
  -9  -3  -2 12149.8 607.572  96
  -9  -3  -2 12622.2 596.468  93
  -9  -3  -2 12719.0 545.076  98
  -9  -3  -2 13378.3 586.861   3
  -9  -3  -2 13366.0 572.737   5
  -9  -3  -2 11333.8 593.864  71
  -9  -3  -1 15426.7 660.413   3
  -9  -3  -1 15244.9 642.955   5
  -9  -3  -1 14745.4 670.255  93
  -9  -3  -1 14685.2 621.672  98
  -9  -3  -1 14252.2 680.058  96
  -9  -3  -1 15092.3 637.101   6
  -9  -3  -1 13391.8 624.942  90
  -9  -3   0 12856.1 558.532   5
  -9  -3   0 12999.1 577.274   3
  -9  -3   0 10977.0 543.023  90
  -9  -3   0 12107.7 538.582  98
  -9  -3   0 11597.1 577.456  93
  -9  -3   0 11724.9 590.570  96
  -9  -3   0 13064.3 554.573   6
  -9  -3   1 7619.95 400.289 102
  -9  -3   1 8424.29 400.678   5
  -9  -3   1 8455.44 418.067   3
  -9  -3   1 8027.72 435.004  96
  -9  -3   1 7603.20 421.539  93
  -9  -3   1 7538.12 382.856  98
  -9  -3   1 7799.24 389.676   6
  -9  -3   1 7366.21 395.590  90
  -9  -3   2 7294.29 412.746  93
  -9  -3   2 7658.99 379.939  98
  -9  -3   2 7668.34 396.304 102
  -9  -3   3 5853.39 327.742 102
  -9  -3   3 5589.06 321.967   3
  -9  -3   3 5961.35 316.450   5
  -9  -3   3 5240.00 357.733  87
  -9  -3   3 5746.55 345.990  93
  -9  -3   3 5580.79 306.045  98
  -9  -3   3 5711.61 307.910   6
  -9  -3   4 7463.66 362.952 101
  -9  -3   4 7519.15 396.651 102
  -9  -3   4 7653.41 393.353   3
  -9  -3   4 7869.20 383.368   5
  -9  -3   4 6862.71 429.159  87
  -9  -3   4 7474.36 379.467  98
  -9  -3   4 8290.18 383.514   6
  -9  -3   5 9741.15 466.411   3
  -9  -3   5 10333.4 460.210   5
  -9  -3   5 9652.12 523.006  87
  -9  -3   5 9838.96 476.763 102
  -9  -3   5 9561.47 431.480 101
  -9  -3   6 3808.39 232.211   3
  -9  -3   6 3950.01 224.914   5
  -9  -3   6 3807.06 280.458  87
  -9  -3   6 4055.08 251.797 102
  -9  -3   6 3507.97 226.234  98
  -9  -3   7 453.419 66.5434   5
  -9  -3   7 517.383 74.7666   3
  -9  -3   7 502.984 89.4437 102
  -9  -3   7 420.278 78.3942  98
  -9  -3   7 401.056 100.344  87
  -9  -3   8 339.495 74.4029 102
  -9  -3   8 498.729 75.0060  98
  -9  -3   8 374.638 90.7433  87
  -9  -3   9 1318.10 108.591  98
  -9  -3   9 1405.40 144.706  87
  -9  -3   9 1336.92 124.480 102
  -9  -3  10 4885.67 236.012  98
  -9  -3  10 5682.63 292.535  87
  -9  -3  11 3253.06 188.398  87
  -9  -3  12 411.476 52.4475 102
  -9  -2 -10 111.155 31.2187  96
  -9  -2  -9 1635.78 110.973  96
  -9  -2  -9 1395.38 110.472  71
  -9  -2  -8 493.405 80.3620  96
  -9  -2  -8 650.955 81.0116  93
  -9  -2  -8 496.637 79.8319  71
  -9  -2  -7 3285.45 219.326  96
  -9  -2  -7 3560.27 219.553  93
  -9  -2  -7 3409.79 223.487  71
  -9  -2  -6 1045.91 125.619  96
  -9  -2  -6 1052.12 122.265  93
  -9  -2  -6 1222.56 131.704  71
  -9  -2  -5 3188.95 190.382   5
  -9  -2  -5 3522.48 201.290   3
  -9  -2  -5 2756.87 217.018  71
  -9  -2  -5 2789.76 217.793  96
  -9  -2  -5 3144.22 225.683  93
  -9  -2  -4 284.843 82.4161  71
  -9  -2  -4 289.869 62.0751  90
  -9  -2  -4 335.092 83.9378  93
  -9  -2  -4 367.562 87.0581  96
  -9  -2  -4 313.461 66.3251   6
  -9  -2  -4 326.420 66.6723   5
  -9  -2  -4 306.632 68.1121   3
  -9  -2  -3 5191.15 269.750   6
  -9  -2  -3 4210.79 293.086  71
  -9  -2  -3 4521.87 300.109  96
  -9  -2  -3 4629.58 300.193  93
  -9  -2  -3 4719.71 274.388  90
  -9  -2  -3 4870.55 270.306   5
  -9  -2  -3 4847.48 280.725   3
  -9  -2  -2 4237.58 244.355   6
  -9  -2  -2 3811.70 271.974  71
  -9  -2  -2 4030.17 277.356  93
  -9  -2  -2 4198.79 230.523  98
  -9  -2  -2 3756.50 272.075  96
  -9  -2  -2 3581.43 248.182  90
  -9  -2  -2 4340.41 265.325   3
  -9  -2  -2 4448.62 253.450   5
  -9  -2  -1 1358.85 145.388  90
  -9  -2  -1 1522.99 133.262  98
  -9  -2  -1 1538.99 165.344  93
  -9  -2  -1 1634.80 169.009  96
  -9  -2  -1 1840.76 150.751   6
  -9  -2  -1 1789.13 160.926   3
  -9  -2  -1 1756.58 150.855   5
  -9  -2  -1 1677.57 270.439   2
  -9  -2   0 1523.51 153.870  90
  -9  -2   0 1627.93 155.411   3
  -9  -2   0 1776.11 152.856   5
  -9  -2   0 1389.23 247.826   2
  -9  -2   0 1572.07 168.616  93
  -9  -2   0 1617.23 172.914  96
  -9  -2   0 1475.02 132.938  98
  -9  -2   0 1700.19 148.547   6
  -9  -2   1 20649.8 912.778  90
  -9  -2   1 22609.2 897.225   5
  -9  -2   1 22728.0 916.894   3
  -9  -2   1 22629.7 1200.46   2
  -9  -2   1 21071.3 896.033 102
  -9  -2   1 21905.8 883.678  98
  -9  -2   1 20267.9 929.282  96
  -9  -2   1 20653.9 934.927  93
  -9  -2   1 22354.8 889.617   6
  -9  -2   2 2045.69 302.294   2
  -9  -2   2 2237.18 181.176 102
  -9  -2   2 2464.57 212.383  93
  -9  -2   2 2161.27 169.091  98
  -9  -2   2 2176.64 191.028  90
  -9  -2   3 131.512 66.7183  90
  -9  -2   3 162.953 68.8096   3
  -9  -2   3 136.439 109.547   2
  -9  -2   3 330.359 71.5819   5
  -9  -2   3 70.1291 56.9406 102
  -9  -2   3 197.101 79.0875  93
  -9  -2   3 255.389 70.6116  98
  -9  -2   3 288.483 70.7210   6
  -9  -2   4 283.940 98.6057  87
  -9  -2   4 336.552 81.6422   5
  -9  -2   4 324.614 78.4206   3
  -9  -2   4 200.845 65.8273 102
  -9  -2   4 276.082 93.7398  93
  -9  -2   4 220.495 70.4306  98
  -9  -2   4 246.332 62.9620   6
  -9  -2   5 1291.99 133.411   3
  -9  -2   5 1346.07 126.826   5
  -9  -2   5 1286.10 136.300 102
  -9  -2   5 1411.88 131.971 106
  -9  -2   5 1137.52 153.464  87
  -9  -2   5 1335.08 124.027   6
  -9  -2   6 3740.50 286.761  87
  -9  -2   6 4270.77 237.708   5
  -9  -2   6 4271.65 248.380   3
  -9  -2   6 4262.67 261.166 102
  -9  -2   6 3572.31 234.656 106
  -9  -2   6 4184.07 248.010  98
  -9  -2   6 4542.32 239.393   6
  -9  -2   7 1036.92 108.002 106
  -9  -2   7 1303.93 129.471 102
  -9  -2   7 1005.88 99.3700   5
  -9  -2   7 1112.96 108.312   3
  -9  -2   7 1050.08 113.501  98
  -9  -2   7 1172.35 147.921  87
  -9  -2   8 3895.31 197.836 102
  -9  -2   8 3792.21 176.801  98
  -9  -2   8 3785.17 226.832  87
  -9  -2   9 2266.75 149.936  98
  -9  -2   9 2361.82 187.824  87
  -9  -2   9 2072.89 162.994 102
  -9  -2  10 1804.93 118.174  98
  -9  -2  10 1757.25 147.093  87
  -9  -2  10 1888.13 141.972 102
  -9  -2  11 853.515 87.5108  87
  -9  -2  11 831.708 86.2415 102
  -9  -1 -10 408.078 55.0705  71
  -9  -1 -10 508.988 63.1914  93
  -9  -1  -9 168.497 49.5456  71
  -9  -1  -9 211.167 55.1533  93
  -9  -1  -9 157.374 43.8261  96
  -9  -1  -8 111.521 51.3738  71
  -9  -1  -8 218.002 59.7579  93
  -9  -1  -8 161.695 54.0149  96
  -9  -1  -7 321.245 73.1000  71
  -9  -1  -7 348.255 78.1773  93
  -9  -1  -7 374.148 75.8356  96
  -9  -1  -6 494.905 76.5218  90
  -9  -1  -6 557.759 96.8372  96
  -9  -1  -6 513.553 95.0250  93
  -9  -1  -6 496.330 90.1511  71
  -9  -1  -5 4074.30 274.185  71
  -9  -1  -5 4758.43 241.044   6
  -9  -1  -5 4842.70 254.307   3
  -9  -1  -5 4370.63 241.706   5
  -9  -1  -5 4558.83 289.414  93
  -9  -1  -5 4195.00 275.007  96
  -9  -1  -5 3955.94 253.293  90
  -9  -1  -4 7299.84 415.796  71
  -9  -1  -4 8224.16 383.240   6
  -9  -1  -4 8563.87 401.587   3
  -9  -1  -4 8796.13 395.625   5
  -9  -1  -4 7557.11 418.429  96
  -9  -1  -4 8141.40 437.890  93
  -9  -1  -4 7768.82 405.973  90
  -9  -1  -3 2362.33 203.522  71
  -9  -1  -3 2902.19 188.372   6
  -9  -1  -3 2786.47 198.582   3
  -9  -1  -3 2722.12 188.002   5
  -9  -1  -3 2749.69 219.053  93
  -9  -1  -3 2729.88 217.752  96
  -9  -1  -3 2381.99 198.018  90
  -9  -1  -2 20232.1 922.336  71
  -9  -1  -2 23314.8 914.343   3
  -9  -1  -2 19905.6 1148.91   2
  -9  -1  -2 22104.7 948.171  93
  -9  -1  -2 20288.5 924.562  96
  -9  -1  -2 21726.9 867.223  98
  -9  -1  -2 23413.0 893.330   6
  -9  -1  -2 21461.9 917.953  90
  -9  -1  -1 274.440 134.963   2
  -9  -1  -1 232.852 72.3629   3
  -9  -1  -1 344.400 85.9569  90
  -9  -1  -1 237.404 59.7578  98
  -9  -1  -1 274.267 87.2498  93
  -9  -1  -1 170.903 70.5390  96
  -9  -1  -1 256.211 65.9374   6
  -9  -1   0 3754.95 244.914 102
  -9  -1   0 4338.28 440.364   2
  -9  -1   0 4657.36 277.823   3
  -9  -1   0 4004.54 278.550  90
  -9  -1   0 4550.48 252.057  98
  -9  -1   0 4036.37 283.123  96
  -9  -1   0 4359.62 297.714  93
  -9  -1   0 4123.48 250.792   6
  -9  -1   1 4515.06 273.690 102
  -9  -1   1 4838.85 289.073   3
  -9  -1   1 3653.26 415.644   2
  -9  -1   1 4242.22 293.893  90
  -9  -1   1 4493.76 262.870  98
  -9  -1   1 5237.71 325.356  93
  -9  -1   1 4687.21 270.881   6
  -9  -1   2 34.5851 99.1755   2
  -9  -1   2 25.1795 63.8324  90
  -9  -1   2 54.2932 72.8258  93
  -9  -1   2 34.7884 44.9842  98
  -9  -1   2 85.7402 57.1564 102
  -9  -1   3 6584.58 365.940 102
  -9  -1   3 7282.82 381.672   3
  -9  -1   3 6366.35 556.881   2
  -9  -1   3 7208.58 407.285  90
  -9  -1   3 6856.87 359.804  98
  -9  -1   3 6939.94 411.114  93
  -9  -1   3 7977.60 372.153   6
  -9  -1   4 1416.12 140.806 106
  -9  -1   4 1375.52 141.403 102
  -9  -1   4 1558.92 148.649   3
  -9  -1   4 1389.20 245.496   2
  -9  -1   4 1694.37 173.680  90
  -9  -1   4 1476.10 170.409  93
  -9  -1   4 1570.06 141.968  98
  -9  -1   4 1764.31 142.809   6
  -9  -1   5 147.407 53.3629   5
  -9  -1   5 110.805 55.5756   3
  -9  -1   5 57.6258 78.7847  87
  -9  -1   5 117.927 64.7317 102
  -9  -1   5 156.372 56.9127 106
  -9  -1   5 171.752 58.3447   6
  -9  -1   6 3270.21 219.874 102
  -9  -1   6 2809.93 203.048 106
  -9  -1   6 3473.81 204.336   5
  -9  -1   6 3324.25 211.017   3
  -9  -1   6 2992.90 246.710  87
  -9  -1   6 2916.92 190.023   6
  -9  -1   6 3260.20 211.812  98
  -9  -1   7 827.372 107.883 102
  -9  -1   7 764.355 96.4337 106
  -9  -1   7 894.168 92.4508   5
  -9  -1   7 752.342 92.6196   3
  -9  -1   7 789.141 85.8152   6
  -9  -1   7 699.201 95.0525  98
  -9  -1   7 624.337 115.111  87
  -9  -1   8 6396.57 318.363  98
  -9  -1   8 6379.25 334.748 102
  -9  -1   8 6015.79 311.890 106
  -9  -1   8 6419.52 362.425  87
  -9  -1   9 155.724 59.0241 102
  -9  -1   9 117.663 46.9034 106
  -9  -1   9 162.624 50.6474  98
  -9  -1   9 281.046 74.3882  87
  -9  -1  10 920.754 102.223  87
  -9  -1  10 936.389 101.146 102
  -9  -1  10 835.607 79.0602 106
  -9  -1  10 971.103 84.3705  98
  -9  -1  11 495.053 73.0230 102
  -9  -1  12 4756.70 231.789 102
  -9  -1  13 2379.09 125.151 102
  -9   0 -11 7.88512 26.2088  93
  -9   0 -10 1389.32 113.353  93
  -9   0  -9 1128.03 113.276  93
  -9   0  -9 912.137 93.1874  71
  -9   0  -8 406.750 69.2025  71
  -9   0  -8 306.966 72.4815  93
  -9   0  -8 398.100 64.9478  96
  -9   0  -7 1608.29 143.845  71
  -9   0  -7 1675.66 142.281  96
  -9   0  -7 1700.96 161.004  93
  -9   0  -7 1730.32 143.051  90
  -9   0  -6 2710.90 197.480  71
  -9   0  -6 2353.24 180.679  90
  -9   0  -6 2423.81 203.051  93
  -9   0  -6 2105.77 174.641  96
  -9   0  -5 14220.7 577.563   6
  -9   0  -5 14026.8 582.232   5
  -9   0  -5 15092.3 596.783   3
  -9   0  -5 12760.7 615.423  71
  -9   0  -5 13485.3 618.477  90
  -9   0  -5 13374.4 640.517  93
  -9   0  -5 12240.8 605.958  96
  -9   0  -4 3716.64 209.373   6
  -9   0  -4 3187.66 209.708   3
  -9   0  -4 2870.15 220.649  71
  -9   0  -4 2841.08 219.600  90
  -9   0  -4 2805.20 234.204  93
  -9   0  -4 3113.63 224.978  96
  -9   0  -3 4407.40 241.638   6
  -9   0  -3 3268.65 246.003  71
  -9   0  -3 4418.81 255.617   3
  -9   0  -3 4201.70 273.170  90
  -9   0  -3 3686.67 275.379  93
  -9   0  -3 3338.11 249.217  96
  -9   0  -2 728.329 124.964  93
  -9   0  -2 734.512 110.904  96
  -9   0  -2 618.905 86.4325  98
  -9   0  -2 973.453 205.773   2
  -9   0  -2 740.386 107.167   3
  -9   0  -2 752.333 114.233  71
  -9   0  -2 810.603 123.539  90
  -9   0  -2 744.005 98.1633   6
  -9   0  -1 3154.50 247.286  93
  -9   0  -1 2475.24 211.614  96
  -9   0  -1 2812.12 188.295  98
  -9   0  -1 3294.74 222.266   3
  -9   0  -1 2535.67 330.686   2
  -9   0  -1 2879.65 228.986  90
  -9   0  -1 3041.07 200.695   6
  -9   0   0 5624.96 300.015  98
  -9   0   0 5471.42 332.926  96
  -9   0   0 5997.07 327.770   3
  -9   0   0 5284.36 295.525 102
  -9   0   0 5313.14 336.431  90
  -9   0   0 5800.62 307.496   6
  -9   0   1 735.011 99.7654  98
  -9   0   1 935.039 108.963 102
  -9   0   1 780.763 110.455 106
  -9   0   1 762.270 194.597   2
  -9   0   1 970.359 119.697   3
  -9   0   1 867.331 131.871  90
  -9   0   1 782.350 105.395   6
  -9   0   2 3006.38 211.279  67
  -9   0   2 3595.57 233.355 106
  -9   0   2 3346.07 219.128 102
  -9   0   2 3717.75 402.994   2
  -9   0   2 3611.37 262.777  90
  -9   0   2 3256.55 215.215  98
  -9   0   3 34605.2 1351.08  98
  -9   0   3 31671.5 1348.04  67
  -9   0   3 32157.8 1633.89   2
  -9   0   3 37209.5 1378.80   3
  -9   0   3 36482.8 1351.97   6
  -9   0   3 36319.4 1422.13  90
  -9   0   3 33324.4 1357.21 106
  -9   0   3 35000.3 1355.75 102
  -9   0   4 9092.68 448.047 102
  -9   0   4 10015.4 462.211   3
  -9   0   4 8727.63 658.280   2
  -9   0   4 9292.72 444.314  98
  -9   0   4 8432.40 482.862  90
  -9   0   4 9567.16 441.692   6
  -9   0   5 20645.9 909.130 102
  -9   0   5 22067.3 914.112 106
  -9   0   5 23756.8 922.427   3
  -9   0   5 20634.9 960.548  93
  -9   0   5 20682.9 962.566  87
  -9   0   5 24414.1 903.598   6
  -9   0   6 1931.08 162.791 106
  -9   0   6 2054.23 167.264 102
  -9   0   6 1944.99 150.480   5
  -9   0   6 2335.20 170.299   3
  -9   0   6 2043.05 162.167  98
  -9   0   6 1691.87 180.320  87
  -9   0   6 2085.77 152.342   6
  -9   0   7 1379.86 129.423 106
  -9   0   7 1525.07 141.089 102
  -9   0   7 1312.75 122.057   3
  -9   0   7 1448.34 118.834   5
  -9   0   7 1383.14 129.446  98
  -9   0   7 1476.34 158.614  87
  -9   0   7 1354.35 115.169   6
  -9   0   8 2800.17 210.116  87
  -9   0   8 2838.17 186.008 106
  -9   0   8 2564.36 191.033 102
  -9   0   8 2702.92 179.972  98
  -9   0   9 5235.06 294.665  87
  -9   0   9 5119.35 286.917 102
  -9   0   9 5334.85 273.960 106
  -9   0   9 5542.35 272.194  98
  -9   0  10 1284.65 114.816 102
  -9   0  10 1216.61 99.4820 106
  -9   0  10 1114.66 93.2662  98
  -9   0  11 4983.62 254.939 102
  -9   0  12 2858.41 160.557 102
  -9   0  13 1910.60 109.260 102
  -9   1 -11-4.82148 31.6754  93
  -9   1 -10 3179.75 193.724  93
  -9   1  -9 168.899 60.1593  93
  -9   1  -9 140.514 45.8179  90
  -9   1  -8 1034.57 105.302  71
  -9   1  -8 1171.84 130.358  93
  -9   1  -8 1177.53 114.062  90
  -9   1  -7 2590.86 183.989  71
  -9   1  -7 2906.42 201.316  90
  -9   1  -7 2557.27 174.973  96
  -9   1  -7 2866.66 214.708  93
  -9   1  -6 7758.42 337.349   5
  -9   1  -6 7283.40 382.770  90
  -9   1  -6 6805.87 354.571  96
  -9   1  -6 6436.78 358.100  71
  -9   1  -5 6541.64 307.158   6
  -9   1  -5 5647.74 328.867  71
  -9   1  -5 6328.07 352.999  90
  -9   1  -5 5730.34 323.451  96
  -9   1  -4 17934.8 701.697   6
  -9   1  -4 18433.5 719.485   3
  -9   1  -4 15143.7 718.346  71
  -9   1  -4 16912.4 749.923  90
  -9   1  -4 14947.2 712.848  96
  -9   1  -3 7277.33 354.417   6
  -9   1  -3 6448.05 547.314   2
  -9   1  -3 7723.25 373.106   3
  -9   1  -3 6484.43 372.146  71
  -9   1  -3 7259.83 398.391  90
  -9   1  -3 6284.33 363.750  96
  -9   1  -2 3052.12 228.272  96
  -9   1  -2 3362.87 204.405  98
  -9   1  -2 3245.09 249.262  90
  -9   1  -2 3458.42 220.175   6
  -9   1  -2 3686.12 237.143   3
  -9   1  -2 3358.76 383.830   2
  -9   1  -1 1092.26 131.791  96
  -9   1  -1 1056.04 109.015  98
  -9   1  -1 1060.08 146.774  93
  -9   1  -1 1040.75 125.061   3
  -9   1  -1 855.818 199.419   2
  -9   1  -1 901.599 132.659  90
  -9   1  -1 910.169 109.506   6
  -9   1   0 32410.7 1248.91  98
  -9   1   0 32756.6 1327.28  93
  -9   1   0 29187.3 1245.90  67
  -9   1   0 31512.2 1266.56 106
  -9   1   0 34506.4 1288.05   3
  -9   1   0 32282.5 1575.72   2
  -9   1   0 32802.4 1319.86  90
  -9   1   0 32789.0 1259.72   6
  -9   1   1 15760.0 731.580  93
  -9   1   1 14616.2 668.851  67
  -9   1   1 14562.3 649.052 102
  -9   1   1 15921.5 685.479 106
  -9   1   1 16878.9 698.135   3
  -9   1   1 15825.6 726.804  90
  -9   1   1 15619.2 669.344   6
  -9   1   2 5440.04 317.987  67
  -9   1   2 5793.45 304.106 102
  -9   1   2 5475.64 315.590 106
  -9   1   2 5794.84 515.294   2
  -9   1   2 5916.90 360.473  90
  -9   1   2 5651.45 359.380  93
  -9   1   3 8328.82 464.886  93
  -9   1   3 7861.27 423.679  67
  -9   1   3 8412.75 423.289 106
  -9   1   3 7957.87 403.788 102
  -9   1   3 9396.79 437.604   3
  -9   1   3 8162.23 634.645   2
  -9   1   3 8649.77 469.846  90
  -9   1   3 8421.90 408.268   6
  -9   1   4 7209.49 382.896  80
  -9   1   4 6970.59 394.040  67
  -9   1   4 6947.90 372.046 102
  -9   1   4 7545.95 389.381 106
  -9   1   4 7159.32 585.416   2
  -9   1   4 8303.53 397.335   3
  -9   1   4 8223.62 445.366  93
  -9   1   4 7626.74 372.664   6
  -9   1   5 7792.97 370.879   6
  -9   1   5 7376.65 390.505  80
  -9   1   5 6678.38 392.992  67
  -9   1   5 8306.86 392.310   3
  -9   1   5 7293.08 428.967  93
  -9   1   5 7338.75 422.332  87
  -9   1   5 7440.76 380.336 102
  -9   1   6 9408.87 410.299   6
  -9   1   6 8519.20 424.798 102
  -9   1   6 8651.38 428.793 106
  -9   1   6 9482.70 427.062   3
  -9   1   6 8219.73 438.044  80
  -9   1   6 8677.60 463.612  87
  -9   1   6 8287.85 417.540  98
  -9   1   7 3213.66 216.435 102
  -9   1   7 3834.47 225.900 106
  -9   1   7 3122.42 192.203   5
  -9   1   7 3603.89 218.096  98
  -9   1   7 2883.76 227.210  87
  -9   1   7 3369.86 193.778   6
  -9   1   8 7596.80 406.734  87
  -9   1   8 8783.78 396.148  98
  -9   1   8 8416.53 405.928 102
  -9   1   8 8218.32 397.812 106
  -9   1   8 8576.24 412.580 104
  -9   1   9 169.676 51.8914  98
  -9   1   9 397.089 68.8881 106
  -9   1   9 394.477 72.6389 102
  -9   1   9 251.056 63.8112 104
  -9   1  10 873.113 82.7318  98
  -9   1  10 833.303 86.6951 106
  -9   1  10 857.589 95.3600 102
  -9   1  10 1004.05 101.193 104
  -9   1  11 464.073 67.6262 102
  -9   1  11 377.194 53.6085 106
  -9   1  12 3052.47 166.599 102
  -9   1  13 154.763 31.2223 102
  -9   2 -11 1034.24 89.6874  93
  -9   2 -10 1115.85 94.3818  90
  -9   2  -9 2940.62 187.884  90
  -9   2  -8 555.895 88.9007  90
  -9   2  -7 4612.00 268.981  90
  -9   2  -7 3703.69 224.184  71
  -9   2  -6 946.518 133.220  93
  -9   2  -6 931.406 122.966  90
  -9   2  -6 916.858 87.3440   6
  -9   2  -6 729.662 95.6590  71
  -9   2  -5 5221.73 259.866   6
  -9   2  -5 4789.66 305.353  90
  -9   2  -5 5359.37 324.602  93
  -9   2  -4 22090.8 923.585  93
  -9   2  -4 22073.7 846.980   6
  -9   2  -4 21194.5 906.580  90
  -9   2  -3 18197.8 846.446  96
  -9   2  -3 21255.5 917.346  93
  -9   2  -3 21081.6 1135.19   2
  -9   2  -3 22746.7 871.762   3
  -9   2  -3 21071.6 847.360   6
  -9   2  -3 20775.1 903.740  90
  -9   2  -2 8695.14 399.772  98
  -9   2  -2 8492.09 469.860  93
  -9   2  -2 9095.27 436.364   3
  -9   2  -2 8341.78 636.348   2
  -9   2  -2 7993.00 409.297  67
  -9   2  -2 8907.74 419.235   6
  -9   2  -2 8773.96 467.940  90
  -9   2  -1 6254.06 380.215  93
  -9   2  -1 6126.30 334.121  67
  -9   2  -1 5550.60 514.108   2
  -9   2  -1 6512.56 347.264   3
  -9   2  -1 6253.87 328.074   6
  -9   2  -1 5852.54 369.309  90
  -9   2   0 327.840 99.0707  93
  -9   2   0 160.126 64.4430  67
  -9   2   0 150.871 60.7518 106
  -9   2   0 69.0685 85.9604   2
  -9   2   0 171.579 71.1374   3
  -9   2   0 189.075 83.4917  90
  -9   2   0 182.705 62.6513   6
  -9   2   1 5565.80 342.986  93
  -9   2   1 4906.50 302.627  67
  -9   2   1 5340.18 301.333 106
  -9   2   1 5267.06 307.651   3
  -9   2   1 4890.10 476.864  45
  -9   2   1 4979.01 288.302   6
  -9   2   2 1539.49 154.458  67
  -9   2   2 1830.85 155.651 106
  -9   2   2 1642.88 267.395   2
  -9   2   2 1429.82 167.733  93
  -9   2   2 1323.83 137.197  80
  -9   2   3 1627.89 151.075  80
  -9   2   3 1445.70 156.674  67
  -9   2   3 1635.31 151.974 106
  -9   2   3 1412.32 129.776 102
  -9   2   3 1508.58 150.448   3
  -9   2   3 1647.02 271.507   2
  -9   2   3 1484.22 171.711  93
  -9   2   3 1575.05 139.819   6
  -9   2   4 748.875 99.4777   6
  -9   2   4 737.595 106.897  80
  -9   2   4 1158.47 136.256  67
  -9   2   4 907.063 114.148 106
  -9   2   4 798.447 98.3930 102
  -9   2   4 1063.20 122.678   3
  -9   2   4 876.778 202.489   2
  -9   2   4 812.739 132.113  90
  -9   2   4 791.835 128.894  93
  -9   2   5 20841.4 817.497   6
  -9   2   5 19476.8 853.673  80
  -9   2   5 19914.2 870.379  67
  -9   2   5 18899.2 815.514 102
  -9   2   5 20479.5 839.223 106
  -9   2   5 21425.5 837.451   3
  -9   2   5 20343.8 895.224  90
  -9   2   5 18494.7 859.418  87
  -9   2   5 19159.7 881.071  93
  -9   2   6 6337.03 385.078  67
  -9   2   6 7098.63 355.678 102
  -9   2   6 7053.60 373.891 104
  -9   2   6 7475.04 394.101  80
  -9   2   6 6553.21 376.054  87
  -9   2   6 7192.70 340.502   6
  -9   2   7 7336.47 366.056 106
  -9   2   7 7168.72 371.323 104
  -9   2   7 7033.43 355.871 102
  -9   2   7 7015.71 389.764  80
  -9   2   7 6500.67 362.862  87
  -9   2   7 7257.76 331.654   6
  -9   2   8 4458.41 246.070  98
  -9   2   8 4261.35 250.390 102
  -9   2   8 4456.09 254.403 106
  -9   2   9 2003.26 139.721  98
  -9   2   9 1853.82 145.970 102
  -9   2   9 2010.81 148.173 106
  -9   2  10 1057.32 89.6011  98
  -9   2  10 1301.31 107.023 106
  -9   2  10 1276.11 111.012 102
  -9   2  11 561.586 70.7901 104
  -9   2  11 560.837 63.5926 106
  -9   2  11 573.244 70.8261 102
  -9   2  12 186.008 41.1791 102
  -9   2  13 642.155 52.3668 102
  -9   3 -11 4343.42 208.389  90
  -9   3 -11 5176.13 237.852  93
  -9   3 -10 5302.66 271.886  90
  -9   3 -10 5970.54 293.030  93
  -9   3  -9 53.3110 42.3369  90
  -9   3  -9 68.5701 52.1741  93
  -9   3  -8 5398.86 308.266  90
  -9   3  -8 5746.77 320.354  93
  -9   3  -7 5565.34 325.295  90
  -9   3  -7 5879.06 335.736  93
  -9   3  -6 1786.95 126.257   6
  -9   3  -6 1673.17 168.643  90
  -9   3  -6 1831.14 173.982  93
  -9   3  -5 397.985 65.7583   6
  -9   3  -5 409.373 101.407  93
  -9   3  -5 264.656 86.3107  90
  -9   3  -4 3165.55 193.930   6
  -9   3  -4 3034.68 237.357  93
  -9   3  -4 3152.70 237.469  90
  -9   3  -4 2507.11 186.210  67
  -9   3  -3 5745.93 300.634   6
  -9   3  -3 5438.01 307.730  67
  -9   3  -3 6106.42 356.251  93
  -9   3  -3 5105.80 340.118  90
  -9   3  -2 3041.99 214.322  67
  -9   3  -2 2718.15 345.169   2
  -9   3  -2 3056.47 205.358   6
  -9   3  -2 3201.72 248.048  93
  -9   3  -1 8263.28 658.346  29
  -9   3  -1 8590.07 467.900  93
  -9   3  -1 8646.10 437.557  67
  -9   3  -1 9095.55 423.366 106
  -9   3  -1 7823.64 627.303   2
  -9   3  -1 9171.83 437.467   3
  -9   3  -1 8750.85 421.402   6
  -9   3   0 5816.13 365.457  93
  -9   3   0 5810.32 337.820  67
  -9   3   0 5798.35 321.975 106
  -9   3   0 5394.52 512.798   2
  -9   3   0 6442.35 346.235   3
  -9   3   0 5020.61 499.615  45
  -9   3   0 6506.97 329.634   6
  -9   3   1 1297.08 157.513  90
  -9   3   1 1107.27 118.923   6
  -9   3   1 1256.56 130.585  80
  -9   3   1 1145.90 136.837  67
  -9   3   1 1170.66 128.818 106
  -9   3   1 1190.89 131.994   3
  -9   3   1 1302.55 161.235  93
  -9   3   1 845.490 210.283  45
  -9   3   2 23739.3 1014.32  90
  -9   3   2 23023.7 943.193   6
  -9   3   2 22864.2 966.417  80
  -9   3   2 23185.1 985.601  67
  -9   3   2 23784.0 958.420 106
  -9   3   2 22154.2 1224.53   2
  -9   3   2 24604.3 1017.01  93
  -9   3   2 20961.7 1255.76  45
  -9   3   3 10494.2 476.190   6
  -9   3   3 10003.1 503.022  80
  -9   3   3 10279.1 518.066  67
  -9   3   3 9965.19 486.506 106
  -9   3   3 9244.09 689.279   2
  -9   3   3 10684.5 542.980  90
  -9   3   3 10353.6 530.541  93
  -9   3   4 5548.43 331.001  80
  -9   3   4 5477.27 340.189  67
  -9   3   4 5842.99 358.798  90
  -9   3   4 5104.68 307.020 106
  -9   3   4 5767.76 300.741   6
  -9   3   4 5828.98 354.976  93
  -9   3   5 1127.61 138.353  80
  -9   3   5 1009.46 134.265  67
  -9   3   5 826.165 117.288  87
  -9   3   5 969.454 142.183  90
  -9   3   5 1080.56 110.981 102
  -9   3   5 933.438 113.178 106
  -9   3   5 1207.68 131.838 104
  -9   3   5 987.098 106.121   6
  -9   3   5 951.308 133.761  93
  -9   3   6 8311.78 403.296 102
  -9   3   6 8507.82 430.324 104
  -9   3   6 8582.40 424.239 106
  -9   3   6 8665.13 461.753  67
  -9   3   6 9076.90 400.353   6
  -9   3   6 8531.19 453.067  80
  -9   3   7 224.070 50.1826   6
  -9   3   7 238.545 74.8139  80
  -9   3   7 103.240 59.0065 104
  -9   3   7 175.059 57.5868 102
  -9   3   8 491.411 94.1725  80
  -9   3   8 472.660 83.4934 104
  -9   3   8 444.023 73.4660 102
  -9   3   8 502.011 81.7274 106
  -9   3   9 1233.43 103.834  98
  -9   3   9 1155.56 110.550 106
  -9   3   9 1050.98 112.514 104
  -9   3   9 1206.08 108.371 102
  -9   3  10 64.8515 32.9203  98
  -9   3  10 99.9113 39.6212 102
  -9   3  10 68.3814 45.0136 104
  -9   3  10 96.3413 41.4961 106
  -9   3  11 308.430 50.9573 102
  -9   3  11 299.489 51.0052 106
  -9   3  12 2142.08 118.202 102
  -9   3  12 1931.53 106.395 106
  -9   4 -11 2595.25 141.782  90
  -9   4 -11 2689.63 152.173  93
  -9   4 -10 677.289 78.2303  90
  -9   4 -10 647.787 81.6160  93
  -9   4  -9 1166.60 116.061  90
  -9   4  -9 1085.53 114.171  93
  -9   4  -8 3306.86 219.959  90
  -9   4  -8 3109.90 215.244  93
  -9   4  -7 1641.42 159.079  90
  -9   4  -7 1753.71 162.315  93
  -9   4  -6 771.241 120.591  90
  -9   4  -6 884.848 84.9217   6
  -9   4  -6 917.821 126.885  93
  -9   4  -5 453.530 99.4774  93
  -9   4  -5 423.883 69.8423   6
  -9   4  -5 438.296 72.7659  67
  -9   4  -4 7998.88 441.958  93
  -9   4  -4 8340.15 411.755  67
  -9   4  -4 8427.08 393.190   6
  -9   4  -3 2975.43 359.194  45
  -9   4  -3 3193.78 245.650  93
  -9   4  -3 3220.57 223.894  67
  -9   4  -3 3358.90 209.460   6
  -9   4  -2 371.000 91.9034  93
  -9   4  -2 344.749 91.2990  90
  -9   4  -2 336.434 137.378  29
  -9   4  -2 402.917 70.3678  78
  -9   4  -2 499.547 89.9960  67
  -9   4  -2 469.354 80.5328   6
  -9   4  -2 323.601 132.196  45
  -9   4  -1 4014.14 283.212  93
  -9   4  -1 4308.34 296.742  90
  -9   4  -1 4049.51 451.894  29
  -9   4  -1 4150.39 247.385  78
  -9   4  -1 4409.02 278.881  67
  -9   4  -1 3897.59 239.779 106
  -9   4  -1 3656.36 407.891   2
  -9   4  -1 4470.74 254.499   6
  -9   4  -1 3621.19 423.615  45
  -9   4   0 5750.17 353.717  90
  -9   4   0 4762.03 519.533  29
  -9   4   0 5783.35 305.402   6
  -9   4   0 5266.82 324.748  67
  -9   4   0 5458.83 299.804 106
  -9   4   0 5269.74 490.302   2
  -9   4   0 5273.78 336.941  93
  -9   4   0 5287.03 523.646  45
  -9   4   1 18534.9 1143.98  29
  -9   4   1 18379.2 828.232  93
  -9   4   1 18628.3 818.078  67
  -9   4   1 18418.5 779.164 106
  -9   4   1 18094.5 1121.64  45
  -9   4   1 19065.6 842.733  90
  -9   4   2 2276.95 214.417  90
  -9   4   2 2614.63 183.823   6
  -9   4   2 2568.68 205.025  80
  -9   4   2 2452.32 207.692  67
  -9   4   2 2402.46 182.182 106
  -9   4   2 2749.59 344.402   2
  -9   4   2 1862.20 324.956  45
  -9   4   2 2277.39 206.882  93
  -9   4   3 399.647 74.5526   6
  -9   4   3 429.098 89.5981  80
  -9   4   3 267.894 80.6157  67
  -9   4   3 245.875 90.5382  90
  -9   4   3 356.624 75.2668 106
  -9   4   3 534.740 186.637  45
  -9   4   3 290.595 83.8678  93
  -9   4   4 5317.36 326.720  80
  -9   4   4 5502.68 334.706  67
  -9   4   4 5321.65 339.093  90
  -9   4   4 5117.94 296.881 106
  -9   4   4 4892.25 278.526   6
  -9   4   4 5278.70 326.826  93
  -9   4   5 556.611 107.609  67
  -9   4   5 786.825 126.929  90
  -9   4   5 626.479 98.6096 104
  -9   4   5 622.775 93.8983 106
  -9   4   5 730.538 91.6169   6
  -9   4   5 756.918 117.688  80
  -9   4   6 3190.82 207.399 106
  -9   4   6 2681.31 198.699 104
  -9   4   6 2581.58 172.833 102
  -9   4   6 2612.75 220.822  67
  -9   4   6 3046.39 182.066   6
  -9   4   6 3099.61 232.196  80
  -9   4   7 1553.57 143.193 104
  -9   4   7 1561.92 141.666 106
  -9   4   7 1487.55 123.599 102
  -9   4   7 1741.69 172.442  67
  -9   4   7 1735.84 120.291   6
  -9   4   7 1824.98 174.807  80
  -9   4   8 1887.01 152.897 104
  -9   4   8 1617.44 128.844 102
  -9   4   9 444.776 64.8995 102
  -9   4   9 592.978 82.9762 104
  -9   4   9 559.366 69.2179  98
  -9   4  10 1224.76 109.915 104
  -9   4  10 1323.42 100.279 102
  -9   4  10 1152.84 86.6518  98
  -9   4  11 677.995 65.2487 102
  -9   4  11 802.186 71.4308 106
  -9   4  11 758.656 76.9902 104
  -9   4  12 462.472 42.3703 102
  -9   4  12 543.333 46.6561 106
  -9   5 -11 337.912 44.7536  93
  -9   5 -11 332.155 44.5596  90
  -9   5 -10 981.602 93.1750  93
  -9   5 -10 1000.51 93.8817  90
  -9   5  -9 5124.43 271.845  93
  -9   5  -9 5075.52 273.710  90
  -9   5  -8 1371.63 130.034  93
  -9   5  -7 1862.98 162.845  93
  -9   5  -6 52.4949 58.3018  93
  -9   5  -6 7.80324 37.9491  67
  -9   5  -6 36.6177 32.7039   6
  -9   5  -5 3171.96 240.995  90
  -9   5  -5 3620.69 244.668  93
  -9   5  -5 2986.68 209.538  67
  -9   5  -5 3249.37 192.597   6
  -9   5  -4 3888.62 251.742  67
  -9   5  -4 3877.41 268.122  93
  -9   5  -4 4121.12 279.654  90
  -9   5  -4 3843.24 408.666  45
  -9   5  -4 4140.58 233.775   6
  -9   5  -3 6872.16 374.293  93
  -9   5  -3 5601.03 315.024  78
  -9   5  -3 6351.32 351.329  67
  -9   5  -3 6018.49 554.863  29
  -9   5  -3 6510.42 377.899  90
  -9   5  -3 5630.01 535.411  45
  -9   5  -3 6802.32 330.349   6
  -9   5  -2 1562.59 162.100  93
  -9   5  -2 1363.41 259.637  29
  -9   5  -2 1486.25 137.234  78
  -9   5  -2 1553.10 155.355  67
  -9   5  -2 1378.55 162.039  90
  -9   5  -2 1984.16 312.801  45
  -9   5  -2 1692.80 143.231   6
  -9   5  -1 1837.93 178.257  93
  -9   5  -1 1898.88 321.540  29
  -9   5  -1 1821.61 159.151  78
  -9   5  -1 1936.22 177.661  67
  -9   5  -1 2175.64 202.995  90
  -9   5  -1 1955.93 147.657 106
  -9   5  -1 1921.18 314.666  45
  -9   5  -1 1898.79 155.005   6
  -9   5   0 5042.77 314.947  93
  -9   5   0 4312.27 495.907  29
  -9   5   0 5066.97 291.443  78
  -9   5   0 4876.39 308.138  67
  -9   5   0 4784.10 315.663  90
  -9   5   0 4532.63 264.425 106
  -9   5   0 4769.96 510.067  45
  -9   5   0 5016.10 279.899   6
  -9   5   1 10134.3 499.490  93
  -9   5   1 9940.88 503.416  67
  -9   5   1 9320.33 503.225  90
  -9   5   1 9662.60 455.101 106
  -9   5   1 9511.23 767.360  45
  -9   5   1 8976.57 764.124  29
  -9   5   2 6488.86 374.947  93
  -9   5   2 6418.23 381.247  67
  -9   5   2 6814.65 394.926  90
  -9   5   2 6629.42 344.897 106
  -9   5   2 6874.12 633.882  45
  -9   5   2 6858.38 346.486   6
  -9   5   3 17043.0 717.461   6
  -9   5   3 17422.6 772.027  80
  -9   5   3 17416.5 780.736  67
  -9   5   3 16478.6 773.508  90
  -9   5   3 18028.8 734.177 106
  -9   5   3 15613.8 1077.68  45
  -9   5   3 16585.1 756.880  93
  -9   5   4 2077.82 190.732  80
  -9   5   4 1942.88 190.594  67
  -9   5   4 1985.94 196.063  90
  -9   5   4 2391.64 174.798 106
  -9   5   4 2053.37 156.363   6
  -9   5   4 2098.75 186.530  93
  -9   5   5 11924.9 594.108  67
  -9   5   5 12389.8 552.149 106
  -9   5   5 11322.7 580.015  90
  -9   5   5 12558.9 530.285   6
  -9   5   5 12463.0 595.054  80
  -9   5   6 2675.62 167.757   6
  -9   5   6 2723.55 217.929  80
  -9   5   6 2513.13 183.511 104
  -9   5   6 2787.68 190.648 106
  -9   5   7 123.044 38.8555   6
  -9   5   7 129.141 71.5190  80
  -9   5   7 114.720 53.9832 104
  -9   5   7 88.8504 53.2168 106
  -9   5   8 1328.09 144.690  80
  -9   5   8 1656.58 130.925 106
  -9   5   8 1316.03 121.693 104
  -9   5   9 1643.63 108.617 102
  -9   5   9 1647.72 128.277 104
  -9   5   9 1605.42 112.532  98
  -9   5  10 1056.00 77.5974 102
  -9   5  10 1221.32 100.488 104
  -9   5  11 1246.31 76.9781 102
  -9   5  11 2014.08 109.485 106
  -9   5  12 4102.96 174.571 106
  -9   6 -10 642.951 66.9217  93
  -9   6  -9 468.383 68.4219  93
  -9   6  -8 571.559 81.5443  93
  -9   6  -8 503.126 83.2498  90
  -9   6  -7 463.010 69.3844  67
  -9   6  -7 521.714 82.1918  93
  -9   6  -7 443.499 84.5105  90
  -9   6  -6 104.067 66.0026  90
  -9   6  -6 129.875 58.1084  93
  -9   6  -6 121.322 52.0099  67
  -9   6  -6 106.942 36.7638   6
  -9   6  -5 1652.70 163.806  90
  -9   6  -5 1856.19 159.862  93
  -9   6  -5 1388.20 138.526  67
  -9   6  -5 1748.61 127.780   6
  -9   6  -4 3851.40 254.201  93
  -9   6  -4 3280.91 217.681  78
  -9   6  -4 3871.58 251.510  67
  -9   6  -4 4201.05 437.111  29
  -9   6  -4 4181.95 272.539  90
  -9   6  -4 3894.10 420.654  45
  -9   6  -4 4329.65 230.820   6
  -9   6  -3 2458.19 197.710  93
  -9   6  -3 2231.30 173.484  78
  -9   6  -3 2267.20 191.673  67
  -9   6  -3 2229.99 338.327  29
  -9   6  -3 2794.21 217.021  90
  -9   6  -3 2596.88 356.942  45
  -9   6  -3 2704.83 179.194   6
  -9   6  -2 1226.30 136.297  93
  -9   6  -2 1033.24 116.253  78
  -9   6  -2 966.437 126.030  67
  -9   6  -2 705.547 200.527  29
  -9   6  -2 906.838 134.462  90
  -9   6  -2 1213.73 255.317  45
  -9   6  -2 1013.66 111.554   6
  -9   6  -1 6397.32 358.645  93
  -9   6  -1 6214.14 596.592  29
  -9   6  -1 5914.78 339.316  78
  -9   6  -1 7143.59 381.932  67
  -9   6  -1 6382.74 376.759  90
  -9   6  -1 7194.74 628.850  45
  -9   6  -1 6426.16 332.249   6
  -9   6   0 659.786 102.976  93
  -9   6   0 630.748 200.341  29
  -9   6   0 731.251 106.799  78
  -9   6   0 537.218 102.288  67
  -9   6   0 630.789 113.735  90
  -9   6   0 536.055 79.2480 106
  -9   6   0 1008.11 240.324  45
  -9   6   0 742.100 95.9269   6
  -9   6   1 602.277 207.291  29
  -9   6   1 854.858 116.695  78
  -9   6   1 1150.22 143.732  67
  -9   6   1 979.807 136.290  90
  -9   6   1 907.601 101.804 106
  -9   6   1 1215.89 264.259  45
  -9   6   1 884.680 117.423  93
  -9   6   2 7554.45 407.787  93
  -9   6   2 8100.21 441.183  67
  -9   6   2 8510.99 441.171  90
  -9   6   2 7972.32 388.043 106
  -9   6   2 8439.30 716.956  45
  -9   6   2 7976.39 388.900   6
  -9   6   3 6890.38 334.144   6
  -9   6   3 6848.17 383.251  80
  -9   6   3 6670.96 383.939  67
  -9   6   3 6615.53 336.606 106
  -9   6   3 5696.81 339.969  93
  -9   6   3 6451.88 373.592  90
  -9   6   3 5918.30 601.579  45
  -9   6   4 2734.31 223.337  80
  -9   6   4 2869.76 195.037 106
  -9   6   4 2719.76 219.366  90
  -9   6   4 2799.62 183.930   6
  -9   6   4 2993.01 418.695  45
  -9   6   5 3603.90 213.257   6
  -9   6   5 3918.44 269.395  80
  -9   6   5 4191.88 239.226 106
  -9   6   6 4833.46 243.270   6
  -9   6   6 4772.16 301.742  80
  -9   6   6 4797.04 267.487 106
  -9   6   7 3668.75 217.208 106
  -9   6   7 3410.15 209.339 104
  -9   6   7 3792.21 252.874  80
  -9   6   7 3548.73 246.340  67
  -9   6   8 483.508 88.2100  80
  -9   6   8 407.015 65.2887 104
  -9   6   8 545.558 75.4095 106
  -9   6   9 2158.97 143.894 104
  -9   6   9 2414.80 150.085 106
  -9   6  11 2154.03 116.785 106
  -9   7 -10 2950.48 158.709  90
  -9   7  -9 240.131 54.0329  90
  -9   7  -9 220.900 41.3117  93
  -9   7  -8 477.650 76.1859  90
  -9   7  -8 523.309 67.6917  93
  -9   7  -7 1942.94 154.050  90
  -9   7  -7 1763.74 134.107  93
  -9   7  -7 1623.55 129.931  67
  -9   7  -6 3330.24 221.524  90
  -9   7  -6 3217.09 169.276   6
  -9   7  -6 3058.33 198.564  93
  -9   7  -6 3286.08 206.532  67
  -9   7  -5 1679.64 154.084  67
  -9   7  -5 2096.89 136.878   6
  -9   7  -5 2194.88 179.026  90
  -9   7  -5 2314.07 165.731  93
  -9   7  -5 1781.89 140.289  78
  -9   7  -4 3873.11 239.816  78
  -9   7  -4 4681.92 275.846  67
  -9   7  -4 4220.42 254.533  93
  -9   7  -4 4232.37 276.254  90
  -9   7  -4 3722.89 417.680  45
  -9   7  -4 4921.53 244.451   6
  -9   7  -3 674.895 97.1180  93
  -9   7  -3 474.705 83.8764  78
  -9   7  -3 712.454 105.917  67
  -9   7  -3 586.732 174.359  29
  -9   7  -3 869.565 120.205  90
  -9   7  -3 879.713 213.606  45
  -9   7  -3 661.887 86.8869   6
  -9   7  -2 155.129 61.0166  93
  -9   7  -2 195.801 65.8151  78
  -9   7  -2 167.968 65.5421  67
  -9   7  -2 290.034 139.459  29
  -9   7  -2 262.411 77.0007  90
  -9   7  -2 130.627 57.6188   6
  -9   7  -1 3701.90 235.560  93
  -9   7  -1 3433.61 235.467  78
  -9   7  -1 3890.23 263.716  67
  -9   7  -1 3807.42 455.596  29
  -9   7  -1 4105.22 268.442  90
  -9   7  -1 3042.94 413.894  45
  -9   7  -1 3763.30 227.704   6
  -9   7   0 8.98336 49.0651  93
  -9   7   0 89.3245 110.910  29
  -9   7   0 51.4982 50.0969  78
  -9   7   0 47.8381 55.5787  67
  -9   7   0 46.0114 59.4779  90
  -9   7   0 87.1942 116.938  45
  -9   7   0 72.3186 52.1805   6
  -9   7   1 958.414 242.035  29
  -9   7   1 721.276 106.357  78
  -9   7   1 706.098 113.237  67
  -9   7   1 787.101 87.0603 106
  -9   7   1 862.981 106.453  93
  -9   7   1 942.354 126.063  90
  -9   7   1 712.409 218.283  45
  -9   7   2 6586.13 330.239 106
  -9   7   2 6888.30 377.592  90
  -9   7   2 7145.56 345.205   6
  -9   7   2 6207.16 609.470  45
  -9   7   3 11182.1 542.811  80
  -9   7   3 10194.1 514.527  90
  -9   7   3 10623.7 480.726 106
  -9   7   3 11365.5 487.068   6
  -9   7   3 11038.2 834.476  45
  -9   7   4 3719.35 255.116  80
  -9   7   4 3037.19 236.241  67
  -9   7   4 3263.25 225.251  90
  -9   7   4 3164.97 201.718 106
  -9   7   4 3406.47 200.641   6
  -9   7   4 3396.92 435.347  45
  -9   7   5 131.188 49.3780 106
  -9   7   5 240.207 77.1506  67
  -9   7   5 144.302 47.5967   6
  -9   7   5 277.416 77.9588  80
  -9   7   6 1726.51 136.764 106
  -9   7   6 1628.61 159.322  67
  -9   7   6 1700.08 118.155   6
  -9   7   7 2810.55 174.614 106
  -9   7   7 2761.80 202.611  67
  -9   7   8 1659.27 120.307 106
  -9   7   9 731.686 61.9719  98
  -9   7   9 845.928 77.9069 106
  -9   7  10 496.698 54.0738 106
  -9   8  -9 1461.84 102.480  90
  -9   8  -8 333.126 61.5459  90
  -9   8  -7 733.542 81.7608  67
  -9   8  -7 749.344 90.4953  90
  -9   8  -6 456.741 48.3621   6
  -9   8  -6 597.129 80.2486  67
  -9   8  -6 509.335 78.3290  90
  -9   8  -5 14.6450 30.1141   6
  -9   8  -5 61.0314 50.0046  90
  -9   8  -5 19.5341 33.6683  78
  -9   8  -5 33.8066 48.4731  67
  -9   8  -4 112.030 55.1997  67
  -9   8  -4-7.52489 41.8028  78
  -9   8  -4 52.8238 38.1216   6
  -9   8  -4 101.547 90.7935  45
  -9   8  -4 37.1982 47.1549  90
  -9   8  -3 2852.68 210.352  67
  -9   8  -3 2757.26 192.270  78
  -9   8  -3 3013.56 180.516   6
  -9   8  -3 2674.39 351.044  45
  -9   8  -3 2819.86 206.765  90
  -9   8  -2 10195.0 498.516  67
  -9   8  -2 9582.63 472.622  78
  -9   8  -2 10740.6 460.154   6
  -9   8  -2 10332.6 765.729  45
  -9   8  -2 10159.9 490.421  90
  -9   8  -1 2664.24 209.693  67
  -9   8  -1 2683.10 180.314   6
  -9   8  -1 2349.40 354.171  45
  -9   8  -1 2822.78 204.982  90
  -9   8  -1 2767.36 198.010  78
  -9   8   0 1303.91 136.490  90
  -9   8   0 1533.95 287.070  29
  -9   8   0 1314.51 122.451   6
  -9   8   0 1294.83 136.565  78
  -9   8   0 1458.57 280.931  45
  -9   8   1 808.869 111.006  78
  -9   8   1 735.633 216.915  29
  -9   8   1 855.625 111.192  90
  -9   8   1 1015.02 232.753  45
  -9   8   2 3536.43 252.134  67
  -9   8   2 3739.61 203.198 106
  -9   8   2 3431.19 436.495  45
  -9   8   2 3509.49 233.947  90
  -9   8   2 4082.14 223.849   6
  -9   8   3 2793.16 172.865   6
  -9   8   3 2759.10 211.829  67
  -9   8   3 2453.39 201.507  80
  -9   8   3 2632.55 373.245  45
  -9   8   3 2544.22 185.389  90
  -9   8   3 2451.20 160.253 106
  -9   8   4 1610.64 159.908  80
  -9   8   4 1805.42 130.325   6
  -9   8   4 1972.35 134.855 106
  -9   8   4 1539.30 157.149  67
  -9   8   5 1850.85 123.018   6
  -9   8   5 1755.82 129.190 106
  -9   8   5 1607.54 154.280  67
  -9   8   6 336.453 47.3495   6
  -9   8   6 407.380 61.3903 106
  -9   8   6 286.334 72.3444  67
  -9   8   7 41.7385 36.2880 106
  -9   8   8 611.996 66.4249 106
  -9   8   8 712.686 86.9829  80
  -9   8   9 673.236 60.5983 106
  -9   8  10 2959.54 136.404 106
  -9   9  -8 1005.00 78.1976  90
  -9   9  -7 631.001 70.3999  90
  -9   9  -6 121.517 44.1821  90
  -9   9  -6 115.435 42.8328  67
  -9   9  -5 1882.41 144.660  67
  -9   9  -5 1784.33 136.822  90
  -9   9  -5 1787.95 112.383   6
  -9   9  -5 1922.13 132.107  78
  -9   9  -4 2850.03 195.392  67
  -9   9  -4 2685.19 178.599  78
  -9   9  -4 2814.00 186.659  90
  -9   9  -4 3213.22 170.099   6
  -9   9  -3 505.854 85.3955  67
  -9   9  -3 511.903 77.6634  78
  -9   9  -3 577.654 84.6186  90
  -9   9  -3 489.921 68.0803   6
  -9   9  -3 533.483 163.121  45
  -9   9  -2 644.148 92.1340  78
  -9   9  -2 832.831 100.488  90
  -9   9  -2 770.796 85.2123   6
  -9   9  -2 921.817 205.047  45
  -9   9  -1 1691.05 146.358  78
  -9   9  -1 2070.58 310.888  45
  -9   9  -1 1684.08 143.003  90
  -9   9  -1 1895.85 136.440   6
  -9   9   0 384.592 81.7839  67
  -9   9   0 361.135 75.9908  78
  -9   9   0 341.334 154.311  45
  -9   9   0 380.695 70.6250  90
  -9   9   0 335.788 65.6158   6
  -9   9   1 1163.54 111.429  90
  -9   9   1 1321.88 138.706  67
  -9   9   2 5995.95 281.930   6
  -9   9   2 5063.16 273.785  90
  -9   9   2 5696.14 319.274  67
  -9   9   3 1106.81 125.617  80
  -9   9   3 1089.97 96.5450   6
  -9   9   3 968.302 81.3902 106
  -9   9   3 1171.93 128.483  67
  -9   9   4 4978.12 233.362   6
  -9   9   4 4342.29 219.602 106
  -9   9   4 4554.79 271.108  67
  -9   9   5 910.381 76.7802   6
  -9   9   5 854.386 105.937  67
  -9   9   5 972.850 80.0365 106
  -9   9   6 176.774 53.6396  67
  -9   9   6 239.466 59.7461  80
  -9   9   6 134.489 35.8668 106
  -9   9   7 3767.25 210.198  80
  -9   9   7 3340.69 170.606 106
  -9   9   8 512.073 49.7471 106
  -9   9   9 330.506 31.7919 106
  -9  10  -6 1277.07 86.4454  90
  -9  10  -5 96.7556 34.2943  90
  -9  10  -5 79.5163 39.8562  67
  -9  10  -5 97.7252 26.6313   6
  -9  10  -5 119.817 34.8717  78
  -9  10  -4 334.852 52.7594  90
  -9  10  -4 298.758 60.0378  67
  -9  10  -4 322.864 56.9256  78
  -9  10  -4 339.208 47.5046   6
  -9  10  -3 34.8716 34.7304  90
  -9  10  -3 117.424 43.9522  78
  -9  10  -3 101.897 37.3686   6
  -9  10  -2 1717.23 121.771  90
  -9  10  -2 1904.46 142.633  78
  -9  10  -2 2010.13 128.606   6
  -9  10  -1 117.364 49.7295  67
  -9  10  -1 157.759 55.5992  78
  -9  10  -1 97.7721 42.8576   6
  -9  10   0 1611.24 139.870  67
  -9  10   0 1263.36 122.151  78
  -9  10   0 1621.53 117.317   6
  -9  10   1 651.597 90.8473  67
  -9  10   2 608.915 89.5147  67
  -9  10   2 721.748 73.7663   6
  -9  10   3 988.872 108.752  67
  -9  10   3 1202.42 91.2238   6
  -9  10   4 647.911 82.4191  67
  -9  10   4 562.896 83.5181  80
  -9  10   4 581.703 60.5864   6
  -9  10   5 2000.49 127.079  67
  -9  10   5 1651.57 124.132  80
  -9  10   6 296.067 54.3296  80
  -9  10   6 221.554 28.2235 106
  -9  11  -4 154.045 28.3324   6
  -9  11  -3 1024.08 94.3985  67
  -9  11  -3 1032.06 88.8199  78
  -9  11  -3 1087.59 76.6937   6
  -9  11  -2 1246.84 108.671  67
  -9  11  -2 1298.07 106.366  78
  -9  11  -2 1514.55 96.7495   6
  -9  11  -1 612.774 76.4494  67
  -9  11  -1 509.407 59.2400   6
  -9  11   0 2895.91 181.387  67
  -9  11   0 3039.81 160.519   6
  -9  11   1 19.0708 36.4592  67
  -9  11   2 985.650 95.2047  67
  -9  11   2 1153.56 82.5487   6
  -9  11   3 61.3608 39.4351  80
  -9  11   3 86.6999 28.8786   6
  -9  11   4 245.834 31.7480   6
  -9  12  -3 326.543 30.0984   6
  -9  12  -2 163.496 26.8826   6
  -9  12  -1 1324.02 79.8907   6
  -9  12   0 24.6049 21.8387   6
  -9  12   2 3035.22 136.705   6
  -8 -11  -2 2045.79 99.8529   5
  -8 -11  -2 1959.49 96.3232 101
  -8 -11  -1 399.574 44.8620   5
  -8 -11  -1 435.504 49.4087   3
  -8 -11  -1 359.979 41.4588 101
  -8 -11  -1 509.298 51.0228  99
  -8 -11   0 896.706 75.4618   3
  -8 -11   0 981.846 74.2475   5
  -8 -11   0 1013.81 75.4144  99
  -8 -11   0 919.563 71.8155 101
  -8 -11   1 392.050 49.1563   5
  -8 -11   1 348.126 49.3471   3
  -8 -11   1 302.562 43.1167  99
  -8 -11   1 310.694 44.0120 101
  -8 -11   2 4571.72 220.519   3
  -8 -11   2 4726.82 212.146  99
  -8 -11   2 4519.89 213.520 101
  -8 -11   3 1724.24 107.219   5
  -8 -11   3 1791.40 111.507   3
  -8 -11   3 1823.20 109.056 101
  -8 -11   3 1684.91 101.772  99
  -8 -11   4 1143.45 77.4852   5
  -8 -11   4 1085.78 80.0817   3
  -8 -11   4 1151.47 75.5097  99
  -8 -11   5 52.6502 20.9897   5
  -8 -11   5 114.616 30.1969 101
  -8 -11   5 53.9931 18.3822  99
  -8 -10  -4 251.400 30.2199 101
  -8 -10  -3 88.3452 28.5077   5
  -8 -10  -3 47.5041 26.9486   3
  -8 -10  -3 47.3186 28.1253 101
  -8 -10  -2 32.3076 31.1018   3
  -8 -10  -2 83.4264 32.8175   5
  -8 -10  -2 50.3814 31.6295 101
  -8 -10  -2 76.1473 36.1606  99
  -8 -10  -1 3545.49 195.847   3
  -8 -10  -1 3448.49 187.651   5
  -8 -10  -1 3661.05 190.809 101
  -8 -10  -1 4021.27 199.807  99
  -8 -10   0 420.911 65.1504   5
  -8 -10   0 684.775 78.5436   3
  -8 -10   0 608.431 69.6415 101
  -8 -10   0 539.565 66.3955  99
  -8 -10   1 4266.90 228.071   3
  -8 -10   1 3921.26 216.122   5
  -8 -10   1 4427.95 219.735  99
  -8 -10   1 4321.54 220.849 101
  -8 -10   2 1490.62 120.202   3
  -8 -10   2 1603.20 115.167  99
  -8 -10   2 1654.70 119.727 101
  -8 -10   3 470.757 65.1062   5
  -8 -10   3 532.680 72.7893   3
  -8 -10   3 543.879 64.2040  99
  -8 -10   4 2216.03 136.283   5
  -8 -10   4 2115.34 139.288   3
  -8 -10   4 2154.33 130.921  99
  -8 -10   5 2837.87 153.650   5
  -8 -10   5 2764.34 158.048   3
  -8 -10   5 2905.69 150.691  99
  -8 -10   5 2834.90 159.337 101
  -8 -10   6 1027.86 75.5806   5
  -8 -10   6 1125.34 81.3101   3
  -8 -10   6 1053.79 82.0302 101
  -8 -10   6 1084.54 75.7267  99
  -8 -10   7 235.262 36.4048 101
  -8  -9  -6 2664.82 141.977  96
  -8  -9  -5 416.431 55.6578  96
  -8  -9  -5 463.992 48.3823 101
  -8  -9  -4 1093.77 82.1606   5
  -8  -9  -4 1218.07 86.6833   3
  -8  -9  -4 1167.22 98.4050  96
  -8  -9  -4 1256.98 99.2453  99
  -8  -9  -4 1167.71 90.4253 101
  -8  -9  -3 997.118 86.5481   5
  -8  -9  -3 1201.02 97.0714   3
  -8  -9  -3 887.576 92.1590  96
  -8  -9  -3 1013.53 90.3277 101
  -8  -9  -3 1083.72 98.2491  99
  -8  -9  -2 1096.48 97.6619   5
  -8  -9  -2 1025.06 100.202   3
  -8  -9  -2 908.740 96.3874  96
  -8  -9  -2 1252.01 106.028  99
  -8  -9  -2 1057.22 96.3343 101
  -8  -9  -1 2053.55 151.681   3
  -8  -9  -1 2097.14 145.515   5
  -8  -9  -1 2352.18 153.643  99
  -8  -9  -1 1936.91 142.208 101
  -8  -9   0 5014.55 258.444   5
  -8  -9   0 4999.18 268.719   3
  -8  -9   0 4722.91 255.290 101
  -8  -9   0 5089.38 259.352  99
  -8  -9   0 4501.86 241.124  98
  -8  -9   1 2620.32 178.316   3
  -8  -9   1 2131.59 159.445   5
  -8  -9   1 2614.27 168.619 101
  -8  -9   1 2268.41 154.046  98
  -8  -9   1 2626.75 166.699  99
  -8  -9   2 1833.68 141.855 101
  -8  -9   2 1860.62 137.677  98
  -8  -9   2 2086.92 144.581  99
  -8  -9   3 1390.29 116.524   5
  -8  -9   3 1093.68 113.037   3
  -8  -9   3 1168.34 106.764  98
  -8  -9   3 1185.84 105.919  99
  -8  -9   3 1336.53 117.862  87
  -8  -9   4 2955.71 181.799   5
  -8  -9   4 3100.17 190.230   3
  -8  -9   4 3043.53 182.547  98
  -8  -9   4 2906.07 174.612  99
  -8  -9   4 3036.43 184.072 101
  -8  -9   4 3053.29 194.232  87
  -8  -9   5 1205.01 102.381   5
  -8  -9   5 1136.33 103.973   3
  -8  -9   5 1276.62 106.228 101
  -8  -9   5 1077.47 94.6873  99
  -8  -9   5 1403.61 124.522  87
  -8  -9   6 2675.77 150.652   5
  -8  -9   6 2676.35 157.144   3
  -8  -9   6 2716.33 157.690 101
  -8  -9   6 2510.65 154.507  98
  -8  -9   6 2403.66 144.084  99
  -8  -9   6 2526.72 173.081  87
  -8  -9   7 475.704 71.6395  87
  -8  -9   7 465.689 55.9260  98
  -8  -9   7 492.552 56.0703 101
  -8  -9   8-3.15298 20.9590 101
  -8  -8  -8 25.7730 23.3259  96
  -8  -8  -7 734.904 75.1539  96
  -8  -8  -6 1212.82 97.7898  71
  -8  -8  -6 1127.72 83.9966 101
  -8  -8  -6 1056.51 101.541  96
  -8  -8  -5 255.423 48.3558 101
  -8  -8  -5 222.840 58.4405  96
  -8  -8  -5 228.622 52.6987  71
  -8  -8  -4 3157.35 177.219   3
  -8  -8  -4 2928.25 169.020   5
  -8  -8  -4 2782.13 181.572  71
  -8  -8  -4 3289.39 183.915 101
  -8  -8  -4 2916.24 195.714  96
  -8  -8  -3 819.218 94.5487   3
  -8  -8  -3 923.098 92.8812   5
  -8  -8  -3 969.256 98.3578 101
  -8  -8  -3 914.452 108.153  96
  -8  -8  -2 773.852 91.6138   5
  -8  -8  -2 904.732 102.689   3
  -8  -8  -2 885.367 99.0663 101
  -8  -8  -2 867.140 107.711  96
  -8  -8  -1 4428.68 255.952   3
  -8  -8  -1 4125.06 240.834   5
  -8  -8  -1 4138.57 227.443  98
  -8  -8  -1 4118.86 242.294 101
  -8  -8  -1 4802.32 252.544  99
  -8  -8  -1 3954.76 252.487  96
  -8  -8   0 2299.31 173.440   3
  -8  -8   0 2256.53 159.351   5
  -8  -8   0 2084.11 154.937  99
  -8  -8   0 2188.79 149.479  98
  -8  -8   0 2516.71 167.476 101
  -8  -8   0 2156.76 166.871  96
  -8  -8   1 1064.26 106.745  98
  -8  -8   1 1181.68 117.398 101
  -8  -8   1 1153.40 111.696  99
  -8  -8   1 1053.15 119.609   3
  -8  -8   1 867.899 104.259   5
  -8  -8   1 864.539 107.747  87
  -8  -8   2 2101.95 153.455  98
  -8  -8   2 2265.96 157.158  99
  -8  -8   3 5417.93 288.153 101
  -8  -8   3 5295.58 282.360  98
  -8  -8   3 5799.96 283.334  99
  -8  -8   3 4976.87 290.729   3
  -8  -8   3 5222.81 284.119   5
  -8  -8   3 4811.80 298.797  87
  -8  -8   4 2190.12 160.609  98
  -8  -8   4 2492.26 170.145 101
  -8  -8   4 2351.39 158.014  99
  -8  -8   4 2040.73 165.863   3
  -8  -8   4 2544.67 170.976   5
  -8  -8   4 2353.21 189.404  87
  -8  -8   5 1232.58 114.962 101
  -8  -8   5 1336.74 111.185  99
  -8  -8   5 1380.23 124.600   3
  -8  -8   5 1370.58 117.773   5
  -8  -8   5 1438.48 146.777  87
  -8  -8   6 2025.01 136.977  99
  -8  -8   6 2302.00 153.945  98
  -8  -8   6 2182.26 151.351 101
  -8  -8   6 2283.64 155.193   3
  -8  -8   6 2208.30 146.443   5
  -8  -8   6 2342.40 184.373  87
  -8  -8   7 789.125 105.908  87
  -8  -8   7 741.473 77.6171 101
  -8  -8   7 699.679 80.5967  98
  -8  -8   7 764.865 79.1389   3
  -8  -8   7 765.650 73.9664   5
  -8  -8   8 376.118 50.6145 101
  -8  -8   8 378.546 55.9257  98
  -8  -8   8 367.909 78.2159  87
  -8  -8   9 2557.95 135.979  98
  -8  -7  -8 52.2698 33.9775  71
  -8  -7  -7 180.697 50.2343  71
  -8  -7  -7 184.757 57.0827  96
  -8  -7  -6 3630.01 224.493  96
  -8  -7  -6 3434.79 211.224  71
  -8  -7  -5 1406.64 132.478  71
  -8  -7  -5 1520.97 144.139  96
  -8  -7  -5 1604.34 114.449   3
  -8  -7  -5 1390.29 106.444   5
  -8  -7  -4 870.423 108.055  71
  -8  -7  -4 1087.03 123.809  96
  -8  -7  -4 970.710 100.149   3
  -8  -7  -4 939.836 95.2311   5
  -8  -7  -3 2134.19 176.611  71
  -8  -7  -3 2116.11 182.958  96
  -8  -7  -3 2466.36 166.492   5
  -8  -7  -3 2498.70 175.924   3
  -8  -7  -2 2910.17 207.003  87
  -8  -7  -2 3794.75 222.867   5
  -8  -7  -2 3751.84 234.084   3
  -8  -7  -2 3702.86 237.866  71
  -8  -7  -2 3820.27 207.872  98
  -8  -7  -2 3498.22 244.788  96
  -8  -7  -1 2640.57 200.374   3
  -8  -7  -1 3223.01 201.902   5
  -8  -7  -1 2512.68 195.197  87
  -8  -7  -1 2881.15 183.693  98
  -8  -7  -1 2844.87 216.204  96
  -8  -7   0 21723.2 889.852   3
  -8  -7   0 21998.1 872.570   5
  -8  -7   0 19275.5 881.199  87
  -8  -7   0 20750.1 896.537  96
  -8  -7   0 23291.1 874.389  99
  -8  -7   0 20149.4 851.749  98
  -8  -7   1 664.937 104.398   3
  -8  -7   1 401.224 79.9003   5
  -8  -7   1 622.802 101.574  96
  -8  -7   1 522.971 85.7263  98
  -8  -7   1 530.627 100.935  87
  -8  -7   1 595.044 86.7958  99
  -8  -7   2 11288.2 578.861  87
  -8  -7   2 12013.4 545.591  98
  -8  -7   2 13195.1 563.473 101
  -8  -7   2 12806.8 548.122  99
  -8  -7   3 6120.72 321.246   5
  -8  -7   3 5460.64 324.246   3
  -8  -7   3 5571.88 348.553  87
  -8  -7   3 6447.00 313.641  99
  -8  -7   3 5826.61 314.783  98
  -8  -7   3 6423.28 327.480 101
  -8  -7   4 1698.16 154.284   3
  -8  -7   4 1713.26 146.408   5
  -8  -7   4 1660.30 172.361  87
  -8  -7   4 1850.31 141.136  99
  -8  -7   4 1792.21 157.135 102
  -8  -7   4 2001.91 154.501 101
  -8  -7   4 1809.63 148.247  98
  -8  -7   5 3575.16 224.206   3
  -8  -7   5 3656.59 214.781   5
  -8  -7   5 2942.28 238.289  87
  -8  -7   5 3407.30 222.177 102
  -8  -7   5 3245.16 197.804  99
  -8  -7   5 3789.98 219.547 101
  -8  -7   6 1409.43 126.473   3
  -8  -7   6 1390.48 120.003   5
  -8  -7   6 1431.01 158.580  87
  -8  -7   6 1517.09 128.926  98
  -8  -7   6 1497.60 124.226 101
  -8  -7   6 1639.09 138.746 102
  -8  -7   6 1291.22 108.344  99
  -8  -7   7 290.464 55.4893   5
  -8  -7   7 315.075 59.3347   3
  -8  -7   7 184.052 55.9925  98
  -8  -7   7 194.110 76.4202  87
  -8  -7   7 262.896 52.2445 101
  -8  -7   7 242.425 62.0775 102
  -8  -7   8 2797.52 159.580 101
  -8  -7   8 2934.83 180.176 102
  -8  -7   8 2711.01 167.768  98
  -8  -7   9 9.33543 31.4017  98
  -8  -7   9 50.6992 34.7491 102
  -8  -7  10 2405.24 140.959 102
  -8  -7  10 2693.26 183.441  87
  -8  -6 -10 860.673 74.6437  96
  -8  -6  -9 78.3278 40.9751  71
  -8  -6  -9 65.0677 38.9418  96
  -8  -6  -8 1672.37 136.043  96
  -8  -6  -8 1600.91 131.058  71
  -8  -6  -7 4648.08 263.795  71
  -8  -6  -6 2582.29 191.735  71
  -8  -6  -5 2219.04 148.044   5
  -8  -6  -5 2368.39 155.248   3
  -8  -6  -5 2109.26 179.198  71
  -8  -6  -4 3478.36 207.111   3
  -8  -6  -4 2993.69 192.450   5
  -8  -6  -4 2883.54 219.456  71
  -8  -6  -3 633.915 101.201  71
  -8  -6  -3 440.336 100.272  96
  -8  -6  -3 675.490 91.8847   5
  -8  -6  -3 699.172 96.9295   3
  -8  -6  -3 422.811 82.1330  87
  -8  -6  -2 4785.27 301.956  87
  -8  -6  -2 5615.98 295.758   5
  -8  -6  -2 5667.68 310.453   3
  -8  -6  -2 5254.52 316.062  71
  -8  -6  -2 5423.00 328.236  96
  -8  -6  -2 4842.47 268.046  98
  -8  -6  -1 1712.92 167.627  87
  -8  -6  -1 1737.65 160.115   3
  -8  -6  -1 1740.43 150.544   5
  -8  -6  -1 1716.40 163.929  71
  -8  -6  -1 1715.15 139.785  98
  -8  -6  -1 1807.01 175.534  96
  -8  -6   0 1480.41 163.863  87
  -8  -6   0 1646.89 156.225   3
  -8  -6   0 1664.63 148.656   5
  -8  -6   0 1421.81 133.717  98
  -8  -6   0 1487.67 162.148  96
  -8  -6   1 4755.13 292.635   3
  -8  -6   1 4940.94 281.802   5
  -8  -6   1 4574.13 310.472  87
  -8  -6   1 4729.66 271.736  98
  -8  -6   1 4678.56 304.167  96
  -8  -6   1 5023.20 273.917  99
  -8  -6   2 16372.2 785.525  87
  -8  -6   2 18837.5 735.174  99
  -8  -6   2 17332.9 757.589 102
  -8  -6   2 17370.9 735.262  98
  -8  -6   2 16723.1 771.231  96
  -8  -6   3 3988.47 243.923   5
  -8  -6   3 4031.77 259.221   3
  -8  -6   3 4055.93 288.583  87
  -8  -6   3 3837.98 239.891  98
  -8  -6   3 3797.13 239.691 101
  -8  -6   3 3856.48 229.353  99
  -8  -6   4 687.610 106.353   3
  -8  -6   4 682.210 96.6013   5
  -8  -6   4 763.783 97.8542 101
  -8  -6   4 617.277 82.7215  99
  -8  -6   4 843.209 103.770  98
  -8  -6   4 583.006 116.893  87
  -8  -6   5 1814.10 153.952   3
  -8  -6   5 1544.82 137.046   5
  -8  -6   5 1524.93 172.621  87
  -8  -6   5 1578.07 127.073  99
  -8  -6   5 1617.88 152.791 102
  -8  -6   5 1777.56 144.309 101
  -8  -6   6 2950.35 189.586   5
  -8  -6   6 3354.06 209.525   3
  -8  -6   6 2918.54 188.592 101
  -8  -6   6 3052.61 210.398 102
  -8  -6   6 2770.46 171.475  99
  -8  -6   6 2844.38 194.803  98
  -8  -6   7 130.240 49.9180   3
  -8  -6   7 153.633 46.9760   5
  -8  -6   7 129.026 45.0243 101
  -8  -6   7 69.7915 50.9701 102
  -8  -6   7 90.4765 53.6609  98
  -8  -6   8 2636.00 145.189  98
  -8  -6   8 2466.34 123.379 101
  -8  -6   8 2906.81 165.519 102
  -8  -6   8 2833.86 201.894  87
  -8  -6   9 1668.71 121.736  98
  -8  -6   9 1605.02 131.411 102
  -8  -6   9 1758.63 164.474  87
  -8  -6  10 660.554 80.6695 102
  -8  -6  10 832.632 107.778  87
  -8  -6  11 2538.77 146.157 102
  -8  -6  12 801.181 58.0900 102
  -8  -5 -11 406.924 46.5779  96
  -8  -5 -10 97.7710 38.4347  71
  -8  -5 -10 186.184 46.6793  96
  -8  -5  -9 168.564 51.7612  71
  -8  -5  -9 208.450 55.8807  96
  -8  -5  -8 8532.05 415.703  96
  -8  -5  -7 158.362 64.4856  96
  -8  -5  -6 1726.38 166.019  96
  -8  -5  -5 13373.4 641.024  96
  -8  -5  -5 14650.7 595.085   3
  -8  -5  -5 13526.1 580.899   5
  -8  -5  -4 6178.09 361.352  71
  -8  -5  -4 6706.59 329.922   5
  -8  -5  -4 6511.76 337.598   3
  -8  -5  -3 279.050 82.9105  71
  -8  -5  -3 166.407 63.6465   5
  -8  -5  -3 283.187 72.0742   3
  -8  -5  -2 7502.75 360.268  98
  -8  -5  -2 6804.77 369.547  93
  -8  -5  -2 7397.99 409.676  71
  -8  -5  -2 7923.18 383.054   5
  -8  -5  -2 8010.10 399.582   3
  -8  -5  -1 9819.59 533.190  96
  -8  -5  -1 11241.2 495.842  98
  -8  -5  -1 10516.8 505.891  93
  -8  -5  -1 11012.0 538.970  71
  -8  -5  -1 11755.3 516.055   5
  -8  -5  -1 11810.5 533.368   3
  -8  -5  -1 9554.52 728.057   2
  -8  -5   0 2918.55 208.123  93
  -8  -5   0 2918.72 237.652  96
  -8  -5   0 2874.08 197.837  98
  -8  -5   0 2440.00 337.998   2
  -8  -5   0 3101.46 223.315   3
  -8  -5   0 3037.08 207.708   5
  -8  -5   0 2886.27 225.361  71
  -8  -5   1 7762.11 448.206  87
  -8  -5   1 8552.65 427.398 102
  -8  -5   1 8739.95 397.961  99
  -8  -5   1 8273.14 641.700   2
  -8  -5   1 8160.36 422.449   3
  -8  -5   1 8282.67 408.072   5
  -8  -5   1 7602.15 405.926  93
  -8  -5   1 7744.67 395.522  98
  -8  -5   1 7588.80 437.436  96
  -8  -5   2 3028.95 257.152  87
  -8  -5   2 3521.33 214.754  99
  -8  -5   2 3658.46 244.190 102
  -8  -5   2 3547.70 259.055  96
  -8  -5   2 3580.44 226.901  98
  -8  -5   2 3365.02 233.381  93
  -8  -5   3 12837.6 656.886  87
  -8  -5   3 14380.6 606.695   5
  -8  -5   3 13477.0 617.737   3
  -8  -5   3 13130.7 858.055   2
  -8  -5   3 13307.4 619.469 102
  -8  -5   3 13626.6 577.345  99
  -8  -5   3 13197.0 594.265  98
  -8  -5   4 1052.09 119.913   5
  -8  -5   4 892.224 117.159   3
  -8  -5   4 1212.77 239.467   2
  -8  -5   4 1122.99 155.008  87
  -8  -5   4 1071.33 117.891  98
  -8  -5   4 1162.90 118.897 101
  -8  -5   4 963.187 122.456 102
  -8  -5   4 1067.74 103.004  99
  -8  -5   5 89.6664 49.6756 101
  -8  -5   5 67.4910 52.7238   3
  -8  -5   5 109.431 57.3252   5
  -8  -5   6 811.964 104.661   3
  -8  -5   6 934.414 102.986   5
  -8  -5   6 784.520 139.227  87
  -8  -5   6 905.894 98.3554 101
  -8  -5   6 886.865 105.410  98
  -8  -5   7 807.627 91.7699   5
  -8  -5   7 853.455 98.6086   3
  -8  -5   7 755.223 123.643  87
  -8  -5   7 848.052 110.870 102
  -8  -5   7 774.859 86.1061 101
  -8  -5   7 811.202 105.451 100
  -8  -5   7 827.818 98.2048  98
  -8  -5   8 447.320 61.9731   5
  -8  -5   8 308.878 55.7878   3
  -8  -5   8 275.579 83.0398  87
  -8  -5   8 459.785 74.3975  98
  -8  -5   8 347.151 73.9149 102
  -8  -5   8 387.747 76.9213 100
  -8  -5   9 1597.75 161.506  87
  -8  -5   9 1211.72 122.284 100
  -8  -5   9 1419.56 130.859 102
  -8  -5   9 1447.66 117.389  98
  -8  -5  10 644.050 102.202  87
  -8  -5  10 513.006 75.5520 100
  -8  -5  10 501.630 64.4517  98
  -8  -5  10 546.733 78.8103 102
  -8  -5  11 2944.95 194.674  87
  -8  -5  11 2669.31 160.807 102
  -8  -5  12 813.660 73.6927 102
  -8  -5  13 86.8751 20.1528 102
  -8  -4 -11 368.999 52.7863  96
  -8  -4 -10 548.686 73.8729  71
  -8  -4 -10 480.793 71.7049  96
  -8  -4  -9 669.352 89.2552  71
  -8  -4  -9 577.025 88.7670  96
  -8  -4  -8 2211.34 172.132  71
  -8  -4  -8 1864.39 162.230  96
  -8  -4  -7 3733.30 212.550  71
  -8  -4  -7 3199.55 203.021  96
  -8  -4  -6 6532.38 358.107  71
  -8  -4  -6 5840.66 353.196  96
  -8  -4  -6 6227.03 323.899  93
  -8  -4  -5 8670.81 471.682  71
  -8  -4  -5 9641.48 493.003  96
  -8  -4  -5 9416.92 451.801  93
  -8  -4  -5 10075.9 442.786   3
  -8  -4  -5 9367.45 430.010   5
  -8  -4  -4-37.3682 69.1611  96
  -8  -4  -4-9.63256 45.8020  93
  -8  -4  -4-23.8915 44.9506   5
  -8  -4  -4 17.6555 45.6320   3
  -8  -4  -3 707.412 115.033  96
  -8  -4  -3 565.266 94.7746  93
  -8  -4  -3 711.639 172.154   2
  -8  -4  -3 770.548 108.444   3
  -8  -4  -3 781.063 100.063   5
  -8  -4  -2 2997.03 243.182  96
  -8  -4  -2 3404.41 236.959  93
  -8  -4  -2 3375.91 205.229  98
  -8  -4  -2 3376.96 230.595   3
  -8  -4  -2 3116.47 367.206   2
  -8  -4  -2 3436.41 219.270   5
  -8  -4  -1 13294.2 887.277   2
  -8  -4  -1 15051.4 665.352   3
  -8  -4  -1 15985.3 658.006   5
  -8  -4  -1 15464.3 646.945   6
  -8  -4  -1 13541.6 674.273  71
  -8  -4  -1 14880.5 668.861  93
  -8  -4  -1 14547.8 632.044  98
  -8  -4   0 2621.54 204.435 102
  -8  -4   0 2037.65 303.802   2
  -8  -4   0 2747.79 197.722   5
  -8  -4   0 2769.14 207.051   3
  -8  -4   0 2910.27 195.315   6
  -8  -4   0 2389.48 209.332  71
  -8  -4   0 2665.34 210.004  93
  -8  -4   0 2873.07 191.822  98
  -8  -4   1 35975.2 1736.66   2
  -8  -4   1 36659.5 1442.21   3
  -8  -4   1 37292.8 1423.31   5
  -8  -4   1 35814.0 1409.25  98
  -8  -4   1 36192.5 1446.84  93
  -8  -4   1 37028.8 1416.17   6
  -8  -4   1 36122.9 1436.24 102
  -8  -4   2 397.883 66.0076  99
  -8  -4   2 496.587 90.7579 102
  -8  -4   2 403.862 90.9915  93
  -8  -4   2 368.663 97.5029  96
  -8  -4   2 386.253 81.8563  98
  -8  -4   3 3935.27 431.515   2
  -8  -4   3 4910.55 298.993   3
  -8  -4   3 5194.10 290.936   5
  -8  -4   3 5387.82 291.007  98
  -8  -4   3 4711.51 307.513  93
  -8  -4   3 5095.44 304.424 102
  -8  -4   3 5020.66 281.924   6
  -8  -4   4 5836.71 521.508   2
  -8  -4   4 7046.15 358.875   3
  -8  -4   4 6217.76 332.773   5
  -8  -4   4 5852.02 329.237  98
  -8  -4   4 6671.94 360.135 102
  -8  -4   5 1500.91 142.548   3
  -8  -4   5 1400.90 132.254   5
  -8  -4   5 1455.19 242.132   2
  -8  -4   5 1407.55 149.550 102
  -8  -4   5 1607.63 135.357 101
  -8  -4   5 1562.38 183.640  87
  -8  -4   6 5231.64 277.640   5
  -8  -4   6 5021.86 286.988   3
  -8  -4   6 5253.80 287.203  98
  -8  -4   6 4418.70 287.623 100
  -8  -4   6 5134.05 268.105 101
  -8  -4   6 4896.88 295.433 102
  -8  -4   6 4846.65 338.196  87
  -8  -4   7 13830.1 543.848   5
  -8  -4   7 12696.3 547.977   3
  -8  -4   7 12317.9 550.524  98
  -8  -4   7 11779.7 566.138 100
  -8  -4   7 11434.6 515.671 101
  -8  -4   7 12531.2 624.235  87
  -8  -4   8 629.930 73.9454   5
  -8  -4   8 677.882 79.9663   3
  -8  -4   8 745.885 94.0324  98
  -8  -4   8 521.737 111.657  87
  -8  -4   8 428.274 84.7032 100
  -8  -4   9 53.6817 40.9186  98
  -8  -4   9 112.994 70.9213  87
  -8  -4   9 118.998 58.0225 100
  -8  -4   9 88.3593 56.0136 102
  -8  -4  10 699.322 76.2949  98
  -8  -4  10 717.861 93.2466 102
  -8  -4  10 715.455 96.1409 100
  -8  -4  10 759.576 112.769  87
  -8  -4  11 7611.67 363.754 102
  -8  -4  11 8058.90 396.432  87
  -8  -4  12 955.814 89.1812 102
  -8  -4  13 1196.86 85.5470 102
  -8  -3 -11 1084.46 94.4693  71
  -8  -3 -11 1088.61 92.2563  96
  -8  -3 -10 420.772 70.4080  71
  -8  -3 -10 483.059 72.7222  96
  -8  -3  -9 1668.56 135.128  71
  -8  -3  -9 1625.11 133.730  96
  -8  -3  -8 851.603 115.209  71
  -8  -3  -8 699.506 92.0899  93
  -8  -3  -8 720.792 103.835  96
  -8  -3  -7 10.9452 53.2126  71
  -8  -3  -7-11.0444 53.6948  96
  -8  -3  -7 36.4422 48.8712  93
  -8  -3  -6 1839.83 179.344  71
  -8  -3  -6 2025.50 169.282  93
  -8  -3  -6 2116.92 187.604  96
  -8  -3  -5 1863.34 147.170   3
  -8  -3  -5 1716.57 137.414   5
  -8  -3  -5 1886.44 176.307  71
  -8  -3  -5 1670.85 159.308  93
  -8  -3  -5 1324.44 155.734  96
  -8  -3  -4 816.286 104.438   3
  -8  -3  -4 1107.68 204.690   2
  -8  -3  -4 985.382 108.461   5
  -8  -3  -4 887.357 131.337  96
  -8  -3  -4 866.967 122.061  93
  -8  -3  -4 972.816 129.772  71
  -8  -3  -3 16.9994 45.5987   5
  -8  -3  -3 32.2351 86.4579   2
  -8  -3  -3 57.2998 53.0294   3
  -8  -3  -3-25.1770 65.0729  96
  -8  -3  -3 22.5206 55.9249  93
  -8  -3  -3 24.0399 42.9899   6
  -8  -3  -3 60.9954 64.2613  71
  -8  -3  -2 12856.4 586.258   3
  -8  -3  -2 11686.8 800.047   2
  -8  -3  -2 12823.3 571.214   5
  -8  -3  -2 13226.0 569.029   6
  -8  -3  -2 12518.9 609.259  71
  -8  -3  -2 12840.0 553.050  98
  -8  -3  -2 12867.2 618.618  96
  -8  -3  -2 12650.8 602.010  93
  -8  -3  -1 4309.34 275.967  90
  -8  -3  -1 4777.75 318.364  96
  -8  -3  -1 4886.74 269.582  98
  -8  -3  -1 4822.67 308.016  93
  -8  -3  -1 5552.40 292.619   5
  -8  -3  -1 4828.53 294.632   3
  -8  -3  -1 4465.32 456.369   2
  -8  -3  -1 5394.57 284.733   6
  -8  -3   0 1560.85 141.045   5
  -8  -3   0 1419.90 244.432   2
  -8  -3   0 1306.70 142.172   3
  -8  -3   0 1384.17 155.111  93
  -8  -3   0 1281.44 124.139  98
  -8  -3   0 1099.44 143.451  96
  -8  -3   0 1221.90 134.029  90
  -8  -3   0 1368.31 139.891 102
  -8  -3   0 1420.38 133.171   6
  -8  -3   1 7022.53 356.784   5
  -8  -3   1 7046.03 371.652   3
  -8  -3   1 5894.10 529.897   2
  -8  -3   1 6630.09 391.569  96
  -8  -3   1 6772.69 384.242  93
  -8  -3   1 6866.37 347.246  98
  -8  -3   1 6497.54 362.589 102
  -8  -3   1 7184.16 355.324   6
  -8  -3   1 6339.48 360.185  90
  -8  -3   2 2977.36 219.500  90
  -8  -3   2 2890.72 216.162 102
  -8  -3   2 3171.51 239.307  93
  -8  -3   2 2856.81 199.818  98
  -8  -3   3 13604.7 583.845   5
  -8  -3   3 11231.8 789.992   2
  -8  -3   3 12823.0 592.239   3
  -8  -3   3 12224.5 612.688  93
  -8  -3   3 12561.4 572.414  98
  -8  -3   3 12588.8 600.541  90
  -8  -3   3 12850.8 595.235 102
  -8  -3   3 13901.6 579.813   6
  -8  -3   4 2343.67 185.497   3
  -8  -3   4 1979.40 291.893   2
  -8  -3   4 2356.08 177.442   5
  -8  -3   4 2144.90 201.037  93
  -8  -3   4 2773.77 188.857  98
  -8  -3   4 2382.93 224.662  87
  -8  -3   4 2226.92 185.264 102
  -8  -3   4 2273.93 176.900 106
  -8  -3   4 2505.44 176.763   6
  -8  -3   5 2479.04 231.576  87
  -8  -3   5 2844.09 212.799 102
  -8  -3   5 2577.81 204.515 100
  -8  -3   5 2849.15 182.813 101
  -8  -3   5 2651.45 189.810 106
  -8  -3   5 3102.47 351.798   2
  -8  -3   5 2697.01 190.803   5
  -8  -3   5 2674.00 199.480   3
  -8  -3   5 2781.05 185.987   6
  -8  -3   6 3790.68 296.547  87
  -8  -3   6 4241.91 412.049   2
  -8  -3   6 4327.66 254.458   3
  -8  -3   6 4441.17 248.119   5
  -8  -3   6 4552.13 257.896  98
  -8  -3   6 4615.98 274.919 102
  -8  -3   6 4133.21 244.975 106
  -8  -3   6 3721.17 260.928 100
  -8  -3   6 3901.69 225.354 101
  -8  -3   7 785.461 97.6025 106
  -8  -3   7 976.142 118.896 102
  -8  -3   7 826.998 116.092 100
  -8  -3   7 958.377 111.804  98
  -8  -3   7 1096.07 147.470  87
  -8  -3   7 1067.58 105.548   5
  -8  -3   7 1028.65 109.102   3
  -8  -3   8 2012.47 152.715  98
  -8  -3   8 1746.99 160.199 102
  -8  -3   8 1690.09 134.658 106
  -8  -3   8 1781.96 130.266   5
  -8  -3   8 1995.26 140.853   3
  -8  -3   8 1634.48 180.794  87
  -8  -3   9 7269.45 404.656  87
  -8  -3   9 6839.51 336.928  98
  -8  -3  10 1887.20 176.616  87
  -8  -3  10 1966.27 134.442  98
  -8  -3  11 8004.95 392.856  87
  -8  -3  11 7972.49 370.754 102
  -8  -3  11 7034.60 366.846 100
  -8  -3  12 329.567 61.8615 100
  -8  -3  12 406.581 65.5034 102
  -8  -3  13 1248.23 94.2185 102
  -8  -3  13 1242.97 98.0388 100
  -8  -3  14 695.700 52.5810 102
  -8  -2 -11 3818.42 204.618  71
  -8  -2 -11 3534.46 194.024  96
  -8  -2 -10 1216.79 117.166  71
  -8  -2 -10 1346.58 117.960  96
  -8  -2 -10 1144.50 107.330  93
  -8  -2  -9 447.932 80.0991  71
  -8  -2  -9 265.946 72.9073  96
  -8  -2  -9 338.456 69.5623  93
  -8  -2  -8 113.353 56.4289  71
  -8  -2  -8 131.543 59.0913  96
  -8  -2  -8 133.876 55.0154  93
  -8  -2  -7 2605.11 206.010  71
  -8  -2  -7 2510.66 205.850  96
  -8  -2  -7 2704.24 204.100  93
  -8  -2  -6 4497.94 296.378  71
  -8  -2  -6 4939.13 301.690  93
  -8  -2  -6 4938.81 307.543  96
  -8  -2  -5 903.169 105.009  90
  -8  -2  -5 919.297 97.4901   6
  -8  -2  -5 972.582 101.906   5
  -8  -2  -5 857.053 100.251   3
  -8  -2  -5 882.254 126.478  71
  -8  -2  -5 737.066 119.602  96
  -8  -2  -5 869.030 124.806  93
  -8  -2  -5 730.769 166.555  19
  -8  -2  -4 1606.44 134.338   6
  -8  -2  -4 1428.56 139.894  90
  -8  -2  -4 1726.51 147.062   3
  -8  -2  -4 1624.17 254.202   2
  -8  -2  -4 1614.31 136.593   5
  -8  -2  -4 1206.23 148.309  71
  -8  -2  -4 1442.50 158.509  93
  -8  -2  -4 1517.80 160.617  96
  -8  -2  -3 11092.7 496.524   6
  -8  -2  -3 10999.5 514.220  90
  -8  -2  -3 11432.1 518.160   3
  -8  -2  -3 10441.3 718.502   2
  -8  -2  -3 11213.2 502.297   5
  -8  -2  -3 10706.7 539.865  71
  -8  -2  -3 10790.4 538.383  93
  -8  -2  -3 10325.0 538.154  96
  -8  -2  -2 1456.33 132.886   6
  -8  -2  -2 1501.54 161.182  71
  -8  -2  -2 1820.33 161.416  90
  -8  -2  -2 1757.67 154.968   3
  -8  -2  -2 1398.27 246.443   2
  -8  -2  -2 1329.48 154.955  96
  -8  -2  -2 1713.74 169.965  93
  -8  -2  -2 1683.87 133.001  98
  -8  -2  -1 1180.84 143.047  93
  -8  -2  -1 1033.94 107.897  98
  -8  -2  -1 985.885 133.479  96
  -8  -2  -1 1002.47 135.638  71
  -8  -2  -1 835.929 113.470   3
  -8  -2  -1 854.092 194.595   2
  -8  -2  -1 1102.32 115.214   6
  -8  -2  -1 983.356 121.990  90
  -8  -2  -1 1093.06 120.616 102
  -8  -2   0 40542.1 1668.80  71
  -8  -2   0 43575.9 1661.10  90
  -8  -2   0 42983.8 1650.97   3
  -8  -2   0 42034.8 1947.27   2
  -8  -2   0 44158.8 1629.89   6
  -8  -2   0 40786.3 1673.65  96
  -8  -2   0 43090.5 1620.26  98
  -8  -2   0 42491.3 1681.74  93
  -8  -2   0 42744.4 1642.04 102
  -8  -2   1 8050.58 411.759  90
  -8  -2   1 7832.34 394.863   3
  -8  -2   1 7496.58 587.744   2
  -8  -2   1 7049.21 379.961 102
  -8  -2   1 7027.94 364.228  98
  -8  -2   1 7079.32 410.730  96
  -8  -2   1 7744.46 422.248  93
  -8  -2   1 7545.67 373.137   6
  -8  -2   2 22916.4 975.037  96
  -8  -2   2 23507.3 926.271  98
  -8  -2   2 23308.5 980.211  93
  -8  -2   2 21496.5 927.993 106
  -8  -2   2 22951.4 945.221 102
  -8  -2   2 22538.2 964.025  90
  -8  -2   3 4516.13 295.876  90
  -8  -2   3 4486.40 440.755   2
  -8  -2   3 4868.57 282.611   3
  -8  -2   3 4847.71 267.183   6
  -8  -2   3 4700.21 306.688  93
  -8  -2   3 4275.15 260.273  98
  -8  -2   3 4263.67 274.038 102
  -8  -2   3 4477.71 269.364 106
  -8  -2   4 825.515 124.779  90
  -8  -2   4 613.695 162.322   2
  -8  -2   4 853.189 110.371   3
  -8  -2   4 743.032 97.5976   6
  -8  -2   4 675.329 96.9170  98
  -8  -2   4 646.868 121.519  93
  -8  -2   4 622.037 94.2009 106
  -8  -2   4 673.237 105.344 102
  -8  -2   5 3798.66 295.231  87
  -8  -2   5 4012.59 240.486   5
  -8  -2   5 4394.52 258.086   3
  -8  -2   5 3738.10 394.579   2
  -8  -2   5 4249.55 240.523   6
  -8  -2   5 3890.85 283.384  93
  -8  -2   5 4082.87 247.870 106
  -8  -2   5 3814.95 257.703 100
  -8  -2   5 4109.91 265.620 102
  -8  -2   5 3738.97 220.420 101
  -8  -2   6 5317.06 362.498  87
  -8  -2   6 5852.66 307.115   5
  -8  -2   6 5683.93 313.575   3
  -8  -2   6 5353.99 474.672   2
  -8  -2   6 6303.25 308.068   6
  -8  -2   6 5656.99 312.567  98
  -8  -2   6 6018.27 333.800 102
  -8  -2   6 6041.62 316.960 106
  -8  -2   7 950.733 122.753 102
  -8  -2   7 704.574 93.5770 106
  -8  -2   7 1055.31 103.152   5
  -8  -2   7 1126.98 113.655   3
  -8  -2   7 1015.63 99.8195   6
  -8  -2   7 821.100 134.079  87
  -8  -2   7 1057.91 113.794  98
  -8  -2   8 1483.28 171.381  87
  -8  -2   8 1571.58 153.583 100
  -8  -2   8 1434.94 144.515 102
  -8  -2   8 1370.93 125.981 106
  -8  -2   8 1622.79 127.447   3
  -8  -2   8 1519.14 117.452   5
  -8  -2   8 1391.26 128.405  98
  -8  -2   9 1209.58 149.906  87
  -8  -2   9 1255.97 114.470  98
  -8  -2   9 1044.96 105.515 106
  -8  -2   9 1320.98 133.942 102
  -8  -2   9 1094.24 128.325 100
  -8  -2  10 2334.43 188.980  87
  -8  -2  10 1938.06 137.815  98
  -8  -2  10 2030.67 166.427 100
  -8  -2  10 1923.52 162.645 102
  -8  -2  10 1988.42 133.070 106
  -8  -2  11 1740.75 149.846 100
  -8  -2  11 2198.11 168.835  87
  -8  -2  12 2919.20 184.261 100
  -8  -2  13 391.030 57.1459 102
  -8  -2  13 285.023 53.3193 100
  -8  -2  14 2232.63 121.580 102
  -8  -1 -12 256.470 37.5739  93
  -8  -1 -11 543.840 72.1836  71
  -8  -1 -11 601.583 68.2838  96
  -8  -1 -11 633.788 75.6715  93
  -8  -1 -10 245.926 58.9747  71
  -8  -1 -10 300.120 62.7198  96
  -8  -1 -10 216.616 59.8731  93
  -8  -1  -9 1846.61 162.706  71
  -8  -1  -9 2212.04 169.182  96
  -8  -1  -9 2393.22 182.623  93
  -8  -1  -8 235.640 69.3960  71
  -8  -1  -8 262.746 57.0525  90
  -8  -1  -8 170.948 69.0075  93
  -8  -1  -8 277.208 80.0955  96
  -8  -1  -7 2474.83 202.823  71
  -8  -1  -7 2519.00 185.552  90
  -8  -1  -7 2921.90 211.012  96
  -8  -1  -7 2744.62 212.787  93
  -8  -1  -6 21185.0 918.832  71
  -8  -1  -6 22651.1 936.665  93
  -8  -1  -6 21745.6 923.072  96
  -8  -1  -6 21370.3 896.489  90
  -8  -1  -5 1288.92 139.613  90
  -8  -1  -5 1414.90 122.501   6
  -8  -1  -5 1706.44 134.382   5
  -8  -1  -5 1491.86 131.634   3
  -8  -1  -5 1258.46 149.749  71
  -8  -1  -5 1291.45 149.547  96
  -8  -1  -5 1640.30 163.666  93
  -8  -1  -5 1606.94 237.729  19
  -8  -1  -4 9818.22 494.618  90
  -8  -1  -4 11013.8 471.474   6
  -8  -1  -4 10900.7 484.233   3
  -8  -1  -4 10070.3 683.791   2
  -8  -1  -4 10219.6 512.290  71
  -8  -1  -4 9403.46 504.500  96
  -8  -1  -4 10561.6 523.487  93
  -8  -1  -4 9174.62 630.306  19
  -8  -1  -3 5318.17 280.267   6
  -8  -1  -3 4710.82 457.047   2
  -8  -1  -3 4964.93 289.888   3
  -8  -1  -3 5043.40 313.627  71
  -8  -1  -3 5185.11 325.334  93
  -8  -1  -3 4612.26 308.070  96
  -8  -1  -3 5177.33 305.992  90
  -8  -1  -2 4983.92 270.044   6
  -8  -1  -2 4501.39 295.859  71
  -8  -1  -2 4952.74 454.269   2
  -8  -1  -2 5218.88 288.535   3
  -8  -1  -2 4600.37 303.609  93
  -8  -1  -2 4462.29 251.950  98
  -8  -1  -2 4697.93 303.079  96
  -8  -1  -2 4802.22 294.616  90
  -8  -1  -1 145.612 71.1285  90
  -8  -1  -1 197.061 74.5277  71
  -8  -1  -1 289.677 134.642   2
  -8  -1  -1 212.680 62.9978   3
  -8  -1  -1 162.032 77.0575  93
  -8  -1  -1 195.099 57.7005  98
  -8  -1  -1 35.4957 60.2304  96
  -8  -1  -1 163.153 56.3642   6
  -8  -1  -1 147.103 55.0641 102
  -8  -1   0 22326.7 887.844   6
  -8  -1   0 21964.7 894.440 102
  -8  -1   0 21526.3 1160.01   2
  -8  -1   0 22544.4 910.268   3
  -8  -1   0 20241.6 921.969  71
  -8  -1   0 21078.8 876.207  98
  -8  -1   0 21131.8 929.727  96
  -8  -1   0 23537.1 952.673  93
  -8  -1   0 21910.7 931.262  90
  -8  -1   1 1771.86 175.757  90
  -8  -1   1 1969.09 281.633   2
  -8  -1   1 2248.42 175.917   3
  -8  -1   1 1917.66 184.923  93
  -8  -1   1 1832.56 148.925  98
  -8  -1   1 1492.06 164.494  96
  -8  -1   1 2067.11 159.540   6
  -8  -1   1 1788.72 154.247 102
  -8  -1   1 1922.91 163.943 106
  -8  -1   2 12389.0 563.028 102
  -8  -1   2 12372.1 549.685  98
  -8  -1   2 11570.7 584.500  96
  -8  -1   2 12698.4 606.768  93
  -8  -1   2 12627.2 599.022  90
  -8  -1   3 20454.7 898.876  90
  -8  -1   3 19700.5 846.308  67
  -8  -1   3 20220.0 1105.74   2
  -8  -1   3 21109.6 865.004   3
  -8  -1   3 21720.6 852.263  98
  -8  -1   3 20713.6 907.526  93
  -8  -1   3 20945.5 845.002   6
  -8  -1   3 19822.7 852.561 106
  -8  -1   3 20342.7 858.918 102
  -8  -1   4 4836.22 288.694 102
  -8  -1   4 5022.98 285.004 106
  -8  -1   4 4590.63 438.460   2
  -8  -1   4 4643.44 281.501   3
  -8  -1   4 4470.03 311.456  90
  -8  -1   4 5061.40 281.700  98
  -8  -1   4 4666.78 322.177  93
  -8  -1   4 5345.40 280.195   6
  -8  -1   5 5306.84 471.662   2
  -8  -1   5 5332.16 300.436   3
  -8  -1   5 5684.05 346.133  90
  -8  -1   5 5161.81 346.235  87
  -8  -1   5 5664.65 290.339   6
  -8  -1   5 5540.66 303.916 106
  -8  -1   5 4816.80 306.856 100
  -8  -1   5 5296.94 310.112 102
  -8  -1   6 5921.86 325.687 106
  -8  -1   6 6468.84 347.320 102
  -8  -1   6 6104.98 338.163 104
  -8  -1   6 5520.19 338.783 100
  -8  -1   6 6120.38 504.404   2
  -8  -1   6 6493.59 331.821   3
  -8  -1   6 5827.44 375.038  87
  -8  -1   6 6463.58 330.572  98
  -8  -1   6 6369.45 315.710   6
  -8  -1   7 1816.57 167.145 102
  -8  -1   7 1960.51 168.207 104
  -8  -1   7 2125.47 179.449 100
  -8  -1   7 2068.54 161.730 106
  -8  -1   7 2090.32 151.098   5
  -8  -1   7 2178.80 160.505   3
  -8  -1   7 1956.94 194.827  87
  -8  -1   7 2243.13 166.580  98
  -8  -1   7 1852.93 141.740   6
  -8  -1   8 24175.3 887.691   3
  -8  -1   8 22720.4 902.387  98
  -8  -1   8 22449.8 930.331 102
  -8  -1   8 21923.0 900.594 106
  -8  -1   8 21543.0 912.456 104
  -8  -1   8 20231.5 923.598 100
  -8  -1   8 22045.0 963.531  87
  -8  -1   9 7257.35 341.848  98
  -8  -1   9 6199.72 360.468 100
  -8  -1   9 6968.76 365.553 102
  -8  -1   9 6753.26 336.614 106
  -8  -1   9 6746.85 350.499 104
  -8  -1   9 6847.64 384.987  87
  -8  -1  10 2908.39 174.015  98
  -8  -1  10 2619.60 169.596 106
  -8  -1  10 2617.40 196.107 100
  -8  -1  10 2795.09 197.524 102
  -8  -1  10 2666.21 182.973 104
  -8  -1  10 2937.72 211.140  87
  -8  -1  11 1178.94 109.419 104
  -8  -1  11 1425.97 128.536 102
  -8  -1  11 1130.55 119.062 100
  -8  -1  11 1195.91 119.717  87
  -8  -1  12 2909.47 183.942 100
  -8  -1  13 2281.04 144.524 100
  -8  -1  14 1089.92 81.1134 102
  -8   0 -12 1569.33 112.751  93
  -8   0 -11 1043.70 106.925  93
  -8   0 -11 1070.72 93.8662  71
  -8   0 -10 1099.60 104.008  96
  -8   0 -10 1259.71 129.641  93
  -8   0 -10 1244.59 115.016  71
  -8   0  -9 1580.75 142.162  71
  -8   0  -9 1602.08 134.805  90
  -8   0  -9 1503.08 133.928  96
  -8   0  -9 1651.70 154.722  93
  -8   0  -8 8348.78 424.114  71
  -8   0  -8 8403.54 415.983  90
  -8   0  -8 8624.90 444.457  93
  -8   0  -8 8519.53 419.817  96
  -8   0  -7 95.1802 54.8072  71
  -8   0  -7 90.1645 56.6822  90
  -8   0  -7 111.421 57.3068  96
  -8   0  -7 205.803 84.2252  93
  -8   0  -6 1472.69 151.561  71
  -8   0  -6 1537.89 166.184  93
  -8   0  -6 1750.00 163.947  96
  -8   0  -6 1851.32 164.241  90
  -8   0  -5 2763.01 178.258   6
  -8   0  -5 2559.01 206.074  71
  -8   0  -5 2775.75 187.270   3
  -8   0  -5 2232.14 295.521   2
  -8   0  -5 2799.12 223.497  93
  -8   0  -5 2696.35 209.776  96
  -8   0  -5 2813.75 213.548  90
  -8   0  -4 574.379 99.5820  71
  -8   0  -4 574.692 100.935  90
  -8   0  -4 568.065 101.715  96
  -8   0  -4 532.980 110.231  93
  -8   0  -4 576.484 84.1597   6
  -8   0  -4 544.081 151.441   2
  -8   0  -4 584.003 87.6240   3
  -8   0  -3 9860.74 460.152   6
  -8   0  -3 9326.32 490.543  71
  -8   0  -3 9398.53 492.420  96
  -8   0  -3 10994.9 527.312  93
  -8   0  -3 10328.8 504.483  90
  -8   0  -3 10660.6 701.663   2
  -8   0  -3 10410.6 479.019   3
  -8   0  -2 5191.07 272.871   6
  -8   0  -2 4768.91 279.976   3
  -8   0  -2 4102.81 419.738   2
  -8   0  -2 4479.46 292.409  71
  -8   0  -2 4986.57 315.955  93
  -8   0  -2 4255.10 285.523  96
  -8   0  -2 4936.46 257.883  98
  -8   0  -2 4607.09 294.451  90
  -8   0  -1 30653.6 1185.26   6
  -8   0  -1 28744.5 1173.31 102
  -8   0  -1 31325.3 1485.35   2
  -8   0  -1 31765.8 1209.18   3
  -8   0  -1 29864.2 1223.49  71
  -8   0  -1 29538.0 1222.84  96
  -8   0  -1 31652.9 1179.11  98
  -8   0  -1 28523.1 1235.56  93
  -8   0  -1 30528.3 1232.42  90
  -8   0   0 16861.3 755.958  90
  -8   0   0 16318.5 719.039 106
  -8   0   0 16839.3 707.608 102
  -8   0   0 16308.9 956.402   2
  -8   0   0 17668.7 734.750   3
  -8   0   0 16424.6 746.221  96
  -8   0   0 17093.1 708.889   6
  -8   0   1 3410.88 258.046  90
  -8   0   1 3881.31 235.538  67
  -8   0   1 3761.88 232.696 102
  -8   0   1 3761.21 242.761 106
  -8   0   1 3559.50 382.687   2
  -8   0   1 4170.59 251.817   3
  -8   0   1 3863.57 263.072  96
  -8   0   1 3704.18 228.573   6
  -8   0   2 6910.75 367.375  67
  -8   0   2 6883.40 362.146 102
  -8   0   2 7339.52 375.703 106
  -8   0   2 7294.90 566.360   2
  -8   0   2 7534.44 410.129  90
  -8   0   2 7185.13 357.986   6
  -8   0   3 4845.01 284.527  67
  -8   0   3 4277.01 266.261 102
  -8   0   3 5323.35 290.148   3
  -8   0   3 4354.69 426.982   2
  -8   0   3 4397.10 300.906  90
  -8   0   3 4595.46 263.019   6
  -8   0   4 5222.84 277.498   6
  -8   0   4 4874.36 290.164  80
  -8   0   4 4484.08 291.506  67
  -8   0   4 4898.94 287.807 102
  -8   0   4 5084.84 290.146   3
  -8   0   4 4492.09 439.819   2
  -8   0   4 5156.62 334.155  93
  -8   0   4 5220.18 329.576  90
  -8   0   5 5330.84 285.472   6
  -8   0   5 5210.99 310.888  80
  -8   0   5 5458.90 325.709  67
  -8   0   5 5231.19 304.258 102
  -8   0   5 5329.39 310.826 104
  -8   0   5 4849.64 305.511 100
  -8   0   5 5671.34 306.001 106
  -8   0   5 4986.54 455.071   2
  -8   0   5 5827.11 307.359   3
  -8   0   5 4996.63 336.058  93
  -8   0   5 5399.58 344.478  90
  -8   0   6 18133.8 820.947  80
  -8   0   6 17877.9 812.109 100
  -8   0   6 18925.5 809.246 102
  -8   0   6 19273.3 801.539 106
  -8   0   6 19035.7 811.965 104
  -8   0   6 21221.5 804.654   3
  -8   0   6 17029.1 998.446   2
  -8   0   6 17314.0 841.078  87
  -8   0   6 18678.2 790.918  98
  -8   0   6 20521.8 781.438   6
  -8   0   7 1041.73 121.260 104
  -8   0   7 1097.82 129.856 100
  -8   0   7 1133.37 119.074 106
  -8   0   7 1098.53 128.189 102
  -8   0   7 1255.76 118.491   3
  -8   0   7 1285.63 152.510  87
  -8   0   7 986.330 113.135  98
  -8   0   7 1029.74 103.420   6
  -8   0   8 2120.91 167.734 106
  -8   0   8 2397.04 184.528 104
  -8   0   8 2012.39 176.338 100
  -8   0   8 2293.54 184.020 102
  -8   0   8 2408.08 170.948  98
  -8   0   8 2401.13 205.608  87
  -8   0   9 752.285 111.360  87
  -8   0   9 767.060 106.568 102
  -8   0   9 905.190 111.218 104
  -8   0   9 862.072 98.4951 106
  -8   0   9 724.006 109.156 100
  -8   0   9 790.822 96.9133  98
  -8   0  10 6270.45 331.419  87
  -8   0  10 5888.09 327.165 100
  -8   0  10 6395.70 333.273 102
  -8   0  10 5558.63 299.764 106
  -8   0  10 6014.13 320.795 104
  -8   0  10 6559.66 302.825  98
  -8   0  11 1191.54 112.283 104
  -8   0  11 939.563 108.766 100
  -8   0  11 959.545 89.9661 106
  -8   0  11 992.300 110.077 102
  -8   0  12 126.117 51.3705 102
  -8   0  12 137.285 45.0483 104
  -8   0  12 74.4167 47.1824 100
  -8   0  13 444.539 64.1569 102
  -8   1 -13 211.543 35.2406  93
  -8   1 -12 5281.17 264.231  93
  -8   1 -11 980.402 107.399  93
  -8   1 -10 1922.07 140.567  71
  -8   1 -10 1904.65 163.137  93
  -8   1 -10 1823.26 145.972  90
  -8   1  -9 1462.53 130.446  71
  -8   1  -9 1537.41 154.290  93
  -8   1  -9 1516.52 140.847  90
  -8   1  -8 1394.89 137.444  71
  -8   1  -8 1230.47 123.367  96
  -8   1  -8 1554.53 162.069  93
  -8   1  -8 1705.25 154.664  90
  -8   1  -7 971.423 117.248  71
  -8   1  -7 1097.87 144.567  93
  -8   1  -7 946.240 113.350  96
  -8   1  -7 1008.04 128.549  90
  -8   1  -6 7564.29 408.858  71
  -8   1  -6 8376.71 431.324  90
  -8   1  -6 8330.33 412.413  96
  -8   1  -5 12348.1 515.628   6
  -8   1  -5 10909.4 719.193   2
  -8   1  -5 12467.2 527.567   3
  -8   1  -5 11129.3 547.037  71
  -8   1  -5 11740.1 569.033  90
  -8   1  -5 10859.2 539.401  96
  -8   1  -4 1154.84 111.668   6
  -8   1  -4 1087.29 115.713   3
  -8   1  -4 1176.62 215.113   2
  -8   1  -4 1052.33 126.976  71
  -8   1  -4 820.004 124.319  90
  -8   1  -4 1081.54 126.440  96
  -8   1  -3 4595.54 257.023   6
  -8   1  -3 3913.77 409.291   2
  -8   1  -3 5038.08 274.902   3
  -8   1  -3 4008.93 272.115  71
  -8   1  -3 4789.86 299.797  90
  -8   1  -3 4164.45 272.243  96
  -8   1  -2 1697.63 146.055   6
  -8   1  -2 1766.63 163.963  71
  -8   1  -2 1729.57 273.385   2
  -8   1  -2 1694.68 151.685   3
  -8   1  -2 1879.32 175.779  90
  -8   1  -2 1533.05 156.015  96
  -8   1  -1 9080.54 427.781   6
  -8   1  -1 8596.01 451.925  71
  -8   1  -1 9384.44 434.186  67
  -8   1  -1 8709.97 434.114 106
  -8   1  -1 8374.03 628.723   2
  -8   1  -1 9174.89 445.252   3
  -8   1  -1 9169.86 474.469  90
  -8   1  -1 8647.77 450.248  96
  -8   1  -1 9740.92 487.373  93
  -8   1   0 6949.13 385.086  93
  -8   1   0 5878.03 346.129  96
  -8   1   0 6370.19 334.431  67
  -8   1   0 6374.49 335.986 106
  -8   1   0 6358.92 522.962   2
  -8   1   0 6540.62 342.471   3
  -8   1   0 6163.90 365.190  90
  -8   1   0 5691.67 317.665   6
  -8   1   1 22759.3 933.990   6
  -8   1   1 24343.7 1005.38  93
  -8   1   1 22854.5 953.130  67
  -8   1   1 22944.1 930.442 102
  -8   1   1 23917.4 954.320 106
  -8   1   1 23369.6 956.214   3
  -8   1   1 21134.0 1177.70  45
  -8   1   1 23961.8 997.649  90
  -8   1   2 1117.80 148.275  90
  -8   1   2 1306.87 127.329   6
  -8   1   2 1277.47 127.168  80
  -8   1   2 1428.18 142.263  67
  -8   1   2 1257.69 130.370 106
  -8   1   2 1137.40 117.625 102
  -8   1   2 946.090 206.998   2
  -8   1   2 1291.90 237.915  45
  -8   1   2 1541.69 165.816  93
  -8   1   3 3170.96 220.075  80
  -8   1   3 3152.97 228.708  67
  -8   1   3 3574.46 219.870 102
  -8   1   3 3451.75 223.798 106
  -8   1   3 3625.86 230.116   3
  -8   1   3 3324.34 362.960   2
  -8   1   3 3199.83 209.656   6
  -8   1   3 2842.36 240.777  93
  -8   1   4 1480.17 149.541  80
  -8   1   4 1317.76 147.295  67
  -8   1   4 1428.67 143.248 104
  -8   1   4 1523.36 138.945 102
  -8   1   4 1487.29 242.745   2
  -8   1   4 1534.23 144.274   3
  -8   1   4 1599.15 135.900   6
  -8   1   4 1365.53 161.494  93
  -8   1   5 13461.2 630.758  80
  -8   1   5 12772.4 634.830  67
  -8   1   5 13331.0 605.492 102
  -8   1   5 13262.6 821.128   2
  -8   1   5 14360.3 608.629   3
  -8   1   5 13495.4 655.382  93
  -8   1   5 13915.5 586.393   6
  -8   1   6 9039.74 474.012  80
  -8   1   6 8728.73 474.276  67
  -8   1   6 9541.88 450.320 106
  -8   1   6 9056.78 446.341 102
  -8   1   6 7920.50 440.448 100
  -8   1   6 8752.85 620.750   2
  -8   1   6 10299.4 444.905   3
  -8   1   6 9598.30 501.593  90
  -8   1   6 8225.57 467.295  87
  -8   1   6 9483.90 423.351   6
  -8   1   7 541.104 86.6802 106
  -8   1   7 449.822 87.0531 100
  -8   1   7 441.384 85.9475 102
  -8   1   7 503.976 77.5499   3
  -8   1   7 436.187 95.2019  80
  -8   1   7 484.719 98.8708  87
  -8   1   7 422.967 66.9912   6
  -8   1   8 127.231 58.0452 102
  -8   1   8 210.094 68.1982 104
  -8   1   8 197.441 63.2093 106
  -8   1   8 91.7157 54.8697 100
  -8   1   8 96.4773 58.3967  98
  -8   1   8 121.839 63.6937  87
  -8   1   9 4791.01 257.903  98
  -8   1   9 4716.41 277.896 104
  -8   1   9 4125.70 268.753 100
  -8   1   9 4824.38 280.657 102
  -8   1   9 4771.16 268.380 106
  -8   1  10 2318.10 154.718  98
  -8   1  10 2294.99 175.504 100
  -8   1  10 2558.19 184.808 102
  -8   1  10 2366.25 176.784 104
  -8   1  10 2404.20 166.017 106
  -8   1  11 3312.31 186.580 106
  -8   1  11 2823.75 192.080 100
  -8   1  11 3295.80 207.221 102
  -8   1  11 2940.16 195.461 104
  -8   1  12 532.808 72.0232 104
  -8   1  12 529.650 76.7653 102
  -8   1  13 365.423 58.5654 102
  -8   1  13 292.444 48.9079 104
  -8   1  14 177.529 36.4591 102
  -8   2 -13 1427.53 97.6749  93
  -8   2 -12 706.893 82.5392  93
  -8   2 -11 173.071 49.4352  90
  -8   2 -10 2761.15 190.350  90
  -8   2  -9 1533.34 146.429  90
  -8   2  -8 5451.89 323.341  90
  -8   2  -8 5566.38 296.559  71
  -8   2  -7 255.151 77.6463  90
  -8   2  -7 275.952 70.5059  71
  -8   2  -7 252.197 82.3694  93
  -8   2  -6 15177.8 674.830  71
  -8   2  -6 15843.5 711.822  90
  -8   2  -6 15761.5 721.345  93
  -8   2  -5 19175.7 752.363   6
  -8   2  -5 17215.3 773.532  71
  -8   2  -5 17509.5 983.343   2
  -8   2  -5 18730.5 759.995   3
  -8   2  -5 18750.6 819.189  90
  -8   2  -5 17985.8 822.228  93
  -8   2  -4 2173.74 158.386   6
  -8   2  -4 1906.53 157.519  67
  -8   2  -4 1963.88 169.409  71
  -8   2  -4 2273.81 291.410   2
  -8   2  -4 2274.95 167.762   3
  -8   2  -4 2164.10 197.220  90
  -8   2  -4 2140.14 171.019  96
  -8   2  -4 2290.96 203.441  93
  -8   2  -3 15848.8 665.730   6
  -8   2  -3 14745.3 682.164  71
  -8   2  -3 15397.2 673.260  67
  -8   2  -3 15396.8 910.850   2
  -8   2  -3 16755.3 684.286   3
  -8   2  -3 15443.4 683.339  96
  -8   2  -3 16604.6 737.012  93
  -8   2  -3 15887.5 724.772  90
  -8   2  -2 24473.7 1037.61  96
  -8   2  -2 26221.5 1089.91  93
  -8   2  -2 25767.2 1080.85  90
  -8   2  -2 23616.0 1276.27  29
  -8   2  -2 24131.3 1041.29  71
  -8   2  -2 25711.0 1036.83  67
  -8   2  -2 25666.5 1028.08 106
  -8   2  -2 27589.2 1047.38   3
  -8   2  -2 25393.5 1309.74   2
  -8   2  -2 26921.2 1028.19   6
  -8   2  -2 26428.1 1299.66  45
  -8   2  -1 6270.43 358.480  90
  -8   2  -1 5615.36 503.064  29
  -8   2  -1 5892.01 308.261   6
  -8   2  -1 5560.99 316.887  67
  -8   2  -1 5739.02 311.284 106
  -8   2  -1 6329.97 327.342   3
  -8   2  -1 5434.49 483.222   2
  -8   2  -1 5867.85 353.786  93
  -8   2  -1 4951.79 308.302  96
  -8   2  -1 5210.85 479.275  45
  -8   2   0 2529.16 334.170  29
  -8   2   0 2411.19 171.972   6
  -8   2   0 1891.62 172.362  67
  -8   2   0 2169.86 170.673 106
  -8   2   0 1908.77 284.480   2
  -8   2   0 2361.85 180.100   3
  -8   2   0 2375.62 205.435  93
  -8   2   0 1971.21 296.562  45
  -8   2   1 17111.7 1016.76  45
  -8   2   1 17127.7 753.400  67
  -8   2   1 17519.2 737.613 106
  -8   2   1 17902.4 788.301  93
  -8   2   1 15659.4 1009.60  29
  -8   2   2 9002.28 426.730   6
  -8   2   2 9325.12 450.980  80
  -8   2   2 8677.55 455.288  67
  -8   2   2 9222.09 441.621 106
  -8   2   2 8678.96 643.004   2
  -8   2   2 8962.96 441.970   3
  -8   2   2 9215.47 481.974  93
  -8   2   2 7696.56 648.667  45
  -8   2   3 1279.73 154.318  90
  -8   2   3 1112.17 117.888   6
  -8   2   3 1402.70 142.646  80
  -8   2   3 1268.87 142.765  67
  -8   2   3 1388.07 129.386 102
  -8   2   3 1416.96 137.859 106
  -8   2   3 1417.30 139.961 104
  -8   2   3 1298.40 134.176   3
  -8   2   3 1289.93 227.870   2
  -8   2   3 1212.19 152.915  93
  -8   2   3 1050.22 236.085  45
  -8   2   4 4084.05 286.421  93
  -8   2   4 3848.09 264.716  80
  -8   2   4 4461.01 285.286  67
  -8   2   4 4059.83 257.740 104
  -8   2   4 3993.80 251.503 106
  -8   2   4 3748.88 236.331 102
  -8   2   4 3351.07 376.078   2
  -8   2   4 4121.93 253.215   3
  -8   2   4 3853.24 284.427  90
  -8   2   4 4120.31 239.263   6
  -8   2   5 2447.14 219.623  93
  -8   2   5 2986.17 225.443  80
  -8   2   5 2630.52 218.726  67
  -8   2   5 2729.96 190.874 102
  -8   2   5 2449.74 198.102 104
  -8   2   5 2806.65 194.884   3
  -8   2   5 2467.18 309.815   2
  -8   2   5 2742.93 233.013  90
  -8   2   5 2421.39 174.139   6
  -8   2   6 5184.64 334.957  80
  -8   2   6 5785.63 349.258  67
  -8   2   6 5676.97 309.990 102
  -8   2   6 5175.95 314.035 104
  -8   2   6 6173.25 308.857   3
  -8   2   6 5558.09 469.487   2
  -8   2   6 4712.60 316.685  87
  -8   2   6 5327.02 349.514  90
  -8   2   6 5793.02 289.569   6
  -8   2   7 272.771 86.8653  67
  -8   2   7 246.877 55.9205   6
  -8   2   7 173.052 67.3702  87
  -8   2   7 367.759 78.2410 102
  -8   2   7 320.028 80.9469 104
  -8   2   7 321.866 87.5707  80
  -8   2   8 713.354 101.953 100
  -8   2   8 631.285 93.6666 102
  -8   2   8 947.733 132.691  80
  -8   2   9 14384.5 658.718 100
  -8   2   9 15958.8 671.684 102
  -8   2   9 15744.4 644.616  98
  -8   2  10 1682.97 143.068 102
  -8   2  10 1426.21 128.159 106
  -8   2  10 1511.20 117.832  98
  -8   2  11-23.3167 48.5688 104
  -8   2  11-6.41760 37.9347 106
  -8   2  11 7.70759 45.5594 102
  -8   2  12 1762.33 129.909 104
  -8   2  12 1692.57 128.063 102
  -8   2  12 1403.63 107.388 106
  -8   2  13 1862.74 123.597 104
  -8   2  13 1995.08 129.008 102
  -8   2  14 127.171 32.8053 102
  -8   3 -12 2541.24 162.672  93
  -8   3 -12 2498.84 147.259  90
  -8   3 -11 210.495 63.8577  93
  -8   3 -11 377.397 67.6093  90
  -8   3 -10 164.955 67.5872  93
  -8   3 -10 105.269 55.7207  90
  -8   3  -9 5537.88 323.784  93
  -8   3  -9 5335.82 314.406  90
  -8   3  -8 6805.97 390.028  93
  -8   3  -8 7133.36 387.395  90
  -8   3  -7 8256.38 450.399  93
  -8   3  -7 8657.35 452.563  90
  -8   3  -6 1896.17 186.908  93
  -8   3  -6 1838.34 178.832  90
  -8   3  -6 1831.06 135.446   6
  -8   3  -5 1000.10 104.520   6
  -8   3  -5 1122.60 144.080  93
  -8   3  -5 869.285 184.964   2
  -8   3  -5 1068.13 115.084  71
  -8   3  -5 1326.89 150.861  90
  -8   3  -4 5204.32 320.901  90
  -8   3  -4 4235.28 436.196  29
  -8   3  -4 4234.75 263.888  71
  -8   3  -4 5073.97 317.903  93
  -8   3  -4 4502.73 427.394   2
  -8   3  -4 4870.37 264.016   6
  -8   3  -3 9721.85 452.323   6
  -8   3  -3 9812.84 474.058  67
  -8   3  -3 9661.18 505.226  93
  -8   3  -3 9545.28 672.785   2
  -8   3  -3 10439.7 470.013   3
  -8   3  -3 8132.27 656.287  29
  -8   3  -2 7743.23 638.755  29
  -8   3  -2 8186.51 405.240  78
  -8   3  -2 8844.00 439.567  67
  -8   3  -2 9144.87 470.086  93
  -8   3  -2 9238.76 433.726   3
  -8   3  -2 8782.58 635.285   2
  -8   3  -2 8954.20 416.912   6
  -8   3  -2 8269.96 409.140 106
  -8   3  -1 842.089 208.222  45
  -8   3  -1 1472.38 263.449  29
  -8   3  -1 1406.26 127.824  78
  -8   3  -1 1163.84 132.521  67
  -8   3  -1 1589.58 164.981  93
  -8   3  -1 1392.50 138.149   3
  -8   3  -1 967.167 201.200   2
  -8   3  -1 1172.48 119.843   6
  -8   3  -1 1343.28 129.516 106
  -8   3   0 13543.0 584.063 106
  -8   3   0 14751.3 852.886   2
  -8   3   0 14808.9 605.282   3
  -8   3   0 13165.9 883.664  29
  -8   3   0 12127.2 574.104  78
  -8   3   0 12978.7 605.529  67
  -8   3   0 12648.3 628.227  90
  -8   3   0 13050.2 628.144  93
  -8   3   0 11859.0 845.262  45
  -8   3   0 12623.6 572.447   6
  -8   3   1 1835.59 190.435  90
  -8   3   1 2144.71 332.411  29
  -8   3   1 2111.96 169.348  78
  -8   3   1 2271.13 190.433  67
  -8   3   1 2247.97 200.081  93
  -8   3   1 2131.86 167.699 106
  -8   3   1 2310.91 343.764  45
  -8   3   2 2851.93 230.464  90
  -8   3   2 2854.57 388.042  29
  -8   3   2 2508.53 188.835 106
  -8   3   2 2246.01 308.346   2
  -8   3   2 2846.12 202.124   3
  -8   3   2 2470.07 204.460  67
  -8   3   2 2376.16 213.292  93
  -8   3   2 2836.70 379.785  45
  -8   3   2 2569.18 183.932   6
  -8   3   3 7323.57 427.633  90
  -8   3   3 7961.87 379.951   6
  -8   3   3 8081.38 420.180  80
  -8   3   3 7388.08 417.073  67
  -8   3   3 7319.09 420.264  93
  -8   3   3 7664.63 587.621   2
  -8   3   3 8137.43 397.257   3
  -8   3   3 7335.75 390.251 104
  -8   3   3 7187.68 383.972 106
  -8   3   3 8135.10 679.085  45
  -8   3   4 4506.20 318.412  90
  -8   3   4 4797.84 266.813   6
  -8   3   4 4933.58 313.795  80
  -8   3   4 4625.58 310.139  67
  -8   3   4 4601.26 310.211  93
  -8   3   4 5536.33 293.605   3
  -8   3   4 4424.43 433.439   2
  -8   3   4 4589.59 263.772 102
  -8   3   4 4749.39 287.195 104
  -8   3   4 4623.42 521.129  45
  -8   3   5 1552.94 129.425   6
  -8   3   5 1269.04 149.265  80
  -8   3   5 1084.85 144.411  67
  -8   3   5 1306.11 160.469  90
  -8   3   5 965.805 198.735   2
  -8   3   5 1209.02 136.229 104
  -8   3   5 1357.37 124.964 102
  -8   3   5 1298.22 155.632  93
  -8   3   6 16464.2 775.794  80
  -8   3   6 17078.0 784.391  67
  -8   3   6 17316.8 786.854  90
  -8   3   6 15387.4 918.686   2
  -8   3   6 17846.7 705.035   6
  -8   3   6 16448.2 717.888 102
  -8   3   6 17316.7 744.457 104
  -8   3   7 12693.7 576.732 104
  -8   3   7 12391.2 557.529 102
  -8   3   7 11953.3 609.264  80
  -8   3   7 12207.3 613.473  67
  -8   3   7 12542.6 527.374   6
  -8   3   8 1047.24 146.137  80
  -8   3   8 1220.30 130.263 104
  -8   3   8 1166.31 121.505 102
  -8   3   9 933.518 132.070  80
  -8   3   9 904.762 109.248 102
  -8   3   9 1109.99 127.486 104
  -8   3  10 776.743 75.9009  98
  -8   3  10 850.908 100.511 104
  -8   3  10 730.412 90.4111 102
  -8   3  11 263.792 59.5434 102
  -8   3  11 297.914 58.4539 106
  -8   3  12 2282.16 140.017 106
  -8   3  12 2341.54 151.139 102
  -8   3  13 154.218 41.1059 102
  -8   3  13 102.680 36.6088 104
  -8   3  14 1860.04 100.563 104
  -8   3  14 1802.28 100.533 102
  -8   4 -13 46.2700 24.7888  93
  -8   4 -12 3195.03 182.977  93
  -8   4 -12 3078.32 173.344  90
  -8   4 -11 11668.6 510.513  93
  -8   4 -11 11333.4 503.064  90
  -8   4 -10 1601.79 148.585  93
  -8   4 -10 1847.60 154.451  90
  -8   4  -9 3282.01 229.570  93
  -8   4  -9 3110.96 223.230  90
  -8   4  -8 1888.40 177.281  93
  -8   4  -8 1843.66 172.443  90
  -8   4  -7 1418.66 128.412  66
  -8   4  -7 1261.44 152.280  90
  -8   4  -6 3262.56 248.457  93
  -8   4  -6 3115.75 211.632  66
  -8   4  -6 3683.14 202.357   6
  -8   4  -5 672.100 158.152   2
  -8   4  -5 885.457 129.943  93
  -8   4  -5 584.564 80.8276   6
  -8   4  -4 2597.89 355.832  29
  -8   4  -4 3226.51 359.505   2
  -8   4  -4 2660.09 188.092  78
  -8   4  -4 2989.07 194.139   6
  -8   4  -4 3313.18 242.629  93
  -8   4  -3 12570.0 597.567  93
  -8   4  -3 12407.1 845.664  29
  -8   4  -3 11089.2 535.064  78
  -8   4  -3 13834.0 616.475  90
  -8   4  -3 11334.6 765.090   2
  -8   4  -3 12393.4 542.921   6
  -8   4  -2 1434.82 160.209  93
  -8   4  -2 1842.70 182.304  90
  -8   4  -2 1280.73 252.695  29
  -8   4  -2 1578.44 143.206  78
  -8   4  -2 1388.21 149.900  67
  -8   4  -2 1371.80 244.860   2
  -8   4  -2 1713.61 145.320   6
  -8   4  -2 1524.50 129.934 106
  -8   4  -1 15993.9 681.832 106
  -8   4  -1 20207.7 1073.86  22
  -8   4  -1 21158.1 1095.09  21
  -8   4  -1 15068.5 928.198   2
  -8   4  -1 15783.8 741.344  90
  -8   4  -1 16511.5 1028.64  29
  -8   4  -1 15164.5 691.803  78
  -8   4  -1 16935.0 730.291  67
  -8   4  -1 15935.2 736.137  93
  -8   4  -1 16284.3 689.094   6
  -8   4  -1 14369.1 988.690  45
  -8   4   0 32106.1 1264.40 106
  -8   4   0 32661.1 1568.97   2
  -8   4   0 33630.1 1691.85  29
  -8   4   0 31364.8 1281.46  78
  -8   4   0 33668.8 1315.83  67
  -8   4   0 33362.1 1333.22  90
  -8   4   0 31861.1 1318.29  93
  -8   4   0 33857.9 1680.35  45
  -8   4   0 32215.7 1266.87   6
  -8   4   1 10714.0 540.838  90
  -8   4   1 9553.13 783.574  29
  -8   4   1 10313.6 500.130  78
  -8   4   1 10617.4 526.541  67
  -8   4   1 10212.8 523.491  93
  -8   4   1 10614.5 487.438 106
  -8   4   1 10389.4 790.137  45
  -8   4   2 13255.3 585.121 106
  -8   4   2 12551.1 815.516   2
  -8   4   2 13074.3 633.237  90
  -8   4   2 12653.0 932.830  29
  -8   4   2 12848.3 601.239  78
  -8   4   2 13644.6 629.505  67
  -8   4   2 12629.0 618.530  93
  -8   4   2 13122.9 577.250   6
  -8   4   2 12493.2 916.184  45
  -8   4   3 4130.53 283.161  90
  -8   4   3 3165.81 438.567  29
  -8   4   3 3892.40 246.446 104
  -8   4   3 3798.04 400.045   2
  -8   4   3 3543.93 264.951  67
  -8   4   3 3126.56 432.954  45
  -8   4   3 3597.68 263.466  93
  -8   4   3 3871.50 232.761   6
  -8   4   4 273.169 81.9374  93
  -8   4   4 209.116 60.4090   6
  -8   4   4 171.231 74.7417  80
  -8   4   4 241.284 78.4403  67
  -8   4   4 255.667 83.3310  90
  -8   4   4 220.452 115.365   2
  -8   4   4 145.010 120.271  45
  -8   4   4 217.771 69.2243 104
  -8   4   5 174.896 79.7802  90
  -8   4   5 272.604 84.2898  80
  -8   4   5 274.334 83.6739  67
  -8   4   5 333.301 123.029   2
  -8   4   5 197.734 76.4726  93
  -8   4   5 100.291 47.3588   6
  -8   4   5 181.061 63.1836 104
  -8   4   6 3416.72 263.847  80
  -8   4   6 2823.50 329.008   2
  -8   4   6 3603.54 265.775  90
  -8   4   6 3513.11 208.574   6
  -8   4   6 3448.53 215.860 102
  -8   4   6 3629.57 239.794 104
  -8   4   7 1296.05 109.518   6
  -8   4   7 1248.05 154.810  80
  -8   4   7 1171.08 132.622 104
  -8   4   7 1257.89 122.752 102
  -8   4   8 2065.72 201.240  67
  -8   4   8 1969.46 196.441  80
  -8   4   8 2223.75 164.520 102
  -8   4   8 2345.93 179.997 104
  -8   4   9 1036.01 137.269  80
  -8   4   9 1005.05 107.754 102
  -8   4   9 1167.22 122.553 104
  -8   4   9 985.438 113.500  92
  -8   4  10 449.310 60.0328  98
  -8   4  10 355.344 73.3146 104
  -8   4  10 426.427 69.8057 102
  -8   4  11 1886.26 136.993 102
  -8   4  11 1999.37 146.192 104
  -8   4  12 1370.33 99.5523 106
  -8   4  12 1481.44 111.634 104
  -8   4  13 242.426 41.0001 102
  -8   4  13 242.085 33.1535 106
  -8   5 -12 98.0446 36.6990  90
  -8   5 -12 109.799 39.3579  93
  -8   5 -11 1412.52 122.623  90
  -8   5 -11 1613.71 128.573  93
  -8   5 -10 2529.97 189.116  90
  -8   5 -10 2824.40 191.823  93
  -8   5  -9 508.131 91.4672  93
  -8   5  -8 280.277 79.6446  93
  -8   5  -8 361.645 67.4969  66
  -8   5  -7 1054.48 139.730  90
  -8   5  -7 1113.60 135.298  93
  -8   5  -7 1014.08 111.282  66
  -8   5  -6 544.819 87.9181  66
  -8   5  -6 514.990 77.0695  78
  -8   5  -6 512.862 101.244  90
  -8   5  -6 309.841 87.0529  93
  -8   5  -6 489.142 69.8479   6
  -8   5  -5 4761.28 252.872   6
  -8   5  -5 4283.87 255.286  78
  -8   5  -5 4438.30 270.691  66
  -8   5  -5 4727.65 305.604  90
  -8   5  -5 4460.14 422.720   2
  -8   5  -5 4109.68 287.110  93
  -8   5  -4 292.240 83.9204  93
  -8   5  -4 278.717 66.6068  78
  -8   5  -4 181.508 81.2252  90
  -8   5  -4 93.7560 84.0203   2
  -8   5  -4 121.358 91.8795  29
  -8   5  -4 196.892 132.521  22
  -8   5  -4 157.908 113.337  21
  -8   5  -4 94.4905 47.5809   6
  -8   5  -3 12595.4 594.698  93
  -8   5  -3 11154.1 546.004  78
  -8   5  -3 11989.2 597.614  90
  -8   5  -3 11712.2 779.090   2
  -8   5  -3 12836.5 882.502  29
  -8   5  -3 12320.3 858.107  21
  -8   5  -3 13075.0 873.903  22
  -8   5  -3 12852.9 548.562   6
  -8   5  -2 5203.43 332.793  93
  -8   5  -2 6049.13 358.301  90
  -8   5  -2 5925.59 570.740  29
  -8   5  -2 5593.11 317.835  78
  -8   5  -2 5851.31 308.479   6
  -8   5  -2 5045.78 476.741   2
  -8   5  -1 15783.6 727.670  93
  -8   5  -1 16231.6 743.507  90
  -8   5  -1 15222.3 1037.69  29
  -8   5  -1 14641.9 696.615  78
  -8   5  -1 16853.6 736.665  67
  -8   5  -1 15416.0 935.681   2
  -8   5  -1 16805.4 1010.35  22
  -8   5  -1 16733.7 1010.62  21
  -8   5  -1 16515.6 690.101   6
  -8   5  -1 16675.7 676.828 106
  -8   5   0 3560.87 223.073 106
  -8   5   0 3785.85 423.020  22
  -8   5   0 4053.38 433.752  21
  -8   5   0 3202.29 374.545   2
  -8   5   0 3458.85 265.071  90
  -8   5   0 4305.86 495.049  29
  -8   5   0 3730.24 247.240  78
  -8   5   0 3722.13 264.545  67
  -8   5   0 3476.78 253.579  93
  -8   5   0 3778.01 233.903   6
  -8   5   0 3821.74 464.696  45
  -8   5   1 9037.94 455.877  93
  -8   5   1 8501.85 460.970  90
  -8   5   1 8446.36 729.795  29
  -8   5   1 7945.03 431.480  78
  -8   5   1 8545.01 455.577  67
  -8   5   1 7955.44 641.459  21
  -8   5   1 8360.16 647.183  22
  -8   5   1 8750.17 413.922 106
  -8   5   1 7494.22 696.108  45
  -8   5   2 25939.8 1056.61 106
  -8   5   2 26269.2 1344.96   2
  -8   5   2 26719.4 1113.92  90
  -8   5   2 26453.2 1496.33  29
  -8   5   2 22918.0 1304.20  24
  -8   5   2 26335.2 1090.10  78
  -8   5   2 27419.5 1120.65  67
  -8   5   2 26911.7 1099.79  93
  -8   5   2 26634.6 1054.78   6
  -8   5   2 26826.5 1495.96  45
  -8   5   3 3987.75 278.191  90
  -8   5   3 2845.13 367.786  24
  -8   5   3 2953.82 442.378  29
  -8   5   3 3693.81 239.557 104
  -8   5   3 3822.79 402.103   2
  -8   5   3 3789.69 277.390  67
  -8   5   3 4211.02 241.294   6
  -8   5   3 3430.45 456.077  45
  -8   5   3 4092.21 269.808  93
  -8   5   4 6297.62 337.007 104
  -8   5   4 5812.74 508.679   2
  -8   5   4 6178.42 369.929  90
  -8   5   4 6532.35 325.542   6
  -8   5   4 5776.53 609.383  45
  -8   5   4 5783.41 350.803  93
  -8   5   5 7644.40 370.414   6
  -8   5   5 8055.47 446.151  80
  -8   5   5 7486.05 424.429  90
  -8   5   5 7182.22 565.584   2
  -8   5   5 7686.38 392.798 104
  -8   5   5 7918.40 721.596  45
  -8   5   6 9574.98 433.156   6
  -8   5   6 9506.85 465.641 104
  -8   5   6 10321.5 524.021  80
  -8   5   6 9251.76 506.736  67
  -8   5   7 6081.57 364.576  67
  -8   5   7 5929.28 366.929  80
  -8   5   7 5605.04 279.821   6
  -8   5   7 5619.95 294.319 102
  -8   5   7 6105.75 326.742 104
  -8   5   7 5620.98 313.864  92
  -8   5   8 209.774 61.9907 104
  -8   5   8 258.185 59.7501 102
  -8   5   8 229.416 63.7361  92
  -8   5   8 415.993 91.7455  67
  -8   5   9 573.718 86.4312  92
  -8   5   9 530.884 75.4206 102
  -8   5   9 627.083 89.8817 104
  -8   5  10 2328.99 133.096 102
  -8   5  10 2693.05 156.250 104
  -8   5  11 596.399 77.9790 104
  -8   5  11 468.198 63.9349 102
  -8   5  12 214.801 40.0682 102
  -8   5  12 252.541 49.0935 104
  -8   5  12 292.304 45.7343 106
  -8   5  13 1291.24 82.4106 104
  -8   5  13 1139.71 68.1572 106
  -8   6 -12 530.807 54.6667  93
  -8   6 -11 933.619 89.7551  93
  -8   6 -10 2361.26 173.632  90
  -8   6 -10 2611.03 172.314  93
  -8   6  -9 350.307 76.8990  90
  -8   6  -9 258.383 67.8807  93
  -8   6  -8 1573.01 152.558  90
  -8   6  -8 1479.81 142.602  93
  -8   6  -8 1157.57 115.911  66
  -8   6  -7 1967.27 182.361  90
  -8   6  -7 1693.71 137.264  78
  -8   6  -7 1922.23 169.515  93
  -8   6  -7 1969.12 157.321  66
  -8   6  -6 4854.77 292.574  66
  -8   6  -6 4881.55 278.214  78
  -8   6  -6 5451.11 329.899  90
  -8   6  -6 5238.54 313.053  93
  -8   6  -6 5367.24 264.006   6
  -8   6  -5 4019.92 225.181   6
  -8   6  -5 3710.44 236.609  78
  -8   6  -5 3432.72 242.479  66
  -8   6  -5 4163.62 280.510  90
  -8   6  -5 4028.18 444.897  22
  -8   6  -5 4153.98 447.644  21
  -8   6  -5 3615.15 254.975  93
  -8   6  -4 337.315 76.4174  78
  -8   6  -4 445.090 98.3900  90
  -8   6  -4 282.000 115.428   2
  -8   6  -4 432.382 89.7652  93
  -8   6  -4 391.820 154.506  22
  -8   6  -4 549.948 178.666  21
  -8   6  -4 480.700 75.8950   6
  -8   6  -3 6017.09 340.078  93
  -8   6  -3 5441.45 316.814  78
  -8   6  -3 5437.79 345.205  90
  -8   6  -3 5269.51 490.407   2
  -8   6  -3 5501.07 567.618  29
  -8   6  -3 5942.78 555.013  22
  -8   6  -3 5800.38 551.941  21
  -8   6  -3 5598.33 302.117   6
  -8   6  -2 5142.81 309.093  93
  -8   6  -2 5118.34 545.531  29
  -8   6  -2 5112.34 299.608  78
  -8   6  -2 4626.35 311.813  90
  -8   6  -2 4343.37 442.638   2
  -8   6  -2 4741.07 274.929   6
  -8   6  -1 7644.83 413.722  93
  -8   6  -1 8340.00 441.790  90
  -8   6  -1 6943.30 665.293  29
  -8   6  -1 7574.55 409.082  78
  -8   6  -1 8042.34 435.210  67
  -8   6  -1 7499.66 606.297   2
  -8   6  -1 7896.62 392.596   6
  -8   6  -1 7822.02 648.321  22
  -8   6  -1 8531.00 661.176  21
  -8   6   0 6450.95 328.547 106
  -8   6   0 7946.43 625.002  21
  -8   6   0 7888.57 615.627  22
  -8   6   0 6567.33 555.235   2
  -8   6   0 6797.85 388.521  90
  -8   6   0 5673.91 601.889  29
  -8   6   0 6009.69 359.293  78
  -8   6   0 7037.17 393.884  67
  -8   6   0 6877.52 371.706  93
  -8   6   0 6173.21 339.379   6
  -8   6   0 6349.79 630.251  45
  -8   6   1 3023.43 225.104  93
  -8   6   1 3055.35 239.294  90
  -8   6   1 2769.42 351.615  24
  -8   6   1 2954.73 431.695  29
  -8   6   1 3061.53 230.891  78
  -8   6   1 3394.76 250.601  67
  -8   6   1 3455.51 395.817  21
  -8   6   1 3233.36 383.197  22
  -8   6   1 3035.85 201.907 106
  -8   6   1 3248.63 442.181  45
  -8   6   2 6716.39 543.832  21
  -8   6   2 5554.12 500.146  22
  -8   6   2 5419.62 502.480   2
  -8   6   2 5252.62 508.292  24
  -8   6   2 4984.67 578.977  29
  -8   6   2 5255.71 330.577  78
  -8   6   2 5473.75 323.286  93
  -8   6   2 5947.58 351.008  90
  -8   6   2 6242.45 625.580  45
  -8   6   2 5445.68 303.978   6
  -8   6   3 4209.88 254.836 104
  -8   6   3 4906.46 456.582   2
  -8   6   3 4337.78 295.500  90
  -8   6   3 4466.03 533.450  29
  -8   6   3 4298.43 466.087  24
  -8   6   3 4889.99 301.453  78
  -8   6   3 4292.10 535.376  45
  -8   6   3 4243.11 277.116  93
  -8   6   3 4654.12 262.567   6
  -8   6   4 1356.29 122.955   6
  -8   6   4 1297.29 129.081 104
  -8   6   4 1296.95 228.472   2
  -8   6   4 1304.81 158.968  67
  -8   6   4 982.390 128.606  93
  -8   6   4 1060.50 138.982  90
  -8   6   4 1330.01 291.842  45
  -8   6   5 7854.20 442.558  80
  -8   6   5 7548.63 434.157  67
  -8   6   5 8097.62 375.080   6
  -8   6   5 7901.02 730.036  45
  -8   6   5 7447.70 413.768  90
  -8   6   5 7337.89 381.993 104
  -8   6   6 286.369 66.4526  92
  -8   6   6 295.277 72.2497 104
  -8   6   6 375.731 65.0862   6
  -8   6   6 256.469 83.9453  67
  -8   6   7 4160.11 250.875  92
  -8   6   7 3814.09 241.777 104
  -8   6   7 3997.41 211.936   6
  -8   6   7 4141.89 282.364  67
  -8   6   8 1989.37 184.325  67
  -8   6   8 1992.81 155.636 104
  -8   6   8 1840.68 156.604  92
  -8   6   9 116.326 65.9070  80
  -8   6   9 233.153 58.3484 104
  -8   6   9 145.725 42.7690 102
  -8   6   9 164.899 53.8260  92
  -8   6  10 578.283 75.1780 104
  -8   6  10 540.374 59.4300 102
  -8   6  11 40.6376 27.5702 102
  -8   6  11 59.3891 36.3420 104
  -8   6  12 108.378 33.9977 104
  -8   6  12 133.940 34.9643 106
  -8   6  12 90.8963 22.1584 102
  -8   7 -12 120.096 28.6079  90
  -8   7 -11 2252.96 130.775  93
  -8   7 -11 2598.15 152.694  90
  -8   7 -10 4390.50 229.738  93
  -8   7 -10 4640.74 248.706  90
  -8   7  -9 91.0743 47.2549  93
  -8   7  -9 127.702 56.7146  90
  -8   7  -8 706.033 89.0560  93
  -8   7  -8 873.787 106.060  90
  -8   7  -8 802.013 89.5170  66
  -8   7  -7 537.484 90.6505  93
  -8   7  -7 596.375 100.863  90
  -8   7  -7 585.860 80.5432  78
  -8   7  -7 512.595 83.5268  66
  -8   7  -6 1253.89 130.415  66
  -8   7  -6 1233.23 104.763   6
  -8   7  -6 1107.03 126.423  93
  -8   7  -6 1375.88 128.346  78
  -8   7  -6 1326.99 147.106  90
  -8   7  -5 2152.55 178.785  66
  -8   7  -5 2012.53 150.486   6
  -8   7  -5 2279.62 193.697  90
  -8   7  -5 2127.65 169.277  78
  -8   7  -5 2398.37 183.005  93
  -8   7  -4 2203.24 180.704  93
  -8   7  -4 2461.01 168.847   6
  -8   7  -4 2082.74 192.982  90
  -8   7  -4 2152.37 326.180  22
  -8   7  -4 2119.60 331.638  21
  -8   7  -4 2187.09 179.541  78
  -8   7  -3 404.470 92.2527  90
  -8   7  -3 495.259 91.1920  78
  -8   7  -3 639.694 99.3179  93
  -8   7  -3 729.475 217.534  29
  -8   7  -3 661.828 190.132  21
  -8   7  -3 698.902 193.675  22
  -8   7  -3 444.092 81.5680   6
  -8   7  -2 10258.7 517.736  90
  -8   7  -2 10722.2 829.318  29
  -8   7  -2 10132.2 500.054  78
  -8   7  -2 10341.8 492.834  93
  -8   7  -2 10143.3 715.833   2
  -8   7  -2 9575.26 468.401   6
  -8   7  -2 10580.1 763.039  22
  -8   7  -2 11963.2 799.091  21
  -8   7  -1 3108.51 235.988  90
  -8   7  -1 3280.10 444.422  29
  -8   7  -1 2930.88 222.719  78
  -8   7  -1 2980.48 235.475  67
  -8   7  -1 2729.89 351.411   2
  -8   7  -1 2850.25 209.530  93
  -8   7  -1 2854.90 200.462   6
  -8   7  -1 3639.12 416.465  22
  -8   7  -1 3458.74 404.865  21
  -8   7   0 3318.01 400.476  21
  -8   7   0 3860.69 426.420  22
  -8   7   0 3992.28 268.240  90
  -8   7   0 3104.89 444.218  29
  -8   7   0 3364.82 244.116  78
  -8   7   0 3735.75 408.920   2
  -8   7   0 3067.76 430.916  45
  -8   7   0 3230.21 227.767  93
  -8   7   0 3612.98 227.495   6
  -8   7   1 12544.1 614.191  90
  -8   7   1 13903.6 997.550  29
  -8   7   1 10995.4 808.440  24
  -8   7   1 13091.6 617.457  78
  -8   7   1 14038.8 871.911  22
  -8   7   1 14253.2 877.272  21
  -8   7   1 13235.0 967.121  45
  -8   7   1 13231.5 565.146 106
  -8   7   2 10504.1 830.276  45
  -8   7   2 9514.36 490.728  90
  -8   7   2 9570.26 813.393  29
  -8   7   2 8839.81 708.225  24
  -8   7   2 9753.50 494.015  78
  -8   7   2 10047.1 512.578  67
  -8   7   2 8416.04 655.709   2
  -8   7   2 9705.61 697.422  22
  -8   7   2 9301.51 683.381  21
  -8   7   2 9904.03 450.494 106
  -8   7   2 9735.90 455.541   6
  -8   7   3 7918.94 676.346  24
  -8   7   3 8835.11 471.444  78
  -8   7   3 9228.56 487.185  67
  -8   7   3 8343.45 619.714  21
  -8   7   3 9254.72 646.493  22
  -8   7   3 8582.89 458.269  90
  -8   7   3 9722.31 434.029   6
  -8   7   4 496.438 98.9031  67
  -8   7   4 415.306 158.037  24
  -8   7   4 306.758 65.5341 104
  -8   7   4 343.900 86.5862  90
  -8   7   4 361.048 71.4151   6
  -8   7   5 619.445 86.1828 104
  -8   7   5 559.208 77.2135   6
  -8   7   5 452.374 81.6819  92
  -8   7   5 522.264 96.6044  90
  -8   7   5 566.937 108.607  67
  -8   7   6 1042.54 108.521 104
  -8   7   6 915.900 92.9629   6
  -8   7   6 1131.25 140.890  67
  -8   7   7 6174.20 364.888  67
  -8   7   7 6462.23 293.680   6
  -8   7   7 6461.88 324.245 104
  -8   7   7 6260.23 336.992  92
  -8   7   7 6980.02 385.966  80
  -8   7   8 3177.23 196.293 104
  -8   7   8 3131.89 207.856  92
  -8   7   8 3244.49 230.708  67
  -8   7   8 3371.33 241.663  80
  -8   7   9 1993.77 153.719  92
  -8   7   9 2343.75 186.540  80
  -8   7   9 2481.79 156.255 104
  -8   7  10 11.9841 21.1577  92
  -8   7  10 525.262 62.5890 104
  -8   7  11 774.010 68.4976 104
  -8   7  12 2943.42 139.464 106
  -8   7  12 2806.20 134.861 104
  -8   8 -11 630.809 62.4044  90
  -8   8 -10 849.956 87.0215  90
  -8   8  -9 387.862 55.9778  93
  -8   8  -9 337.291 67.1368  90
  -8   8  -8 1366.21 110.978  93
  -8   8  -8 1551.37 136.663  90
  -8   8  -8 1336.43 109.737  78
  -8   8  -7 1068.79 104.431  93
  -8   8  -7 1311.41 131.106  90
  -8   8  -7 931.692 109.446  66
  -8   8  -7 1163.29 110.587  78
  -8   8  -6 900.074 111.119  66
  -8   8  -6 938.346 101.278  93
  -8   8  -6 808.938 99.9852  78
  -8   8  -6 951.529 86.7501   6
  -8   8  -6 840.045 112.120  90
  -8   8  -5 2173.47 163.707  93
  -8   8  -5 2261.96 176.090  78
  -8   8  -5 2117.19 149.513   6
  -8   8  -5 2357.90 189.091  90
  -8   8  -4 650.075 108.026  90
  -8   8  -4 519.374 192.396  29
  -8   8  -4 735.816 100.974  78
  -8   8  -4 500.042 78.8739   6
  -8   8  -3 560.902 103.677  90
  -8   8  -3 814.807 225.697  29
  -8   8  -3 513.273 80.9612   6
  -8   8  -3 621.825 101.093  78
  -8   8  -2 17257.9 764.326  78
  -8   8  -2 17101.2 769.262  90
  -8   8  -2 18627.6 1072.58  22
  -8   8  -2 17553.1 1049.36  21
  -8   8  -2 17136.1 1121.75  29
  -8   8  -2 17800.3 734.076   6
  -8   8  -1 3494.85 245.546  78
  -8   8  -1 3938.34 485.519  29
  -8   8  -1 3244.32 239.790  90
  -8   8  -1 4011.23 435.012  22
  -8   8  -1 3025.84 386.790  21
  -8   8  -1 3706.17 226.316   6
  -8   8   0 9248.25 780.254  45
  -8   8   0 7573.70 648.831  24
  -8   8   0 9444.70 787.041  29
  -8   8   0 9841.94 501.940  67
  -8   8   0 9057.20 478.068  78
  -8   8   0 10313.8 488.481  90
  -8   8   0 10159.1 720.120  22
  -8   8   0 9436.34 702.305  21
  -8   8   0 9653.13 451.593   6
  -8   8   1 1404.77 155.874  78
  -8   8   1 1660.23 169.094  67
  -8   8   1 1601.91 159.534  90
  -8   8   1 1967.53 285.002  22
  -8   8   1 1564.79 257.297  21
  -8   8   1 1806.94 293.571  24
  -8   8   2 2564.38 214.251  78
  -8   8   2 2730.20 225.607  67
  -8   8   2 2121.51 328.477  24
  -8   8   2 2786.79 180.213 106
  -8   8   2 3029.43 197.176   6
  -8   8   2 2945.90 213.180  90
  -8   8   3 4518.56 528.609  29
  -8   8   3 5040.05 510.699  24
  -8   8   3 4668.94 284.972  90
  -8   8   3 4815.26 266.199   6
  -8   8   3 4970.15 317.330  67
  -8   8   4 9402.90 461.900  67
  -8   8   4 8692.10 393.155   6
  -8   8   4 7209.90 653.982  24
  -8   8   4 8281.80 729.964  45
  -8   8   4 7818.81 404.627  90
  -8   8   4 7796.33 398.626  92
  -8   8   5 3366.16 247.799  80
  -8   8   5 3295.09 241.463  67
  -8   8   5 3076.04 186.078   6
  -8   8   5 2770.62 401.527  45
  -8   8   5 2810.12 200.038  92
  -8   8   6 7735.84 417.750  67
  -8   8   6 8235.01 353.968   6
  -8   8   6 7259.46 380.102  92
  -8   8   6 7905.82 428.579  80
  -8   8   6 7792.54 359.527 104
  -8   8   7 1493.19 147.588  67
  -8   8   7 1670.66 120.716 104
  -8   8   7 1534.35 156.830  80
  -8   8   7 1434.26 132.009  92
  -8   8   8 3676.58 195.149 104
  -8   8   8 3949.34 247.628  80
  -8   8   8 3217.79 205.717  92
  -8   8   9 678.495 64.0302 104
  -8   8   9 924.299 100.756  80
  -8   8  10 931.226 73.3306 104
  -8   8  11 281.342 38.6676 106
  -8   9 -10 1097.88 82.7694  90
  -8   9  -9 2199.98 141.434  90
  -8   9  -8 936.184 97.6290  90
  -8   9  -8 916.353 84.5344  78
  -8   9  -7 1748.43 141.201  90
  -8   9  -7 1562.26 126.483  78
  -8   9  -6 286.131 68.3665  90
  -8   9  -6 263.869 60.6532  78
  -8   9  -6 261.614 48.3766   6
  -8   9  -5 1788.69 152.341  90
  -8   9  -5 1643.38 144.652  78
  -8   9  -5 1571.76 119.680   6
  -8   9  -4 3791.53 247.462  78
  -8   9  -4 4228.22 256.267  90
  -8   9  -4 4141.02 226.992   6
  -8   9  -4 3684.15 440.528  29
  -8   9  -3 1179.66 130.240  78
  -8   9  -3 1033.99 238.796  29
  -8   9  -3 1177.47 128.800  90
  -8   9  -3 1197.72 114.263   6
  -8   9  -2 5401.02 326.960  67
  -8   9  -2 5656.48 319.250  78
  -8   9  -2 5455.21 556.931  29
  -8   9  -2 5173.45 302.473  90
  -8   9  -2 5081.14 280.978   6
  -8   9  -1 119.648 50.9418   6
  -8   9  -1 185.872 64.0241  78
  -8   9  -1 275.744 70.4925  90
  -8   9  -1 262.920 78.7996  67
  -8   9   0 8463.11 399.465   6
  -8   9   0 8305.86 442.088  67
  -8   9   0 7969.83 426.985  78
  -8   9   0 8130.05 409.244  90
  -8   9   1 4597.26 531.168  29
  -8   9   1 4982.31 310.918  67
  -8   9   1 4758.56 276.483  90
  -8   9   2 3161.63 235.561  67
  -8   9   2 2149.31 363.430  29
  -8   9   2 2870.66 414.431  45
  -8   9   2 3058.63 195.768   6
  -8   9   3 2187.59 186.692  67
  -8   9   3 1997.23 137.610 106
  -8   9   3 2232.58 354.608  45
  -8   9   3 2337.04 155.098   6
  -8   9   4 2118.43 345.822  45
  -8   9   4 2139.25 159.093  92
  -8   9   4 2054.66 147.192   6
  -8   9   4 2148.80 187.990  67
  -8   9   5 3023.33 228.034  80
  -8   9   5 2802.48 193.401  92
  -8   9   5 3187.02 179.426   6
  -8   9   5 3167.49 224.734  67
  -8   9   6 834.978 116.574  80
  -8   9   6 839.382 95.0778  92
  -8   9   6 833.031 76.2992   6
  -8   9   6 852.882 112.032  67
  -8   9   7 864.095 108.846  80
  -8   9   7 653.121 91.4903  67
  -8   9   8 65.7837 45.6706  80
  -8   9   8 23.2965 24.3695  92
  -8   9   9 583.509 76.5203  80
  -8   9  10 2880.20 143.088 106
  -8  10  -8 1928.62 120.144  90
  -8  10  -8 1802.69 127.555  67
  -8  10  -7 5.34172 33.3822  90
  -8  10  -7 16.9190 31.3157  78
  -8  10  -6 1642.41 127.234  90
  -8  10  -6 1689.37 102.986   6
  -8  10  -6 1854.55 136.321  78
  -8  10  -5 6646.59 321.007  90
  -8  10  -5 6661.21 298.659   6
  -8  10  -5 6366.14 328.823  78
  -8  10  -4 542.121 93.1282  67
  -8  10  -4 486.793 75.6872  90
  -8  10  -4 485.131 69.0133   6
  -8  10  -4 494.201 81.5387  78
  -8  10  -3 3238.32 225.125  67
  -8  10  -3 3051.90 196.288  90
  -8  10  -3 3588.76 197.605   6
  -8  10  -3 2914.71 209.903  78
  -8  10  -2 1158.93 133.795  67
  -8  10  -2 953.315 116.342  78
  -8  10  -2 1038.64 106.520  90
  -8  10  -2 1170.67 110.555   6
  -8  10  -1 2874.83 214.935  67
  -8  10  -1 2989.50 188.230   6
  -8  10  -1 2796.21 386.835  45
  -8  10   0 419.869 89.2796  67
  -8  10   0 431.604 73.0329   6
  -8  10   0 458.470 174.859  45
  -8  10   1 1788.11 167.156  67
  -8  10   1 2001.15 330.941  45
  -8  10   2 2012.72 317.867  45
  -8  10   2 1588.00 156.693  78
  -8  10   2 2083.15 142.782   6
  -8  10   2 1561.59 155.407  67
  -8  10   3 318.462 146.314  45
  -8  10   3 476.521 70.7512   6
  -8  10   3 422.708 88.5282  67
  -8  10   4 1784.24 108.773   6
  -8  10   4 1863.09 146.031  67
  -8  10   4 1792.64 152.420  80
  -8  10   4 1360.58 248.542  45
  -8  10   4 1681.57 96.9608 106
  -8  10   5 3383.69 195.620  80
  -8  10   5 3269.81 131.363   6
  -8  10   5 2879.71 171.591  67
  -8  10   6 2139.17 137.053  67
  -8  10   6 2921.49 170.170  80
  -8  10   7 192.873 54.6502  80
  -8  10   8 1598.72 96.0075 106
  -8  10   8 1432.55 113.924  80
  -8  10   9 2575.84 123.760 106
  -8  11  -6 250.264 50.8204  78
  -8  11  -6 287.187 54.8859  67
  -8  11  -5 284.439 42.5929   6
  -8  11  -5 313.014 60.6080  78
  -8  11  -5 305.774 62.8826  67
  -8  11  -4 1494.36 104.342   6
  -8  11  -4 1309.19 118.686  78
  -8  11  -4 1505.73 130.208  67
  -8  11  -3 1668.57 116.865   6
  -8  11  -3 1372.60 127.244  78
  -8  11  -3 1772.34 145.438  67
  -8  11  -2 1243.86 105.753   6
  -8  11  -2 1354.51 129.717  67
  -8  11  -1 5118.96 254.571   6
  -8  11  -1 4525.26 465.001  45
  -8  11  -1 4891.96 281.862  67
  -8  11   0 707.410 96.1109  78
  -8  11   0 797.498 86.2451   6
  -8  11   0 949.019 206.686  45
  -8  11   0 950.670 109.260  67
  -8  11   1 9891.36 714.336  45
  -8  11   1 9871.23 466.685  78
  -8  11   1 10263.9 473.417  67
  -8  11   2 1512.12 137.265  67
  -8  11   2 1485.73 113.918   6
  -8  11   3 346.852 73.7353  80
  -8  11   3 187.001 57.5893  67
  -8  11   3 236.029 48.2400   6
  -8  11   4 873.005 100.774  80
  -8  11   4 678.348 86.1952  67
  -8  11   4 794.915 72.0526   6
  -8  11   5 1865.41 143.759  80
  -8  11   5 2004.21 135.193  67
  -8  11   5 1735.63 102.255   6
  -8  11   6 2279.95 151.575  80
  -8  12  -5 442.903 37.5817   6
  -8  12  -4 1006.20 93.0590  67
  -8  12  -4 1066.93 73.8144   6
  -8  12  -3 1564.03 123.066  67
  -8  12  -3 1743.51 107.326   6
  -8  12  -2 745.151 84.5707  78
  -8  12  -2 923.869 93.0774  67
  -8  12  -2 891.173 77.1875   6
  -8  12  -1 647.306 81.7837  78
  -8  12  -1 669.691 82.4160  67
  -8  12  -1 671.112 68.5686   6
  -8  12   0 73.3122 38.9133  78
  -8  12   0 90.9063 42.7515  67
  -8  12   0 78.3096 36.5797   6
  -8  12   1 4295.45 230.015  67
  -8  12   2 1561.58 125.606  80
  -8  12   2 1369.31 98.0187   6
  -8  12   3 1685.48 128.164  80
  -8  12   3 1670.70 101.350   6
  -8  12   4 927.080 87.2335  80
  -8  12   4 910.099 62.7106   6
  -8  13  -3 4653.75 194.205   6
  -8  13  -2 2657.16 129.542   6
  -8  13  -1 23.4939 24.1993   6
  -8  13   0 2507.60 126.915   6
  -8  13   1 330.718 38.7401   6
  -8  13   2 360.012 36.7029   6
  -7 -13   1 999.511 59.1680  99
  -7 -12  -3 1012.41 68.2815  99
  -7 -12  -2 1093.12 73.1833  99
  -7 -12  -2 913.685 64.0233   3
  -7 -12  -1 3489.56 162.738  99
  -7 -12  -1 3421.26 161.964   3
  -7 -12  -1 3241.25 155.753   5
  -7 -12   0 1161.69 86.4302  99
  -7 -12   0 1181.81 79.9266 101
  -7 -12   0 1138.10 89.1647   3
  -7 -12   0 1123.22 84.3431   5
  -7 -12   1 2301.20 128.488 101
  -7 -12   1 2494.89 137.038   5
  -7 -12   1 2304.32 138.582   3
  -7 -12   2 2279.50 127.244 101
  -7 -12   2 2068.96 127.350   5
  -7 -12   2 2339.84 138.166   3
  -7 -12   3 2078.24 119.713 101
  -7 -12   3 1996.96 124.079   3
  -7 -12   3 1928.16 118.963   5
  -7 -12   4 5570.45 250.118 101
  -7 -12   4 5618.82 251.509  99
  -7 -12   4 5767.85 253.749   3
  -7 -12   4 5588.63 246.864   5
  -7 -12   5 2623.92 130.999   5
  -7 -12   5 2882.71 141.604 101
  -7 -12   5 2715.85 138.859  99
  -7 -12   5 2581.19 134.882   3
  -7 -12   6 1347.32 80.2050  99
  -7 -11  -6 3582.39 157.743  99
  -7 -11  -5 153.138 32.8154  99
  -7 -11  -4 1492.89 100.929  99
  -7 -11  -3 1234.64 81.8557 101
  -7 -11  -3 1521.73 103.871  99
  -7 -11  -3 1277.62 89.2400   5
  -7 -11  -3 1352.15 92.8816   3
  -7 -11  -2 259.055 43.5439 101
  -7 -11  -2 223.635 50.3064  99
  -7 -11  -2 138.466 43.4982   3
  -7 -11  -2 221.593 46.6761   5
  -7 -11  -1 740.573 81.4149  99
  -7 -11  -1 577.922 67.2681 101
  -7 -11  -1 732.453 81.0460   3
  -7 -11  -1 767.313 78.2759   5
  -7 -11   0 1021.06 89.3320 101
  -7 -11   0 877.417 93.9907   3
  -7 -11   0 908.822 91.2153   5
  -7 -11   1 3012.50 178.184 101
  -7 -11   1 3200.95 192.178   3
  -7 -11   1 3176.18 184.304   5
  -7 -11   2 3713.62 202.169 101
  -7 -11   2 3739.94 205.435  99
  -7 -11   2 3506.73 209.067   3
  -7 -11   3 4098.44 214.249  99
  -7 -11   3 3821.64 209.525 101
  -7 -11   3 3751.00 208.330   5
  -7 -11   4 1125.99 96.9836  99
  -7 -11   4 1018.73 95.3973 101
  -7 -11   4 1107.25 95.7652   5
  -7 -11   4 1106.31 100.627   3
  -7 -11   5 2914.09 163.458  99
  -7 -11   5 2634.23 159.132   3
  -7 -11   5 2751.45 156.534   5
  -7 -11   6 1178.17 89.7642  99
  -7 -11   6 1137.99 91.2289 101
  -7 -11   6 1157.39 87.7392   3
  -7 -11   6 1040.66 80.3296   5
  -7 -11   7 3139.52 159.274 101
  -7 -11   7 2938.97 154.557  99
  -7 -11   8 1009.53 67.1153  99
  -7 -10  -7 642.888 57.6064  99
  -7 -10  -6 2191.87 105.726  99
  -7 -10  -6 27.2566 15.2469  96
  -7 -10  -5 291.202 51.6714  99
  -7 -10  -5 270.263 34.9996 101
  -7 -10  -4 1446.62 91.0090   3
  -7 -10  -4 1383.94 87.0568   5
  -7 -10  -4 1674.40 112.004  99
  -7 -10  -4 1374.41 86.2033 101
  -7 -10  -3 113.928 43.3189   5
  -7 -10  -3 204.912 47.7304   3
  -7 -10  -3 169.890 53.4152  99
  -7 -10  -3 172.761 45.0460 101
  -7 -10  -2 3209.29 188.479 101
  -7 -10  -2 3357.97 193.974   5
  -7 -10  -2 3288.15 201.015   3
  -7 -10  -1 1214.23 110.007 101
  -7 -10  -1 1181.96 109.881   5
  -7 -10  -1 1230.79 119.239   3
  -7 -10   0 2422.50 163.378 101
  -7 -10   0 2264.36 168.441   3
  -7 -10   0 2150.52 158.655   5
  -7 -10   1 5061.96 271.864  99
  -7 -10   1 4786.68 263.558 101
  -7 -10   1 4737.02 276.974   3
  -7 -10   1 5165.89 270.131   5
  -7 -10   2 14.8211 45.1004 101
  -7 -10   2 37.6301 40.4009  99
  -7 -10   2 96.5922 51.4196  98
  -7 -10   3 1387.03 122.825   5
  -7 -10   3 1350.40 118.854  98
  -7 -10   3 1513.78 126.513  99
  -7 -10   3 1243.14 118.548 101
  -7 -10   4 3000.02 167.656   3
  -7 -10   4 3293.04 163.770   5
  -7 -10   4 3387.41 166.682  99
  -7 -10   4 3131.18 158.769  98
  -7 -10   5 640.838 78.7194   5
  -7 -10   5 568.659 83.0270   3
  -7 -10   5 588.886 78.6167  99
  -7 -10   5 639.539 83.5113  87
  -7 -10   6 1532.30 120.201 101
  -7 -10   6 1494.97 117.270  99
  -7 -10   6 1554.34 114.070   5
  -7 -10   6 1388.28 114.377   3
  -7 -10   7 1491.11 108.734 101
  -7 -10   7 1495.11 107.448  99
  -7 -10   7 1062.84 90.4777   3
  -7 -10   7 1186.40 88.7076   5
  -7 -10   8 3137.94 163.457  99
  -7 -10   8 3043.84 164.638 101
  -7  -9  -9 711.748 53.3904  99
  -7  -9  -8 959.776 77.8588  96
  -7  -9  -7 538.325 66.6272  96
  -7  -9  -6 893.829 85.6787  71
  -7  -9  -6 1049.99 75.8367 101
  -7  -9  -6 849.589 91.3824  96
  -7  -9  -5 1871.26 116.530   5
  -7  -9  -5 1572.01 125.070  71
  -7  -9  -5 1984.75 127.358 101
  -7  -9  -5 1866.24 143.834  96
  -7  -9  -4 2942.16 178.158   3
  -7  -9  -4 3072.26 175.703   5
  -7  -9  -4 2403.81 169.283  71
  -7  -9  -4 3131.83 178.685 101
  -7  -9  -4 2955.94 193.341  96
  -7  -9  -3 809.245 95.0708   3
  -7  -9  -3 652.997 83.0936   5
  -7  -9  -3 725.642 87.3127  71
  -7  -9  -3 838.058 90.7778 101
  -7  -9  -3 689.629 93.6134  96
  -7  -9  -2 1100.69 110.739   5
  -7  -9  -2 791.618 101.730   3
  -7  -9  -2 924.433 99.3575 101
  -7  -9  -2 792.310 102.290  96
  -7  -9  -1 1973.76 162.696   3
  -7  -9  -1 1912.86 151.817   5
  -7  -9  -1 1802.53 148.199 101
  -7  -9  -1 1634.17 136.228  98
  -7  -9  -1 2079.72 161.576  99
  -7  -9  -1 1971.91 157.315  96
  -7  -9   0 2694.00 185.230   5
  -7  -9   0 2868.15 203.347   3
  -7  -9   0 2592.99 187.590  99
  -7  -9   0 2839.26 190.781 101
  -7  -9   0 2325.79 170.637  98
  -7  -9   0 2494.39 181.426  96
  -7  -9   1 9087.30 386.502   3
  -7  -9   1 9726.40 375.848   5
  -7  -9   1 10477.8 388.395  99
  -7  -9   1 9928.92 378.950 101
  -7  -9   1 8837.34 356.413  98
  -7  -9   2 4269.28 248.733  99
  -7  -9   2 4489.55 253.984 101
  -7  -9   2 3694.73 234.404  98
  -7  -9   2 4022.41 247.189  87
  -7  -9   3 4748.48 281.961   3
  -7  -9   3 4954.82 272.433   5
  -7  -9   3 4727.84 266.201  98
  -7  -9   3 4598.95 268.394  99
  -7  -9   3 4848.29 283.190  87
  -7  -9   4 380.936 77.1985   3
  -7  -9   4 394.606 73.4554   5
  -7  -9   4 474.541 79.5433  99
  -7  -9   4 440.287 87.8782  87
  -7  -9   4 384.466 78.0688  98
  -7  -9   5 347.199 80.4568  87
  -7  -9   5 369.674 74.2879   3
  -7  -9   5 338.151 68.9927   5
  -7  -9   5 342.124 69.1663  99
  -7  -9   5 350.036 71.3696 101
  -7  -9   6 3708.20 221.371   3
  -7  -9   6 3852.83 215.322   5
  -7  -9   6 3643.56 219.358 101
  -7  -9   6 3614.50 216.202  99
  -7  -9   6 3980.06 223.901  98
  -7  -9   6 4176.63 258.273  87
  -7  -9   7 2286.49 149.991   3
  -7  -9   7 2145.36 140.439   5
  -7  -9   7 2595.69 190.586  87
  -7  -9   7 2072.42 147.100  99
  -7  -9   7 2152.31 148.206  98
  -7  -9   7 2355.86 156.442 101
  -7  -9   8 3709.11 203.038  98
  -7  -9   8 3982.20 210.752 101
  -7  -9   8 3754.61 204.217  99
  -7  -9   9 5877.96 265.097  99
  -7  -8 -10 769.310 62.4561  96
  -7  -8  -9 1205.51 98.4144  96
  -7  -8  -8 818.557 89.1182  96
  -7  -8  -8 760.471 87.9589  73
  -7  -8  -8 807.987 82.2007  71
  -7  -8  -7 4209.72 206.539 101
  -7  -8  -7 4826.16 256.653  96
  -7  -8  -7 4232.23 250.229  73
  -7  -8  -7 4513.60 241.979  71
  -7  -8  -6 879.273 85.1222 101
  -7  -8  -6 959.630 114.544  73
  -7  -8  -6 797.552 93.4233  71
  -7  -8  -6 860.586 107.564  96
  -7  -8  -5 374.877 71.8722  71
  -7  -8  -5 389.808 83.3612  73
  -7  -8  -5 443.717 85.0053  96
  -7  -8  -5 365.464 61.9713   3
  -7  -8  -5 342.337 58.7534   5
  -7  -8  -4 2060.06 165.676  71
  -7  -8  -4 2171.20 177.530  96
  -7  -8  -4 2265.39 159.415   3
  -7  -8  -4 1905.74 145.531   5
  -7  -8  -3 624.631 93.0500  71
  -7  -8  -3 799.551 101.535   3
  -7  -8  -3 796.459 98.3890   5
  -7  -8  -3 637.675 105.907  73
  -7  -8  -3 805.186 109.757  96
  -7  -8  -2 2259.67 188.137  96
  -7  -8  -2 2407.46 181.603  71
  -7  -8  -2 2489.36 187.941   3
  -7  -8  -2 2261.49 171.331   5
  -7  -8  -2 2261.69 160.048  98
  -7  -8  -1 5364.25 317.757  96
  -7  -8  -1 5392.46 303.775  71
  -7  -8  -1 5292.18 287.211  98
  -7  -8  -1 5495.02 316.463   3
  -7  -8  -1 5625.23 304.766   5
  -7  -8   0 21839.8 973.179  87
  -7  -8   0 24245.2 998.113  96
  -7  -8   0 23365.8 964.590  98
  -7  -8   0 26577.9 994.093 101
  -7  -8   0 24069.9 998.931   3
  -7  -8   0 25301.6 985.496   5
  -7  -8   1 27467.2 1212.95  87
  -7  -8   1 28538.6 1214.10  96
  -7  -8   1 31686.6 1212.76   5
  -7  -8   1 30576.1 1230.90   3
  -7  -8   1 32768.9 1220.72 101
  -7  -8   1 29574.9 1197.27  98
  -7  -8   1 33966.4 1224.49  99
  -7  -8   2 3555.03 223.537  99
  -7  -8   2 3262.35 221.569 101
  -7  -8   2 3077.26 210.948  98
  -7  -8   2 3151.59 231.319  87
  -7  -8   3 2970.57 222.951   3
  -7  -8   3 3028.75 211.071   5
  -7  -8   3 3653.41 225.321  99
  -7  -8   3 3026.59 206.132  98
  -7  -8   3 3400.57 243.394  87
  -7  -8   4 1109.11 119.027  98
  -7  -8   4 1197.86 125.631 101
  -7  -8   4 1114.13 118.220  99
  -7  -8   4 1103.52 116.074   5
  -7  -8   4 1094.12 128.835   3
  -7  -8   4 919.203 130.659  87
  -7  -8   5 12545.9 585.284  87
  -7  -8   5 11432.8 532.958 102
  -7  -8   5 12191.9 532.734  99
  -7  -8   5 11667.9 534.073 101
  -7  -8   5 11931.4 529.134   5
  -7  -8   5 11514.3 540.452   3
  -7  -8   6 11858.8 581.740  87
  -7  -8   6 12115.7 533.006 101
  -7  -8   6 11717.3 530.625 102
  -7  -8   6 11918.4 525.227  99
  -7  -8   6 11580.4 525.730  98
  -7  -8   6 11768.7 533.568   3
  -7  -8   6 12402.2 524.505   5
  -7  -8   7 1975.81 178.961  87
  -7  -8   7 1571.00 130.771  98
  -7  -8   7 1599.97 129.634  99
  -7  -8   7 1616.22 134.087 101
  -7  -8   7 1444.42 129.913 102
  -7  -8   7 1716.63 128.788   5
  -7  -8   7 1663.57 132.439   3
  -7  -8   8 1615.77 151.450  87
  -7  -8   8 1475.22 104.115 103
  -7  -8   8 1390.38 107.388 102
  -7  -8   8 1410.93 106.349 101
  -7  -8   8 1305.94 101.621  98
  -7  -8   8 1276.57 98.3373  99
  -7  -8   9 412.679 88.1114  87
  -7  -8   9 313.399 53.3554  98
  -7  -8   9 276.976 53.6536 103
  -7  -8   9 333.740 56.9623 102
  -7  -8   9 277.649 50.6838  99
  -7  -8   9 240.977 50.1142 101
  -7  -7 -10 240.605 46.9317  71
  -7  -7  -9 1018.76 100.027  73
  -7  -7  -9 1085.30 100.929  71
  -7  -7  -8 3760.87 224.286  71
  -7  -7  -8 3306.92 221.842  96
  -7  -7  -7 638.380 95.0317  71
  -7  -7  -7 726.543 100.229  73
  -7  -7  -7 781.526 109.165  96
  -7  -7  -6 7879.13 415.838  73
  -7  -7  -6 7993.12 406.752  71
  -7  -7  -6 8414.58 421.197  96
  -7  -7  -5 2568.16 172.258   3
  -7  -7  -5 2448.79 163.736   5
  -7  -7  -5 2526.13 202.670  73
  -7  -7  -5 2424.41 192.471  71
  -7  -7  -5 2620.47 203.306  96
  -7  -7  -4 3060.27 200.596   5
  -7  -7  -4 3412.08 214.994   3
  -7  -7  -4 2967.28 223.091  71
  -7  -7  -4 3519.79 246.814  73
  -7  -7  -4 3282.66 239.577  96
  -7  -7  -3 1696.67 167.576  96
  -7  -7  -3 1791.80 166.028  71
  -7  -7  -3 1776.56 136.967  98
  -7  -7  -3 1877.22 161.805   3
  -7  -7  -3 1763.51 147.434   5
  -7  -7  -2 12616.7 583.034   3
  -7  -7  -2 13266.3 573.583   5
  -7  -7  -2 12719.1 589.494  71
  -7  -7  -2 11462.6 564.598  87
  -7  -7  -2 13544.2 613.846  96
  -7  -7  -2 12879.9 554.198  98
  -7  -7  -1 1341.50 242.228   2
  -7  -7  -1 1266.16 126.252   5
  -7  -7  -1 1089.26 129.929   3
  -7  -7  -1 1150.04 132.634  71
  -7  -7  -1 993.607 125.566  87
  -7  -7  -1 1081.65 135.972  96
  -7  -7  -1 1045.77 112.130  98
  -7  -7   0 1057.01 128.117   3
  -7  -7   0 950.932 115.102   5
  -7  -7   0 733.623 193.727   2
  -7  -7   0 916.299 118.841  71
  -7  -7   0 991.355 130.910  96
  -7  -7   0 1261.50 122.669  98
  -7  -7   0 766.048 116.276  87
  -7  -7   1 7198.99 410.237  87
  -7  -7   1 7753.82 411.356  96
  -7  -7   1 8014.64 386.703  98
  -7  -7   1 7517.79 404.426   3
  -7  -7   1 7383.11 607.201   2
  -7  -7   1 7474.21 385.432   5
  -7  -7   2 17979.1 829.800  87
  -7  -7   2 18337.8 782.949  98
  -7  -7   2 18151.7 809.667  96
  -7  -7   2 20364.4 799.065  99
  -7  -7   3 12031.6 605.957  87
  -7  -7   3 12711.3 563.788  98
  -7  -7   3 11595.6 568.663 102
  -7  -7   3 13624.5 572.844  99
  -7  -7   3 13045.9 575.833 101
  -7  -7   3 12375.6 582.317   3
  -7  -7   3 12246.7 562.158   5
  -7  -7   3 11654.9 801.479   2
  -7  -7   4 8871.54 488.018  87
  -7  -7   4 8575.43 434.488  98
  -7  -7   4 9539.75 441.411  99
  -7  -7   4 8636.79 447.274 102
  -7  -7   4 9632.71 450.126 101
  -7  -7   4 9528.72 462.853   3
  -7  -7   4 9422.90 444.432   5
  -7  -7   5 7140.79 420.300  87
  -7  -7   5 7476.88 384.129 102
  -7  -7   5 7788.48 370.946  99
  -7  -7   5 7712.12 378.811 101
  -7  -7   5 6812.93 376.341   3
  -7  -7   5 6957.73 363.535   5
  -7  -7   6 8240.96 460.571  87
  -7  -7   6 8508.84 408.563  98
  -7  -7   6 8350.39 398.766   5
  -7  -7   6 8428.67 412.637   3
  -7  -7   6 8158.46 396.569  99
  -7  -7   6 8150.97 390.596 103
  -7  -7   6 8357.72 405.297 101
  -7  -7   6 8631.02 418.084 102
  -7  -7   7 3292.31 196.489   5
  -7  -7   7 3264.07 205.823   3
  -7  -7   7 3168.92 197.165  99
  -7  -7   7 2909.68 196.194 103
  -7  -7   7 3247.82 203.784 101
  -7  -7   7 3557.23 210.882  98
  -7  -7   7 3145.36 209.951 102
  -7  -7   7 2710.14 192.692 100
  -7  -7   7 3396.68 258.514  87
  -7  -7   8 11831.5 487.027   5
  -7  -7   8 11935.5 497.682   3
  -7  -7   8 11193.7 507.845 100
  -7  -7   8 12262.0 511.021  98
  -7  -7   8 11396.4 495.744  99
  -7  -7   8 11457.5 510.383 103
  -7  -7   8 11995.6 520.437 102
  -7  -7   8 11969.8 504.685 101
  -7  -7   8 10265.8 477.670 105
  -7  -7   9 974.358 103.108 103
  -7  -7   9 888.066 86.8322  99
  -7  -7   9 971.940 101.266 100
  -7  -7   9 910.340 86.5139 105
  -7  -7   9 1187.05 102.052  98
  -7  -7   9 976.704 92.4153 101
  -7  -7  10 622.482 104.015  87
  -7  -7  10 621.872 74.7899 102
  -7  -7  10 471.535 74.0647 103
  -7  -7  10 593.713 77.2859 100
  -7  -7  11 602.514 71.8819 100
  -7  -7  11 640.794 65.6510 102
  -7  -7  11 541.030 71.6575 103
  -7  -7  12 1207.44 91.0610 100
  -7  -6 -11 3391.54 184.496  96
  -7  -6 -10 3690.19 206.315  73
  -7  -6 -10 3772.89 215.360  71
  -7  -6 -10 3986.57 222.508  96
  -7  -6  -9 145.488 54.0086  73
  -7  -6  -9 178.725 58.4446  71
  -7  -6  -9 103.029 55.9517  96
  -7  -6  -8 5041.22 295.680  73
  -7  -6  -8 5691.94 308.301  71
  -7  -6  -7 5679.36 331.422  73
  -7  -6  -7 6076.64 335.647  71
  -7  -6  -6 876.053 118.606  71
  -7  -6  -6 675.943 106.249  73
  -7  -6  -5 4386.95 248.650   3
  -7  -6  -5 4552.70 243.758   5
  -7  -6  -5 4149.87 281.917  73
  -7  -6  -5 3883.55 269.167  71
  -7  -6  -4 613.725 92.9947   3
  -7  -6  -4 774.942 93.9773   5
  -7  -6  -4 659.431 108.104  71
  -7  -6  -4 545.762 109.617  73
  -7  -6  -4 636.116 113.273  96
  -7  -6  -3 5027.60 322.253  96
  -7  -6  -3 4869.72 311.097  71
  -7  -6  -3 5354.05 327.183  73
  -7  -6  -3 5652.47 308.268   3
  -7  -6  -3 5696.09 296.350   5
  -7  -6  -3 4938.52 268.999  98
  -7  -6  -2 13066.0 605.579  96
  -7  -6  -2 12208.8 584.748  71
  -7  -6  -2 10635.8 577.717  73
  -7  -6  -2 12489.6 578.678   3
  -7  -6  -2 13188.7 564.923   5
  -7  -6  -2 10624.5 769.909   2
  -7  -6  -2 13275.1 550.383  98
  -7  -6  -1 7903.57 430.975  96
  -7  -6  -1 8045.56 391.232  98
  -7  -6  -1 7690.84 419.647  71
  -7  -6  -1 8293.18 402.671   5
  -7  -6  -1 8165.58 419.720   3
  -7  -6  -1 7743.76 614.376   2
  -7  -6   0 1486.31 160.537  87
  -7  -6   0 1659.20 142.223  98
  -7  -6   0 1360.09 158.678  96
  -7  -6   0 1450.93 151.532  71
  -7  -6   0 1517.65 141.819   5
  -7  -6   0 1633.95 156.929   3
  -7  -6   0 1377.77 245.251   2
  -7  -6   1 2219.24 206.605  87
  -7  -6   1 2619.96 212.433  96
  -7  -6   1 2613.19 185.743  98
  -7  -6   1 2521.09 203.723   3
  -7  -6   1 2790.33 195.072   5
  -7  -6   1 2246.79 320.235   2
  -7  -6   2 6451.02 395.105  87
  -7  -6   2 6801.53 356.074  98
  -7  -6   2 6905.68 389.615  96
  -7  -6   2 7556.01 367.167  99
  -7  -6   3 37747.5 1555.82  87
  -7  -6   3 36809.0 1521.10  96
  -7  -6   3 37789.9 1486.88  98
  -7  -6   3 38556.6 1511.71 102
  -7  -6   3 40893.2 1491.68  99
  -7  -6   3 39006.4 1515.42   3
  -7  -6   3 36074.1 1781.43   2
  -7  -6   3 39510.2 1496.39   5
  -7  -6   4 7124.56 436.619  87
  -7  -6   4 8010.08 411.306 102
  -7  -6   4 8044.27 389.476  99
  -7  -6   4 8084.24 399.909 101
  -7  -6   4 8112.65 614.114   2
  -7  -6   4 7662.21 405.903   3
  -7  -6   4 7961.36 393.455   5
  -7  -6   5 8503.26 494.058  87
  -7  -6   5 8922.13 438.915  98
  -7  -6   5 9348.61 434.431  99
  -7  -6   5 9777.52 450.246 101
  -7  -6   5 8476.56 433.973 100
  -7  -6   5 9019.68 429.096 103
  -7  -6   5 9519.24 461.406 102
  -7  -6   5 10139.0 463.668   3
  -7  -6   5 9123.73 661.938   2
  -7  -6   5 9380.39 441.459   5
  -7  -6   6 26.1822 46.0001  98
  -7  -6   6 76.4104 45.5709 101
  -7  -6   6 36.3627 46.1060 100
  -7  -6   6 38.7792 40.8864  99
  -7  -6   6 8.46779 42.0847 103
  -7  -6   6 39.6211 53.1578 102
  -7  -6   6 97.3780 48.6941   5
  -7  -6   6 74.2724 52.4259   3
  -7  -6   7 5462.61 293.696  98
  -7  -6   7 5359.69 300.066 100
  -7  -6   7 5407.54 287.258 101
  -7  -6   7 4855.67 273.093  99
  -7  -6   7 5564.03 308.574 102
  -7  -6   7 5130.57 292.287 103
  -7  -6   7 5368.50 291.363   3
  -7  -6   7 5673.36 285.206   5
  -7  -6   8 4282.90 295.869  87
  -7  -6   8 4214.23 235.236  98
  -7  -6   8 3784.31 210.860   5
  -7  -6   8 4025.05 222.222   3
  -7  -6   8 3911.88 238.528 103
  -7  -6   8 3879.01 220.549 101
  -7  -6   8 3628.53 212.796  99
  -7  -6   8 3510.10 233.509 100
  -7  -6   8 4050.96 245.016 102
  -7  -6   8 3483.02 208.234 105
  -7  -6   9 1177.23 146.683  87
  -7  -6   9 980.061 108.604 102
  -7  -6   9 899.976 93.5996  98
  -7  -6   9 984.949 110.004 100
  -7  -6   9 822.827 103.114 103
  -7  -6   9 742.659 79.2126  99
  -7  -6   9 1069.05 92.2455 101
  -7  -6   9 856.532 89.9410 105
  -7  -6  10 2111.64 163.482 103
  -7  -6  10 2229.46 142.493  98
  -7  -6  10 2183.32 164.422 100
  -7  -6  10 2363.13 164.600 102
  -7  -6  11 176.110 71.6525  87
  -7  -6  11 167.729 54.0564 100
  -7  -6  11 277.199 62.4725 103
  -7  -6  11 266.291 57.1008 102
  -7  -6  12 1061.49 95.9932 100
  -7  -6  12 966.336 81.7742 102
  -7  -6  12 905.072 90.4955 103
  -7  -6  13 614.146 65.7222 100
  -7  -5 -12 564.867 61.3062  96
  -7  -5 -11 1613.72 128.054  71
  -7  -5 -11 1929.33 136.923  96
  -7  -5 -10 1389.94 115.953  73
  -7  -5 -10 1398.86 126.874  71
  -7  -5 -10 1237.76 124.368  96
  -7  -5  -9 100.606 53.1440  73
  -7  -5  -9 58.3624 47.3668  96
  -7  -5  -8 3925.16 251.251  73
  -7  -5  -8 3982.21 262.970  96
  -7  -5  -7 1034.95 127.130  73
  -7  -5  -7 997.831 130.933  96
  -7  -5  -6 5293.73 320.722  73
  -7  -5  -6 5078.04 321.996  96
  -7  -5  -5 4369.87 250.365   3
  -7  -5  -5 4296.84 241.989   5
  -7  -5  -5 4471.11 284.636  71
  -7  -5  -5 4140.25 279.564  73
  -7  -5  -4 63.7424 49.8050   3
  -7  -5  -4 122.935 93.5151   2
  -7  -5  -4 81.4117 50.2939   5
  -7  -5  -4 157.541 69.5604  73
  -7  -5  -4 82.8275 58.8422  71
  -7  -5  -4 58.1557 78.0478  19
  -7  -5  -3 5915.16 519.525   2
  -7  -5  -3 6482.35 351.163   3
  -7  -5  -3 6967.08 345.695   5
  -7  -5  -3 6293.40 496.742  19
  -7  -5  -3 6561.20 374.650  71
  -7  -5  -3 6786.13 382.097  73
  -7  -5  -3 6441.40 321.169  98
  -7  -5  -2 2068.47 172.719   3
  -7  -5  -2 1968.69 159.233   5
  -7  -5  -2 1435.48 245.336   2
  -7  -5  -2 2010.16 183.278  73
  -7  -5  -2 1697.22 169.279  71
  -7  -5  -2 2046.00 149.689  98
  -7  -5  -2 1997.90 185.520  96
  -7  -5  -2 1665.24 151.352  93
  -7  -5  -1 1905.39 155.770   5
  -7  -5  -1 1978.27 284.852   2
  -7  -5  -1 2056.22 171.376   3
  -7  -5  -1 1476.62 161.899  73
  -7  -5  -1 1870.13 173.398  71
  -7  -5  -1 1894.43 148.576  98
  -7  -5  -1 1805.36 177.291  96
  -7  -5  -1 1647.80 152.531  93
  -7  -5   0 36074.8 1368.71  98
  -7  -5   0 35840.3 1422.82  96
  -7  -5   0 32220.2 1373.94  93
  -7  -5   0 34668.2 1405.81  71
  -7  -5   0 35292.1 1395.25   3
  -7  -5   0 36918.0 1380.58   5
  -7  -5   0 35814.4 1682.09   2
  -7  -5   0 36835.4 1402.37 102
  -7  -5   1 9976.74 470.056  98
  -7  -5   1 9628.45 507.233  96
  -7  -5   1 9860.68 484.752  93
  -7  -5   1 10244.5 502.769  71
  -7  -5   1 10925.4 504.166 102
  -7  -5   1 11009.5 506.609   3
  -7  -5   1 8992.66 686.317   2
  -7  -5   1 10397.8 481.906   5
  -7  -5   2 4435.98 305.440  87
  -7  -5   2 4548.55 261.923  98
  -7  -5   2 4555.98 291.603  96
  -7  -5   2 4085.77 266.319  93
  -7  -5   2 4629.75 281.119 102
  -7  -5   3 1135.71 148.089  87
  -7  -5   3 954.011 119.758  93
  -7  -5   3 1161.82 120.562  98
  -7  -5   3 1247.09 144.348  96
  -7  -5   3 1173.90 115.889  99
  -7  -5   3 1162.23 135.555   3
  -7  -5   3 1273.99 125.518   5
  -7  -5   3 1055.64 215.328   2
  -7  -5   4 233.587 84.6902  87
  -7  -5   4 423.198 77.9414 101
  -7  -5   4 310.610 64.7418  99
  -7  -5   4 288.569 69.2395 100
  -7  -5   4 392.976 72.9330 103
  -7  -5   4 502.723 85.6947   5
  -7  -5   4 394.604 78.4875   3
  -7  -5   4 554.269 159.022   2
  -7  -5   5 448.771 83.6213  98
  -7  -5   5 369.937 72.9739 103
  -7  -5   5 410.633 79.5045 101
  -7  -5   5 405.331 69.3051  99
  -7  -5   5 595.531 92.0743 100
  -7  -5   5 378.873 81.8181 102
  -7  -5   5 608.898 89.1411   5
  -7  -5   5 324.235 77.3498   3
  -7  -5   5 446.158 155.668   2
  -7  -5   6 9355.76 442.730  98
  -7  -5   6 9367.44 454.813 100
  -7  -5   6 8738.43 439.600 103
  -7  -5   6 8938.90 419.700  99
  -7  -5   6 10291.8 444.236 101
  -7  -5   6 8653.43 452.254 102
  -7  -5   6 8872.25 443.345   3
  -7  -5   6 9889.37 439.569   5
  -7  -5   6 8567.46 633.142   2
  -7  -5   7 5734.53 380.534  87
  -7  -5   7 6203.95 325.983  98
  -7  -5   7 6184.52 341.238 100
  -7  -5   7 6253.03 342.977 102
  -7  -5   7 5904.29 302.964  99
  -7  -5   7 6067.55 332.307 103
  -7  -5   7 6069.07 313.455 101
  -7  -5   7 6660.68 318.637   5
  -7  -5   7 6493.33 327.387   3
  -7  -5   7 5988.39 492.238   2
  -7  -5   8 12909.7 611.272  87
  -7  -5   8 11433.8 494.634   5
  -7  -5   8 12206.0 510.313   3
  -7  -5   8 12170.2 520.984  98
  -7  -5   8 11396.3 533.860 103
  -7  -5   8 11929.8 543.916 100
  -7  -5   8 12330.7 547.191 102
  -7  -5   8 11489.7 500.010 101
  -7  -5   8 9990.30 488.655 105
  -7  -5   9 656.904 85.7939  98
  -7  -5   9 733.008 98.9912 102
  -7  -5   9 716.446 99.9785 103
  -7  -5   9 797.267 107.509 100
  -7  -5   9 804.552 135.832  87
  -7  -5  10 199.616 49.5877  98
  -7  -5  10 175.478 57.2637 102
  -7  -5  10 262.067 72.4789 100
  -7  -5  10 212.031 67.3928 103
  -7  -5  10 165.415 83.8928  87
  -7  -5  11 661.550 91.7897 100
  -7  -5  11 689.437 88.6758 102
  -7  -5  11 791.992 116.847  87
  -7  -5  12 813.576 94.2708 100
  -7  -5  12 884.779 88.2052 102
  -7  -5  13 117.856 42.8781 100
  -7  -5  13 164.942 37.2685 102
  -7  -5  14 155.052 38.6216 100
  -7  -4 -12 132.027 42.7418  71
  -7  -4 -12 141.883 43.5438  96
  -7  -4 -11 546.221 78.7602  71
  -7  -4 -11 478.302 76.7372  96
  -7  -4 -10 1547.90 127.253  73
  -7  -4 -10 1620.53 144.807  71
  -7  -4 -10 1554.06 145.687  96
  -7  -4  -9 3572.48 246.783  71
  -7  -4  -9 3797.25 236.168  73
  -7  -4  -9 4327.06 266.695  96
  -7  -4  -8 6540.81 354.722  73
  -7  -4  -8 6439.13 366.168  71
  -7  -4  -8 6124.17 325.095  93
  -7  -4  -8 7342.03 382.527  96
  -7  -4  -7 924.897 127.396  71
  -7  -4  -7 776.594 113.768  73
  -7  -4  -7 927.043 108.706  93
  -7  -4  -7 1033.69 133.173  96
  -7  -4  -6 8565.84 443.533  73
  -7  -4  -6 8506.83 448.820  71
  -7  -4  -6 7263.06 591.290  19
  -7  -4  -6 8846.83 458.660  96
  -7  -4  -6 8298.00 414.927  93
  -7  -4  -5 2305.83 200.219  73
  -7  -4  -5 2964.05 225.843  96
  -7  -4  -5 2685.25 196.301  93
  -7  -4  -5 2618.22 183.837   3
  -7  -4  -5 2769.30 180.126   5
  -7  -4  -4 1409.24 155.112  73
  -7  -4  -4 1593.04 239.330  19
  -7  -4  -4 1811.55 156.450  93
  -7  -4  -4 1730.93 171.813  96
  -7  -4  -4 1499.62 140.473   3
  -7  -4  -4 1383.23 229.070   2
  -7  -4  -4 1741.20 141.684   5
  -7  -4  -3 2638.23 212.366  73
  -7  -4  -3 2576.09 196.911  93
  -7  -4  -3 2805.05 221.491  96
  -7  -4  -3 2568.65 294.022  19
  -7  -4  -3 2689.28 330.336   2
  -7  -4  -3 2710.00 196.490   3
  -7  -4  -3 2777.61 189.333   5
  -7  -4  -2 2850.21 224.096  71
  -7  -4  -2 2620.62 213.245  73
  -7  -4  -2 3030.06 211.612   3
  -7  -4  -2 2751.95 336.234   2
  -7  -4  -2 3130.56 202.627   5
  -7  -4  -2 3026.73 188.319  98
  -7  -4  -2 2706.22 204.579  93
  -7  -4  -2 3014.92 195.780   6
  -7  -4  -1 7903.88 425.521  71
  -7  -4  -1 8306.28 393.263   6
  -7  -4  -1 7672.40 406.084   3
  -7  -4  -1 8533.58 400.992   5
  -7  -4  -1 7760.12 593.552   2
  -7  -4  -1 8213.45 386.805  98
  -7  -4  -1 7985.81 413.939  93
  -7  -4   0 10435.8 529.022  71
  -7  -4   0 11504.7 500.842   6
  -7  -4   0 11305.0 507.494   5
  -7  -4   0 10319.6 713.849   2
  -7  -4   0 10725.4 518.475   3
  -7  -4   0 11233.9 521.928 102
  -7  -4   0 11328.6 526.283  93
  -7  -4   0 10732.1 492.148  98
  -7  -4   1 131.320 67.0252  71
  -7  -4   1 239.507 64.7181   6
  -7  -4   1 215.373 60.4843  98
  -7  -4   1 268.518 77.1019  96
  -7  -4   1 218.413 66.3126  93
  -7  -4   1 336.931 76.2510   3
  -7  -4   1 143.194 57.8188   5
  -7  -4   1 283.270 123.822   2
  -7  -4   1 304.411 75.5658 102
  -7  -4   2 11642.9 543.363  90
  -7  -4   2 11363.5 571.906  96
  -7  -4   2 12064.7 535.458  98
  -7  -4   2 12387.1 568.127  93
  -7  -4   2 12464.4 558.672 102
  -7  -4   3 12070.7 537.986   6
  -7  -4   3 11455.6 576.929  96
  -7  -4   3 11757.4 573.633  93
  -7  -4   3 12585.2 546.943  98
  -7  -4   3 12135.3 560.135   3
  -7  -4   3 11619.2 776.067   2
  -7  -4   3 12288.7 546.096   5
  -7  -4   3 12791.9 532.079  99
  -7  -4   3 12050.8 563.465 102
  -7  -4   4 5471.17 286.090   6
  -7  -4   4 4725.68 309.601  93
  -7  -4   4 5276.51 306.320 102
  -7  -4   4 5348.70 272.950  99
  -7  -4   4 4626.26 275.805 103
  -7  -4   4 5050.13 294.890 100
  -7  -4   4 4646.75 448.397   2
  -7  -4   4 5216.31 298.882   3
  -7  -4   4 5842.17 297.894   5
  -7  -4   5 8777.58 498.738  87
  -7  -4   5 9757.77 445.104  98
  -7  -4   5 9423.37 432.933 101
  -7  -4   5 8566.86 445.914 100
  -7  -4   5 8823.59 438.120 103
  -7  -4   5 9692.05 660.886   2
  -7  -4   5 9777.46 440.690   5
  -7  -4   5 9014.35 446.336   3
  -7  -4   6 2033.25 210.738  87
  -7  -4   6 2530.97 180.167  98
  -7  -4   6 2396.14 188.930 100
  -7  -4   6 2173.49 160.775 106
  -7  -4   6 2425.00 167.294 101
  -7  -4   6 1975.51 170.798 103
  -7  -4   6 2734.60 187.948   3
  -7  -4   6 1892.96 277.241   2
  -7  -4   6 2567.28 175.533   5
  -7  -4   7 10128.4 539.192  87
  -7  -4   7 10421.9 467.874  98
  -7  -4   7 10042.2 485.080 102
  -7  -4   7 9693.63 483.304 100
  -7  -4   7 9857.54 475.844 103
  -7  -4   7 10159.3 446.064 101
  -7  -4   7 9752.97 445.362   5
  -7  -4   7 10028.0 460.991   3
  -7  -4   7 7924.30 605.675   2
  -7  -4   8 17690.2 794.677  87
  -7  -4   8 17034.2 690.711   3
  -7  -4   8 16897.8 678.463   5
  -7  -4   8 16680.2 730.347 100
  -7  -4   8 17543.7 732.947 102
  -7  -4   8 16592.8 724.088 103
  -7  -4   8 14777.7 674.243 105
  -7  -4   8 17537.4 707.039  98
  -7  -4   9 758.365 106.431 102
  -7  -4   9 609.388 97.3532 103
  -7  -4   9 665.297 104.257 100
  -7  -4   9 747.692 127.221  87
  -7  -4   9 818.409 93.5010  98
  -7  -4  10 3517.04 203.892  98
  -7  -4  10 3929.78 240.205 102
  -7  -4  10 3516.09 236.865 100
  -7  -4  10 3967.54 277.503  87
  -7  -4  11 438.008 90.1789  87
  -7  -4  11 399.591 74.4582 102
  -7  -4  12 1571.63 125.259 102
  -7  -4  12 1181.33 118.870 103
  -7  -4  13 703.205 76.5688 102
  -7  -4  14 555.080 54.8676 102
  -7  -4  14 455.123 60.6006 100
  -7  -4  15 313.883 38.1125 100
  -7  -3 -13 1827.20 104.947  96
  -7  -3 -12 1651.77 125.255  71
  -7  -3 -12 1549.45 120.124  96
  -7  -3 -11 1917.31 156.618  71
  -7  -3 -11 2290.75 164.560  96
  -7  -3 -10-9.59599 48.6396  71
  -7  -3 -10-38.3058 52.2795  96
  -7  -3 -10 7.19718 41.2738  93
  -7  -3  -9 1833.52 151.675  73
  -7  -3  -9 1656.96 162.458  71
  -7  -3  -9 1923.99 170.760  96
  -7  -3  -9 1896.46 153.186  93
  -7  -3  -8 805.825 116.304  71
  -7  -3  -8 745.578 104.462  73
  -7  -3  -8 785.941 118.992  96
  -7  -3  -8 738.308 102.259  93
  -7  -3  -7 320.859 87.8804  71
  -7  -3  -7 445.034 92.7315  73
  -7  -3  -7 590.072 95.4515  93
  -7  -3  -7 243.763 85.7401  96
  -7  -3  -7 297.544 116.853  19
  -7  -3  -6 370.517 86.1702  71
  -7  -3  -6 165.132 68.5085  73
  -7  -3  -6 286.274 121.000  19
  -7  -3  -6 261.507 77.7472  93
  -7  -3  -6 295.753 81.4829  96
  -7  -3  -5 8762.23 459.134  71
  -7  -3  -5 8520.82 449.877  73
  -7  -3  -5 8122.00 595.753   2
  -7  -3  -5 9279.87 423.101   3
  -7  -3  -5 9400.72 417.598   5
  -7  -3  -5 7945.87 605.495  19
  -7  -3  -5 9213.69 471.131  96
  -7  -3  -5 8569.06 444.546  93
  -7  -3  -4 2312.11 200.978  71
  -7  -3  -4 2381.54 196.447  73
  -7  -3  -4 2495.40 170.557   6
  -7  -3  -4 2356.53 296.329   2
  -7  -3  -4 2726.13 188.702   3
  -7  -3  -4 2654.90 176.813   5
  -7  -3  -4 2446.45 296.256  19
  -7  -3  -4 2548.67 207.703  96
  -7  -3  -4 2430.82 197.124  93
  -7  -3  -3 12657.6 590.822  73
  -7  -3  -3 13321.1 599.671  71
  -7  -3  -3 12555.6 546.904   6
  -7  -3  -3 12727.6 567.688   3
  -7  -3  -3 13061.6 557.321   5
  -7  -3  -3 12199.7 773.812   2
  -7  -3  -3 11312.2 710.830  19
  -7  -3  -3 12254.9 580.859  93
  -7  -3  -3 12067.7 596.383  96
  -7  -3  -2 2145.71 184.494  73
  -7  -3  -2 2043.53 159.986   5
  -7  -3  -2 1489.06 245.843   2
  -7  -3  -2 2222.10 173.996   3
  -7  -3  -2 2026.93 155.036   6
  -7  -3  -2 2368.54 186.962  93
  -7  -3  -2 2125.84 190.063  96
  -7  -3  -2 2366.18 158.853  98
  -7  -3  -2 2425.62 259.024  19
  -7  -3  -1 1817.56 258.059   2
  -7  -3  -1 1501.73 142.187   3
  -7  -3  -1 1511.39 132.358   5
  -7  -3  -1 1299.51 148.193  96
  -7  -3  -1 1314.69 120.004  98
  -7  -3  -1 1400.46 148.077  93
  -7  -3  -1 1610.37 142.463  90
  -7  -3  -1 1584.91 131.191   6
  -7  -3  -1 1599.88 144.835 102
  -7  -3   0 15465.7 890.836   2
  -7  -3   0 15097.2 668.965   3
  -7  -3   0 14975.3 681.117  93
  -7  -3   0 15576.2 645.540  98
  -7  -3   0 14562.1 689.059  96
  -7  -3   0 14940.2 662.002  90
  -7  -3   0 15940.6 650.942   6
  -7  -3   0 15945.4 672.670 102
  -7  -3   1 9130.35 431.703 102
  -7  -3   1 8877.68 624.081   2
  -7  -3   1 8584.69 425.257   3
  -7  -3   1 8165.11 421.852  90
  -7  -3   1 8842.63 409.372   6
  -7  -3   1 9537.28 452.972  93
  -7  -3   1 8697.84 406.840  98
  -7  -3   1 7773.81 428.961  71
  -7  -3   2 12409.3 555.868  90
  -7  -3   2 12149.7 528.429  98
  -7  -3   2 12279.2 570.316  93
  -7  -3   2 12426.4 552.274 102
  -7  -3   2 10691.5 524.095 106
  -7  -3   3 5003.68 435.518   2
  -7  -3   3 4868.13 265.520   5
  -7  -3   3 4712.37 274.469   3
  -7  -3   3 4176.62 282.579  93
  -7  -3   3 4525.73 258.985  98
  -7  -3   3 4453.37 280.821  90
  -7  -3   3 4935.19 280.527 102
  -7  -3   3 4244.03 267.052 100
  -7  -3   3 4754.78 265.566 106
  -7  -3   3 4780.43 260.648   6
  -7  -3   4 2218.24 158.292   6
  -7  -3   4 1976.71 184.466  93
  -7  -3   4 1884.80 164.721 100
  -7  -3   4 2055.49 171.067 102
  -7  -3   4 1950.09 155.168 106
  -7  -3   4 1863.19 154.736 103
  -7  -3   4 2177.72 171.932   3
  -7  -3   4 2167.05 284.982   2
  -7  -3   4 2156.06 160.725   5
  -7  -3   5 2503.39 174.446   5
  -7  -3   5 2707.47 188.187   3
  -7  -3   5 2259.31 294.988   2
  -7  -3   5 2479.63 177.071  98
  -7  -3   5 2454.94 212.018  93
  -7  -3   5 2285.36 214.409  87
  -7  -3   5 2704.71 175.501   6
  -7  -3   5 2337.02 186.997 100
  -7  -3   5 2712.49 196.184 102
  -7  -3   5 2375.49 166.084 101
  -7  -3   5 2116.47 173.640 103
  -7  -3   5 2309.06 169.699 106
  -7  -3   6 4242.39 243.832   5
  -7  -3   6 4727.76 261.638   3
  -7  -3   6 4101.82 396.302   2
  -7  -3   6 4397.49 254.231  98
  -7  -3   6 3691.17 291.347  87
  -7  -3   6 4569.48 244.161   6
  -7  -3   6 4159.22 269.277 100
  -7  -3   6 4129.84 258.661 103
  -7  -3   6 4356.60 268.756 102
  -7  -3   6 4195.17 244.266 106
  -7  -3   6 4277.89 237.577 101
  -7  -3   7 2060.87 204.878  87
  -7  -3   7 2088.54 153.091   5
  -7  -3   7 1928.47 260.150   2
  -7  -3   7 2289.14 166.086   3
  -7  -3   7 1986.29 152.626 106
  -7  -3   7 2192.36 176.091 103
  -7  -3   7 2218.26 166.477 104
  -7  -3   7 2215.29 184.387 100
  -7  -3   7 2306.07 167.893  98
  -7  -3   8 2050.09 201.366  87
  -7  -3   8 2154.23 150.889   3
  -7  -3   8 1789.90 164.182 103
  -7  -3   8 1966.61 155.632 104
  -7  -3   8 2034.29 149.351 106
  -7  -3   8 2014.45 155.377  98
  -7  -3   9 3730.67 244.338 102
  -7  -3   9 3723.00 222.287 104
  -7  -3   9 3427.28 202.947 106
  -7  -3   9 3661.11 217.838  98
  -7  -3   9 3906.47 281.836  87
  -7  -3  10 13538.0 603.276 102
  -7  -3  10 12500.1 597.612 103
  -7  -3  10 13696.3 572.625 104
  -7  -3  10 13491.2 562.952  98
  -7  -3  10 13793.0 646.504  87
  -7  -3  11 12236.3 566.023 100
  -7  -3  11 12801.3 564.180 102
  -7  -3  11 11478.9 553.342 103
  -7  -3  11 12315.2 521.711 104
  -7  -3  12 1404.26 132.823 100
  -7  -3  12 1507.85 128.387 102
  -7  -3  12 1312.96 126.192 103
  -7  -3  13 1758.77 128.295 102
  -7  -3  13 1413.83 124.723 100
  -7  -3  14 529.278 60.1990 102
  -7  -3  14 525.772 66.7589 100
  -7  -3  15 3436.95 167.102 100
  -7  -2 -13 1355.41 87.8573  96
  -7  -2 -12 368.875 63.0700  71
  -7  -2 -12 329.557 56.4138  96
  -7  -2 -11 5941.94 320.412  71
  -7  -2 -11 6145.23 309.506  93
  -7  -2 -11 6281.05 320.624  96
  -7  -2 -10 355.305 77.5333  71
  -7  -2 -10 251.469 72.7776  96
  -7  -2 -10 276.846 73.1493  93
  -7  -2  -9 793.618 98.5390  73
  -7  -2  -9 960.395 121.481  71
  -7  -2  -9 988.477 120.057  93
  -7  -2  -9 770.562 113.622  96
  -7  -2  -8 507.080 101.654  71
  -7  -2  -8 359.668 77.4734  73
  -7  -2  -8 393.604 89.1403  96
  -7  -2  -8 529.493 93.5592  93
  -7  -2  -7 6666.49 375.076  71
  -7  -2  -7 5994.18 344.165  73
  -7  -2  -7 7014.89 372.419  93
  -7  -2  -7 6806.26 377.350  96
  -7  -2  -7 5520.57 512.985  19
  -7  -2  -6 3325.30 244.726  71
  -7  -2  -6 3542.79 234.772  73
  -7  -2  -6 3456.87 250.445  96
  -7  -2  -6 3524.79 242.733  93
  -7  -2  -6 2730.06 335.258  19
  -7  -2  -5 4746.60 431.114  19
  -7  -2  -5 4945.21 429.086   2
  -7  -2  -5 5502.29 281.033   3
  -7  -2  -5 5189.87 272.238   5
  -7  -2  -5 4801.20 309.769  71
  -7  -2  -5 4582.40 291.567  73
  -7  -2  -5 4839.32 282.351  90
  -7  -2  -5 4925.71 265.195   6
  -7  -2  -5 5593.29 323.567  96
  -7  -2  -5 5207.98 311.091  93
  -7  -2  -4 2201.00 269.691  19
  -7  -2  -4 2457.47 166.338   5
  -7  -2  -4 1711.62 255.565   2
  -7  -2  -4 2187.84 166.325   3
  -7  -2  -4 2231.42 182.376  73
  -7  -2  -4 2302.34 190.927  71
  -7  -2  -4 2350.25 175.404  90
  -7  -2  -4 2137.59 154.510   6
  -7  -2  -4 2262.61 193.231  96
  -7  -2  -4 2314.83 192.801  93
  -7  -2  -3 4790.21 413.710  19
  -7  -2  -3 6221.04 488.350   2
  -7  -2  -3 5783.39 311.962   3
  -7  -2  -3 5862.36 335.707  71
  -7  -2  -3 5581.24 325.498  73
  -7  -2  -3 5703.59 313.637  90
  -7  -2  -3 5704.16 294.601   6
  -7  -2  -3 6044.36 342.486  96
  -7  -2  -3 6087.00 337.506  93
  -7  -2  -2 290.247 94.4714  19
  -7  -2  -2 330.631 77.8001  71
  -7  -2  -2 426.713 132.495   2
  -7  -2  -2 338.959 67.7751   3
  -7  -2  -2 198.872 69.6991  96
  -7  -2  -2 336.030 58.2455  98
  -7  -2  -2 202.880 71.6199  93
  -7  -2  -2 181.476 52.9034   6
  -7  -2  -2 301.177 69.8898  90
  -7  -2  -1 37862.5 1541.03  71
  -7  -2  -1 36923.0 1512.46 102
  -7  -2  -1 40416.3 1782.10   2
  -7  -2  -1 39438.0 1523.99   3
  -7  -2  -1 40819.3 1553.00  93
  -7  -2  -1 41219.1 1558.75  96
  -7  -2  -1 39469.8 1494.84  98
  -7  -2  -1 40859.2 1504.95   6
  -7  -2  -1 40216.9 1531.49  90
  -7  -2   0 7680.24 409.891  71
  -7  -2   0 7733.45 388.893 102
  -7  -2   0 8224.04 578.221   2
  -7  -2   0 8421.87 401.463   3
  -7  -2   0 7780.25 414.643  93
  -7  -2   0 7964.87 374.184  98
  -7  -2   0 8015.75 419.477  96
  -7  -2   0 8048.05 377.160   6
  -7  -2   0 7735.43 398.330  90
  -7  -2   1 2013.97 182.568  71
  -7  -2   1 2463.17 177.047 102
  -7  -2   1 1983.93 267.740   2
  -7  -2   1 2478.13 180.052   3
  -7  -2   1 2183.55 158.583   6
  -7  -2   1 2416.93 193.020  93
  -7  -2   1 2204.48 158.443  98
  -7  -2   1 2200.41 187.535  96
  -7  -2   1 2525.94 190.052  90
  -7  -2   2 433.769 76.4568 106
  -7  -2   2 465.970 79.4165 102
  -7  -2   2 454.947 87.9815  90
  -7  -2   2 575.938 78.5417   6
  -7  -2   2 478.863 92.4489  96
  -7  -2   2 532.672 95.5444  93
  -7  -2   2 378.735 68.9001  98
  -7  -2   3 658.574 94.3441 100
  -7  -2   3 701.566 96.0754 102
  -7  -2   3 529.335 82.7008 106
  -7  -2   3 634.609 90.8028   3
  -7  -2   3 511.656 145.804   2
  -7  -2   3 683.711 103.286  90
  -7  -2   3 752.215 88.2658   6
  -7  -2   3 671.926 87.3550  98
  -7  -2   3 508.637 98.9891  96
  -7  -2   3 641.146 106.195  93
  -7  -2   4 7062.53 382.389 100
  -7  -2   4 7750.57 373.348 106
  -7  -2   4 7686.96 385.792 102
  -7  -2   4 7460.33 552.157   2
  -7  -2   4 7936.41 384.071   3
  -7  -2   4 7030.34 398.851  90
  -7  -2   4 7705.32 363.925   6
  -7  -2   4 7267.75 410.957  93
  -7  -2   5 1121.70 127.131 100
  -7  -2   5 1251.09 130.288 102
  -7  -2   5 1188.99 118.102 106
  -7  -2   5 1295.05 126.058 104
  -7  -2   5 1100.71 120.482 103
  -7  -2   5 1361.37 129.306   3
  -7  -2   5 1125.01 200.225   2
  -7  -2   5 1152.84 151.601  87
  -7  -2   5 1267.14 115.488   6
  -7  -2   5 1308.88 151.779  93
  -7  -2   5 1334.53 123.966  98
  -7  -2   6 7328.63 396.910 103
  -7  -2   6 7898.33 407.231 102
  -7  -2   6 8235.66 391.261 106
  -7  -2   6 7837.06 397.177 104
  -7  -2   6 8548.33 586.209   2
  -7  -2   6 8107.43 381.997   5
  -7  -2   6 8014.31 392.546   3
  -7  -2   6 7579.60 444.059  87
  -7  -2   6 8188.20 392.611  98
  -7  -2   6 8539.13 380.805   6
  -7  -2   7 59.4881 52.2369 103
  -7  -2   7 30.3355 48.0925 102
  -7  -2   7 7.98525 38.8378 106
  -7  -2   7 26.7319 46.0726 104
  -7  -2   7 15.5883 37.9093   3
  -7  -2   7 25.8916 64.3005   2
  -7  -2   7 68.8909 39.5214   5
  -7  -2   7-14.0896 60.6070  87
  -7  -2   7 46.0698 37.1637   6
  -7  -2   7 49.1049 49.0951  98
  -7  -2   8 1546.39 154.713 100
  -7  -2   8 1683.44 157.434 102
  -7  -2   8 1814.90 151.398 104
  -7  -2   8 1694.42 139.497 106
  -7  -2   8 1822.00 145.803  98
  -7  -2   8 1757.60 184.023  87
  -7  -2   9 1380.96 143.893 103
  -7  -2   9 1179.23 138.820 100
  -7  -2   9 1576.69 128.347 106
  -7  -2   9 1668.41 142.871 104
  -7  -2   9 1882.99 186.127  87
  -7  -2   9 1564.86 130.267  98
  -7  -2  10 373.347 92.3151  87
  -7  -2  10 294.583 60.0840  98
  -7  -2  10 298.819 71.2941 103
  -7  -2  10 243.979 53.1214 106
  -7  -2  10 258.179 62.9828 104
  -7  -2  10 176.921 69.8064 100
  -7  -2  11 2392.30 190.782 103
  -7  -2  11 2979.96 203.757 102
  -7  -2  11 2637.31 200.451 100
  -7  -2  11 2932.80 183.433 104
  -7  -2  11 2777.56 213.585  87
  -7  -2  12-40.9050 50.4491 102
  -7  -2  12-8.67394 49.7437 100
  -7  -2  12-5.91498 33.9248 104
  -7  -2  13 1670.62 136.754 100
  -7  -2  13 1842.20 137.054 102
  -7  -2  14 3194.34 181.610 100
  -7  -2  14 3171.11 176.513 102
  -7  -2  15 793.565 68.9870 100
  -7  -2  15 922.262 67.6531 102
  -7  -1 -13 1689.52 111.736  93
  -7  -1 -12 263.552 55.5672  71
  -7  -1 -12 257.094 54.3124  96
  -7  -1 -12 347.949 66.3601  93
  -7  -1 -11 1263.51 125.478  71
  -7  -1 -11 1504.80 137.491  93
  -7  -1 -11 1196.22 119.567  96
  -7  -1 -10 4728.61 284.534  71
  -7  -1 -10 4698.37 278.941  96
  -7  -1 -10 4962.09 291.278  93
  -7  -1  -9 1084.95 124.983  71
  -7  -1  -9 857.081 101.775  90
  -7  -1  -9 1194.89 132.377  96
  -7  -1  -9 832.419 118.065  93
  -7  -1  -8 10195.5 503.913  71
  -7  -1  -8 9939.90 473.325  90
  -7  -1  -8 10093.3 501.389  96
  -7  -1  -8 10569.6 512.815  93
  -7  -1  -7 4205.69 278.662  71
  -7  -1  -7 4443.93 262.413  73
  -7  -1  -7 4207.65 261.578  90
  -7  -1  -7 4771.26 291.075  96
  -7  -1  -7 4233.63 283.668  93
  -7  -1  -6 15014.4 666.327  73
  -7  -1  -6 15152.9 691.511  71
  -7  -1  -6 15557.1 672.644  90
  -7  -1  -6 14858.3 689.282  96
  -7  -1  -6 15968.1 701.940  93
  -7  -1  -5 867.542 116.154  96
  -7  -1  -5 781.434 114.618  93
  -7  -1  -5 608.947 104.191  71
  -7  -1  -5 753.919 103.278  73
  -7  -1  -5 698.332 101.107  90
  -7  -1  -5 690.702 83.0109   6
  -7  -1  -5 700.759 87.2917   3
  -7  -1  -5 875.272 176.109   2
  -7  -1  -4 22175.6 923.399  96
  -7  -1  -4 22550.9 926.993  93
  -7  -1  -4 21724.2 918.129  71
  -7  -1  -4 20254.8 891.884  73
  -7  -1  -4 21742.2 901.420  90
  -7  -1  -4 22199.0 869.215   6
  -7  -1  -4 21923.9 881.077   3
  -7  -1  -4 21032.3 1103.25   2
  -7  -1  -3 1339.54 144.310  93
  -7  -1  -3 1380.83 145.822  96
  -7  -1  -3 1479.61 131.145   3
  -7  -1  -3 1673.74 236.110   2
  -7  -1  -3 1454.93 146.649  71
  -7  -1  -3 1339.05 137.696  90
  -7  -1  -3 1263.13 115.093   6
  -7  -1  -2 7292.59 395.019  96
  -7  -1  -2 7783.83 352.375  98
  -7  -1  -2 7215.09 397.056  93
  -7  -1  -2 7084.17 360.709 102
  -7  -1  -2 7221.93 544.422   2
  -7  -1  -2 7408.68 373.701   3
  -7  -1  -2 7621.46 394.588  71
  -7  -1  -2 7799.43 392.061  90
  -7  -1  -2 7940.09 363.565   6
  -7  -1  -1 15884.3 707.900  93
  -7  -1  -1 15949.8 704.439  96
  -7  -1  -1 16353.8 657.066  98
  -7  -1  -1 15907.5 678.107 106
  -7  -1  -1 16192.0 672.446 102
  -7  -1  -1 15516.1 677.040   3
  -7  -1  -1 17345.3 910.144   2
  -7  -1  -1 15220.7 694.623  71
  -7  -1  -1 15524.7 693.780  90
  -7  -1  -1 16217.9 663.092   6
  -7  -1   0 24681.1 999.740  93
  -7  -1   0 23891.7 942.194  98
  -7  -1   0 23622.1 987.948  96
  -7  -1   0 22796.1 979.774  71
  -7  -1   0 23089.8 957.707 106
  -7  -1   0 23972.6 958.255 102
  -7  -1   0 23404.7 1192.48   2
  -7  -1   0 24849.4 969.797   3
  -7  -1   0 24536.0 986.305  90
  -7  -1   0 24496.3 948.467   6
  -7  -1   1 1101.16 127.192  96
  -7  -1   1 1052.18 131.070  93
  -7  -1   1 1224.08 130.266  71
  -7  -1   1 1125.29 108.588  67
  -7  -1   1 1080.33 113.096 106
  -7  -1   1 1223.19 119.222 102
  -7  -1   1 817.781 179.572   2
  -7  -1   1 1262.29 121.479   3
  -7  -1   1 1296.00 139.140  90
  -7  -1   1 1350.48 115.522   6
  -7  -1   2 63.5615 57.8530  90
  -7  -1   2 101.750 47.6328  67
  -7  -1   2 41.2998 41.0523 102
  -7  -1   2 33.9875 43.9497   3
  -7  -1   2 21.1447 37.1614   6
  -7  -1   2 44.3360 50.2748  93
  -7  -1   2 41.7837 57.0472  96
  -7  -1   3 963.760 125.321  90
  -7  -1   3 942.550 106.389  67
  -7  -1   3 939.795 111.040 104
  -7  -1   3 1100.50 115.630 102
  -7  -1   3 970.092 108.346 106
  -7  -1   3 1139.87 116.779   3
  -7  -1   3 821.364 172.714   2
  -7  -1   3 1159.09 108.396   6
  -7  -1   3 1279.77 141.347  93
  -7  -1   3 1004.53 124.616  96
  -7  -1   4 1256.84 147.668  93
  -7  -1   4 1182.25 119.670  80
  -7  -1   4 1084.11 120.833  67
  -7  -1   4 1191.62 123.614 104
  -7  -1   4 1311.90 129.016 102
  -7  -1   4 1306.22 123.109 106
  -7  -1   4 1339.97 211.903   2
  -7  -1   4 1189.01 121.367   3
  -7  -1   4 1279.70 114.760   6
  -7  -1   4 1233.38 141.264  90
  -7  -1   5 4798.58 292.366  80
  -7  -1   5 5117.66 303.860  67
  -7  -1   5 5596.10 450.093   2
  -7  -1   5 5379.27 288.679   3
  -7  -1   5 5114.56 270.652   6
  -7  -1   5 4539.61 289.086 100
  -7  -1   5 5563.70 289.540 106
  -7  -1   5 4910.92 286.879 104
  -7  -1   5 5464.77 298.217 102
  -7  -1   5 5264.37 324.914  90
  -7  -1   6 3278.68 235.905  80
  -7  -1   6 2972.38 219.051 103
  -7  -1   6 3622.23 241.558 100
  -7  -1   6 3779.83 237.400 102
  -7  -1   6 3455.98 219.749 106
  -7  -1   6 3584.07 229.482 104
  -7  -1   6 3447.15 350.644   2
  -7  -1   6 3342.56 214.415   3
  -7  -1   6 3274.31 257.073  87
  -7  -1   6 4105.03 216.908   6
  -7  -1   6 3667.63 221.435  98
  -7  -1   7 6945.87 395.585 100
  -7  -1   7 8010.53 384.906 106
  -7  -1   7 7553.15 399.033 102
  -7  -1   7 7708.61 392.926 104
  -7  -1   7 7933.13 373.986   3
  -7  -1   7 7715.46 363.380   5
  -7  -1   7 7549.62 535.742   2
  -7  -1   7 7451.13 431.227  87
  -7  -1   7 8238.22 363.990   6
  -7  -1   7 7793.62 379.942  98
  -7  -1   8 2666.99 182.297 106
  -7  -1   8 2404.42 195.709 100
  -7  -1   8 2543.47 197.875 102
  -7  -1   8 2806.38 196.786 104
  -7  -1   8 2637.12 198.374 103
  -7  -1   8 2178.83 207.368  87
  -7  -1   8 2540.56 177.093  98
  -7  -1   9 240.852 82.9035  87
  -7  -1   9 248.990 62.8329 104
  -7  -1   9 275.353 71.5957 103
  -7  -1   9 205.512 75.0763 102
  -7  -1   9 311.992 64.0613 106
  -7  -1   9 351.415 79.2394 100
  -7  -1   9 373.099 69.6558  98
  -7  -1  10 3489.88 202.512  98
  -7  -1  10 3036.74 224.566 100
  -7  -1  10 3726.57 209.743 106
  -7  -1  10 3111.36 223.778 103
  -7  -1  10 4101.78 248.175 102
  -7  -1  10 3207.51 217.642 104
  -7  -1  10 3165.22 237.106  87
  -7  -1  11 1639.95 122.285 106
  -7  -1  11 1485.53 147.105 100
  -7  -1  11 1835.90 144.283 104
  -7  -1  11 1696.93 158.524  87
  -7  -1  12 268.314 69.4692 100
  -7  -1  12 373.134 65.9516 104
  -7  -1  13 4403.62 242.728 102
  -7  -1  13 4071.75 238.445 100
  -7  -1  13 4464.23 224.968 104
  -7  -1  14 1298.54 109.754 100
  -7  -1  14 1717.17 120.627 102
  -7  -1  15 4227.46 207.468 100
  -7  -1  15 5143.43 217.109 102
  -7   0 -13 2983.76 176.248  93
  -7   0 -12 480.639 80.7536  93
  -7   0 -12 366.190 61.3832  71
  -7   0 -11 2191.38 149.200  71
  -7   0 -11 2532.14 172.933  93
  -7   0 -11 2454.62 146.199  96
  -7   0 -10 555.462 91.2362  71
  -7   0 -10 671.689 93.1495  90
  -7   0 -10 686.364 94.9920  96
  -7   0 -10 601.854 104.644  93
  -7   0  -9 1130.10 129.758  71
  -7   0  -9 1161.28 127.615  90
  -7   0  -9 1143.54 127.245  96
  -7   0  -9 1390.30 149.819  93
  -7   0  -8 4607.09 289.073  71
  -7   0  -8 4788.00 288.098  90
  -7   0  -8 4412.84 281.768  96
  -7   0  -8 5442.50 321.487  93
  -7   0  -7 7725.47 421.891  71
  -7   0  -7 8248.06 425.308  90
  -7   0  -7 8309.19 426.962  96
  -7   0  -7 9088.29 456.562  93
  -7   0  -6 1831.43 167.118  71
  -7   0  -6 1903.62 169.703  96
  -7   0  -6 2007.61 185.958  93
  -7   0  -6 1845.69 168.162  90
  -7   0  -5 8760.30 392.724   6
  -7   0  -5 8005.00 567.973   2
  -7   0  -5 8882.68 402.343   3
  -7   0  -5 8436.11 434.033  71
  -7   0  -5 8602.90 434.948  96
  -7   0  -5 8255.98 445.160  93
  -7   0  -5 8087.97 427.899  90
  -7   0  -4 6094.00 307.027   6
  -7   0  -4 6326.86 320.284   3
  -7   0  -4 6247.17 483.305   2
  -7   0  -4 6237.60 343.206  71
  -7   0  -4 6145.39 341.943  96
  -7   0  -4 6384.92 359.184  93
  -7   0  -4 5985.66 341.336  90
  -7   0  -3 505.852 73.4864   6
  -7   0  -3 590.329 150.048   2
  -7   0  -3 513.251 79.2242   3
  -7   0  -3 536.627 90.1770  71
  -7   0  -3 449.785 84.2234  96
  -7   0  -3 609.220 101.382  93
  -7   0  -3 434.529 84.4911  90
  -7   0  -2 949.513 99.8878   6
  -7   0  -2 983.000 118.294  71
  -7   0  -2 1342.57 213.993   2
  -7   0  -2 1216.22 116.800   3
  -7   0  -2 1074.98 127.444  93
  -7   0  -2 921.018 116.076  96
  -7   0  -2 1054.73 123.424  90
  -7   0  -1 5887.78 328.067  90
  -7   0  -1 5601.26 427.131  29
  -7   0  -1 5163.31 308.738  71
  -7   0  -1 5748.40 288.268  67
  -7   0  -1 5799.65 301.340 106
  -7   0  -1 5079.87 445.447   2
  -7   0  -1 5888.04 304.903   3
  -7   0  -1 5813.03 322.103  96
  -7   0  -1 5863.57 331.183  93
  -7   0  -1 5460.74 286.759   6
  -7   0   0 13705.4 578.558   6
  -7   0   0 13748.6 611.154  71
  -7   0   0 13954.0 583.417  67
  -7   0   0 13142.8 587.250 106
  -7   0   0 14061.4 596.548   3
  -7   0   0 13804.4 793.009   2
  -7   0   0 13796.2 619.289  90
  -7   0   0 12731.1 606.470  96
  -7   0   1 12439.1 611.510  96
  -7   0   1 13462.1 616.559  71
  -7   0   1 14484.8 600.192  67
  -7   0   1 14200.1 601.875 106
  -7   0   1 13527.9 794.359   2
  -7   0   1 13903.5 601.103   3
  -7   0   1 13849.7 786.436  45
  -7   0   1 14620.8 633.961  90
  -7   0   2 1337.32 145.187  90
  -7   0   2 1465.35 121.967   6
  -7   0   2 1406.03 126.330  80
  -7   0   2 1529.00 135.647  67
  -7   0   2 1429.11 128.937 102
  -7   0   2 1536.71 134.137 106
  -7   0   2 1493.98 225.441   2
  -7   0   2 1507.32 132.710   3
  -7   0   2 1275.37 136.440  96
  -7   0   2 1290.63 213.134  45
  -7   0   3 823.985 100.159  80
  -7   0   3 865.543 105.034  67
  -7   0   3 1021.37 107.387 102
  -7   0   3 611.258 94.0759 100
  -7   0   3 943.767 103.071   3
  -7   0   3 749.276 165.187   2
  -7   0   3 640.335 109.902  90
  -7   0   3 769.558 90.0338   6
  -7   0   4 1804.32 138.204   6
  -7   0   4 1830.69 157.884  80
  -7   0   4 1902.89 164.844  67
  -7   0   4 1419.48 141.752 100
  -7   0   4 1628.18 141.275 106
  -7   0   4 1861.10 153.296 102
  -7   0   4 1725.25 148.885 104
  -7   0   4 2028.55 154.046   3
  -7   0   4 2384.51 277.368   2
  -7   0   4 1899.53 177.523  93
  -7   0   4 1623.95 167.626  90
  -7   0   5 7222.31 391.051  80
  -7   0   5 8108.18 409.692  67
  -7   0   5 7878.06 383.681 102
  -7   0   5 7002.41 380.815 100
  -7   0   5 7421.74 382.394 104
  -7   0   5 7328.61 533.559   2
  -7   0   5 7698.85 372.180   3
  -7   0   5 7157.63 410.779  93
  -7   0   5 7725.24 358.950   6
  -7   0   6 1053.11 103.314   6
  -7   0   6 1084.64 132.480  80
  -7   0   6 1174.30 140.085  67
  -7   0   6 1014.08 119.183 100
  -7   0   6 1154.22 122.761 102
  -7   0   6 917.685 113.359 104
  -7   0   6 1128.49 114.253   3
  -7   0   6 984.701 183.950   2
  -7   0   6 1047.49 142.671  93
  -7   0   6 1107.75 141.889  87
  -7   0   7 8263.29 442.024 100
  -7   0   7 9590.23 450.347 104
  -7   0   7 8792.86 444.453 102
  -7   0   7 8719.68 584.611   2
  -7   0   7 9348.22 421.106   3
  -7   0   7 9545.85 409.302   6
  -7   0   7 8997.28 473.361  80
  -7   0   7 8689.03 472.038  87
  -7   0   8 7822.50 378.659  98
  -7   0   8 8229.47 405.383 104
  -7   0   8 7757.49 406.784 100
  -7   0   8 7751.81 403.878 102
  -7   0   8 7411.05 420.616  87
  -7   0   9 9410.62 418.520  98
  -7   0   9 9140.48 441.734 104
  -7   0   9 8245.54 440.608 100
  -7   0   9 8768.24 445.419 102
  -7   0   9 8741.97 460.789  87
  -7   0  10 5343.27 269.025  98
  -7   0  10 4499.85 289.018 100
  -7   0  10 5350.17 280.486 106
  -7   0  10 5377.88 298.061 104
  -7   0  10 5223.29 303.352 102
  -7   0  10 4919.73 301.884  87
  -7   0  11 4048.16 242.888 104
  -7   0  11 4254.26 257.285 102
  -7   0  11 3984.86 223.394 106
  -7   0  11 3689.92 245.268 100
  -7   0  12 45.4077 38.3800 104
  -7   0  12 34.5269 47.1380 102
  -7   0  12 25.1570 48.1038 100
  -7   0  13 69.1307 44.5301 100
  -7   0  13 183.242 47.7546 104
  -7   0  14 51.0572 32.7705 100
  -7   0  14 38.4186 29.0692 104
  -7   0  15 2165.84 124.080 102
  -7   1 -14 371.206 48.6281  93
  -7   1 -13 271.446 57.5381  93
  -7   1 -12 723.667 82.3441  90
  -7   1 -12 1804.59 141.926  93
  -7   1 -11 1473.18 125.377  71
  -7   1 -11 1440.13 131.406  90
  -7   1 -11 1355.99 143.858  93
  -7   1 -10 1761.22 148.960  71
  -7   1 -10 1777.48 157.811  90
  -7   1 -10 1771.00 172.164  93
  -7   1  -9 2618.93 191.027  71
  -7   1  -9 2199.08 188.226  90
  -7   1  -9 2408.11 181.126  96
  -7   1  -9 2850.95 218.951  93
  -7   1  -8 1727.23 155.232  71
  -7   1  -8 1699.60 161.780  90
  -7   1  -8 1554.18 145.388  96
  -7   1  -8 1512.15 167.761  93
  -7   1  -7 1007.66 122.526  71
  -7   1  -7 1030.20 127.557  90
  -7   1  -7 795.709 108.214  96
  -7   1  -6 24892.3 1016.70  71
  -7   1  -6 24946.4 1012.42  96
  -7   1  -6 24532.1 1029.53  90
  -7   1  -5 7955.25 376.151   6
  -7   1  -5 8190.19 385.593   3
  -7   1  -5 7519.49 547.860   2
  -7   1  -5 8268.79 415.626  71
  -7   1  -5 8256.00 413.068  96
  -7   1  -5 8789.42 435.110  90
  -7   1  -4 2358.08 160.407   6
  -7   1  -4 2256.18 278.549   2
  -7   1  -4 2238.54 161.802   3
  -7   1  -4 2369.07 181.500  71
  -7   1  -4 2317.93 181.254  96
  -7   1  -4 2313.75 191.279  90
  -7   1  -3 126.204 58.5617  90
  -7   1  -3 194.692 85.5745  29
  -7   1  -3 160.091 59.7806  71
  -7   1  -3 160.552 94.0696   2
  -7   1  -3 92.8924 50.4413   3
  -7   1  -3 103.669 44.5312   6
  -7   1  -3 129.894 51.7053  96
  -7   1  -2 358.592 113.765  29
  -7   1  -2 276.383 58.4840   6
  -7   1  -2 406.222 68.3315  67
  -7   1  -2 331.957 69.6532  71
  -7   1  -2 300.519 64.0263 106
  -7   1  -2 290.385 61.6804   3
  -7   1  -2 400.414 118.516   2
  -7   1  -2 385.904 74.2430  96
  -7   1  -2 349.143 82.8340  93
  -7   1  -2 291.158 73.9376  90
  -7   1  -1 4607.94 285.704  93
  -7   1  -1 4025.77 258.411  96
  -7   1  -1 4463.02 278.380  90
  -7   1  -1 4355.87 395.377  29
  -7   1  -1 4449.60 264.873  71
  -7   1  -1 4964.79 259.872  67
  -7   1  -1 4556.44 252.796 106
  -7   1  -1 4757.68 410.402   2
  -7   1  -1 4772.21 260.018   3
  -7   1  -1 4065.45 238.115   6
  -7   1  -1 4201.83 384.375  45
  -7   1   0 5946.97 341.384  93
  -7   1   0 5727.19 322.515  96
  -7   1   0 6228.87 341.435  90
  -7   1   0 6009.20 484.498  29
  -7   1   0 5674.40 318.480  71
  -7   1   0 6440.46 319.128  67
  -7   1   0 5928.07 308.805 106
  -7   1   0 5351.55 450.549   2
  -7   1   0 5717.67 308.992   3
  -7   1   0 5518.18 458.388  45
  -7   1   0 6124.88 301.171   6
  -7   1   1 10434.5 702.070  29
  -7   1   1 10204.5 505.673  96
  -7   1   1 11251.4 533.626  93
  -7   1   1 11431.4 505.804  67
  -7   1   1 10805.5 491.047 106
  -7   1   1 10882.7 704.659  45
  -7   1   1 11063.4 527.636  90
  -7   1   2 8228.72 425.667  93
  -7   1   2 8713.00 410.183  67
  -7   1   2 8011.26 388.991 106
  -7   1   2 8064.31 394.756 104
  -7   1   2 8171.45 392.272   3
  -7   1   2 7981.20 561.356   2
  -7   1   2 7642.09 591.457  45
  -7   1   2 7528.81 371.869   6
  -7   1   3 1333.03 122.220   6
  -7   1   3 1663.37 146.669  80
  -7   1   3 1637.21 151.321  67
  -7   1   3 1742.88 147.432 104
  -7   1   3 1548.73 133.152 102
  -7   1   3 1994.17 256.413   2
  -7   1   3 1850.06 146.529   3
  -7   1   3 1982.29 283.005  45
  -7   1   3 1584.76 160.171  93
  -7   1   4 3277.71 229.263  80
  -7   1   4 3611.48 239.172  67
  -7   1   4 2949.63 211.711 100
  -7   1   4 3597.28 225.168 104
  -7   1   4 3251.09 211.283 102
  -7   1   4 3470.61 214.401   3
  -7   1   4 3447.59 205.009   6
  -7   1   4 3362.62 247.181  93
  -7   1   5 2775.05 226.813  93
  -7   1   5 2991.29 223.834  80
  -7   1   5 2956.63 226.100  67
  -7   1   5 3005.25 202.689 102
  -7   1   5 2825.61 204.535 100
  -7   1   5 3002.25 319.250   2
  -7   1   5 3352.71 204.818   3
  -7   1   5 2859.19 230.248  90
  -7   1   5 3318.40 194.526   6
  -7   1   6 4550.90 303.373  93
  -7   1   6 4933.96 304.252  80
  -7   1   6 4328.87 291.909  67
  -7   1   6 4481.85 272.645 100
  -7   1   6 4003.21 258.404 102
  -7   1   6 4486.51 394.193   2
  -7   1   6 4765.13 259.180   3
  -7   1   6 4066.73 282.855  87
  -7   1   6 4684.88 306.737  90
  -7   1   6 4691.65 244.719   6
  -7   1   7 2309.58 203.625  80
  -7   1   7 2292.43 203.436  67
  -7   1   7 2261.34 181.978 104
  -7   1   7 2069.83 176.133 100
  -7   1   7 2309.84 180.725 102
  -7   1   7 2221.76 266.495   2
  -7   1   7 2478.87 165.845   3
  -7   1   7 1974.27 184.805  87
  -7   1   7 2284.58 153.291   6
  -7   1   8 220.192 68.0240 104
  -7   1   8 359.266 78.9835 102
  -7   1   8 272.807 71.6485 100
  -7   1   8 275.714 82.0840  80
  -7   1   8 319.219 72.2437  92
  -7   1   8 257.107 73.2303  87
  -7   1   9 6563.36 358.758 104
  -7   1   9 7724.45 377.347 102
  -7   1   9 6500.97 357.341 100
  -7   1   9 6302.83 363.223  92
  -7   1   9 6557.25 332.243  98
  -7   1  10 3622.83 241.613 100
  -7   1  10 3999.68 253.803 102
  -7   1  10 4288.98 255.668 104
  -7   1  10 3598.72 252.126  92
  -7   1  10 3669.37 213.986  98
  -7   1  11 996.080 118.370 102
  -7   1  11 939.113 113.676 100
  -7   1  11 1081.18 117.667 104
  -7   1  12 1191.03 120.610 102
  -7   1  12 1020.28 108.941 100
  -7   1  12 1192.15 101.454 106
  -7   1  12 1215.85 118.765 104
  -7   1  13 1912.92 136.143 100
  -7   1  13 1923.83 139.559 104
  -7   1  13 1805.77 142.887 102
  -7   1  14 3152.26 163.669 104
  -7   1  14 2995.23 172.117 102
  -7   1  15 42.2543 18.7451 104
  -7   2 -14 332.569 50.0120  93
  -7   2 -13 88.2484 44.6485  93
  -7   2 -13 51.9288 26.7317  90
  -7   2 -12 2691.84 177.733  90
  -7   2 -11 1513.02 140.736  90
  -7   2 -10 3171.22 225.502  90
  -7   2  -9 16110.8 700.625  71
  -7   2  -9 17484.1 747.680  90
  -7   2  -8 1062.09 136.612  93
  -7   2  -8 1092.88 118.976  71
  -7   2  -8 1038.68 134.419  90
  -7   2  -7 3651.92 269.207  93
  -7   2  -7 3663.08 240.526  71
  -7   2  -6 13023.5 607.307  93
  -7   2  -6 13574.8 606.623  90
  -7   2  -6 11609.3 533.778  66
  -7   2  -6 12738.8 568.081  71
  -7   2  -5 4177.74 258.163  71
  -7   2  -5 3985.19 239.466  66
  -7   2  -5 4520.48 242.485   6
  -7   2  -5 4579.63 292.660  93
  -7   2  -5 4418.22 394.758   2
  -7   2  -5 4434.12 245.290   3
  -7   2  -5 4861.20 294.653  90
  -7   2  -4 1590.89 143.712  71
  -7   2  -4 1381.72 126.366  66
  -7   2  -4 1536.92 126.910   6
  -7   2  -4 1907.97 174.036  93
  -7   2  -4 1500.18 136.565  96
  -7   2  -4 1819.17 141.143   3
  -7   2  -4 1875.47 249.462   2
  -7   2  -4 1727.91 166.550  90
  -7   2  -3 377.310 128.987  29
  -7   2  -3 335.819 62.1496   6
  -7   2  -3 317.106 71.0943  71
  -7   2  -3 401.260 75.7190  96
  -7   2  -3 617.161 106.387  93
  -7   2  -3 459.535 129.266   2
  -7   2  -3 393.194 70.3918   3
  -7   2  -3 436.505 87.4956  90
  -7   2  -2 5205.89 311.725  90
  -7   2  -2 4800.09 442.629  29
  -7   2  -2 5188.62 267.532  78
  -7   2  -2 5714.55 298.736  71
  -7   2  -2 4623.45 279.236  96
  -7   2  -2 5259.98 315.980  93
  -7   2  -2 5235.26 439.007   2
  -7   2  -2 5440.96 285.282   3
  -7   2  -2 4926.31 272.550 106
  -7   2  -2 5389.72 275.911   6
  -7   2  -1 2437.41 306.407  29
  -7   2  -1 2196.05 168.457  71
  -7   2  -1 2188.76 154.439  78
  -7   2  -1 2284.42 169.923  67
  -7   2  -1 1691.87 153.074  96
  -7   2  -1 2256.42 187.597  93
  -7   2  -1 2309.73 165.489   3
  -7   2  -1 1935.56 262.623   2
  -7   2  -1 2278.86 158.154   6
  -7   2  -1 2299.85 161.214 106
  -7   2   0 8404.17 615.474  45
  -7   2   0 7957.01 601.150  29
  -7   2   0 7930.88 380.885  78
  -7   2   0 8695.32 409.359  67
  -7   2   0 8186.48 422.243  93
  -7   2   0 7257.43 390.256  96
  -7   2   0 8280.77 392.300   3
  -7   2   0 7557.00 555.948   2
  -7   2   0 8766.86 392.375 106
  -7   2   0 7770.05 376.452   6
  -7   2   1 12016.1 780.033  29
  -7   2   1 11292.6 514.042  78
  -7   2   1 12277.2 543.289  67
  -7   2   1 11464.1 552.178  93
  -7   2   1 11510.2 516.153 106
  -7   2   1 11697.4 523.326 104
  -7   2   1 11561.2 756.717  45
  -7   2   2 1539.79 136.999 104
  -7   2   2 1653.97 138.465   3
  -7   2   2 1554.89 229.150   2
  -7   2   2 1787.48 164.742  90
  -7   2   2 1623.18 279.106  29
  -7   2   2 1276.81 130.198  78
  -7   2   2 1698.29 152.642  67
  -7   2   2 1812.74 279.204  45
  -7   2   2 1339.30 147.824  93
  -7   2   2 1679.34 130.892   6
  -7   2   3 3250.47 195.071   6
  -7   2   3 3151.60 210.064 104
  -7   2   3 2944.14 192.057 102
  -7   2   3 2793.26 310.963   2
  -7   2   3 3214.97 204.162   3
  -7   2   3 3167.06 224.342  67
  -7   2   3 3276.85 236.581  90
  -7   2   3 2980.34 376.796  45
  -7   2   3 3195.43 234.228  93
  -7   2   4 2287.88 194.519  93
  -7   2   4 1961.88 147.939   6
  -7   2   4 1938.35 176.301  80
  -7   2   4 2231.04 186.094  67
  -7   2   4 2124.15 189.063  90
  -7   2   4 2435.92 170.167   3
  -7   2   4 1959.21 258.536   2
  -7   2   4 1918.51 306.680  45
  -7   2   4 1787.59 156.455 100
  -7   2   4 2279.46 171.793 104
  -7   2   4 2056.24 156.592 102
  -7   2   5 23121.1 979.636  90
  -7   2   5 22943.1 968.922  80
  -7   2   5 22982.2 970.324  67
  -7   2   5 22692.1 902.992   6
  -7   2   5 24268.9 925.639   3
  -7   2   5 24621.4 1158.65   2
  -7   2   5 23020.7 937.694 104
  -7   2   5 20698.2 922.245 100
  -7   2   5 22683.1 922.556 102
  -7   2   5 22392.5 969.811  93
  -7   2   6 12931.0 632.297  87
  -7   2   6 14033.7 669.251  90
  -7   2   6 14971.1 671.417  80
  -7   2   6 14375.9 664.383  67
  -7   2   6 14454.6 589.722   6
  -7   2   6 12412.1 769.010   2
  -7   2   6 15934.8 614.413   3
  -7   2   6 12174.2 606.622 100
  -7   2   6 14174.7 616.774 102
  -7   2   6 14082.6 628.667 104
  -7   2   6 13799.5 660.251  93
  -7   2   7 4345.85 291.592  67
  -7   2   7 3535.85 339.561   2
  -7   2   7 4085.44 218.240   6
  -7   2   7 4230.64 292.718  80
  -7   2   7 3877.50 248.877 100
  -7   2   7 3694.88 241.907 102
  -7   2   7 3614.02 246.996 104
  -7   2   8 16075.8 714.458  80
  -7   2   8 13703.0 650.857  92
  -7   2   8 15341.2 653.465 102
  -7   2   8 13800.8 637.758 100
  -7   2   9 6001.75 371.274  80
  -7   2   9 5552.13 333.293  92
  -7   2   9 5591.84 317.391 100
  -7   2   9 6034.43 330.994 102
  -7   2  10 4230.09 228.178  98
  -7   2  10 4175.28 274.820  92
  -7   2  10 3802.97 244.763 100
  -7   2  10 4520.67 265.881 102
  -7   2  10 3997.57 255.416 104
  -7   2  11 2505.87 201.049  92
  -7   2  11 2397.40 174.914 100
  -7   2  11 2800.18 194.914 104
  -7   2  11 2534.06 189.958 102
  -7   2  12 1334.24 119.196 100
  -7   2  12 1628.83 142.713 102
  -7   2  12 1815.50 143.907 104
  -7   2  13 786.415 80.3436 100
  -7   2  13 1029.46 98.8694 104
  -7   2  13 918.874 99.3956 102
  -7   2  14 4200.87 214.710 102
  -7   2  14 3854.90 203.303 104
  -7   2  15 253.355 40.3926 102
  -7   2  15 274.939 35.5040 104
  -7   3 -13 325.678 56.7447  90
  -7   3 -13 417.594 69.7886  93
  -7   3 -12 2390.48 168.844  90
  -7   3 -12 2289.68 176.383  93
  -7   3 -11 414.739 83.3423  90
  -7   3 -11 568.582 101.364  93
  -7   3 -10 2757.91 212.374  90
  -7   3 -10 3138.92 230.346  93
  -7   3  -9 3846.54 270.883  90
  -7   3  -9 4645.09 295.277  93
  -7   3  -8 136.278 48.6507  66
  -7   3  -8 48.4216 61.4446  90
  -7   3  -8 63.0316 66.4834  93
  -7   3  -7 1145.77 115.367  66
  -7   3  -7 1196.46 143.207  90
  -7   3  -7 1145.19 148.908  93
  -7   3  -6 4297.38 285.989  93
  -7   3  -6 4253.09 282.773  90
  -7   3  -6 4085.18 243.848  71
  -7   3  -6 4040.20 243.218  66
  -7   3  -5 1360.72 149.529  90
  -7   3  -5 1365.60 115.757   6
  -7   3  -5 1068.04 117.067  66
  -7   3  -5 1040.32 113.066  71
  -7   3  -5 1392.19 219.521   2
  -7   3  -5 1187.05 143.862  93
  -7   3  -4 1178.70 110.894   6
  -7   3  -4 1108.89 109.334  78
  -7   3  -4 1231.38 120.392  71
  -7   3  -4 1131.39 116.073  66
  -7   3  -4 1173.59 113.776   3
  -7   3  -4 1260.88 204.693   2
  -7   3  -4 1711.15 270.522  21
  -7   3  -4 1184.57 229.985  22
  -7   3  -4 1242.75 144.504  93
  -7   3  -3 934.194 100.356   6
  -7   3  -3 976.246 107.318  71
  -7   3  -3 1014.26 103.662  78
  -7   3  -3 975.059 110.340  66
  -7   3  -3 1492.54 248.231  21
  -7   3  -3 981.422 209.006  22
  -7   3  -3 989.167 101.070 106
  -7   3  -3 1191.71 201.937   2
  -7   3  -3 1120.62 110.763   3
  -7   3  -3 1193.71 139.391  93
  -7   3  -2 6818.09 345.449  78
  -7   3  -2 6576.46 347.499  71
  -7   3  -2 7066.14 529.263   2
  -7   3  -2 7541.09 357.479   3
  -7   3  -2 7219.30 343.737 106
  -7   3  -2 7240.76 574.107  22
  -7   3  -2 8275.97 605.256  21
  -7   3  -2 6869.17 381.883  93
  -7   3  -2 6962.67 343.932   6
  -7   3  -1 5959.51 345.948  93
  -7   3  -1 6415.46 355.655  90
  -7   3  -1 6307.33 536.127  29
  -7   3  -1 6041.27 316.040  78
  -7   3  -1 5857.74 479.321   2
  -7   3  -1 6239.95 320.884   3
  -7   3  -1 6049.99 309.823   6
  -7   3  -1 6303.10 314.350 106
  -7   3   0 4458.02 282.588  93
  -7   3   0 4935.13 295.475  90
  -7   3   0 5198.45 479.543  29
  -7   3   0 4103.53 251.743  78
  -7   3   0 4266.32 269.912  67
  -7   3   0 4649.27 260.497   3
  -7   3   0 4396.27 401.665   2
  -7   3   0 5002.83 449.004  22
  -7   3   0 4245.69 246.905   6
  -7   3   0 4705.93 255.210 106
  -7   3   1 1239.71 142.531  93
  -7   3   1 1585.34 155.844  90
  -7   3   1 1633.49 276.203  29
  -7   3   1 974.536 174.667  24
  -7   3   1 1438.24 136.112  78
  -7   3   1 1734.26 154.893  67
  -7   3   1 1311.19 225.844  21
  -7   3   1 1902.48 267.679  22
  -7   3   1 1541.55 134.602 104
  -7   3   1 1596.27 272.621  45
  -7   3   2 27446.5 1091.83 104
  -7   3   2 27260.2 1325.12   2
  -7   3   2 28856.6 1096.11   3
  -7   3   2 28899.5 1137.64  90
  -7   3   2 24451.1 1282.53  24
  -7   3   2 26463.7 1436.48  29
  -7   3   2 27070.6 1100.28  78
  -7   3   2 28162.2 1125.81  67
  -7   3   2 26645.1 1122.00  93
  -7   3   2 27153.7 1073.85   6
  -7   3   2 28917.0 1463.94  45
  -7   3   3 10079.0 474.191 104
  -7   3   3 9887.66 652.786   2
  -7   3   3 11484.4 482.413   3
  -7   3   3 9967.36 506.780  90
  -7   3   3 9311.24 654.887  24
  -7   3   3 10329.6 774.270  29
  -7   3   3 9278.22 476.789  78
  -7   3   3 10285.6 504.840  67
  -7   3   3 9472.58 747.225  45
  -7   3   3 10127.6 503.615  93
  -7   3   3 10268.8 457.992   6
  -7   3   4 7726.85 366.336   6
  -7   3   4 6905.04 360.807 102
  -7   3   4 8016.06 392.230 104
  -7   3   4 7494.48 545.016   2
  -7   3   4 8742.76 391.652   3
  -7   3   4 7451.40 414.305  67
  -7   3   4 7607.86 418.102  90
  -7   3   4 6936.81 631.201  45
  -7   3   4 7509.23 411.130  93
  -7   3   5 3248.11 242.624  93
  -7   3   5 3122.34 198.822   6
  -7   3   5 3541.19 255.662  80
  -7   3   5 3329.89 247.995  67
  -7   3   5 3592.09 356.625   2
  -7   3   5 3784.95 221.965   3
  -7   3   5 3297.53 224.943 104
  -7   3   5 3438.26 213.113 102
  -7   3   5 3139.76 434.132  45
  -7   3   5 3136.35 243.395  90
  -7   3   6 11803.9 575.303  80
  -7   3   6 11536.9 697.267   2
  -7   3   6 11383.2 492.501   6
  -7   3   6 11925.7 573.035  90
  -7   3   6 10781.9 513.928 100
  -7   3   6 10891.7 511.583 102
  -7   3   6 11619.4 535.803 104
  -7   3   7 28005.8 1112.90  80
  -7   3   7 26004.5 993.748   6
  -7   3   7 25050.3 1211.67   2
  -7   3   7 25999.7 1036.21 102
  -7   3   7 23804.0 1022.68 100
  -7   3   7 25342.2 1045.40 104
  -7   3   7 25661.7 1051.42  92
  -7   3   8 5722.19 359.395  80
  -7   3   8 5313.70 320.992  92
  -7   3   8 5754.60 310.640 102
  -7   3   8 5707.48 317.764 104
  -7   3   8 4718.31 288.098 100
  -7   3   8 5343.90 348.993  67
  -7   3   9 5770.94 329.231 100
  -7   3   9 6411.70 353.616 104
  -7   3   9 6994.50 355.685 102
  -7   3   9 7142.28 380.354  92
  -7   3  10 1075.90 112.849 100
  -7   3  10 1059.18 125.849 104
  -7   3  10 1260.78 130.305 102
  -7   3  10 1193.34 139.775  92
  -7   3  11 237.881 56.3401 100
  -7   3  11 194.005 63.6476 102
  -7   3  11 190.073 72.0685  92
  -7   3  12 5501.79 290.371 102
  -7   3  12 5248.86 304.834  92
  -7   3  13 840.749 91.0720 102
  -7   3  13 796.698 88.6419 104
  -7   3  14 261.825 48.4275 104
  -7   3  14 266.093 50.5626 102
  -7   3  15 3214.39 149.074 102
  -7   3  15 2883.85 141.359 104
  -7   4 -14 1151.65 85.6351  93
  -7   4 -13 1163.52 101.847  90
  -7   4 -13 1120.65 104.545  93
  -7   4 -12 1671.64 140.321  90
  -7   4 -12 1805.02 149.647  93
  -7   4 -11 1860.54 163.207  90
  -7   4 -11 2022.85 171.486  93
  -7   4 -10 2442.59 200.756  90
  -7   4 -10 2453.79 201.989  93
  -7   4  -9 3477.84 250.450  90
  -7   4  -9 3305.15 208.576  66
  -7   4  -9 3517.17 251.467  93
  -7   4  -8 2248.45 169.613  66
  -7   4  -8 2174.59 199.591  93
  -7   4  -7 358.594 64.3790  78
  -7   4  -7 260.551 67.2782  66
  -7   4  -7 372.546 94.0518  93
  -7   4  -6 55.2490 52.8676  66
  -7   4  -6 48.9459 65.6885  93
  -7   4  -6 36.5417 74.1310  21
  -7   4  -6 72.9111 90.5588  22
  -7   4  -6 118.528 48.1317  78
  -7   4  -5 1242.44 149.518  90
  -7   4  -5 1100.31 115.137  78
  -7   4  -5 1375.59 134.137  66
  -7   4  -5 1187.76 111.830   6
  -7   4  -5 1510.85 227.050   2
  -7   4  -5 1786.51 291.974  21
  -7   4  -5 1200.34 234.410  22
  -7   4  -5 1240.24 144.648  93
  -7   4  -4 3167.99 233.045  90
  -7   4  -4 2882.73 194.305  78
  -7   4  -4 2968.11 204.630  66
  -7   4  -4 2556.56 180.269   6
  -7   4  -4 2409.06 300.597   2
  -7   4  -4 3042.36 367.905  22
  -7   4  -4 3229.09 382.807  21
  -7   4  -4 3207.82 231.440  93
  -7   4  -3 909.482 125.330  90
  -7   4  -3 982.201 109.581  78
  -7   4  -3 949.628 114.902  66
  -7   4  -3 1037.60 106.093   6
  -7   4  -3 804.940 173.356   2
  -7   4  -3 1118.27 226.660  21
  -7   4  -3 1010.98 217.682  22
  -7   4  -3 1000.60 127.963  93
  -7   4  -2 10158.2 468.144   6
  -7   4  -2 10384.1 481.309  78
  -7   4  -2 10340.6 490.007  66
  -7   4  -2 10526.7 518.907  90
  -7   4  -2 11351.7 707.451   2
  -7   4  -2 10118.0 475.289   3
  -7   4  -2 10941.1 517.285  93
  -7   4  -1 485.391 96.7069  93
  -7   4  -1 635.596 106.642  90
  -7   4  -1 532.707 164.820  29
  -7   4  -1 453.846 81.5558  78
  -7   4  -1 575.410 152.811   2
  -7   4  -1 539.233 83.4411   3
  -7   4  -1 524.753 79.9446   6
  -7   4  -1 727.582 84.6040 106
  -7   4   0 12672.1 580.302  93
  -7   4   0 12015.2 583.675  90
  -7   4   0 11668.8 822.957  29
  -7   4   0 10255.1 686.677  24
  -7   4   0 11550.6 550.671  78
  -7   4   0 12735.5 578.635  67
  -7   4   0 11685.3 749.526   2
  -7   4   0 13540.7 559.903   3
  -7   4   0 13366.8 805.774  22
  -7   4   0 13559.0 812.964  21
  -7   4   0 11688.3 534.327   6
  -7   4   0 12712.5 540.042 106
  -7   4   1 24989.7 1051.18  93
  -7   4   1 26154.0 1070.16  90
  -7   4   1 27775.8 1421.75  29
  -7   4   1 24787.4 1035.31  78
  -7   4   1 27305.3 1067.57  67
  -7   4   1 27755.4 1324.90  21
  -7   4   1 27348.2 1313.59  22
  -7   4   1 25245.9 1017.50 104
  -7   4   1 26462.4 1402.01  45
  -7   4   2 12811.6 570.702 104
  -7   4   2 14682.7 823.863  21
  -7   4   2 14026.8 812.054  22
  -7   4   2 13203.9 788.620   2
  -7   4   2 13751.6 582.259   3
  -7   4   2 13229.8 606.453  93
  -7   4   2 12718.2 610.572  90
  -7   4   2 11844.5 776.917  24
  -7   4   2 12543.4 888.064  29
  -7   4   2 12686.1 591.123  78
  -7   4   2 13165.2 609.978  67
  -7   4   2 12511.5 559.483   6
  -7   4   2 12786.6 886.051  45
  -7   4   3 6998.99 366.371 104
  -7   4   3 8606.74 583.532  21
  -7   4   3 7740.09 558.775  22
  -7   4   3 6687.48 527.153   2
  -7   4   3 7343.24 403.664  90
  -7   4   3 7590.63 666.813  29
  -7   4   3 6729.13 562.575  24
  -7   4   3 7210.04 386.639  78
  -7   4   3 7826.12 411.037  67
  -7   4   3 7939.61 670.354  45
  -7   4   3 7122.68 391.188  93
  -7   4   3 7290.57 355.695   6
  -7   4   4 5785.75 535.621  24
  -7   4   4 5710.60 592.564  29
  -7   4   4 5949.20 326.628 104
  -7   4   4 5939.05 482.550   2
  -7   4   4 6080.43 359.771  90
  -7   4   4 6574.36 317.696   6
  -7   4   4 6252.44 605.401  45
  -7   4   4 5635.56 342.546  93
  -7   4   5 791.400 114.886  93
  -7   4   5 1042.92 106.516   6
  -7   4   5 872.292 133.138  80
  -7   4   5 1055.48 135.874  90
  -7   4   5 1249.34 207.392   2
  -7   4   5 863.673 235.469  45
  -7   4   5 881.524 113.766 104
  -7   4   5 805.607 96.4103 102
  -7   4   6 1469.81 166.388  80
  -7   4   6 1232.80 153.267  67
  -7   4   6 1265.22 112.110   6
  -7   4   6 1248.08 212.790   2
  -7   4   6 998.724 140.954  90
  -7   4   6 1079.62 127.490  92
  -7   4   6 1207.93 119.807 102
  -7   4   6 1238.89 131.153 104
  -7   4   7 11497.2 485.441   6
  -7   4   7 11172.8 543.143  92
  -7   4   7 11163.4 532.862 104
  -7   4   7 10940.7 511.812 102
  -7   4   7 11586.6 576.524  67
  -7   4   8 2555.54 214.546  92
  -7   4   8 3165.64 207.637 102
  -7   4   8 2932.18 214.065 104
  -7   4   8 2956.86 242.790  67
  -7   4   9 3356.49 244.321  92
  -7   4   9 3427.63 230.339 104
  -7   4   9 3159.52 215.071 102
  -7   4  10 4404.82 303.023  80
  -7   4  10 3966.01 272.051  92
  -7   4  10 4310.55 252.823 102
  -7   4  10 4054.32 256.916 104
  -7   4  11 4610.27 296.810  92
  -7   4  11 4847.48 275.300 102
  -7   4  12 2639.31 196.616  92
  -7   4  12 2950.73 183.802 102
  -7   4  12 2674.94 183.123 104
  -7   4  13 294.846 55.3313 102
  -7   4  14 337.877 47.8248 102
  -7   4  15 1671.37 88.1802 102
  -7   4  15 1783.91 90.0717 104
  -7   5 -13 1236.47 103.549  93
  -7   5 -13 1125.33 97.8203  90
  -7   5 -12 839.365 96.8226  93
  -7   5 -12 799.556 96.4908  90
  -7   5 -11 4774.13 277.969  93
  -7   5 -10 823.849 93.4886  66
  -7   5 -10 919.078 119.850  93
  -7   5  -9 3168.16 211.614  66
  -7   5  -9 3924.56 257.172  93
  -7   5  -8 12.3135 66.0855  90
  -7   5  -8 92.8697 47.1214  78
  -7   5  -8 153.998 70.0537  93
  -7   5  -8 9.17560 49.2661  66
  -7   5  -7 14516.7 669.833  66
  -7   5  -7 14978.2 658.259  78
  -7   5  -7 15961.1 719.738  90
  -7   5  -7 17081.0 985.659  21
  -7   5  -7 15591.8 707.659  93
  -7   5  -6 4054.27 229.345   6
  -7   5  -6 4225.68 254.999  78
  -7   5  -6 4257.23 264.017  66
  -7   5  -6 3795.83 277.587  90
  -7   5  -6 5026.96 482.595  21
  -7   5  -6 5460.31 504.524  22
  -7   5  -6 4354.59 285.058  93
  -7   5  -5 5807.36 290.982   6
  -7   5  -5 5375.51 303.302  78
  -7   5  -5 5477.99 313.929  66
  -7   5  -5 5274.57 335.146  90
  -7   5  -5 5081.06 447.675   2
  -7   5  -5 5464.38 521.469  21
  -7   5  -5 5824.39 535.296  22
  -7   5  -5 5420.87 331.002  93
  -7   5  -4 13924.7 598.123   6
  -7   5  -4 13483.8 614.109  78
  -7   5  -4 13477.5 624.896  66
  -7   5  -4 13667.5 651.962  90
  -7   5  -4 13287.7 817.579   2
  -7   5  -4 14650.1 908.893  22
  -7   5  -4 15462.8 925.782  21
  -7   5  -4 15078.8 655.282  93
  -7   5  -3 3103.92 205.063   6
  -7   5  -3 3403.91 224.366  78
  -7   5  -3 3725.61 239.413  66
  -7   5  -3 3322.62 245.464  90
  -7   5  -3 3112.12 352.960   2
  -7   5  -3 3337.69 393.473  22
  -7   5  -3 3960.94 425.518  21
  -7   5  -3 3455.00 241.706  93
  -7   5  -2 10117.3 478.896  93
  -7   5  -2 9948.55 488.340  90
  -7   5  -2 8710.00 596.475  24
  -7   5  -2 9454.76 455.610  78
  -7   5  -2 8707.14 451.857  66
  -7   5  -2 9780.52 662.139   2
  -7   5  -2 8929.72 431.994   6
  -7   5  -1 12688.8 589.686  93
  -7   5  -1 11290.1 738.794  24
  -7   5  -1 12475.5 575.069  78
  -7   5  -1 12747.0 787.109   2
  -7   5  -1 13334.2 608.586  90
  -7   5  -1 13378.4 842.526  22
  -7   5  -1 13229.5 839.242  21
  -7   5  -1 12431.4 541.741 106
  -7   5  -1 12737.1 555.875   6
  -7   5   0 336.883 82.7434  93
  -7   5   0 474.652 94.5584  90
  -7   5   0 266.755 112.984  24
  -7   5   0 212.205 136.515  29
  -7   5   0 332.829 75.2800  78
  -7   5   0 392.171 126.589   2
  -7   5   0 298.517 130.708  21
  -7   5   0 231.784 121.546  22
  -7   5   0 268.219 59.0977 106
  -7   5   0 346.447 66.2982   6
  -7   5   1 5292.66 322.117  90
  -7   5   1 5148.55 533.413  29
  -7   5   1 4506.72 442.489  24
  -7   5   1 5206.43 310.043  78
  -7   5   1 5719.98 329.155  67
  -7   5   1 6168.62 503.511  22
  -7   5   1 5250.88 470.781  21
  -7   5   1 5329.82 313.693  93
  -7   5   1 4949.36 279.086 104
  -7   5   2 6541.74 333.991 104
  -7   5   2 7603.65 558.780  22
  -7   5   2 7011.09 539.845  21
  -7   5   2 6624.09 374.114  90
  -7   5   2 5822.63 593.239  29
  -7   5   2 6319.67 545.577  24
  -7   5   2 6285.49 360.371  78
  -7   5   2 6454.91 518.045   2
  -7   5   2 6338.37 357.119  93
  -7   5   2 6624.29 331.605   6
  -7   5   2 5976.83 595.919  45
  -7   5   3 24528.2 996.825 104
  -7   5   3 28375.1 1287.49  22
  -7   5   3 26852.4 1269.67  21
  -7   5   3 23106.0 1230.49   2
  -7   5   3 24672.0 1024.79  93
  -7   5   3 25423.6 1046.13  90
  -7   5   3 22558.9 1383.53  29
  -7   5   3 23476.9 1311.23  24
  -7   5   3 24614.4 1032.47  78
  -7   5   3 24541.2 987.290   6
  -7   5   3 27525.9 1460.83  45
  -7   5   4 11076.7 507.324 104
  -7   5   4 11236.2 692.991  22
  -7   5   4 11051.5 691.613  21
  -7   5   4 11489.4 715.902   2
  -7   5   4 11181.9 546.088  90
  -7   5   4 10445.4 504.529  92
  -7   5   4 10659.3 788.792  24
  -7   5   4 11649.4 546.014  78
  -7   5   4 11314.6 555.686  67
  -7   5   4 10012.3 514.884  93
  -7   5   4 10865.6 487.124   6
  -7   5   4 9747.39 811.790  45
  -7   5   5 902.286 229.341  24
  -7   5   5 869.632 120.383  93
  -7   5   5 1243.47 148.166  67
  -7   5   5 1089.19 109.985   6
  -7   5   5 1230.50 212.451   2
  -7   5   5 1058.49 139.021  90
  -7   5   5 1000.99 120.456  92
  -7   5   5 1116.31 122.237 104
  -7   5   6 1593.84 171.269  67
  -7   5   6 1696.36 131.337   6
  -7   5   6 1543.08 228.242   2
  -7   5   6 1512.35 163.351  90
  -7   5   6 1538.01 160.025  92
  -7   5   6 1656.13 138.781 102
  -7   5   6 1503.00 146.634 104
  -7   5   7 3437.85 194.998   6
  -7   5   7 3247.19 239.174  92
  -7   5   7 3075.88 205.667 102
  -7   5   7 3193.62 225.651 104
  -7   5   7 3829.00 272.050  67
  -7   5   8 3217.58 210.599 102
  -7   5   8 3140.27 222.177 104
  -7   5   8 3365.85 263.580  80
  -7   5   8 3617.24 251.300  92
  -7   5   8 3051.58 246.571  67
  -7   5   9 2561.48 225.922  80
  -7   5   9 2566.59 210.311  92
  -7   5   9 2563.14 182.006 102
  -7   5   9 2610.41 193.108 104
  -7   5  10 3281.80 254.445  80
  -7   5  10 3387.27 243.447  92
  -7   5  10 3232.71 209.521 102
  -7   5  10 3724.15 228.455 104
  -7   5  11 1569.03 148.329  92
  -7   5  11 1456.33 125.136 102
  -7   5  11 1313.93 127.431 104
  -7   5  12 899.904 108.270  92
  -7   5  12 1022.50 102.972 104
  -7   5  12 1064.76 98.0472 102
  -7   5  13 1127.89 93.1586 102
  -7   5  13 1304.65 102.964 104
  -7   5  14 863.285 66.7598 102
  -7   5  14 903.368 71.0261 104
  -7   6 -13 1516.85 103.270  93
  -7   6 -12 2024.62 142.782  93
  -7   6 -11 255.849 50.5273  66
  -7   6 -11 375.839 71.7953  93
  -7   6 -11 226.633 68.5673  90
  -7   6 -10 844.624 99.3063  66
  -7   6 -10 1281.17 129.199  93
  -7   6 -10 1139.05 131.812  90
  -7   6  -9 2433.66 199.586  90
  -7   6  -9 2223.19 160.890  78
  -7   6  -9 2283.47 174.005  66
  -7   6  -9 2442.44 192.273  93
  -7   6  -8 3285.97 244.375  90
  -7   6  -8 3344.44 212.801  78
  -7   6  -8 3382.65 239.194  93
  -7   6  -8 3174.23 219.744  66
  -7   6  -7 24632.2 1051.31  66
  -7   6  -7 25673.1 1044.14  78
  -7   6  -7 25665.6 1090.30  90
  -7   6  -7 28738.0 1405.68  21
  -7   6  -7 27803.8 1386.06  22
  -7   6  -7 26999.2 1081.64  93
  -7   6  -6 2415.74 160.404   6
  -7   6  -6 2414.59 183.101  78
  -7   6  -6 2243.33 186.460  66
  -7   6  -6 2137.97 197.566  90
  -7   6  -6 2334.74 331.487  21
  -7   6  -6 2403.98 337.213  22
  -7   6  -6 2019.44 186.710  93
  -7   6  -5 10208.3 461.048   6
  -7   6  -5 10331.2 490.320  78
  -7   6  -5 9935.08 495.389  66
  -7   6  -5 9955.10 516.034  90
  -7   6  -5 9469.75 666.476   2
  -7   6  -5 10538.9 767.125  22
  -7   6  -5 10556.8 763.196  21
  -7   6  -5 10430.3 508.773  93
  -7   6  -4 1537.11 133.941   6
  -7   6  -4 1507.50 147.742  78
  -7   6  -4 1483.48 150.703  66
  -7   6  -4 1622.40 165.442  90
  -7   6  -4 1615.78 251.333   2
  -7   6  -4 1985.61 304.791  22
  -7   6  -4 1415.21 262.957  21
  -7   6  -4 1573.07 155.766  93
  -7   6  -3 1879.85 173.240  93
  -7   6  -3 1629.56 245.573  24
  -7   6  -3 1873.31 169.780  78
  -7   6  -3 2147.31 178.982  66
  -7   6  -3 2056.36 186.535  90
  -7   6  -3 2031.94 279.608   2
  -7   6  -3 2183.58 317.809  21
  -7   6  -3 2255.10 321.845  22
  -7   6  -3 2005.30 153.467   6
  -7   6  -2 2372.06 190.175  93
  -7   6  -2 2547.03 309.895  24
  -7   6  -2 2224.15 184.271  78
  -7   6  -2 2148.52 159.410  81
  -7   6  -2 2450.57 192.588  66
  -7   6  -2 2156.95 194.052  90
  -7   6  -2 2494.37 315.446   2
  -7   6  -2 2103.82 163.502   6
  -7   6  -1 2768.97 199.618  93
  -7   6  -1 2035.94 291.287  24
  -7   6  -1 2365.86 190.130  78
  -7   6  -1 2502.63 314.064   2
  -7   6  -1 2556.17 208.228  90
  -7   6  -1 2037.08 310.006  21
  -7   6  -1 2140.65 311.622  22
  -7   6  -1 2122.92 167.710   6
  -7   6   0 29886.0 1212.02  93
  -7   6   0 29267.7 1615.20  29
  -7   6   0 29380.1 1484.76  24
  -7   6   0 30141.4 1221.97  78
  -7   6   0 30955.4 1482.90   2
  -7   6   0 31310.1 1517.50  21
  -7   6   0 29322.0 1495.01  22
  -7   6   0 31275.0 1175.79 106
  -7   6   0 30733.3 1238.38  90
  -7   6   0 29653.5 1186.08   6
  -7   6   1 22537.4 954.720  90
  -7   6   1 21270.4 1202.29  24
  -7   6   1 21847.5 1310.92  29
  -7   6   1 21684.0 945.244  78
  -7   6   1 24390.4 1231.02  22
  -7   6   1 23866.7 1221.59  21
  -7   6   1 22655.4 933.940  93
  -7   6   2 1363.87 124.079 104
  -7   6   2 1494.82 247.451  22
  -7   6   2 1370.07 239.319  21
  -7   6   2 1067.80 206.216   2
  -7   6   2 1529.06 143.745  93
  -7   6   2 1236.63 144.446  90
  -7   6   2 988.791 229.162  24
  -7   6   2 1277.82 148.161  78
  -7   6   2 1265.26 150.156  67
  -7   6   2 1093.84 118.468   6
  -7   6   2 1093.77 258.945  45
  -7   6   3 1617.23 153.553  93
  -7   6   3 1718.40 169.352  90
  -7   6   3 1642.44 150.063  92
  -7   6   3 1906.14 304.932  24
  -7   6   3 1720.51 168.506  78
  -7   6   3 1843.44 179.793  67
  -7   6   3 1180.83 219.217   2
  -7   6   3 1966.92 273.114  22
  -7   6   3 1733.15 252.909  21
  -7   6   3 1670.61 142.140   6
  -7   6   3 1546.07 137.669 104
  -7   6   4 10820.6 820.149  24
  -7   6   4 10915.4 876.842  29
  -7   6   4 11175.3 504.670   6
  -7   6   4 11303.6 570.370  67
  -7   6   4 11299.7 736.289   2
  -7   6   4 12055.3 722.162  22
  -7   6   4 11242.3 703.705  21
  -7   6   4 11679.8 518.390 104
  -7   6   4 10593.1 542.845  90
  -7   6   4 11298.6 533.151  92
  -7   6   5 8819.07 748.073  24
  -7   6   5 9850.22 466.018 104
  -7   6   5 9594.65 656.739   2
  -7   6   5 10111.2 521.778  67
  -7   6   5 10127.2 498.935  90
  -7   6   5 10029.9 491.224  92
  -7   6   5 8369.00 769.246  45
  -7   6   5 9869.40 447.666   6
  -7   6   6 2855.57 179.963   6
  -7   6   6 2954.12 244.730  80
  -7   6   6 3076.16 241.064  67
  -7   6   6 2430.99 207.638  92
  -7   6   6 2017.34 272.731   2
  -7   6   6 2359.96 395.516  45
  -7   6   6 3111.82 206.953 104
  -7   6   7 6330.05 368.012  67
  -7   6   7 5928.79 369.326  80
  -7   6   7 5436.39 275.518   6
  -7   6   7 5749.69 341.868  92
  -7   6   7 5400.39 289.439 102
  -7   6   7 5532.12 312.314 104
  -7   6   8 1091.95 107.918 102
  -7   6   8 983.182 114.926 104
  -7   6   8 1133.81 150.110  80
  -7   6   8 947.947 127.072  92
  -7   6   8 912.084 129.979  67
  -7   6   9 7679.44 419.996  80
  -7   6   9 6898.29 391.936  92
  -7   6   9 6882.68 344.214 102
  -7   6   9 7249.25 366.444 104
  -7   6  10 268.514 85.3537  80
  -7   6  10 142.688 67.4340  92
  -7   6  10 358.138 69.6864 104
  -7   6  10 308.662 60.9640 102
  -7   6  11 769.849 103.395  92
  -7   6  11 974.811 99.4914 104
  -7   6  11 704.560 82.4222 102
  -7   6  12 491.337 75.3105  92
  -7   6  12 437.189 65.7208 104
  -7   6  12 400.009 57.3635 102
  -7   6  13 743.001 77.2436  92
  -7   6  13 644.475 59.8193 102
  -7   6  13 824.404 73.2974 104
  -7   6  14 12153.9 463.962 104
  -7   7 -13 330.887 46.4845  90
  -7   7 -12 1900.11 122.662  93
  -7   7 -12 1942.70 136.029  90
  -7   7 -11 1093.30 97.2100  66
  -7   7 -11 1193.36 106.688  93
  -7   7 -11 1266.53 120.058  90
  -7   7 -10 2055.44 155.686  90
  -7   7 -10 1637.39 124.612  66
  -7   7 -10 1793.69 132.243  93
  -7   7  -9 417.710 86.6971  90
  -7   7  -9 452.440 71.7680  78
  -7   7  -9 409.645 77.9120  66
  -7   7  -9 446.271 82.3494  93
  -7   7  -8 723.050 113.591  90
  -7   7  -8 757.350 98.8052  78
  -7   7  -8 745.943 107.268  93
  -7   7  -8 783.057 103.596  66
  -7   7  -7 4755.81 279.789  66
  -7   7  -7 4139.81 259.488  78
  -7   7  -7 4355.52 288.064  90
  -7   7  -7 3933.64 432.927  21
  -7   7  -7 5018.90 477.114  22
  -7   7  -7 4207.14 269.319  93
  -7   7  -6 664.261 84.3048   6
  -7   7  -6 664.964 101.455  78
  -7   7  -6 580.248 103.903  66
  -7   7  -6 835.196 123.272  90
  -7   7  -6 976.353 220.026  21
  -7   7  -6 711.641 191.393  22
  -7   7  -6 702.233 103.845  93
  -7   7  -5 5435.61 282.548   6
  -7   7  -5 4725.74 301.490  78
  -7   7  -5 4991.81 312.070  66
  -7   7  -5 5808.54 340.761  90
  -7   7  -5 5363.53 466.657   2
  -7   7  -5 6075.25 548.442  22
  -7   7  -5 5930.85 545.061  21
  -7   7  -5 5194.56 307.836  93
  -7   7  -4 8319.51 399.819   6
  -7   7  -4 8107.18 427.661  78
  -7   7  -4 8062.53 391.043  81
  -7   7  -4 8114.61 433.156  66
  -7   7  -4 8829.98 452.750  90
  -7   7  -4 9371.30 642.721   2
  -7   7  -4 9051.75 692.985  21
  -7   7  -4 8373.98 678.352  22
  -7   7  -4 8248.10 423.670  93
  -7   7  -3 13178.3 594.018  93
  -7   7  -3 12977.8 815.365  24
  -7   7  -3 12538.4 565.756  81
  -7   7  -3 14091.3 613.702  78
  -7   7  -3 12427.5 602.935  66
  -7   7  -3 12821.0 816.878   2
  -7   7  -3 14066.3 896.705  21
  -7   7  -3 12570.8 866.785  22
  -7   7  -3 12637.8 569.476   6
  -7   7  -3 13503.7 621.493  90
  -7   7  -2 18917.4 800.947  93
  -7   7  -2 17245.4 1041.27  24
  -7   7  -2 19549.6 831.671  90
  -7   7  -2 18396.7 781.058  81
  -7   7  -2 19969.8 824.968  78
  -7   7  -2 18724.7 785.865   6
  -7   7  -2 17777.5 1035.55   2
  -7   7  -1 1492.52 261.334  24
  -7   7  -1 1283.60 147.324  90
  -7   7  -1 1193.02 225.037   2
  -7   7  -1 1308.34 128.990  81
  -7   7  -1 1161.28 137.470  78
  -7   7  -1 1358.96 132.464   6
  -7   7  -1 1676.10 278.695  22
  -7   7  -1 1342.48 249.264  21
  -7   7   0 16579.5 1023.56  24
  -7   7   0 17027.8 772.348  78
  -7   7   0 16864.0 768.497  90
  -7   7   0 18405.3 1017.34   2
  -7   7   0 17817.2 1041.24  22
  -7   7   0 19463.9 1075.60  21
  -7   7   0 16945.2 734.735   6
  -7   7   1 1369.21 260.204  24
  -7   7   1 1192.31 141.642  78
  -7   7   1 1200.44 149.001  67
  -7   7   1 1027.19 130.573  90
  -7   7   1 1163.64 122.429  92
  -7   7   1 1204.26 237.486  22
  -7   7   1 1447.70 250.401  21
  -7   7   1 900.253 221.101  23
  -7   7   2 3011.61 397.052  24
  -7   7   2 2953.92 432.223  29
  -7   7   2 3348.39 217.743   6
  -7   7   2 4025.93 272.618  67
  -7   7   2 2454.03 328.255   2
  -7   7   2 3701.10 392.731  21
  -7   7   2 3073.14 365.998  22
  -7   7   2 3778.28 435.639  23
  -7   7   2 3466.22 231.713  92
  -7   7   2 3478.45 243.296  90
  -7   7   3 9752.45 486.683  90
  -7   7   3 9624.35 474.673  92
  -7   7   3 9375.53 753.119  24
  -7   7   3 9433.32 803.194  29
  -7   7   3 9552.92 451.990   6
  -7   7   3 10715.1 522.158  67
  -7   7   3 8845.17 657.813   2
  -7   7   3 9413.89 662.893  22
  -7   7   3 9828.66 673.133  21
  -7   7   3 9872.47 744.768  23
  -7   7   3 11271.2 874.677  45
  -7   7   3 9356.69 441.826 104
  -7   7   4 1909.10 352.350  45
  -7   7   4 2078.26 176.965  90
  -7   7   4 1665.70 160.830  92
  -7   7   4 2019.36 357.422  29
  -7   7   4 1953.44 328.165  24
  -7   7   4 1887.36 182.636  78
  -7   7   4 2125.08 195.363  67
  -7   7   4 1275.14 229.087   2
  -7   7   4 2086.15 320.952  23
  -7   7   4 1610.53 139.566   6
  -7   7   4 1525.48 137.103 104
  -7   7   5 6165.46 634.838  24
  -7   7   5 7755.38 379.874 104
  -7   7   5 7423.75 567.259   2
  -7   7   5 7681.81 404.651  90
  -7   7   5 7487.04 410.183  92
  -7   7   5 8015.36 742.812  45
  -7   7   5 7853.72 371.386   6
  -7   7   5 7991.68 439.326  67
  -7   7   6 1232.07 159.361  80
  -7   7   6 1162.80 146.155  67
  -7   7   6 1183.92 106.595   6
  -7   7   6 1033.58 133.196  92
  -7   7   6 984.878 260.035  45
  -7   7   6 798.905 103.708 104
  -7   7   7 5620.92 350.274  67
  -7   7   7 6069.83 373.960  80
  -7   7   7 5567.61 276.557   6
  -7   7   7 6173.51 351.956  92
  -7   7   7 5762.31 309.589 104
  -7   7   8 1833.71 154.863 104
  -7   7   8 2016.12 193.254  80
  -7   7   8 1980.53 183.658  92
  -7   7   8 2064.44 188.982  67
  -7   7   9 9642.23 442.072 104
  -7   7   9 9117.04 415.241 102
  -7   7   9 9937.87 484.011  92
  -7   7   9 10116.5 500.853  80
  -7   7  10 825.131 82.6699 102
  -7   7  10 846.061 92.7203 104
  -7   7  10 780.667 108.659  92
  -7   7  10 517.371 92.5694  80
  -7   7  11 772.784 83.3331 104
  -7   7  11 745.527 72.2519 102
  -7   7  11 944.518 106.666  92
  -7   7  12 988.447 81.3353 104
  -7   7  12 839.516 66.2986 102
  -7   7  12 997.341 97.7095  92
  -7   7  13 574.804 51.0927 104
  -7   8 -12 633.098 67.8988  90
  -7   8 -11 1311.30 101.860  66
  -7   8 -11 1570.15 122.253  90
  -7   8 -11 1261.44 93.8922  93
  -7   8 -10 678.331 77.3589  93
  -7   8 -10 693.936 77.6253  78
  -7   8 -10 737.882 87.1846  66
  -7   8 -10 733.086 94.7131  90
  -7   8  -9 2415.16 164.324  93
  -7   8  -9 2412.65 167.834  78
  -7   8  -9 2353.30 173.493  66
  -7   8  -9 2690.32 191.959  90
  -7   8  -8 101.655 48.9217  93
  -7   8  -8 42.2477 46.1871  78
  -7   8  -8 18.3955 49.3942  66
  -7   8  -8 132.286 60.1950  90
  -7   8  -7 4631.20 268.061  93
  -7   8  -7 4753.63 279.077  78
  -7   8  -7 5154.97 304.406  90
  -7   8  -7 4621.62 283.608  66
  -7   8  -6 4345.14 233.835   6
  -7   8  -6 4178.30 273.395  66
  -7   8  -6 4167.04 265.888  78
  -7   8  -6 4311.06 256.045  93
  -7   8  -6 4236.88 280.349  90
  -7   8  -6 5060.20 484.288  22
  -7   8  -6 4959.50 482.241  21
  -7   8  -5 6297.45 347.747  78
  -7   8  -5 5918.30 308.782  81
  -7   8  -5 5427.21 335.876  66
  -7   8  -5 6414.77 313.020   6
  -7   8  -5 6170.30 353.873  90
  -7   8  -5 7000.75 592.480  22
  -7   8  -5 5787.15 552.594  21
  -7   8  -4 5631.43 530.384  24
  -7   8  -4 8922.24 670.250  21
  -7   8  -4 8047.42 644.209  22
  -7   8  -4 6550.36 540.032   2
  -7   8  -4 6447.45 344.876  81
  -7   8  -4 7227.13 384.786  78
  -7   8  -4 7254.01 392.982  90
  -7   8  -4 7183.89 352.460   6
  -7   8  -3 4432.94 451.749  24
  -7   8  -3 4332.01 259.891  81
  -7   8  -3 4359.88 284.554  78
  -7   8  -3 4793.88 489.121  22
  -7   8  -3 4681.79 483.123  21
  -7   8  -3 3847.76 417.097   2
  -7   8  -3 4772.48 295.116  90
  -7   8  -3 4677.77 263.099   6
  -7   8  -2 1806.18 287.770  24
  -7   8  -2 1660.28 151.890  81
  -7   8  -2 2049.45 182.558  78
  -7   8  -2 2145.70 184.687  66
  -7   8  -2 1992.12 160.216   6
  -7   8  -2 2082.07 181.418  90
  -7   8  -2 1715.18 272.688   2
  -7   8  -1 3566.03 411.497  24
  -7   8  -1 3262.77 222.538  81
  -7   8  -1 3400.93 245.597  78
  -7   8  -1 3463.85 221.078   6
  -7   8  -1 3330.69 379.838   2
  -7   8  -1 3231.95 234.927  90
  -7   8  -1 2922.80 381.423  22
  -7   8  -1 3306.49 398.961  21
  -7   8   0 2044.98 362.058  29
  -7   8   0 2250.01 340.888  24
  -7   8   0 2312.43 179.029   6
  -7   8   0 2851.52 227.885  67
  -7   8   0 2693.02 194.189  92
  -7   8   0 2383.13 325.641   2
  -7   8   0 3680.07 412.080  21
  -7   8   0 3050.61 372.645  22
  -7   8   0 3052.76 385.315  23
  -7   8   0 2581.88 205.427  90
  -7   8   1 7668.95 702.347  29
  -7   8   1 6417.26 608.485  24
  -7   8   1 7564.42 637.186  23
  -7   8   1 6906.55 583.067  21
  -7   8   1 7460.70 602.862  22
  -7   8   1 7492.47 419.830  67
  -7   8   1 7293.20 382.691  92
  -7   8   1 7480.67 394.830  90
  -7   8   1 7644.43 702.260  45
  -7   8   2 4777.90 560.987  45
  -7   8   2 6012.80 612.223  29
  -7   8   2 4913.34 523.636  24
  -7   8   2 4546.05 311.842  78
  -7   8   2 5707.63 343.190  67
  -7   8   2 4926.95 302.072  92
  -7   8   2 5204.58 307.638  90
  -7   8   2 5870.37 502.782   2
  -7   8   2 5367.09 480.092  22
  -7   8   2 5575.14 491.220  21
  -7   8   2 4783.25 507.804  23
  -7   8   2 5363.08 292.198   6
  -7   8   3 7939.09 724.961  45
  -7   8   3 7267.35 667.344  24
  -7   8   3 8152.89 731.209  29
  -7   8   3 7851.87 426.893  78
  -7   8   3 8177.63 441.236  67
  -7   8   3 7830.40 408.756  92
  -7   8   3 7601.49 396.611  90
  -7   8   3 6598.04 567.754   2
  -7   8   3 8290.16 671.638  23
  -7   8   3 7305.94 572.399  21
  -7   8   3 7896.78 589.356  22
  -7   8   3 7326.01 374.763   6
  -7   8   4 2665.01 410.591  45
  -7   8   4 3050.40 222.138  92
  -7   8   4 2717.02 413.975  29
  -7   8   4 2417.14 377.572  24
  -7   8   4 2526.81 216.678  78
  -7   8   4 2930.02 232.575  67
  -7   8   4 2482.86 316.863   2
  -7   8   4 2624.61 183.043   6
  -7   8   4 3579.80 424.943  23
  -7   8   5 375.132 69.0570   6
  -7   8   5 272.655 79.5916  67
  -7   8   5 283.486 151.783  24
  -7   8   5 50.7422 115.446  45
  -7   8   5 248.474 60.0928 104
  -7   8   5 336.481 80.3888  92
  -7   8   6 16104.3 733.643  80
  -7   8   6 15787.0 703.808  92
  -7   8   6 14902.9 644.053 104
  -7   8   6 14930.7 706.377  67
  -7   8   6 15714.6 636.319   6
  -7   8   7 2333.50 207.528  80
  -7   8   7 2521.66 204.108  92
  -7   8   7 2375.17 165.401 104
  -7   8   7 2416.90 200.140  67
  -7   8   7 2280.34 143.197   6
  -7   8   8 142.587 67.6745  92
  -7   8   8 55.1017 40.1818 104
  -7   8   8 21.3989 52.0721  67
  -7   8   8 108.355 63.4619  80
  -7   8   9 7958.68 406.124  92
  -7   8   9 7854.71 411.550  80
  -7   8   9 7808.41 360.966 104
  -7   8  10 5361.76 288.227  92
  -7   8  10 4971.48 285.660  80
  -7   8  10 4948.18 247.804 104
  -7   8  11 958.834 79.6917 104
  -7   8  11 901.737 97.7801  92
  -7   8  12 217.162 33.2571 104
  -7   8  12 237.832 43.7881  92
  -7   9 -11 1830.16 120.878  90
  -7   9 -10 1675.57 126.198  66
  -7   9 -10 1810.25 120.827  78
  -7   9 -10 1836.85 133.385  90
  -7   9  -9 486.549 78.2011  66
  -7   9  -9 446.407 69.1374  78
  -7   9  -9 452.650 75.8974  90
  -7   9  -8 6631.57 336.814  66
  -7   9  -8 6066.45 323.846  78
  -7   9  -8 6781.28 341.544  90
  -7   9  -7 5360.49 307.831  66
  -7   9  -7 5793.61 311.280  78
  -7   9  -7 5590.82 313.019  90
  -7   9  -6 1713.39 123.322   6
  -7   9  -6 1446.11 145.988  78
  -7   9  -6 1420.71 120.025  81
  -7   9  -6 1532.33 148.650  90
  -7   9  -5 774.029 91.3343   6
  -7   9  -5 734.369 110.910  90
  -7   9  -5 1028.34 125.690  78
  -7   9  -5 864.807 95.7514  81
  -7   9  -4 2801.63 209.768  78
  -7   9  -4 2487.30 180.433  81
  -7   9  -4 2366.17 197.956  66
  -7   9  -4 2004.25 297.771  24
  -7   9  -4 2899.40 367.635  21
  -7   9  -4 2933.61 369.196  22
  -7   9  -4 2512.23 196.098  90
  -7   9  -4 2617.80 178.343   6
  -7   9  -3 7836.33 420.848  78
  -7   9  -3 7811.60 394.535  81
  -7   9  -3 7971.39 421.808  66
  -7   9  -3 8198.46 390.820   6
  -7   9  -3 7833.89 408.910  90
  -7   9  -3 7492.72 619.962  24
  -7   9  -2 12716.9 585.204  90
  -7   9  -2 11488.0 830.027  24
  -7   9  -2 12978.7 566.215  92
  -7   9  -2 11906.7 568.342  81
  -7   9  -2 12988.2 567.428   6
  -7   9  -2 12795.9 870.358  22
  -7   9  -2 14730.7 908.583  21
  -7   9  -1 2334.34 189.662  90
  -7   9  -1 2558.30 399.591  29
  -7   9  -1 2620.28 357.503  24
  -7   9  -1 2631.06 195.614  81
  -7   9  -1 2493.10 186.317  92
  -7   9  -1 2612.94 188.876   6
  -7   9  -1 2517.32 356.232  22
  -7   9  -1 2880.44 368.692  23
  -7   9  -1 2407.76 346.326  21
  -7   9   0 10281.4 798.007  24
  -7   9   0 10877.4 870.189  29
  -7   9   0 11002.4 512.256   6
  -7   9   0 11891.8 568.477  67
  -7   9   0 11024.7 523.615  92
  -7   9   0 9616.33 728.946   2
  -7   9   0 11943.5 531.335  90
  -7   9   0 11449.3 793.009  22
  -7   9   0 10918.6 777.339  21
  -7   9   0 11961.0 820.997  23
  -7   9   1 35673.4 1466.62  78
  -7   9   1 39157.1 1492.29  67
  -7   9   1 38417.9 1930.66  45
  -7   9   1 36098.3 1438.90  92
  -7   9   1 34260.0 1806.05  24
  -7   9   1 35500.3 1901.42  29
  -7   9   1 37357.7 1813.62  23
  -7   9   1 37398.7 1753.16  21
  -7   9   1 37105.8 1749.62  22
  -7   9   2 17594.5 787.997  92
  -7   9   2 18191.0 811.698  78
  -7   9   2 19644.2 828.974  67
  -7   9   2 17974.5 1183.34  29
  -7   9   2 17550.8 1123.32  24
  -7   9   2 20055.6 1222.03  45
  -7   9   2 18163.8 1033.68  21
  -7   9   2 18737.0 1043.12  22
  -7   9   2 20419.6 1151.48  23
  -7   9   2 17727.7 760.548   6
  -7   9   3 5072.36 311.535  92
  -7   9   3 5266.34 325.857  78
  -7   9   3 5623.77 336.802  67
  -7   9   3 5373.19 558.998  24
  -7   9   3 4312.83 528.005  29
  -7   9   3 5456.58 593.666  45
  -7   9   3 4937.03 514.927  23
  -7   9   3 5248.78 286.220   6
  -7   9   4 3328.56 204.003   6
  -7   9   4 3343.71 248.280  67
  -7   9   4 3428.07 444.543  24
  -7   9   4 3025.10 437.692  45
  -7   9   4 3114.89 395.364  23
  -7   9   4 3061.41 229.340  92
  -7   9   5 5800.99 338.556  67
  -7   9   5 5465.35 282.256   6
  -7   9   5 5611.35 328.619  92
  -7   9   5 5860.37 597.646  45
  -7   9   5 4734.20 535.983  24
  -7   9   6 4975.82 310.084  67
  -7   9   6 5293.77 314.682  92
  -7   9   6 5540.05 335.047  80
  -7   9   6 5348.53 261.996   6
  -7   9   7 529.387 66.2863 104
  -7   9   7 535.101 94.7267  92
  -7   9   7 609.131 102.079  80
  -7   9   7 561.318 94.0304  67
  -7   9   8 153.583 40.0719 104
  -7   9   8 212.497 66.7231  92
  -7   9   8 255.390 73.5111  80
  -7   9   9 3499.61 187.221 104
  -7   9   9 3916.68 234.811  92
  -7   9  10 6245.55 272.651 104
  -7   9  10 7036.64 325.339  92
  -7   9  11 1692.91 115.802  92
  -7  10 -10 4280.55 204.800  90
  -7  10  -9 767.884 78.3298  90
  -7  10  -9 566.740 69.8982  78
  -7  10  -9 548.711 74.0260  66
  -7  10  -8 115.890 49.4670  90
  -7  10  -8 131.543 48.8186  78
  -7  10  -7 1832.57 142.374  90
  -7  10  -7 1717.89 143.843  78
  -7  10  -6 3193.76 197.857  90
  -7  10  -6 3161.85 169.374   6
  -7  10  -6 2745.36 198.461  66
  -7  10  -6 2465.24 166.474  81
  -7  10  -6 2836.37 200.153  78
  -7  10  -5 7431.82 362.652  90
  -7  10  -5 7407.99 339.759   6
  -7  10  -5 6762.67 371.988  66
  -7  10  -5 7065.95 347.918  81
  -7  10  -5 7220.12 378.085  78
  -7  10  -4 2457.72 175.793  90
  -7  10  -4 2385.56 162.725   6
  -7  10  -4 2343.63 189.093  66
  -7  10  -4 2144.29 164.036  81
  -7  10  -4 2199.20 185.322  78
  -7  10  -3 1386.05 132.105  90
  -7  10  -3 1297.91 129.686  81
  -7  10  -3 1424.91 128.114   6
  -7  10  -3 1589.30 132.516  92
  -7  10  -2 6716.75 600.318  24
  -7  10  -2 7342.34 374.762  92
  -7  10  -2 7695.71 388.405  81
  -7  10  -2 7928.01 377.735   6
  -7  10  -1 7265.03 400.294  67
  -7  10  -1 7065.90 663.598  29
  -7  10  -1 6902.26 612.912  24
  -7  10  -1 6730.81 360.234  92
  -7  10  -1 7431.45 361.124   6
  -7  10  -1 7028.32 392.229  78
  -7  10   0 13863.6 632.491  78
  -7  10   0 13841.2 636.721  67
  -7  10   0 12333.7 882.745  24
  -7  10   0 13562.6 957.579  29
  -7  10   0 13945.4 978.884  45
  -7  10   0 12945.1 599.174  92
  -7  10   0 13493.4 588.613   6
  -7  10   1 3278.03 239.815  67
  -7  10   1 3149.20 423.693  29
  -7  10   1 2854.96 386.239  24
  -7  10   1 3042.97 215.756  92
  -7  10   1 3144.45 433.663  45
  -7  10   1 2867.21 224.252  78
  -7  10   2 5613.51 334.821  78
  -7  10   2 5943.50 341.017  67
  -7  10   2 5999.30 577.053  24
  -7  10   2 5295.44 565.875  29
  -7  10   2 5365.59 316.595  92
  -7  10   2 5950.12 594.925  45
  -7  10   2 5427.31 292.738   6
  -7  10   3 283.551 76.1102  78
  -7  10   3 261.559 79.7154  67
  -7  10   3 408.291 172.384  29
  -7  10   3 300.799 144.848  24
  -7  10   3 363.628 83.5787  92
  -7  10   3 363.805 153.247  45
  -7  10   3 261.717 61.0604   6
  -7  10   4 4512.66 270.609  92
  -7  10   4 3964.46 225.630   6
  -7  10   4 3987.52 479.558  45
  -7  10   4 3953.06 263.677  67
  -7  10   5 3207.08 220.070  67
  -7  10   5 2697.35 171.235   6
  -7  10   5 3064.34 217.548  92
  -7  10   5 3471.66 240.329  80
  -7  10   5 2853.94 385.053  45
  -7  10   6 3962.62 252.820  92
  -7  10   6 4109.79 204.552   6
  -7  10   6 4213.61 251.484  67
  -7  10   6 3915.78 260.907  80
  -7  10   7 7664.44 374.738  92
  -7  10   7 6629.28 349.422  67
  -7  10   7 7694.19 381.817  80
  -7  10   8 3935.78 235.051  92
  -7  10   8 4299.03 244.693  80
  -7  10   9 552.042 73.9293  92
  -7  10   9 514.811 69.2743  80
  -7  10  10 231.064 42.4601  92
  -7  11  -8 1069.73 95.0082  78
  -7  11  -7 33.8267 38.2025  78
  -7  11  -6 3173.59 168.427  78
  -7  11  -6 3573.55 128.361   6
  -7  11  -5 4752.07 260.253  81
  -7  11  -5 5738.37 260.612   6
  -7  11  -4 1334.94 121.667  81
  -7  11  -4 1610.52 121.441   6
  -7  11  -3 3048.44 160.942   6
  -7  11  -3 2847.48 190.433  67
  -7  11  -3 2852.19 168.336  81
  -7  11  -3 2801.82 184.277  78
  -7  11  -2 5446.35 292.877  92
  -7  11  -2 5530.25 290.581   6
  -7  11  -2 5870.08 329.749  67
  -7  11  -2 5804.23 322.587  78
  -7  11  -1 3968.54 251.331  78
  -7  11  -1 3725.01 249.539  67
  -7  11  -1 3512.38 435.047  29
  -7  11  -1 3448.83 428.444  45
  -7  11  -1 3600.11 226.091  92
  -7  11  -1 3601.76 217.186   6
  -7  11   0 738.847 99.0276  92
  -7  11   0 774.221 108.019  67
  -7  11   0 766.873 108.586  78
  -7  11   0 628.493 191.638  29
  -7  11   0 417.171 160.255  45
  -7  11   0 754.331 94.3734   6
  -7  11   1 5455.88 545.880  45
  -7  11   1 5874.93 328.565  78
  -7  11   1 5538.52 309.887  92
  -7  11   1 5695.42 326.012  67
  -7  11   2 2045.34 173.606  67
  -7  11   2 2035.17 171.028  78
  -7  11   2 1695.81 292.108  45
  -7  11   2 1914.42 160.293  92
  -7  11   2 2049.19 148.396   6
  -7  11   3 2053.70 322.049  45
  -7  11   3 2097.19 143.369   6
  -7  11   3 1869.76 161.612  92
  -7  11   3 1992.91 165.162  67
  -7  11   4 180.702 58.7805  67
  -7  11   4 224.566 70.4019  80
  -7  11   4 327.311 142.891  45
  -7  11   4 125.625 54.8626  92
  -7  11   4 124.977 44.5847   6
  -7  11   5 1763.68 148.533  92
  -7  11   5 1759.86 114.756   6
  -7  11   5 1922.48 159.885  80
  -7  11   6 378.877 73.8000  92
  -7  11   6 418.184 75.6557  80
  -7  11   7 2433.06 163.894  92
  -7  11   7 2401.24 163.191  80
  -7  11   8 796.556 82.5116  92
  -7  11   9 401.695 50.0492  92
  -7  12  -7 198.989 44.1415  78
  -7  12  -6 325.325 37.1415   6
  -7  12  -6 331.802 58.2761  67
  -7  12  -5 1105.08 81.5532   6
  -7  12  -5 989.995 102.840  67
  -7  12  -4-7.52480 41.7799  78
  -7  12  -4-9.66279 30.5856   6
  -7  12  -4 30.7637 39.7536  67
  -7  12  -3 4956.86 276.790  78
  -7  12  -3 5257.47 254.068   6
  -7  12  -3 4923.13 277.847  67
  -7  12  -2 83.0455 46.8848  67
  -7  12  -2 75.2168 48.6805  78
  -7  12  -2 33.5444 76.0436  45
  -7  12  -2-12.4678 21.9197  92
  -7  12  -2 159.651 49.0760   6
  -7  12  -1 100.350 48.7802  67
  -7  12  -1 93.8581 53.3947  78
  -7  12  -1 102.243 109.287  45
  -7  12  -1 61.2735 42.0761  92
  -7  12  -1 73.4649 44.8420   6
  -7  12   0 5828.64 310.056  67
  -7  12   0 6021.26 314.315  78
  -7  12   0 5101.04 490.089  45
  -7  12   0 5917.45 298.938  92
  -7  12   0 5670.30 284.288   6
  -7  12   1 1297.37 234.497  45
  -7  12   1 1435.43 125.964  92
  -7  12   1 1483.95 130.806  67
  -7  12   1 1550.12 136.571  78
  -7  12   2 1239.10 103.866   6
  -7  12   2 1206.97 115.399  92
  -7  12   2 1186.45 114.071  67
  -7  12   3 387.101 56.1222   6
  -7  12   3 287.188 61.9730  92
  -7  12   3 412.236 65.5517  67
  -7  12   4 1705.01 134.624  92
  -7  12   4 1846.03 143.960  80
  -7  12   4 1644.46 109.029   6
  -7  12   5 1542.29 124.789  80
  -7  12   5 1685.42 126.699  92
  -7  12   6 1575.40 116.973  92
  -7  12   7 743.687 70.3165  92
  -7  13  -5 1074.26 87.4068  78
  -7  13  -5 943.073 61.0331   6
  -7  13  -4 32.7481 34.5629  78
  -7  13  -4 19.4286 25.8603   6
  -7  13  -3 12638.7 535.133  78
  -7  13  -3 13026.1 510.027   6
  -7  13  -2 1412.51 111.892  67
  -7  13  -2 1517.62 102.539   6
  -7  13  -2 1345.30 114.423  78
  -7  13  -1 916.858 82.6097  67
  -7  13  -1 770.194 81.5484  78
  -7  13  -1 865.525 72.0923   6
  -7  13   0 300.344 57.8035  78
  -7  13   0 389.674 56.2272  92
  -7  13   0 392.607 55.0696   6
  -7  13   1 2560.91 155.496  92
  -7  13   2 1451.46 118.322  80
  -7  13   2 1247.38 103.313  92
  -7  13   2 1417.27 96.2432   6
  -7  13   3 108.515 39.8891  80
  -7  13   3 153.595 34.2814   6
  -7  13   3 94.6924 36.3291  92
  -7  13   4 438.744 40.9321   6
  -7  13   4 517.028 56.9861  92
  -7  14  -3 1525.84 80.0924   6
  -7  14  -2 68.8169 23.2361   6
  -7  14  -1 4938.53 212.809   6
  -7  14   1 1021.78 67.0739   6
  -7  14   2 847.882 54.6500   6
  -6 -13  -3 472.413 40.2601  99
  -6 -13  -2 814.346 59.3006   5
  -6 -13  -2 1084.14 70.9462  99
  -6 -13  -1 306.515 46.1372   3
  -6 -13  -1 319.221 43.3389   5
  -6 -13  -1 347.364 43.6133  99
  -6 -13   0 1646.94 104.853   3
  -6 -13   0 1409.51 96.7392   5
  -6 -13   0 1643.17 99.9728  99
  -6 -13   0 1280.22 79.7804 101
  -6 -13   1 5576.72 253.271   3
  -6 -13   1 5699.55 248.430   5
  -6 -13   1 5754.19 249.943  99
  -6 -13   1 4903.60 230.222 101
  -6 -13   2 3302.88 176.595   3
  -6 -13   2 3340.51 170.699   5
  -6 -13   2 3192.96 162.001 101
  -6 -13   2 3599.98 174.717  99
  -6 -13   3 427.281 52.9815   5
  -6 -13   3 469.244 57.7672   3
  -6 -13   3 390.162 51.5797  99
  -6 -13   3 454.001 50.4429 101
  -6 -13   4 978.801 80.9564   3
  -6 -13   4 1196.26 81.0168   5
  -6 -13   4 1307.41 87.5910  99
  -6 -13   4 1030.80 78.5216 101
  -6 -13   5 639.494 53.4432   5
  -6 -13   5 661.394 55.6427   3
  -6 -13   7 136.000 23.0495  99
  -6 -12  -5 3545.51 165.688  99
  -6 -12  -4 3330.37 169.971  99
  -6 -12  -3-3.69205 31.7714   5
  -6 -12  -3 28.2561 30.6355   3
  -6 -12  -3 88.2723 35.5690  99
  -6 -12  -2 3663.39 198.389   3
  -6 -12  -2 3809.46 193.987   5
  -6 -12  -2 3432.93 174.808 101
  -6 -12  -1 664.849 79.4387   3
  -6 -12  -1 643.625 75.3692   5
  -6 -12  -1 780.341 71.9418 101
  -6 -12  -1 903.977 86.9942  99
  -6 -12   0 569.341 74.2105   3
  -6 -12   0 419.296 66.2001   5
  -6 -12   0 535.616 64.6923 101
  -6 -12   0 501.182 69.6443  99
  -6 -12   1 1358.27 115.661   3
  -6 -12   1 1203.03 106.698   5
  -6 -12   1 1158.48 99.0739 101
  -6 -12   1 1280.00 108.691  99
  -6 -12   2 5859.19 273.514  99
  -6 -12   2 5314.42 260.985 101
  -6 -12   3 934.778 95.0126   5
  -6 -12   3 1205.46 102.882  99
  -6 -12   3 994.674 94.3976 101
  -6 -12   4 310.767 57.7216   5
  -6 -12   4 366.149 61.2506   3
  -6 -12   4 261.222 50.9128 101
  -6 -12   5 2441.98 144.233   5
  -6 -12   5 2321.48 148.039   3
  -6 -12   5 2519.78 151.231 101
  -6 -12   6 209.523 40.6968   5
  -6 -12   6 207.595 41.6886   3
  -6 -12   6 255.338 47.9736 101
  -6 -12   6 211.936 47.7619  99
  -6 -12   7 403.171 53.7145  99
  -6 -12   8 585.436 56.7185  99
  -6 -11  -7 2275.85 119.588  99
  -6 -11  -6 1095.39 84.9001  99
  -6 -11  -5 2917.18 166.493  99
  -6 -11  -4 775.144 73.7085   5
  -6 -11  -4 807.028 77.9250   3
  -6 -11  -4 985.617 93.9925  99
  -6 -11  -3 3334.86 186.466   5
  -6 -11  -3 3110.06 189.397   3
  -6 -11  -3 3100.74 172.375 101
  -6 -11  -2 1281.20 118.725   3
  -6 -11  -2 1299.41 113.399   5
  -6 -11  -2 1457.10 123.815  99
  -6 -11  -2 1258.31 104.180 101
  -6 -11  -1 2560.24 175.422   3
  -6 -11  -1 2372.27 163.143   5
  -6 -11  -1 2514.66 171.490  99
  -6 -11  -1 2194.60 152.474 101
  -6 -11   0 1580.30 143.070   3
  -6 -11   0 1837.29 141.514   5
  -6 -11   0 1759.22 142.778  99
  -6 -11   0 1646.48 130.794 101
  -6 -11   1 3273.15 216.740   3
  -6 -11   1 3085.61 200.217   5
  -6 -11   1 3846.28 219.232  99
  -6 -11   1 3162.71 198.325 101
  -6 -11   2 1598.98 132.958 101
  -6 -11   3 1567.64 133.125   5
  -6 -11   3 1599.08 133.450 101
  -6 -11   4 829.115 93.9963   5
  -6 -11   4 724.644 93.2124   3
  -6 -11   4 867.699 97.1406 101
  -6 -11   5 4433.44 229.463   5
  -6 -11   5 3842.73 229.061   3
  -6 -11   5 4121.96 232.954  99
  -6 -11   5 4072.55 231.350 101
  -6 -11   6 569.243 70.1219   5
  -6 -11   6 612.554 76.4381   3
  -6 -11   6 641.076 78.4441  99
  -6 -11   7 929.536 77.6024   5
  -6 -11   7 784.368 77.7080   3
  -6 -11   7 1120.95 98.1625  99
  -6 -11   7 980.913 92.3628 101
  -6 -11   8 1573.65 113.723  99
  -6 -11   9 3265.22 168.052  99
  -6 -10  -9 1367.27 77.6577  99
  -6 -10  -8 280.624 38.5817  96
  -6 -10  -7 13.0823 38.6647  73
  -6 -10  -7 4.80366 28.8096  96
  -6 -10  -6 1327.22 121.671  73
  -6 -10  -6 1311.48 107.166  96
  -6 -10  -5 2121.88 135.725   5
  -6 -10  -5 2409.92 136.666 101
  -6 -10  -5 2155.91 152.104  96
  -6 -10  -4 1986.20 165.264  85
  -6 -10  -4 2109.28 150.576   3
  -6 -10  -4 2253.14 146.564   5
  -6 -10  -4 2089.89 167.703  73
  -6 -10  -4 2218.77 140.573 101
  -6 -10  -4 1818.35 145.261  96
  -6 -10  -3 1905.60 162.404  85
  -6 -10  -3 1673.32 135.829   5
  -6 -10  -3 1738.38 143.562   3
  -6 -10  -3 1620.99 149.331  73
  -6 -10  -3 1755.16 130.892 101
  -6 -10  -3 1557.48 132.226  96
  -6 -10  -2 617.060 86.9428   5
  -6 -10  -2 874.029 105.416   3
  -6 -10  -2 682.711 87.4455 101
  -6 -10  -2 670.269 85.4924  96
  -6 -10  -1 2001.47 175.090   3
  -6 -10  -1 2295.09 170.473   5
  -6 -10  -1 2317.52 165.533 101
  -6 -10  -1 2050.44 154.329  96
  -6 -10   0 3638.28 237.151   3
  -6 -10   0 3258.95 214.984   5
  -6 -10   0 3346.09 221.873  99
  -6 -10   0 3158.98 208.779 101
  -6 -10   1 3605.49 242.280   3
  -6 -10   1 3622.86 228.019   5
  -6 -10   1 3565.45 222.546  98
  -6 -10   1 3480.76 223.161 101
  -6 -10   2 5186.96 290.431  98
  -6 -10   2 5553.66 298.584 101
  -6 -10   3 10409.8 506.779   3
  -6 -10   3 11120.0 495.861   5
  -6 -10   3 10408.2 485.337  87
  -6 -10   3 11144.0 491.556  98
  -6 -10   3 10184.5 492.846  99
  -6 -10   3 10927.4 496.950 101
  -6 -10   4 1078.81 125.261   3
  -6 -10   4 1236.02 120.802   5
  -6 -10   4 1367.10 132.341  87
  -6 -10   4 1275.33 127.417  99
  -6 -10   4 1222.95 124.312 101
  -6 -10   5 1421.78 133.082   3
  -6 -10   5 1247.25 119.408   5
  -6 -10   5 1193.94 129.914  87
  -6 -10   5 1510.68 128.281  98
  -6 -10   5 1111.98 97.7077 105
  -6 -10   5 1485.25 133.053  99
  -6 -10   6 2320.90 167.871   3
  -6 -10   6 2358.86 161.146   5
  -6 -10   6 2764.65 195.876  87
  -6 -10   6 2423.19 164.888  98
  -6 -10   6 2586.89 176.730  99
  -6 -10   6 2256.26 167.171 101
  -6 -10   6 2171.04 144.329 105
  -6 -10   7 575.559 68.8956 105
  -6 -10   7 661.864 85.1316  99
  -6 -10   7 532.934 79.1251 101
  -6 -10   7 605.128 73.2180   5
  -6 -10   7 483.191 71.0431   3
  -6 -10   8 446.291 69.4823  99
  -6 -10   8 501.681 62.3137 105
  -6 -10   8 569.272 73.5656 101
  -6 -10   9 331.181 49.8628 105
  -6 -10   9 285.943 53.1286  99
  -6 -10  10 5799.58 256.012 105
  -6  -9 -10 192.210 33.3040  96
  -6  -9  -9 1823.84 131.539  73
  -6  -9  -9 1899.98 126.093  96
  -6  -9  -8 1127.61 96.7821  71
  -6  -9  -8 1322.54 117.254  73
  -6  -9  -8 1233.46 107.867  96
  -6  -9  -7 2772.68 175.067  71
  -6  -9  -7 3014.76 191.593  96
  -6  -9  -6 163.333 51.6529  71
  -6  -9  -6 135.049 61.9029  85
  -6  -9  -6 161.165 39.6131 101
  -6  -9  -6 92.7697 51.5390  96
  -6  -9  -5 144.092 63.0029  73
  -6  -9  -5 228.623 57.7317  71
  -6  -9  -5 180.528 51.6641   3
  -6  -9  -5 201.304 53.3108   5
  -6  -9  -5 216.896 65.1690  96
  -6  -9  -5 221.029 50.2966 101
  -6  -9  -5 220.840 70.5477  85
  -6  -9  -4 3042.19 225.879  85
  -6  -9  -4 3445.75 205.747   5
  -6  -9  -4 3525.25 216.434   3
  -6  -9  -4 3096.22 229.818  73
  -6  -9  -4 3162.30 206.058  71
  -6  -9  -4 3427.04 203.224 101
  -6  -9  -4 3424.04 225.416  96
  -6  -9  -3 1214.19 139.364  85
  -6  -9  -3 1176.49 119.473   5
  -6  -9  -3 1386.40 132.692   3
  -6  -9  -3 1257.94 120.391  71
  -6  -9  -3 1087.00 131.831  73
  -6  -9  -3 1354.38 121.935 101
  -6  -9  -3 1161.96 129.139  96
  -6  -9  -2 4376.31 288.148  85
  -6  -9  -2 5139.90 293.882   3
  -6  -9  -2 4741.42 272.900   5
  -6  -9  -2 4419.94 258.401  71
  -6  -9  -2 4639.49 290.925  73
  -6  -9  -2 4949.44 272.234 101
  -6  -9  -2 4550.37 275.772  96
  -6  -9  -1 4292.76 278.470  85
  -6  -9  -1 3742.35 258.752   3
  -6  -9  -1 3834.60 247.427   5
  -6  -9  -1 4334.53 274.655  73
  -6  -9  -1 4325.83 258.439  96
  -6  -9  -1 4123.30 249.293 101
  -6  -9  -1 3987.55 242.111  98
  -6  -9   0 6459.45 347.380   5
  -6  -9   0 6200.11 358.315   3
  -6  -9   0 7394.90 697.786   1
  -6  -9   0 6463.96 346.439  96
  -6  -9   0 6490.66 339.575  98
  -6  -9   0 7030.07 353.444 101
  -6  -9   1 2953.75 446.119   1
  -6  -9   1 3702.69 231.196   5
  -6  -9   1 3338.78 237.829   3
  -6  -9   1 2875.34 208.418  98
  -6  -9   1 3884.90 234.152 101
  -6  -9   1 3362.14 220.113  96
  -6  -9   2 4118.10 253.284  99
  -6  -9   2 3885.94 239.201  98
  -6  -9   2 3733.49 241.052 101
  -6  -9   2 3530.83 244.393  87
  -6  -9   3 5249.18 322.633   3
  -6  -9   3 5679.14 314.030   5
  -6  -9   3 5908.77 322.475  99
  -6  -9   3 5366.62 305.176  98
  -6  -9   3 5765.32 318.700 101
  -6  -9   3 6150.56 338.068  87
  -6  -9   4 5772.84 338.315   3
  -6  -9   4 6654.93 336.727   5
  -6  -9   4 6484.12 339.519  99
  -6  -9   4 5767.13 292.227 105
  -6  -9   4 6553.15 362.255  87
  -6  -9   5 1688.29 156.203   3
  -6  -9   5 1848.95 150.404   5
  -6  -9   5 1656.44 144.238  98
  -6  -9   5 1628.96 127.394 105
  -6  -9   5 1921.40 158.921 101
  -6  -9   5 1603.49 148.750  99
  -6  -9   5 2014.45 182.791  87
  -6  -9   6 8747.63 434.584   3
  -6  -9   6 9857.09 431.566   5
  -6  -9   6 9584.32 443.882  99
  -6  -9   6 8668.59 406.327 105
  -6  -9   6 10189.0 449.422 101
  -6  -9   6 8205.01 394.910 103
  -6  -9   6 9357.85 431.762  98
  -6  -9   6 9691.19 480.411  87
  -6  -9   7 556.826 80.5005   3
  -6  -9   7 414.602 69.6960   5
  -6  -9   7 474.234 76.4730  98
  -6  -9   7 447.902 96.9500  87
  -6  -9   7 433.201 69.7062 105
  -6  -9   7 505.751 81.3724 101
  -6  -9   7 397.783 64.4411 103
  -6  -9   7 509.674 80.2665  99
  -6  -9   8 1535.79 112.008   5
  -6  -9   8 1286.51 110.411   3
  -6  -9   8 1631.16 160.696  87
  -6  -9   8 1433.18 116.343 103
  -6  -9   8 1414.65 124.508 101
  -6  -9   8 1581.05 124.753  98
  -6  -9   8 1497.95 119.453 105
  -6  -9   8 1708.82 136.254  99
  -6  -9   9 1784.99 131.450 103
  -6  -9   9 1875.07 136.046 101
  -6  -9   9 2004.80 135.567 105
  -6  -9   9 2131.16 144.676  99
  -6  -9  10 1048.64 93.2843  99
  -6  -9  10 1024.97 92.9825 103
  -6  -9  10 1104.03 93.8286 105
  -6  -9  11 2244.39 129.670 103
  -6  -9  11 1730.89 117.606 105
  -6  -9  12 4809.38 219.109 103
  -6  -8 -11 20.1331 27.0848  96
  -6  -8 -10 356.606 54.8302  71
  -6  -8 -10 334.008 58.3008  73
  -6  -8 -10 362.729 61.1587  96
  -6  -8  -9 4010.93 225.310  71
  -6  -8  -9 4186.00 238.981  73
  -6  -8  -9 4162.37 235.873  96
  -6  -8  -8 1214.11 115.605  71
  -6  -8  -8 1150.81 124.030  73
  -6  -8  -8 1156.14 121.005  96
  -6  -8  -7-30.6390 50.7216  73
  -6  -8  -7 25.7355 47.6330  71
  -6  -8  -7 57.7133 57.6882  96
  -6  -8  -6 1557.64 158.089  73
  -6  -8  -6 1662.98 149.265  71
  -6  -8  -6 1680.23 161.504  96
  -6  -8  -6 1738.67 154.367  85
  -6  -8  -5 2168.18 177.346  71
  -6  -8  -5 2597.02 173.013   3
  -6  -8  -5 2157.53 155.264   5
  -6  -8  -5 2278.19 191.809  96
  -6  -8  -5 2256.72 184.680  85
  -6  -8  -4 116.669 59.5241  71
  -6  -8  -4 178.704 65.3952  85
  -6  -8  -4 215.585 62.5431   5
  -6  -8  -4 261.283 73.9483   3
  -6  -8  -4 230.700 73.3418  96
  -6  -8  -3 1524.72 145.432  71
  -6  -8  -3 1502.40 158.095  73
  -6  -8  -3 1220.75 135.217   3
  -6  -8  -3 1370.16 130.967   5
  -6  -8  -3 1308.93 149.007  85
  -6  -8  -3 1244.07 118.501  98
  -6  -8  -3 1633.89 157.771  96
  -6  -8  -2 16077.7 717.294  73
  -6  -8  -2 14624.2 676.779  71
  -6  -8  -2 15922.0 713.807  85
  -6  -8  -2 15457.2 695.426   3
  -6  -8  -2 16321.8 681.644   5
  -6  -8  -2 15622.9 664.662  98
  -6  -8  -2 15973.0 703.848  96
  -6  -8  -1 430.395 95.0849  73
  -6  -8  -1 225.730 80.7723  85
  -6  -8  -1 381.197 80.8578  71
  -6  -8  -1 324.936 79.3127   3
  -6  -8  -1 359.258 76.7943   5
  -6  -8  -1 312.486 71.5992  98
  -6  -8  -1 321.575 80.7351  96
  -6  -8   0 601.286 103.129  73
  -6  -8   0 728.371 97.0848  71
  -6  -8   0 697.228 94.2408  98
  -6  -8   0 544.274 93.1112  96
  -6  -8   0 584.186 93.3413  87
  -6  -8   0 467.034 90.8384   5
  -6  -8   0 555.328 98.5140   3
  -6  -8   1 20229.3 902.046  87
  -6  -8   1 23327.1 904.012 101
  -6  -8   1 21688.6 886.130  98
  -6  -8   1 21332.1 900.879  96
  -6  -8   1 21054.6 912.784   3
  -6  -8   1 21879.1 893.962   5
  -6  -8   1 20638.4 1328.69   1
  -6  -8   2 29820.9 1260.43  87
  -6  -8   2 29439.1 1235.63  96
  -6  -8   2 33579.5 1253.85  99
  -6  -8   2 32642.9 1247.09 101
  -6  -8   2 31222.3 1231.57  98
  -6  -8   3 1072.71 119.682  99
  -6  -8   3 1012.80 116.670  98
  -6  -8   3 897.521 126.837  87
  -6  -8   3 1009.28 114.707   5
  -6  -8   3 666.546 234.956   1
  -6  -8   3 936.305 120.722   3
  -6  -8   4 1782.66 167.989   3
  -6  -8   4 2207.48 168.955   5
  -6  -8   4 2028.76 168.203  99
  -6  -8   4 2197.34 172.327 102
  -6  -8   4 1881.16 187.363  87
  -6  -8   5 4452.84 269.420   3
  -6  -8   5 4254.08 250.631   5
  -6  -8   5 3518.65 218.882 103
  -6  -8   5 4154.85 249.745  98
  -6  -8   5 4721.09 266.351  99
  -6  -8   5 4145.57 252.342 102
  -6  -8   5 3848.12 222.905 105
  -6  -8   5 4176.09 257.806 101
  -6  -8   5 4247.42 292.834  87
  -6  -8   6 2191.81 173.305   3
  -6  -8   6 2010.88 158.065   5
  -6  -8   6 1899.06 149.340 103
  -6  -8   6 1997.71 148.649 105
  -6  -8   6 1923.10 160.092 102
  -6  -8   6 2174.56 168.201 101
  -6  -8   6 2352.59 176.437  99
  -6  -8   6 2140.76 164.093  98
  -6  -8   6 2075.67 198.654  87
  -6  -8   7 10739.9 485.137   3
  -6  -8   7 10716.2 472.004   5
  -6  -8   7 10200.3 465.416 100
  -6  -8   7 11279.7 493.483  99
  -6  -8   7 10391.5 480.032 102
  -6  -8   7 9700.98 462.122 105
  -6  -8   7 11267.7 486.384  98
  -6  -8   7 10736.9 489.766 101
  -6  -8   7 10245.5 474.110 103
  -6  -8   7 10695.0 545.009  87
  -6  -8   8 6903.15 328.459   3
  -6  -8   8 6675.13 317.491   5
  -6  -8   8 7882.70 415.697  87
  -6  -8   8 7147.81 337.399  98
  -6  -8   8 6824.08 338.616 103
  -6  -8   8 6037.14 321.863 100
  -6  -8   8 6386.92 326.953 105
  -6  -8   8 6906.46 344.057  99
  -6  -8   8 6808.42 340.636 101
  -6  -8   8 6609.09 331.883 102
  -6  -8   9 7116.73 393.624  87
  -6  -8   9 6886.99 336.990 103
  -6  -8   9 6651.73 324.259 100
  -6  -8   9 7064.47 330.915 101
  -6  -8   9 6587.20 320.187 102
  -6  -8   9 6471.02 328.809  99
  -6  -8   9 6381.63 323.766 105
  -6  -8   9 6771.29 319.740  98
  -6  -8  10 270.521 61.4642 103
  -6  -8  10 249.410 52.5074  99
  -6  -8  10 284.785 56.7697 105
  -6  -8  10 221.732 53.0008 100
  -6  -8  11 2219.03 149.852 103
  -6  -8  11 2105.35 136.979 100
  -6  -8  11 2129.98 140.757 105
  -6  -8  12 2559.96 153.574 103
  -6  -8  12 2537.21 143.009 100
  -6  -8  13 561.919 58.8368 103
  -6  -8  13 142.438 25.5533 100
  -6  -7 -11 232.239 48.4828  71
  -6  -7 -11 199.483 44.5268  73
  -6  -7 -10 128.696 51.7981  71
  -6  -7 -10 14.6065 39.9187  73
  -6  -7  -9 3607.75 228.681  73
  -6  -7  -9 3372.83 220.625  71
  -6  -7  -9 3629.58 233.298  96
  -6  -7  -8 1271.37 131.483  71
  -6  -7  -8 1241.12 133.618  73
  -6  -7  -8 1325.24 139.388  96
  -6  -7  -7 1301.08 143.760  73
  -6  -7  -7 1142.07 129.076  71
  -6  -7  -7 1193.33 138.683  96
  -6  -7  -7 986.043 116.028  85
  -6  -7  -6 4120.68 265.948  71
  -6  -7  -6 4685.97 288.530  73
  -6  -7  -6 3809.16 253.058  85
  -6  -7  -6 3730.92 264.535  96
  -6  -7  -5 4636.90 284.466  71
  -6  -7  -5 4387.93 293.190  73
  -6  -7  -5 4143.63 424.248  19
  -6  -7  -5 4232.67 253.663   3
  -6  -7  -5 4496.88 251.110   5
  -6  -7  -5 4336.92 277.749  85
  -6  -7  -5 4724.61 296.255  96
  -6  -7  -4 5937.22 331.399  71
  -6  -7  -4 5520.28 300.390   5
  -6  -7  -4 6074.31 320.219   3
  -6  -7  -4 5283.39 482.927  19
  -6  -7  -4 5343.61 328.050  85
  -6  -7  -4 5516.93 335.517  96
  -6  -7  -3 10888.6 508.888  71
  -6  -7  -3 10277.3 497.020   3
  -6  -7  -3 11080.7 487.320   5
  -6  -7  -3 9963.08 463.369  98
  -6  -7  -3 8795.93 655.036  19
  -6  -7  -3 10152.7 511.579  85
  -6  -7  -3 10642.0 519.397  96
  -6  -7  -2 25847.8 1037.79  71
  -6  -7  -2 25512.4 1058.60  73
  -6  -7  -2 25081.8 1035.47   3
  -6  -7  -2 26365.7 1021.27   5
  -6  -7  -2 24655.8 1001.41  98
  -6  -7  -2 23872.2 1235.11  19
  -6  -7  -2 26108.6 1054.01  96
  -6  -7  -2 23636.9 1045.11  85
  -6  -7  -1 8731.66 478.761  85
  -6  -7  -1 9546.83 475.817   3
  -6  -7  -1 9627.87 683.933   2
  -6  -7  -1 9616.91 458.404   5
  -6  -7  -1 9422.09 469.317  71
  -6  -7  -1 10527.8 501.886  73
  -6  -7  -1 9056.67 466.274  87
  -6  -7  -1 10107.7 455.307  98
  -6  -7  -1 10232.1 490.920  96
  -6  -7   0 11892.5 567.969  85
  -6  -7   0 12853.9 544.897   5
  -6  -7   0 12229.4 559.772   3
  -6  -7   0 12931.8 934.548   1
  -6  -7   0 10931.8 758.734   2
  -6  -7   0 12073.7 565.172  73
  -6  -7   0 10683.2 533.073  71
  -6  -7   0 9829.60 536.311  87
  -6  -7   0 12255.4 532.044  98
  -6  -7   0 11862.2 557.414  96
  -6  -7   1 6925.92 389.277  87
  -6  -7   1 6684.79 363.488  71
  -6  -7   1 7305.95 386.949  96
  -6  -7   1 6969.78 357.492  98
  -6  -7   1 7030.49 382.038   3
  -6  -7   1 7297.73 367.892   5
  -6  -7   1 6557.20 551.971   2
  -6  -7   2 11252.9 562.000  87
  -6  -7   2 12324.7 540.508  99
  -6  -7   2 11418.5 538.627 102
  -6  -7   2 11186.1 540.904  96
  -6  -7   2 11340.2 521.874  98
  -6  -7   3 6452.72 386.323  87
  -6  -7   3 7415.43 366.054  99
  -6  -7   3 6572.74 361.116 102
  -6  -7   3 6536.41 364.438  96
  -6  -7   3 7009.06 354.603  98
  -6  -7   3 6663.16 369.422   3
  -6  -7   3 6902.30 672.860   1
  -6  -7   3 6965.01 358.176   5
  -6  -7   3 6576.78 551.276   2
  -6  -7   4 3033.85 243.757  87
  -6  -7   4 2904.54 203.817   5
  -6  -7   4 2876.41 215.752   3
  -6  -7   4 3054.77 212.178  99
  -6  -7   4 3219.33 220.186 102
  -6  -7   4 3403.17 220.451 101
  -6  -7   5 338.529 60.2515 105
  -6  -7   5 446.390 80.6317 101
  -6  -7   5 540.794 90.7685 102
  -6  -7   5 388.080 68.5823 100
  -6  -7   5 424.269 71.2975 103
  -6  -7   5 326.249 74.7848  99
  -6  -7   5 352.444 71.1194  98
  -6  -7   5 464.463 79.2038   5
  -6  -7   5 373.754 80.5161   3
  -6  -7   5 349.778 104.176  87
  -6  -7   6 444.828 80.6176  99
  -6  -7   6 331.494 68.8669 103
  -6  -7   6 363.658 70.7013 100
  -6  -7   6 287.732 72.7311 102
  -6  -7   6 453.958 81.1966 101
  -6  -7   6 318.645 62.6717 105
  -6  -7   6 303.638 74.1056  98
  -6  -7   6 319.804 68.1659   5
  -6  -7   6 379.916 73.7503   3
  -6  -7   6 430.932 102.687  87
  -6  -7   7 2936.44 245.355  87
  -6  -7   7 2819.01 191.355  98
  -6  -7   7 2494.77 176.483 105
  -6  -7   7 2644.58 188.136 100
  -6  -7   7 2796.43 195.699 102
  -6  -7   7 2570.70 187.315  99
  -6  -7   7 3014.57 198.713 101
  -6  -7   7 2952.83 197.295 103
  -6  -7   7 2608.01 188.831   3
  -6  -7   7 2690.84 180.493   5
  -6  -7   8 127.941 51.3604 100
  -6  -7   8 116.308 48.0344 105
  -6  -7   8 161.339 57.2851 102
  -6  -7   8 122.915 52.0805  99
  -6  -7   8 106.379 54.8572 103
  -6  -7   8 145.254 53.2154 101
  -6  -7   8 186.202 57.9782  98
  -6  -7   8 109.095 44.8371   5
  -6  -7   8 131.380 47.6011   3
  -6  -7   9 1852.17 154.186 103
  -6  -7   9 2113.12 156.500 102
  -6  -7   9 1879.12 151.689 100
  -6  -7   9 1790.82 140.797 101
  -6  -7   9 2084.03 144.119  98
  -6  -7   9 1782.41 143.223  99
  -6  -7   9 1697.46 141.545 105
  -6  -7  10 3972.58 226.563  99
  -6  -7  10 4050.04 240.221 100
  -6  -7  10 4176.65 232.311 102
  -6  -7  10 4434.49 253.083 103
  -6  -7  10 4029.62 219.158 101
  -6  -7  10 4048.29 214.301  98
  -6  -7  10 4227.28 237.429 105
  -6  -7  10 5002.57 307.172  87
  -6  -7  11 1823.69 142.853 103
  -6  -7  11 1763.55 137.558 100
  -6  -7  11 1507.38 118.347 102
  -6  -7  11 1793.59 133.329 105
  -6  -7  12 691.870 83.3203 103
  -6  -7  12 621.866 76.6632 100
  -6  -7  13 2906.08 162.872 100
  -6  -7  14 88.9947 25.9654 100
  -6  -6 -13 1580.14 96.2740  96
  -6  -6 -12 2242.51 145.790  96
  -6  -6 -11 635.685 77.0926  73
  -6  -6 -11 578.632 84.4596  96
  -6  -6 -10 796.062 105.382  71
  -6  -6 -10 760.599 98.8449  73
  -6  -6 -10 738.894 102.680  96
  -6  -6  -9 806.557 107.216  71
  -6  -6  -9 1015.28 120.166  73
  -6  -6  -8 6047.40 348.691  73
  -6  -6  -8 6217.92 346.853  71
  -6  -6  -7 922.987 112.251  85
  -6  -6  -7 1081.18 133.289  71
  -6  -6  -7 994.462 133.326  73
  -6  -6  -6 5171.80 325.319  73
  -6  -6  -6 5317.08 318.675  71
  -6  -6  -6 4944.57 474.408  19
  -6  -6  -6 5298.08 304.681  85
  -6  -6  -6 5295.46 328.482  96
  -6  -6  -5 5704.95 335.403  71
  -6  -6  -5 5728.71 344.150  73
  -6  -6  -5 4974.41 477.095  19
  -6  -6  -5 5494.15 300.817   3
  -6  -6  -5 6077.14 301.287   5
  -6  -6  -5 5488.73 324.073  85
  -6  -6  -5 5479.80 339.119  96
  -6  -6  -4 990.280 126.491  71
  -6  -6  -4 996.581 132.796  73
  -6  -6  -4 931.018 189.423  19
  -6  -6  -4 978.783 111.832   3
  -6  -6  -4 1200.32 115.796   5
  -6  -6  -4 756.909 177.157   2
  -6  -6  -4 998.241 126.976  85
  -6  -6  -4 949.868 130.343  96
  -6  -6  -3-11.9138 54.0137  73
  -6  -6  -3 32.3897 56.8728  71
  -6  -6  -3 28.9803 58.7581  19
  -6  -6  -3 25.0067 43.9109   5
  -6  -6  -3-31.1317 83.4978   2
  -6  -6  -3-9.59129 40.0927   3
  -6  -6  -3 10.9724 49.7466  85
  -6  -6  -3 36.1267 38.7619  98
  -6  -6  -3 58.5797 50.3915  96
  -6  -6  -2 83.9457 58.2990  71
  -6  -6  -2 106.583 71.4946  19
  -6  -6  -2 84.5439 49.2769   5
  -6  -6  -2-31.5104 84.5370   2
  -6  -6  -2 19.8532 45.0503   3
  -6  -6  -2 121.000 67.8598  85
  -6  -6  -2 34.3113 54.4203  96
  -6  -6  -2 60.7835 41.5298  98
  -6  -6  -1 12083.5 563.335  73
  -6  -6  -1 11515.2 545.639  71
  -6  -6  -1 11159.4 677.054  19
  -6  -6  -1 11091.3 549.808  85
  -6  -6  -1 11584.1 544.412   3
  -6  -6  -1 12019.2 529.945   5
  -6  -6  -1 10430.8 728.120   2
  -6  -6  -1 11874.6 559.137  96
  -6  -6  -1 11825.6 517.937  98
  -6  -6   0 22100.2 901.990   5
  -6  -6   0 21402.2 917.594   3
  -6  -6   0 20088.0 1140.55   2
  -6  -6   0 22006.6 936.967  73
  -6  -6   0 21775.3 919.111  71
  -6  -6   0 23115.0 940.506  96
  -6  -6   0 22715.6 896.278  98
  -6  -6   0 21672.8 931.116  85
  -6  -6   1 1977.06 346.562   1
  -6  -6   1 2266.71 181.611   3
  -6  -6   1 2418.24 175.971   5
[truncated: 2,028,620 more chars]
